# Supplementary material for: The Transcriptomes of Two Heritable Cell Types Illuminate the Circuit Governing Their Differentiation
Source: PLoS Genet. 2010 Aug 19;6(8):e1001070. doi: 10.1371/journal.pgen.1001070 (PMC2924316; doi:10.1371/journal.pgen.1001070)
Supplement: Table S1 — New transcript annotation. (2.74 MB TXT) [file pgen.1001070.s008.txt]

SEQ_NAME	START	END	STRAND	FEATURE_NAME	TXN_START	TXN_END	EXON_COUNT	EXON_STARTS	EXON_ENDS	CDS_START	CDS_END	GENE_NAME	ALIASES	DESCRIPTION
Ca19-mtDNA	18	3148	+	caalfmr16	18	3148	1	18	3148			RRNL	mtLsurRNA	Mitochondrial ribosomal RNA of the large ribosomal subunit [label_first_exon=CGD label_last_exon=CGD orf_changed=false scenario_first_exon=J scenario_last_exon=J]
Ca19-mtDNA	3172	3242	+	caalfmt18	3172	3242	1	3172	3242			TRNA		Mitochondrial alanine tRNA [label_first_exon=CGD label_last_exon=CGD orf_changed=false scenario_first_exon=Z scenario_last_exon=Z]
Ca19-mtDNA	3275	4063	+	caalfmp01	3275	4063	1	3275	4063	3275	4063	COX2		Subunit II of cytochrome c oxidase, which is the terminal member of the mitochondrial inner membrane electron transport chain; one of three mitochondrially-encoded subunits [label_first_exon=CGD label_last_exon=CGD orf_changed=false scenario_first_exon=Z scenario_last_exon=Z]
Ca19-mtDNA	4002	4072	+	caalfmt19	4002	4072	1	4002	4072			TRNN		Mitochondrial asparagine tRNA [label_first_exon=CGD label_last_exon=CGD orf_changed=false scenario_first_exon=Z scenario_last_exon=Z]
Ca19-mtDNA	4131	4571	+	caalfmp02	4131	4571	1	4131	4571	4131	4571	NAD6		Subunit 6 of NADH:ubiquinone oxidoreductase (NADH:ubiquinone dehydrogenase), a multisubunit enzyme complex (complex I) of the mitochondrial inner membrane that catalyzes the first step in mitochondrial respiration [label_first_exon=CGD label_last_exon=CGD orf_changed=false scenario_first_exon=E scenario_last_exon=E]
Ca19-mtDNA	4571	5524	+	caalfmp03	4571	5524	1	4571	5524	4571	5524	NAD1		Subunit 6 of NADH:ubiquinone oxidoreductase (NADH:ubiquinone dehydrogenase), a multisubunit enzyme complex (complex I) of the mitochondrial inner membrane that catalyzes the first step in mitochondrial respiration [label_first_exon=CGD label_last_exon=CGD orf_changed=false scenario_first_exon=Z scenario_last_exon=Z]
Ca19-mtDNA	9929	10738	-	caalfmp04	9929	10738	1	10738	9929	9929	10738	COX3A		Subunit III of cytochrome c oxidase, which is the terminal member of the mitochondrial inner membrane electron transport chain; identical to Cox3Bp; one of three mitochondrially-encoded subunits [label_first_exon=CGD label_last_exon=CGD orf_changed=false scenario_first_exon=Z scenario_last_exon=Z]
Ca19-mtDNA	10778	10849	+	caalfmt20	10778	10849	1	10778	10849			TRNK1		Mitochondrial lysine tRNA, one of two lysine tRNAs encoded on the mitochondrial genome [label_first_exon=CGD label_last_exon=CGD orf_changed=false scenario_first_exon=Z scenario_last_exon=Z]
Ca19-mtDNA	11525	11606	+	caalfmt21	11525	11606	1	11525	11606			TRNL1		Mitochondrial leucine tRNA, one of three leucine tRNAs encoded on the mitochondrial genome [label_first_exon=CGD label_last_exon=CGD orf_changed=false scenario_first_exon=Z scenario_last_exon=Z]
Ca19-mtDNA	11614	11696	+	caalfmt22	11614	11696	1	11614	11696			TRNY1		Mitochondrial tyrosine tRNA, one of two tyrosine tRNAs encoded on the mitochondrial genome [label_first_exon=CGD label_last_exon=CGD orf_changed=false scenario_first_exon=Z scenario_last_exon=Z]
Ca19-mtDNA	11704	11774	+	caalfmt23	11704	11774	1	11704	11774			TRNH1		Mitochondrial histidine tRNA, one of two histidine tRNAs encoded on the mitochondrial genome [label_first_exon=CGD label_last_exon=CGD orf_changed=false scenario_first_exon=Z scenario_last_exon=Z]
Ca19-mtDNA	11780	11852	+	caalfmt24	11780	11852	1	11780	11852			TRNT1		Mitochondrial threonine tRNA, one of two threonine tRNAs encoded on the mitochondrial genome [label_first_exon=CGD label_last_exon=CGD orf_changed=false scenario_first_exon=Z scenario_last_exon=Z]
Ca19-mtDNA	11856	11926	+	caalfmt25	11856	11926	1	11856	11926			TRNE1		Mitochondrial glutamate tRNA, one of two glutamate tRNAs encoded on the mitochondrial genome [label_first_exon=CGD label_last_exon=CGD orf_changed=false scenario_first_exon=Z scenario_last_exon=Z]
Ca19-mtDNA	12456	12731	-	caalfmp05	12456	12731	1	12731	12456	12469	12699	ATP9		Subunit 9 of the F0 sector of mitochondrial F1F0 ATP synthase, which is a large, evolutionarily conserved enzyme complex required for ATP synthesis [label_first_exon=CGDmod label_last_exon=CGDmod orf_changed=false scenario_first_exon=A scenario_last_exon=A]
Ca19-mtDNA	12739	12809	+	caalfmt26	12739	12809	1	12739	12809			TRNI		Mitochondrial isoleucine tRNA [label_first_exon=CGD label_last_exon=CGD orf_changed=false scenario_first_exon=Z scenario_last_exon=Z]
Ca19-mtDNA	12895	13709	-	caalfmp06	12895	13709	1	13709	12895	12895	13635	ATP6		Subunit 6 of the F0 sector of mitochondrial F1F0 ATP synthase, which is a large, evolutionarily conserved enzyme complex required for ATP synthesis [label_first_exon=CGDmod label_last_exon=CGDmod orf_changed=false scenario_first_exon=F scenario_last_exon=F]
Ca19-mtDNA	13731	13906	-	caalfmp07	13731	13906	1	13906	13731	13760	13906	ATP8		Subunit 8 of the F0 sector of mitochondrial F1F0 ATP synthase, which is a large, evolutionarily conserved enzyme complex required for ATP synthesis [label_first_exon=CGDmod label_last_exon=CGDmod orf_changed=false scenario_first_exon=F scenario_last_exon=F]
Ca19-mtDNA	13945	14017	+	caalfmt27	13945	14017	1	13945	14017			TRNP		Mitochondrial proline tRNA [label_first_exon=CGD label_last_exon=CGD orf_changed=false scenario_first_exon=Z scenario_last_exon=Z]
Ca19-mtDNA	14104	14174	+	caalfmt28	14104	14174	1	14104	14174			TRNC		Mitochondrial cysteine tRNA [label_first_exon=CGD label_last_exon=CGD orf_changed=false scenario_first_exon=Z scenario_last_exon=Z]
Ca19-mtDNA	14181	14251	+	caalfmt29	14181	14251	1	14181	14251			TRNG		Mitochondrial glycine tRNA [label_first_exon=CGD label_last_exon=CGD orf_changed=false scenario_first_exon=Z scenario_last_exon=Z]
Ca19-mtDNA	14771	20926	+	caalfmp08	14771	20926	5	14771|16351|18012|19002|20445	15163|16674|18020|19389|20926	14771	20926	COX1		Subunit I of cytochrome c oxidase, which is the terminal member of the mitochondrial (mt) inner membrane electron transport chain; one of three mt-encoded subunits; alternatively spliced transcripts encode 4 putative splicing endonucleases [label_first_exon=CGD label_last_exon=CGD orf_changed=false scenario_first_exon=E scenario_last_exon=E]
Ca19-mtDNA	14771	16264	+	caalfmp08.1	14771	16264	1	14771	16264	14771	16264			Putative endonuclease encoded by the first exon and part of the first intron of the mitochondrial COX1 gene; C-terminus contains a LAGLIDADG domain found in intron-encoded endonucleases; conserved in fungal mitochondria [label_first_exon=CGD label_last_exon=CGD orf_changed=false scenario_first_exon=Z scenario_last_exon=Z]
Ca19-mtDNA	16351	17625	+	caalfmp08.2	16351	17625	1	16351	17625	14771	17625			Putative endonuclease encoded by the first two exons and part of the second intron of the mitochondrial COX1 gene; C-terminus contains a LAGLIDADG domain found in intron-encoded endonucleases; conserved in fungal mitochondria [label_first_exon=CGD label_last_exon=CGD orf_changed=false scenario_first_exon=F scenario_last_exon=F]
Ca19-mtDNA	18012	18980	+	caalfmp08.3	18012	18980	1	18012	18980	14771	18980			Putative endonuclease encoded by the first three exons and part of the third intron of the mitochondrial COX1 gene; C-terminus contains a LAGLIDADG domain found in intron-encoded endonucleases; conserved in fungal mitochondria [label_first_exon=CGD label_last_exon=CGD orf_changed=false scenario_first_exon=Z scenario_last_exon=Z]
Ca19-mtDNA	19002	20120	+	caalfmp08.4	19002	20120	1	19002	20120	14771	20120			Putative endonuclease encoded by the first four exons and part of the fourth intron of the mitochondrial COX1 gene; C-terminus contains a LAGLIDADG domain found in intron-encoded endonucleases; conserved in fungal mitochondria [label_first_exon=CGD label_last_exon=CGD orf_changed=false scenario_first_exon=Z scenario_last_exon=Z]
Ca19-mtDNA	21066	21136	+	caalfmt30	21066	21136	1	21066	21136			TRNR1		Mitochondrial arginine tRNA, one of two arginine tRNAs encoded on the mitochondrial genome [label_first_exon=CGD label_last_exon=CGD orf_changed=false scenario_first_exon=Z scenario_last_exon=Z]
Ca19-mtDNA	21155	21225	+	caalfmt31	21155	21225	1	21155	21225			TRNV		Mitochondrial valine tRNA [label_first_exon=CGD label_last_exon=CGD orf_changed=false scenario_first_exon=Z scenario_last_exon=Z]
Ca19-mtDNA	21228	21298	+	caalfmt32	21228	21298	1	21228	21298			TRNW		Mitochondrial tryptophan tRNA [label_first_exon=CGD label_last_exon=CGD orf_changed=false scenario_first_exon=Z scenario_last_exon=Z]
Ca19-mtDNA	21299	21369	+	caalfmt33	21299	21369	1	21299	21369			TRNF		Mitochondrial phenylalanine tRNA [label_first_exon=CGD label_last_exon=CGD orf_changed=false scenario_first_exon=Z scenario_last_exon=Z]
Ca19-mtDNA	21408	21478	+	caalfmt34	21408	21478	1	21408	21478			TRNR2		Mitochondrial arginine tRNA, one of two arginine tRNAs encoded on the mitochondrial genome [label_first_exon=CGD label_last_exon=CGD orf_changed=false scenario_first_exon=Z scenario_last_exon=Z]
Ca19-mtDNA	21422	22849	+	caalfmp09	21422	22849	1	21422	22849	21422	22849	NAD2		Subunit 2 of NADH:ubiquinone oxidoreductase (NADH:ubiquinone dehydrogenase), a multisubunit enzyme complex (complex I) of the mitochondrial inner membrane that catalyzes the first step in mitochondrial respiration [label_first_exon=CGD label_last_exon=CGD orf_changed=false scenario_first_exon=Z scenario_last_exon=Z]
Ca19-mtDNA	22849	23238	+	caalfmp10	22849	23238	1	22849	23238	22849	23238	NAD3		Subunit 3 of NADH:ubiquinone oxidoreductase (NADH:ubiquinone dehydrogenase), a multisubunit enzyme complex (complex I) of the mitochondrial inner membrane that catalyzes the first step in mitochondrial respiration [label_first_exon=CGD label_last_exon=CGD orf_changed=false scenario_first_exon=Z scenario_last_exon=Z]
Ca19-mtDNA	23288	23498	+	ntar_1	23288	23498	1	23288	23498					[label_first_exon=novel label_last_exon=novel orf_changed=false scenario_first_exon=B scenario_last_exon=B]
Ca19-mtDNA	23997	26808	+	caalfmp11	23997	26808	3	23997|25695|26074	24389|25730|26808	23997	26808	COB		Cytochrome b, mitochondrially encoded subunit of the ubiquinol-cytochrome c reductase complex (complex III) that catalyzes a step in the respiratory chain of the mitochondrial inner membrane [label_first_exon=CGD label_last_exon=CGD orf_changed=false scenario_first_exon=E scenario_last_exon=E]
Ca19-mtDNA	23997	25434	+	caalfmp11.1	23997	25434	1	23997	25434	23997	25434			Putative endonuclease encoded by the first exon and part of the first intron of the mitochondrial COB gene; C-terminus contains a GIY-YIG domain found in intron-encoded endonucleases; conserved in fungal mitochondria [label_first_exon=CGD label_last_exon=CGD orf_changed=false scenario_first_exon=F scenario_last_exon=F]
Ca19-mtDNA	26935	27005	+	caalfmt35	26935	27005	1	26935	27005			TRNM1		Mitochondrial methionine tRNA, one of two methionine tRNAs encoded on the mitochondrial genome [label_first_exon=CGD label_last_exon=CGD orf_changed=false scenario_first_exon=Z scenario_last_exon=Z]
Ca19-mtDNA	27022	28483	+	caalfmr17	27022	28483	1	27022	28483			RRNS		Mitochondrial ribosomal RNA of the small ribosomal subunit [label_first_exon=CGD label_last_exon=CGD orf_changed=false scenario_first_exon=Z scenario_last_exon=Z]
Ca19-mtDNA	29570	29824	+	caalfmp12	29570	29824	1	29570	29824	29570	29824	NAD4L		Subunit 4L of NADH:ubiquinone oxidoreductase (NADH:ubiquinone dehydrogenase), a multisubunit enzyme complex (complex I) of the mitochondrial inner membrane that catalyzes the first step in mitochondrial respiration [label_first_exon=CGD label_last_exon=CGD orf_changed=false scenario_first_exon=Z scenario_last_exon=Z]
Ca19-mtDNA	29824	31482	+	caalfmp13	29824	31482	1	29824	31482	29824	31482	NAD5		Subunit 5 of NADH:ubiquinone oxidoreductase (NADH:ubiquinone dehydrogenase), a multisubunit enzyme complex (complex I) of the mitochondrial inner membrane that catalyzes the first step in mitochondrial respiration [label_first_exon=CGD label_last_exon=CGD orf_changed=false scenario_first_exon=Z scenario_last_exon=Z]
Ca19-mtDNA	31492	31563	+	caalfmt36	31492	31563	1	31492	31563			TRNQ		Mitochondrial glutamine tRNA [label_first_exon=CGD label_last_exon=CGD orf_changed=false scenario_first_exon=Z scenario_last_exon=Z]
Ca19-mtDNA	31570	31641	+	caalfmt37	31570	31641	1	31570	31641			TRND		Mitochondrial aspartate tRNA [label_first_exon=CGD label_last_exon=CGD orf_changed=false scenario_first_exon=Z scenario_last_exon=Z]
Ca19-mtDNA	31646	31729	+	caalfmt38	31646	31729	1	31646	31729			TRNS1		Mitochondrial serine tRNA [label_first_exon=CGD label_last_exon=CGD orf_changed=false scenario_first_exon=Z scenario_last_exon=Z]
Ca19-mtDNA	31925	32005	+	caalfmt39	31925	32005	1	31925	32005			TRNS2		Mitochondrial serine tRNA, one of two serine tRNAs encoded on the mitochondrial genome [label_first_exon=CGD label_last_exon=CGD orf_changed=false scenario_first_exon=Z scenario_last_exon=Z]
Ca19-mtDNA	32015	32088	+	caalfmt40	32015	32088	1	32015	32088			TRNL2		Mitochondrial leucine tRNA, one of three leucine tRNAs encoded on the mitochondrial genome [label_first_exon=CGD label_last_exon=CGD orf_changed=false scenario_first_exon=Z scenario_last_exon=Z]
Ca19-mtDNA	32120	33514	+	caalfmp14	32120	33514	1	32120	33514	32120	33514	NAD4		Subunit 4 of NADH:ubiquinone oxidoreductase (NADH:ubiquinone dehydrogenase), a multisubunit enzyme complex (complex I) of the mitochondrial inner membrane that catalyzes the first step in mitochondrial respiration [label_first_exon=CGD label_last_exon=CGD orf_changed=false scenario_first_exon=Z scenario_last_exon=Z]
Ca19-mtDNA	33486	33557	+	caalfmt41	33486	33557	1	33486	33557			TRNM2		Mitochondrial methionine tRNA, one of two methionine tRNAs encoded on the mitochondrial genome [label_first_exon=CGD label_last_exon=CGD orf_changed=false scenario_first_exon=Z scenario_last_exon=Z]
Ca19-mtDNA	34034	34104	+	caalfmt42	34034	34104	1	34034	34104			TRNE2		Mitochondrial glutamate tRNA, one of two glutamate tRNAs encoded on the mitochondrial genome [label_first_exon=CGD label_last_exon=CGD orf_changed=false scenario_first_exon=Z scenario_last_exon=Z]
Ca19-mtDNA	34108	34180	+	caalfmt43	34108	34180	1	34108	34180			TRNT2		Mitochondrial threonine tRNA, one of two threonine tRNAs encoded on the mitochondrial genome [label_first_exon=CGD label_last_exon=CGD orf_changed=false scenario_first_exon=Z scenario_last_exon=Z]
Ca19-mtDNA	34186	34256	+	caalfmt44	34186	34256	1	34186	34256			TRNH2		Mitochondrial histidine tRNA, one of two histidine tRNAs encoded on the mitochondrial genome [label_first_exon=CGD label_last_exon=CGD orf_changed=false scenario_first_exon=Z scenario_last_exon=Z]
Ca19-mtDNA	34264	34346	+	caalfmt45	34264	34346	1	34264	34346			TRNY2		Mitochondrial tyrosine tRNA, one of two tyrosine tRNAs encoded on the mitochondrial genome [label_first_exon=CGD label_last_exon=CGD orf_changed=false scenario_first_exon=Z scenario_last_exon=Z]
Ca19-mtDNA	34354	34435	+	caalfmt46	34354	34435	1	34354	34435			TRNL3		Mitochondrial leucine tRNA, one of three leucine tRNAs encoded on the mitochondrial genome [label_first_exon=CGD label_last_exon=CGD orf_changed=false scenario_first_exon=Z scenario_last_exon=Z]
Ca19-mtDNA	35111	35182	+	caalfmt47	35111	35182	1	35111	35182			TRNK2		Mitochondrial lysine tRNA, one of two lysine tRNAs encoded on the mitochondrial genome [label_first_exon=CGD label_last_exon=CGD orf_changed=false scenario_first_exon=Z scenario_last_exon=Z]
Ca19-mtDNA	35222	36031	+	caalfmp15	35222	36031	1	35222	36031	35222	36031	COX3B		Subunit III of cytochrome c oxidase, which is the terminal member of the mitochondrial inner membrane electron transport chain; identical to Cox3Ap; one of three mitochondrially-encoded subunits [label_first_exon=CGD label_last_exon=CGD orf_changed=false scenario_first_exon=Z scenario_last_exon=Z]
Ca21chr1	1349	1602	-	ntar_2	1349	1602	1	1602	1349					[label_first_exon=novel label_last_exon=novel orf_changed=false scenario_first_exon=B scenario_last_exon=B]
Ca21chr1	1645	2326	+	ntar_3	1645	2326	1	1645	2326	2051	2242			[label_first_exon=novel label_last_exon=novel orf_changed=false scenario_first_exon=B scenario_last_exon=B]
Ca21chr1	2563	2943	+	ntar_4	2563	2943	1	2563	2943	2571	2810			[label_first_exon=novel label_last_exon=novel orf_changed=false scenario_first_exon=B scenario_last_exon=B]
Ca21chr1	2958	3663	-	ntar_5	2958	3663	1	3663	2958					[label_first_exon=novel label_last_exon=novel orf_changed=false scenario_first_exon=B scenario_last_exon=B]
Ca21chr1	3934	4136	-	ntar_6	3934	4136	1	4136	3934					[label_first_exon=novel label_last_exon=novel orf_changed=false scenario_first_exon=B scenario_last_exon=B]
Ca21chr1	4059	4397	+	orf19.6115	4059	4397	1	4059	4397	4059	4397		orf19.13534|IPF21113.1|IPF27828.1|CaO19.11880|CaO19.4402|CaO19.6115|CaO19.13534	Predicted ORF in Assemblies 19, 20 and 21; possibly spurious ORF (Annotation Working Group prediction) [label_first_exon=CGD label_last_exon=CGD orf_changed=false scenario_first_exon=Z scenario_last_exon=Z]
Ca21chr1	4409	5290	-	orf19.6114	4409	5290	1	5290	4409	4720	4409		orf19.13533|IPF21135.1|IPF27840.1|orf6.6227|CaO19.13533|CaO19.6114	Predicted ORF in Assemblies 19, 20 and 21 [label_first_exon=CGDmod label_last_exon=CGDmod orf_changed=false scenario_first_exon=C scenario_last_exon=C]
Ca21chr1	8597	8908	-	orf19.6113	8597	8908	1	8908	8597	8908	8597		orf19.13532|IPF21132.1|IPF10769.1|orf6.6228|CaO19.6113|CaO19.13532	Predicted ORF in Assemblies 19, 20 and 21 [label_first_exon=CGD label_last_exon=CGD orf_changed=false scenario_first_exon=Z scenario_last_exon=Z]
Ca21chr1	9972	10135	-	ntar_7	9972	10135	1	10135	9972					[label_first_exon=novel label_last_exon=novel orf_changed=false scenario_first_exon=B scenario_last_exon=B]
Ca21chr1	10718	11485	+	orf19.6112	10718	11485	1	10718	11485	10718	11485	CTA2	orf19.13531|IPF21081.1|IPF10779.1|orf6.6229|CA3851|CTA21|TLO3|CTA210|CaO19.6112|CaO19.13531	Putative transcriptional activator, activates transcription in 1-hybrid assay in S. cerevisiae; downregulated by Efg1p; member of a family of telomere-proximal genes; transcription is positively regulated by Tbf1p [label_first_exon=CGD label_last_exon=CGD orf_changed=false scenario_first_exon=Z scenario_last_exon=Z]
Ca21chr1	11648	11995	-	orf19.6110	11648	11995	1	11995	11648	11995	11648		orf19.13529|IPF21110.1|IPF10780.2|Contig4-1846_0001|orf6.6231|CaO19.13529|CaO19.6110	[NOT TRANSCRIBED?] Predicted ORF in Assemblies 19, 20 and 21 [label_first_exon=CGD label_last_exon=CGD orf_changed=false scenario_first_exon=Z scenario_last_exon=Z]
Ca21chr1	12141	13744	+	orf19.6109	12141	13744	1	12141	13744	12157	13701	TUP1	orf19.13528|IPF21053.1|IPF4657.2|orf6.6232|CA3852|CaO19.6109|CaO19.13528	Transcriptional corepressor; represses filamentous growth, regulates phase switching, roles in germ tube induction, farnesol response; has C-terminal WD40 repeats; farnesol upregulated in biofilm; in repression pathways with Nrg1p, Rfg1p [label_first_exon=CGDmod label_last_exon=CGDmod orf_changed=true scenario_first_exon=F scenario_last_exon=F]
Ca21chr1	13763	15003	+	orf19.6105	13763	15003	2	13763|13868	13816|15003	13778	14917	MVD	orf19.13524|MVD1|IPF4647.2|IPF4652.1|Contig4-2342_0002|orf6.6236|CA3853|MVD1.3	Mevalonate diphosphate decarboxylase; functional homolog of S. cerevisiae Erg19p; possible drug target; transcriptionally regulated by carbon source, yeast-hyphal switch, growth phase, antifungals; gene has intron [label_first_exon=CGDmod label_last_exon=CGDmod orf_changed=false scenario_first_exon=F scenario_last_exon=F]
Ca21chr1	14809	15761	-	orf19.6102	14809	15761	1	15761	14809	15761	14910		orf19.13521|IPF21080.1|IPF4649.1|Contig4-2342_0004|orf6.6239|CA3854|CaO19.6102|CST6|CaO19.13521|IPF4649	Predicted ORF in Assemblies 19, 20 and 21 [label_first_exon=CGDmod label_last_exon=CGDmod orf_changed=false scenario_first_exon=D scenario_last_exon=D]
Ca21chr1	15595	17171	+	orf19.6103	15595	17171	1	15595	17171	16104	16631		orf19.13522|IPF21098.1|IPF4645.1|Contig4-2342_0005|orf6.6238|CA3855|CaO19.6103|CaO19.13522|IPF4645	Predicted ORF in Assemblies 19, 20 and 21 [label_first_exon=CGDmod label_last_exon=CGDmod orf_changed=true scenario_first_exon=D scenario_last_exon=D]
Ca21chr1	16324	17328	-	orf19.6100	16324	17328	1	17328	16324	17328	16600		orf19.13519|CRD1|IPF21085.1|IPF4641.1|Contig4-2342_0007|orf6.6241|CA3856|CaO19.6100|CaO19.13519|IPF4641	Protein not essential for viability; similar to S. cerevisiae Crd1p, which is cardiolipin synthase; transcription is upregulated in clinical isolates from HIV+ patients with oral candidiasis [label_first_exon=CGDmod label_last_exon=CGDmod orf_changed=false scenario_first_exon=D scenario_last_exon=D]
Ca21chr1	17330	19131	+	orf19.6099	17330	19131	1	17330	19131	17338	18960	CCT8	orf19.13518|IPF21047.1|IPF4639.1|orf6.6242|CA3857|CaO19.6099|CaO19.13518	Essential protein similar to chaperonin complex subunit 8; involved in hyphal morphogenesis, particularly starvation-induced; production in S. cerevisiae inhibits Ras2p-mediated pathways (including pseudohyphal); CCT1 and TRP1 genes overlap [label_first_exon=CGDmod label_last_exon=CGDmod orf_changed=false scenario_first_exon=A scenario_last_exon=A]
Ca21chr1	18732	19628	-	orf19.6096	18732	19628	1	19628	18732	19628	18948	TRP1	IPF21091.1|IPF4635.2|Contig4-2998_0001|orf6.6245|CA3858|CaO19.6096|CaO19.13515	Phosphoribosylanthranilate isomerase; enzyme of tryptophan biosynthesis; expected to be unifunctional, unlike trifunctional enzyme of some other fungi; complements E. coli trpC or S. cerevisiae trp1 mutant; CCT1 and TRP1 genes overlap [label_first_exon=CGDmod label_last_exon=CGDmod orf_changed=false scenario_first_exon=F scenario_last_exon=F]
Ca21chr1	19615	22020	-	orf19.6094	19615	22020	1	22020	19615	21714	19615		orf19.13513|IPF21026.1|IPF4632.2|Contig4-2998_0005|orf6.6247|CA3859|VPS53|CaO19.6094|CaO19.13513|IPF4632	Predicted ORF in Assemblies 19, 20 and 21 [label_first_exon=CGDmod label_last_exon=CGDmod orf_changed=false scenario_first_exon=F scenario_last_exon=F]
Ca21chr1	22143	25375	+	orf19.6092	22143	25375	1	22143	25375	22270	25326	KEL1	orf19.13511|IPF21143.1|IPF4628.1|Contig4-2998_0008|orf6.6249|CA3860|CaO19.13511|KEL2|CaO19.6092	Protein containing a Kelch repeat domain, similar to S. cerevisiae Kel1p; not required for adherence to buccal epithelial cells or virulence in mouse systemic infection; null mutant colonies exhibit slightly decreased filamentation ratio [label_first_exon=CGDmod label_last_exon=CGDmod orf_changed=false scenario_first_exon=A scenario_last_exon=A]
Ca21chr1	25327	27656	-	orf19.6091	25327	27656	1	27656	25327	27249	25381	RIM8	orf19.13510|PRR1|RIN|IPF21039.1|IPF4622.1|Contig4-2998_0009|orf6.6250|CA3861|CaO19.6091|CaO19.13510	Protein involved in the pH response pathway; required for activation of the transcription factor Rim101p and for alkaline pH-induced hyphal growth; shows colony morphology-related gene regulation by Ssn6p [label_first_exon=CGDmod label_last_exon=CGDmod orf_changed=false scenario_first_exon=A scenario_last_exon=A]
Ca21chr1	28166	29497	-	orf19.6090	28166	29497	1	29497	28166	29488	28286		orf19.13509|IPF21063.1|IPF4616.2|Contig4-2998_0012|orf6.6252|CA3862|CaO19.6090|NSR1|CaO19.13509	Predicted ORF in Assemblies 19, 20 and 21; repressed by nitric oxide [label_first_exon=CGDmod label_last_exon=CGDmod orf_changed=false scenario_first_exon=A scenario_last_exon=A]
Ca21chr1	29679	31570	+	orf19.6086	29679	31570	1	29679	31570	29804	31543	LEU4	orf19.13505|IPF21043.1|IPF4611.1|LEU41|Contig4-2998_0014|orf6.6255|CA3863|CaO19.6086|CaO19.13505	Putative 2-isopropylmalalate synthase; regulated by Nrg1p, Mig1p, Tup1p, Gcn4p; upregulated in the presence of human whole blood or polymorphonuclear (PMN) cells; macrophage/pseudohyphal-repressed after 16h; fungal-specific [label_first_exon=CGDmod label_last_exon=CGDmod orf_changed=false scenario_first_exon=A scenario_last_exon=A]
Ca21chr1	31243	31503	-	ntar_8	31243	31503	1	31503	31243					[label_first_exon=novel label_last_exon=novel orf_changed=false scenario_first_exon=B scenario_last_exon=B]
Ca21chr1	31822	32677	+	orf19.6085	31822	32677	1	31822	32677	31842	32444	RPL16A	orf19.13504|IPF21087.1|IPF4609.1|Contig4-2998_0015|orf6.6256|CA3864|CaO19.13504|RPL16|CaO19.6085	Protein similar to S. cerevisiae ribosomal protein Rpl16Ap; transposon mutation affects filamentous growth; genes encoding cytoplasmic ribosomal subunits are downregulated upon phagocytosis by murine macrophage [label_first_exon=CGDmod label_last_exon=CGDmod orf_changed=false scenario_first_exon=A scenario_last_exon=A]
Ca21chr1	32680	33318	-	orf19.6084	32680	33318	1	33318	32680	33318	32680		orf19.13503|IPF21095.1|IPF4608.1|Contig4-2998_0016|orf6.6257|CA3865|CaO19.6084|CaO19.13503|IPF4608	Predicted ORF in Assemblies 19, 20 and 21 [label_first_exon=CGD label_last_exon=CGD orf_changed=false scenario_first_exon=Z scenario_last_exon=Z]
Ca21chr1	33954	34446	-	orf19.6083	33954	34446	1	34446	33954	34446	34099		orf19.13502|IPF21127.1|IPF4607.1|Contig4-2998_0017|orf6.6258|CaO19.13502|CaO19.6083	Predicted ORF in Assemblies 19, 20 and 21 [label_first_exon=CGDmod label_last_exon=CGDmod orf_changed=false scenario_first_exon=F scenario_last_exon=F]
Ca21chr1	34525	35735	-	orf19.6082	34525	35735	1	35735	34525	35679	34525		orf19.13501|IPF21065.1|IPF4606.1|Contig4-2998_0019|orf6.6259|CA3866|CaO19.13501|GSF2|CaO19.6082|IPF4606	Predicted ORF in Assemblies 19, 20 and 21 [label_first_exon=CGDmod label_last_exon=CGDmod orf_changed=false scenario_first_exon=F scenario_last_exon=F]
Ca21chr1	37723	39612	+	orf19.6081	37723	39612	1	37723	39612	37852	39486	PHR2	orf19.13500|orf6.6260|IPF4604.2|IPF14612.3|Contig4-2998_0022|orf6.1067|CA3867|CaO19.6081	Glycosidase; role in cell wall structure; may act on beta-1,3-glucan prior to beta-1,6-glucan linkage; role in vaginal but not systemic virulence (low pH, not neutral); low pH, high iron, fluconazole induced; Rim101p-downregulated at pH 8 [label_first_exon=CGDmod label_last_exon=CGDmod orf_changed=false scenario_first_exon=A scenario_last_exon=A]
Ca21chr1	40208	41898	-	orf19.6080	40208	41898	1	41898	40208	41771	40485		orf19.13499|IPF21062.1|IPF14615.1|Contig4-2160_0002|orf6.1066|CA0287|BFA1|CaO19.6080|IPF14615	Predicted ORF in Assemblies 19, 20 and 21 [label_first_exon=CGDmod label_last_exon=CGDmod orf_changed=false scenario_first_exon=A scenario_last_exon=A]
Ca21chr1	42101	42173	-	tt(agu)6	42101	42173	1	42173	42101				tT(AGU)6.2	tRNA-Thr predicted by tRNAscan-SE [label_first_exon=CGD label_last_exon=CGD orf_changed=false scenario_first_exon=Z scenario_last_exon=Z]
Ca21chr1	42606	43505	+	orf19.6079	42606	43505	1	42606	43505	42606	43505		IPF14618|IPF14618.2|Contig4-2960_0013|orf6.1065|orf6.1757|CA0286|CaO19.6079|IPF14618.1	Predicted ORF in retrotransposon Tca8 with similarity to the Gag region encoding nucleocapsid-like protein; transcription is downregulated in response to treatment with ciclopirox olamine; filament induced; regulated by Rfg1p, Tup1p [label_first_exon=CGD label_last_exon=CGD orf_changed=false scenario_first_exon=Z scenario_last_exon=Z]
Ca21chr1	43483	43680	-	orf19.6078.1	43483	43680	1	43680	43483	43677	43483	RFC52	IPF14619.2	ORF Predicted by Annotation Working Group; periodic mRNA expression, peak at cell-cycle G1/S phase [label_first_exon=CGD label_last_exon=CGD orf_changed=true scenario_first_exon=Z scenario_last_exon=Z]
Ca21chr1	43804	45765	+	orf19.6078	43804	45765	1	43804	45765	43804	45765	POL93	IPF17652.3|Contig4-2396_0002|Contig4-2396_0003|Contig4-2960_0011|orf6.241|orf6.1756|CA0037|CaO19.6078|IPF17652.2	Predicted ORF in retrotransposon Tca8 with similarity to the Pol region of retrotransposons encoding reverse transcriptase, protease and integrase; downregulated in response to ciclopirox olamine; induced upon biofilm formation [label_first_exon=CGD label_last_exon=CGD orf_changed=false scenario_first_exon=Z scenario_last_exon=Z]
Ca21chr1	46149	46431	+	ntar_9	46149	46431	1	46149	46431					[label_first_exon=novel label_last_exon=novel orf_changed=false scenario_first_exon=B scenario_last_exon=B]
Ca21chr1	46564	48414	+	orf19.6077	46564	48414	1	46564	48414	46804	48360		orf19.13498|IPF8369.2|IPF27822.1|Contig4-2396_0004|orf6.7621|CA4936|CaO19.13498|CaO19.6077|IPF8369	Predicted ORF in Assemblies 19, 20 and 21; shows colony morphology-related gene regulation by Ssn6p [label_first_exon=CGDmod label_last_exon=CGDmod orf_changed=false scenario_first_exon=F scenario_last_exon=F]
Ca21chr1	48471	49335	+	orf19.6076	48471	49335	1	48471	49335	48514	49299		orf19.13497|IPF21082.1|IPF8370.1|Contig4-2396_0005|orf6.7620|CA4935|CaO19.6076|VPS29|CaO19.13497	Predicted ORF in Assemblies 19, 20 and 21 [label_first_exon=CGDmod label_last_exon=CGDmod orf_changed=false scenario_first_exon=F scenario_last_exon=F]
Ca21chr1	49152	49890	-	orf19.6075	49152	49890	1	49890	49152	49844	49296		orf19.13496|IPF21103.1|IPF8371.1|Contig4-2396_0006|orf6.7619|CA4934|CaO19.13496|CDC36|CaO19.6075	Predicted ORF in Assemblies 19, 20 and 21 [label_first_exon=CGDmod label_last_exon=CGDmod orf_changed=false scenario_first_exon=A scenario_last_exon=A]
Ca21chr1	49969	51091	+	orf19.6074	49969	51091	1	49969	51091	49998	50744	HBR1	orf19.13495|IPF21079.1|IPF8372.1|orf6.7618|CA4933|FAP7|CaO19.6074|CaO19.13495|IPF8372	Essential protein involved in regulation of MTL gene expression; hemoglobin-regulated inhibitor of white-opaque switching, which may affect survival in host; activator of MTLalpha1 and MTLalpha2; transcription is activated by hemoglobin [label_first_exon=CGDmod label_last_exon=CGDmod orf_changed=false scenario_first_exon=A scenario_last_exon=A]
Ca21chr1	50735	51759	-	orf19.6073	50735	51759	1	51759	50735	51682	50807	HMX1	orf19.13494|orf6.7617|YLR205C|IPF21077.1|IPF8374.1|Contig4-2523_0009|CA4932|CaO19.13494|CaO19.6073|IPF8374	Heme oxygenase; acts in utilization of hemin iron; gene transcriptionally activated by heat, low iron, or hemin; negatively regulated by Efg1p; expression greater in low iron; upregulated by Rim101p at pH 8 [label_first_exon=CGDmod label_last_exon=CGDmod orf_changed=false scenario_first_exon=A scenario_last_exon=A]
Ca21chr1	53100	55389	+	orf19.6072	53100	55389	1	53100	55389	53100	54443		orf19.13493|IPF21058.1|IPF8378.2|Contig4-2523_0007|orf6.7616|CA4931|CaO19.6072|CaO19.13493|IPF8378	Predicted ORF in Assemblies 19, 20 and 21 [label_first_exon=CGDmod label_last_exon=CGDmod orf_changed=false scenario_first_exon=D scenario_last_exon=D]
Ca21chr1	53819	54169	-	ntar_10	53819	54169	1	54169	53819	54169	53891			[label_first_exon=novel label_last_exon=novel orf_changed=false scenario_first_exon=B scenario_last_exon=B]
Ca21chr1	54667	57099	-	orf19.6071	54667	57099	1	57099	54667	57075	54838		orf19.13492|IPF21019.1|IPF8381.2|Contig4-2523_0004|Contig4-2523_0005|orf6.7615|CA4930|MDM20|CaO19.6071|CaO19.13492|IPF8381	Predicted ORF in Assemblies 19, 20 and 21 [label_first_exon=CGDmod label_last_exon=CGDmod orf_changed=false scenario_first_exon=A scenario_last_exon=A]
Ca21chr1	57822	58215	+	ntar_11	57822	58215	1	57822	58215					[label_first_exon=novel label_last_exon=novel orf_changed=false scenario_first_exon=B scenario_last_exon=B]
Ca21chr1	59271	62570	+	orf19.6070	59271	62570	1	59271	62570	59350	62553	ENA2	orf19.13491|orf6.7614|ENA22|IPF21137.1|IPF1398.2|Contig4-2977_0027|Contig4-2977_0028|CA4929|CaO19.6070|CaO19.13491	Protein described as sodium transporter; transcription is upregulated in response to ciclopirox olamine; alkaline upregulated by Rim101p; repressed upon high-level peroxide stress; upregulated in oral candidiasis clinical isolates [label_first_exon=CGDmod label_last_exon=CGDmod orf_changed=false scenario_first_exon=G scenario_last_exon=G]
Ca21chr1	63101	64635	+	orf19.6068	63101	64635	1	63101	64635	63203	64351	SVF1	orf19.13489|IPF21067.1|IPF1399.2|Contig4-2977_0025|orf6.7612|CA4928|CaO19.13489|CaO19.6068|IPF1399	Predicted ORF in Assemblies 19, 20 and 21; fluconazole-induced; regulated by Gcn4p; repressed in response to amino acid starvation (3-aminotriazole treatment); fungal-specific (no human or murine homolog) [label_first_exon=CGDmod label_last_exon=CGDmod orf_changed=false scenario_first_exon=A scenario_last_exon=A]
Ca21chr1	64593	66481	-	orf19.6066	64593	66481	1	66481	64593	66325	64697		orf19.13487|IPF21050.1|IPF1401.2|Contig4-2977_0023|orf6.7610|CA4927|CaO19.13487|CaO19.6066|IPF1401	Predicted ORF in Assemblies 19, 20 and 21 [label_first_exon=CGDmod label_last_exon=CGDmod orf_changed=false scenario_first_exon=A scenario_last_exon=A]
Ca21chr1	67814	68859	+	orf19.6065	67814	68859	1	67814	68859	67844	68815		orf19.13486|orf6.7609|IPF21071.1|IPF1404.1|Contig4-2977_0018|CA4926|CaO19.13486|CaO19.6065|IPF1404	Gene transcription regulated by Mig1p and Tup1p; amphotericin B, caspofungin repressed; protein detected by mass spec in exponential and stationary phase cultures [label_first_exon=CGDmod label_last_exon=CGDmod orf_changed=false scenario_first_exon=A scenario_last_exon=A]
Ca21chr1	69149	70919	+	orf19.6064	69149	70919	1	69149	70919	69227	70903		orf19.13485|IPF18155.2|IPF1408.1|Contig4-2977_0013|Contig4-2977_0014|orf6.7608|CA4925|CaO19.13485|ATG18|CaO19.6064|IPF1408	Predicted ORF in Assemblies 19, 20 and 21 [label_first_exon=CGDmod label_last_exon=CGDmod orf_changed=false scenario_first_exon=F scenario_last_exon=F]
Ca21chr1	71042	72755	+	orf19.6063	71042	72755	2	71042|71159	71081|72755	71069	72582	UBP6	orf19.13484|IPF21056.1|IPF1412.1|Contig4-2977_0011|orf6.7607|UBP6.3f|CA4924|CaO19.13484|CaO19.6063|UBP6.3	Predicted ORF in Assemblies 19, 20 and 21; oxidative stress-induced via Cap1p [label_first_exon=CGDmod label_last_exon=CGDmod orf_changed=false scenario_first_exon=F scenario_last_exon=F]
Ca21chr1	72580	73356	-	orf19.6062.3	72580	73356	2	73356|73092	73183|72580	73284	72742		IPF21126.1|IPF1413.1|Contig4-2977_0010|CA4923|IPF1413.3f|IPF1413.3	ORF Predicted by Annotation Working Group [label_first_exon=CGDmod label_last_exon=CGDmod orf_changed=false scenario_first_exon=F scenario_last_exon=F]
Ca21chr1	73506	74022	+	orf19.6062	73506	74022	1	73506	74022	73581	73901		orf19.13483|IPF21130.1|IPF1415.1|Contig4-2977_0005|orf6.7606|CA4922|CaO19.13483|CaO19.6062|IPF1415	Predicted ORF in Assemblies 19, 20 and 21 [label_first_exon=CGDmod label_last_exon=CGDmod orf_changed=false scenario_first_exon=A scenario_last_exon=A]
Ca21chr1	73934	75420	-	orf19.6061	73934	75420	1	75420	73934	75382	74057		orf19.13482|IPF21059.1|IPF1416.1|Contig4-2977_0004|orf6.7605|CA4921|FMP30|CaO19.13482|CaO19.6061|IPF1416	Predicted ORF in Assemblies 19, 20 and 21 [label_first_exon=CGDmod label_last_exon=CGDmod orf_changed=false scenario_first_exon=F scenario_last_exon=F]
Ca21chr1	75444	77854	-	orf19.6060	75444	77854	1	77854	75444	77829	75574	GCN20	orf19.13481|IPF21021.1|IPF1420.1|Contig4-2977_0003|orf6.7604|CA4920|CaO19.6060|CaO19.13481	YEF3-subfamily ABC family protein, predicted not to be a transporter [label_first_exon=CGDmod label_last_exon=CGDmod orf_changed=false scenario_first_exon=F scenario_last_exon=F]
Ca21chr1	77931	78445	-	orf19.6059	77931	78445	1	78445	77931	78368	78009	TTR1	orf19.13480|IPF21120.1|IPF1421.1|Contig4-2977_0001|orf6.7603|CA4919|GRX2|CaO19.13480|TTR11|CaO19.6059	Putative glutaredoxin; described as a glutathione reductase; upregulated in the presence of human neutrophils, and upon benomyl treatment; alkaline downregulated; regulated by Gcn2p and Gcn4p; required for virulence in mouse model [label_first_exon=CGDmod label_last_exon=CGDmod orf_changed=false scenario_first_exon=F scenario_last_exon=F]
Ca21chr1	78567	79675	-	orf19.6058	78567	79675	1	79675	78567	79670	78642	GLO1	orf19.13479|IPF21068.1|IPF1422.1|orf6.7602|CA4918|CaO19.13479|CaO19.6058	Predicted ORF in Assemblies 19, 20 and 21; oxidative stress-induced via Cap1p [label_first_exon=CGDmod label_last_exon=CGDmod orf_changed=false scenario_first_exon=F scenario_last_exon=F]
Ca21chr1	79990	81168	+	orf19.6057	79990	81168	1	79990	81168	80125	81054		orf19.13478|IPF21074.1|IPF1424.1|Contig4-3053_0035|orf6.7601|CA4917|CaO19.6057|ECM31|CaO19.13478	Predicted ORF in Assemblies 19, 20 and 21 [label_first_exon=CGDmod label_last_exon=CGDmod orf_changed=false scenario_first_exon=F scenario_last_exon=F]
Ca21chr1	81203	82050	+	orf19.6056	81203	82050	1	81203	82050	81234	81902		orf19.13477|IPF21093.1|IPF1425.1|Contig4-3053_0032|orf6.7600|CA4916|CaO19.13477|CaO19.6056|IPF1425	Predicted ORF in Assemblies 19, 20 and 21 [label_first_exon=CGDmod label_last_exon=CGDmod orf_changed=false scenario_first_exon=F scenario_last_exon=F]
Ca21chr1	82003	84730	-	orf19.6055	82003	84730	1	84730	82003	84559	82118		orf19.13476|IPF21013.1|IPF1427.1|Contig4-3053_0030|orf6.7599|CA4915|BUL3|CaO19.13476|CaO19.6055|IPF1427	Predicted ORF in Assemblies 19, 20 and 21 [label_first_exon=CGDmod label_last_exon=CGDmod orf_changed=false scenario_first_exon=A scenario_last_exon=A]
Ca21chr1	85022	87395	-	orf19.6054	85022	87395	1	87395	85022	87249	85081		orf19.13475|IPF21022.1|IPF1428.2|Contig4-3053_0028|orf6.7598|CA4914|CaO19.6054|BUL2|CaO19.13475|IPF1428	Predicted ORF in Assemblies 19, 20 and 21; decreased transcription is observed in an azole-resistant strain that overexpresses MDR1 [label_first_exon=CGDmod label_last_exon=CGDmod orf_changed=false scenario_first_exon=A scenario_last_exon=A]
Ca21chr1	87773	89905	+	orf19.6053	87773	89905	1	87773	89905	87901	89811	CIS2	orf19.13474|IPF21037.1|IPF1431.1|Contig4-3053_0023|orf6.7597|CA4913|CaO19.6053|ECM38|CaO19.13474	Putative role in regulation of biogenesis of the cell wall; upregulated in biofilm; Gcn4p-regulated [label_first_exon=CGDmod label_last_exon=CGDmod orf_changed=false scenario_first_exon=A scenario_last_exon=A]
Ca21chr1	90059	91373	+	orf19.6052	90059	91373	1	90059	91373	90100	91272	CNS1	orf19.13473|IPF21066.1|IPF1432.1|Contig4-3053_0020|orf6.7596|CA4912|CaO19.13473|CaO19.6052	Predicted ORF in Assemblies 19, 20 and 21; mutation confers hypersensitivity to radicicol [label_first_exon=CGDmod label_last_exon=CGDmod orf_changed=false scenario_first_exon=A scenario_last_exon=A]
Ca21chr1	90779	93779	-	orf19.6049	90779	93779	1	93779	90779	93695	91311		orf19.13470|IPF21018.1|IPF1435.1|Contig4-3053_0017|orf6.7593|CA4911|CaO19.13470|CaO19.6049|IPF1435	Predicted ORF in Assemblies 19, 20 and 21 [label_first_exon=CGDmod label_last_exon=CGDmod orf_changed=false scenario_first_exon=A scenario_last_exon=A]
Ca21chr1	93903	94925	+	orf19.6048	93903	94925	1	93903	94925	93971	94900		orf19.13469|IPF21073.1|IPF1437.1|Contig4-3053_0016|orf6.7592|CA4910|CaO19.6048|CaO19.13469|IPF1437	Predicted ORF in Assemblies 19, 20 and 21 [label_first_exon=CGDmod label_last_exon=CGDmod orf_changed=false scenario_first_exon=F scenario_last_exon=F]
Ca21chr1	95125	96686	+	orf19.6047	95125	96686	1	95125	96686	95215	96495	TUF1	orf19.13468|IPF21060.1|IPF1439.1|Contig4-3053_0014|orf6.7591|CA4909|CaO19.6047|CaO19.13468	Putative translation elongation factor; macrophage/pseudohyphal-induced; genes encoding ribosomal subunits, translation factors, and tRNA synthetases are downregulated upon phagocytosis by murine macrophage [label_first_exon=CGDmod label_last_exon=CGDmod orf_changed=false scenario_first_exon=F scenario_last_exon=F]
Ca21chr1	96757	101461	+	orf19.6046	96757	101461	1	96757	101461	96817	101424	APC1	orf19.13467|IPF21111.1|IPF1445.2|Contig4-3053_0013|orf6.7590|CA4908|CaO19.6046|CaO19.13467|IPF1445	Predicted ORF in Assemblies 19, 20 and 21; essential for growth; periodic mRNA expression, peak at cell-cycle S/G2 phase [label_first_exon=CGDmod label_last_exon=CGDmod orf_changed=false scenario_first_exon=A scenario_last_exon=A]
Ca21chr1	101691	103644	+	orf19.6045	101691	103644	1	101691	103644	101752	103524		orf19.13466|IPF21041.1|IPF1448.1|Contig4-3053_0005|orf6.7589|CA4907|CaO19.6045|PSD1|CaO19.13466	Predicted ORF in Assemblies 19, 20 and 21 [label_first_exon=CGDmod label_last_exon=CGDmod orf_changed=false scenario_first_exon=A scenario_last_exon=A]
Ca21chr1	103756	104981	+	orf19.6044	103756	104981	1	103756	104981	103869	104810	MOB2	orf19.13465|IPF21075.1|IPF1449.1|Contig4-3053_0003|orf6.7588|CA4906|CaO19.13465|CaO19.6044	Mob1/phocein domain protein of RAM signaling network of cell wall integrity; role in cell separation, cortical actin polarization; required for hyphal growth; interacts with Cbk1p; mRNA binds to She3p [label_first_exon=CGDmod label_last_exon=CGDmod orf_changed=false scenario_first_exon=A scenario_last_exon=A]
Ca21chr1	104840	105092	-	ntar_12	104840	105092	1	105092	104840					[label_first_exon=novel label_last_exon=novel orf_changed=false scenario_first_exon=B scenario_last_exon=B]
Ca21chr1	105159	107109	+	orf19.6043	105159	107109	1	105159	107109	105180	106925		orf19.13464|IPF21048.1|IPF1451.1|Contig4-3053_0001|orf6.7587|CA4905|CaO19.13464|CaO19.6043|DLD1	Predicted ORF in Assemblies 19, 20 and 21 [label_first_exon=CGDmod label_last_exon=CGDmod orf_changed=false scenario_first_exon=A scenario_last_exon=A]
Ca21chr1	106976	111148	-	orf19.6041	106976	111148	1	111148	106976	111028	107126	RPO41	orf19.13462|IPF21121.1|IPF1453.2|Contig4-3053_0037|orf6.7585|CA4904|CaO19.6041|CaO19.13462	Predicted ORF in Assemblies 19, 20 and 21; downregulated during core stress response [label_first_exon=CGDmod label_last_exon=CGDmod orf_changed=false scenario_first_exon=A scenario_last_exon=A]
Ca21chr1	111335	112500	-	orf19.6040	111335	112500	1	112500	111335	112252	111572	SNF7	orf19.13461|IPF21090.1|IPF1454.1|Contig4-2972_0022|orf6.7584|VPS32|CA4903|CaO19.13461|CaO19.6040	Protein involved in echinocandin, azole sensitivity; role in proteolytic activation of Rim101p; separable roles in RIM101 pathway and in transport from MVB to vacuole; similar to S. cerevisiae Snf7p component of ESCRT III complex [label_first_exon=CGDmod label_last_exon=CGDmod orf_changed=false scenario_first_exon=F scenario_last_exon=F]
Ca21chr1	112753	113872	-	orf19.6039	112753	113872	1	113872	112753	113802	112789		orf19.13460|IPF21070.1|IPF1455.1|Contig4-2972_0019|orf6.7583|CA4902|CaO19.6039|SED5|CaO19.13460	Predicted ORF in Assemblies 19, 20 and 21 [label_first_exon=CGDmod label_last_exon=CGDmod orf_changed=false scenario_first_exon=F scenario_last_exon=F]
Ca21chr1	114006	115966	-	orf19.6038	114006	115966	1	115966	114006	115879	114128		UGA32|orf19.13459|IPF21042.1|IPF1457.1|Contig4-2972_0013|Contig4-2972_0017|orf6.7582|CA4901|CaO19.6038|CaO19.13459|IPF1457	Predicted zinc-finger protein of unknown function; has similarity to S. cerevisiae Uga3p, which is a transcription factor involved in the regulation of gamma-aminobutyrate metabolism genes [label_first_exon=CGDmod label_last_exon=CGDmod orf_changed=false scenario_first_exon=A scenario_last_exon=A]
Ca21chr1	114049	114377	+	ntar_13	114049	114377	1	114049	114377	114049	114270			[label_first_exon=novel label_last_exon=novel orf_changed=false scenario_first_exon=B scenario_last_exon=B]
Ca21chr1	117088	119522	+	orf19.6037	117088	119522	1	117088	119522	117320	119443	ASM3	orf19.13458|orf6.7581|IPF21027.1|IPF1459.1|Contig4-2972_0011|CA4900|IFP2|CaO19.13458|CaO19.6037	Putative secreted acid sphingomyelin phosphodiesterase; induced upon biofilm formation; possible Kex2p substrate; increased transcription is observed in an azole-resistant strain that overexpresses MDR1 [label_first_exon=CGDmod label_last_exon=CGDmod orf_changed=false scenario_first_exon=A scenario_last_exon=A]
Ca21chr1	119713	122873	+	orf19.6036	119713	122873	1	119713	122873	119768	122809	RIC1	orf19.13457|IPF21148.1|IPF1460.1|Contig4-2972_0009|orf6.7580|CA4899|CaO19.6036|CaO19.13457|IPF1460	Protein not essential for viability; similar to S. cerevisiae Ric1p, which is a guanyl-nucleotide exchange factor [label_first_exon=CGDmod label_last_exon=CGDmod orf_changed=false scenario_first_exon=A scenario_last_exon=A]
Ca21chr1	122901	123591	+	orf19.6035	122901	123591	1	122901	123591	123067	123432		orf19.13456|IPF21108.1|IPF1461.1|Contig4-2972_0006|orf6.7579|CA4898|CaO19.13456|CaO19.6035|IPF1461	Predicted ORF in Assemblies 19, 20 and 21; repressed by nitric oxide [label_first_exon=CGDmod label_last_exon=CGDmod orf_changed=false scenario_first_exon=A scenario_last_exon=A]
Ca21chr1	123634	125678	-	orf19.6034	123634	125678	3	125678|125370|125170	125586|125335|123634	125597	123869	TUB2	orf19.13455|IPF21061.1|IPF1463.1|Contig4-2972_0005|orf6.7578|CA4897|TUB2.3	Beta-tubulin; functional homolog of ScTub2p; hyphal-induced; fluconazole-induced; gene has two introns; overproduction causes inviability in S. cerevisiae; slow growth, increased white-to opaque switching in ectopic expression strains [label_first_exon=CGDmod label_last_exon=CGDmod orf_changed=false scenario_first_exon=A scenario_last_exon=F]
Ca21chr1	126521	126779	+	tp(ugg)3	126521	126779	2	126521|126577	126556|126779	126540	126691		tP(UGG)3.2	tRNA-Pro predicted by tRNAscan-SE [label_first_exon=CGD label_last_exon=CGDmod orf_changed=true scenario_first_exon=F scenario_last_exon=F]
Ca21chr1	126663	129074	-	orf19.6033	126663	129074	1	129074	126663	128619	126790	CMP1	orf19.13454|CNA|IPF18159.2|IPF1465.2|Contig4-2972_0002|orf6.3161|orf6.7577|CA1587|CNA1|CaO19.6033|CMP2	Catalytic subunit of calcineurin (Ca[2+]-calmodulin-regulated S/T protein phosphatase); required for wild-type virulence, resistance to high pH, Na(+), Li(+), Mn(2+), and fluconazole tolerance; micafungin is fungicidal to null mutant [label_first_exon=CGDmod label_last_exon=CGDmod orf_changed=false scenario_first_exon=A scenario_last_exon=A]
Ca21chr1	129157	131047	-	orf19.6032	129157	131047	1	131047	129157	130680	129259	SPE1	orf19.13453|ODC|ODC1|IPF21057.1|IPF1466.2|Contig4-2972_0001|orf6.3160|CA1586|CaO19.13453|CaO19.6032	Ornithine decarboxylase; enzyme of polyamine biosynthesis; not essential for viability; functionally complements polyamine auxotrophy of S. cerevisiae spe1 mutant; upregulated in biofilm; downregulated upon adherence to polystyrene [label_first_exon=CGDmod label_last_exon=CGDmod orf_changed=false scenario_first_exon=A scenario_last_exon=A]
Ca21chr1	131235	134123	-	orf19.6031	131235	134123	1	134123	131235	133937	131412		orf19.13452|IPF21016.1|IPF15825.2|Contig4-3066_0007|orf6.3159|CA1585|CaO19.13452|VPS27|CaO19.6031	Predicted ORF in Assemblies 19, 20 and 21 [label_first_exon=CGDmod label_last_exon=CGDmod orf_changed=false scenario_first_exon=A scenario_last_exon=A]
Ca21chr1	134226	135337	+	orf19.6030	134226	135337	1	134226	135337	134256	134915		orf19.13451|IPF21086.1|IPF15824.2|orf6.3158|CA1584|CaO19.6030|CaO19.13451|IPF15824	Predicted ORF in Assemblies 19, 20 and 21 [label_first_exon=CGDmod label_last_exon=CGDmod orf_changed=false scenario_first_exon=A scenario_last_exon=A]
Ca21chr1	135327	136867	-	orf19.6029	135327	136867	1	136867	135327	136438	135656	ROT1	orf19.13450|IPF21084.1|IPF18655.1|Contig4-2871_0003|orf6.3157|CA1583|CaO19.6029	Similar to S. cerevisiae Rot1p, which is involved in cell wall 1,6-beta-glucan biosynthesis; has predicted transmembrane region [label_first_exon=CGDmod label_last_exon=CGDmod orf_changed=false scenario_first_exon=A scenario_last_exon=A]
Ca21chr1	137537	137940	+	ntar_14	137537	137940	1	137537	137940					[label_first_exon=novel label_last_exon=novel orf_changed=false scenario_first_exon=B scenario_last_exon=B]
Ca21chr1	138517	139742	+	ntar_15	138517	139742	1	138517	139742					[label_first_exon=novel label_last_exon=novel orf_changed=false scenario_first_exon=B scenario_last_exon=B]
Ca21chr1	138579	140936	-	orf19.6028	138579	140936	1	140936	138579	140936	138579	HGC1	orf19.13449|IPF7912.2|IPF15332.2|CLN21|Contig4-2280_0001|orf6.1969|orf6.3156|CA1582|CLN3|CaO19.6028	Hypha-specific G1 cyclin-related protein involved in regulation of hyphal morphogenesis; Cdc28p-Hgc1p maintains Cdc11p S394 phosphorylation during hyphal growth; required for virulence in mouse model; regulated by Nrg1p, Tup1p, farnesol [label_first_exon=CGD label_last_exon=CGD orf_changed=false scenario_first_exon=J scenario_last_exon=J]
Ca21chr1	147577	148496	-	ntar_16	147577	148496	1	148496	147577					[label_first_exon=novel label_last_exon=novel orf_changed=false scenario_first_exon=B scenario_last_exon=B]
Ca21chr1	150512	152082	+	orf19.6027	150512	152082	1	150512	152082	150614	151714		orf19.13448|IPF18867.2|IPF7903.2|Contig4-2833_0014|orf6.1968|orf6.3931|CA2155|CaO19.6027|IPF7903	Predicted ORF in Assemblies 19, 20 and 21 [label_first_exon=CGDmod label_last_exon=CGDmod orf_changed=false scenario_first_exon=A scenario_last_exon=A]
Ca21chr1	154292	155353	-	orf19.6026	154292	155353	1	155353	154292	155291	154638	ERG2	orf19.13447|IPF21092.1|IPF7901.2|Contig4-2833_0009|orf6.3930|CA2154|CaO19.6026|CaO19.13447	C-8 sterol isomerase; enzyme of ergosterol biosynthesis pathway; converts fecosterol to episterol; mutant is hypersensitive to multiple drugs; ketoconazole-induced [label_first_exon=CGDmod label_last_exon=CGDmod orf_changed=false scenario_first_exon=A scenario_last_exon=A]
Ca21chr1	155448	156497	+	orf19.6025	155448	156497	1	155448	156497	155448	156329		orf19.13446|IPF21076.1|IPF7900.1|Contig4-2833_0008|orf6.3929|CA2153|CaO19.13446|CaO19.6025|IPF7900	Predicted ORF in Assemblies 19, 20 and 21 [label_first_exon=CGDmod label_last_exon=CGDmod orf_changed=false scenario_first_exon=F scenario_last_exon=F]
Ca21chr1	156648	158089	+	orf19.6024	156648	158089	1	156648	158089	156648	157694		orf19.13445|IPF21069.1|IPF7899.1|Contig4-2833_0005|orf6.3928|CA2152|CaO19.6024|CaO19.13445|IPF7899	Predicted ORF in Assemblies 19, 20 and 21 [label_first_exon=CGDmod label_last_exon=CGDmod orf_changed=false scenario_first_exon=F scenario_last_exon=F]
Ca21chr1	158685	160659	+	orf19.6023	158685	160659	1	158685	160659	158729	160528		orf19.13444|IPF21040.1|IPF7898.2|Contig4-2833_0002|orf6.3927|CA2151|MTE4|CaO19.6023|CaO19.13444|ERC2	Predicted ORF in Assemblies 19, 20 and 21 [label_first_exon=CGDmod label_last_exon=CGDmod orf_changed=false scenario_first_exon=A scenario_last_exon=A]
Ca21chr1	160632	162970	-	orf19.6022	160632	162970	1	162970	160632	162676	160946		orf19.13443|IPF21044.1|IPF19940.1|Contig4-2810_0001|Contig4-2810_0002|Contig4-2833_0019|orf6.3926|CA2150|CaO19.13443|CaO19.6022|IPF19940	Predicted ORF in Assemblies 19, 20 and 21; downregulated during core stress response [label_first_exon=CGDmod label_last_exon=CGDmod orf_changed=false scenario_first_exon=A scenario_last_exon=A]
Ca21chr1	166952	167956	+	orf19.6021	166952	167956	1	166952	167956	167084	167830	IHD2	orf19.13442|orf6.3925|IPF21083.1|IPF10761.1|Contig4-2810_0012|CA2149|CaO19.6021|CaO19.13442|IPF10761	Transcriptionally regulated by iron and by yeast-hyphal switching; expression greater in low iron [label_first_exon=CGDmod label_last_exon=CGDmod orf_changed=false scenario_first_exon=A scenario_last_exon=A]
Ca21chr1	168387	169654	+	orf19.6020	168387	169654	1	168387	169654	168540	169541		orf19.13441|IPF21072.1|IPF10762.1|Contig4-2810_0014|orf6.3924|CA2148|ATG3|CaO19.6020|AUT1	Predicted ORF in Assemblies 19, 20 and 21 [label_first_exon=CGDmod label_last_exon=CGDmod orf_changed=false scenario_first_exon=A scenario_last_exon=A]
Ca21chr1	169009	169878	-	ntar_17	169009	169878	1	169878	169009					[label_first_exon=novel label_last_exon=novel orf_changed=false scenario_first_exon=B scenario_last_exon=B]
Ca21chr1	169978	172393	+	orf19.6018	169978	172393	1	169978	172393	170165	172261	LRO1	orf19.13439|IPF19448.2|IPF10764.2|IPF18532.1|Contig4-2810_0017|orf6.3922|orf6.91|orf6.3923|CA6302|CA0012|orf19.6019|IPF19448.3f	Predicted ORF in Assemblies 19, 20 and 21; nonessential; similar to S. cerevisiae Lro1p acyltransferase [label_first_exon=CGDmod label_last_exon=CGDmod orf_changed=false scenario_first_exon=A scenario_last_exon=A]
Ca21chr1	174466	176091	+	orf19.6017	174466	176091	1	174466	176091	174466	176091		orf19.13438|IPF21049.1|IPF13839.1|Contig4-2810_0020|orf6.1429|CA0477|MCM1|CaO19.6017|CaO19.13438|IPF13839	Predicted ORF in Assemblies 19, 20 and 21 [label_first_exon=CGD label_last_exon=CGD orf_changed=false scenario_first_exon=Z scenario_last_exon=Z]
Ca21chr1	176291	178544	+	orf19.6016	176291	178544	1	176291	178544	176332	178482		orf19.13437|IPF13843.2|IPF5084.2|Contig4-2810_0023|orf6.1430|orf6.5096|CA0478|CaO19.6016|YAE8	Predicted ORF in Assemblies 19, 20 and 21 [label_first_exon=CGDmod label_last_exon=CGDmod orf_changed=false scenario_first_exon=F scenario_last_exon=F]
Ca21chr1	178653	179423	+	orf19.6014	178653	179423	1	178653	179423	178697	179314	RRS1	orf19.13435|IPF13845.2|IPF5085.1|orf6.1432|orf6.5094|CA2992|CaO19.6014	Predicted ORF in Assemblies 19, 20 and 21; mutation confers hypersensitivity to 5-fluorocytosine (5-FC), 5-fluorouracil (5-FU), and tubercidin (7-deazaadenosine) [label_first_exon=CGDmod label_last_exon=CGDmod orf_changed=false scenario_first_exon=F scenario_last_exon=F]
Ca21chr1	179760	180965	+	orf19.6013	179760	180965	4	179760|179953|180136|180652	179877|180048|180565|180965	179830	180836		orf19.13434|IPF21106.1|IPF5088.1|orf6.5093|CA2991|IPF5088|IPF5088.3	Predicted ORF in Assemblies 19, 20 and 21 [label_first_exon=CGDmod label_last_exon=CGDmod orf_changed=false scenario_first_exon=F scenario_last_exon=F]
Ca21chr1	181338	185381	+	orf19.6012	181338	185381	1	181338	185381	181410	185246		orf19.13433|IPF21122.1|IPF5092.2|orf6.5092|CA2990|CaO19.13433|CaO19.6012|IPF5092	Predicted ORF in Assemblies 19, 20 and 21 [label_first_exon=CGDmod label_last_exon=CGDmod orf_changed=false scenario_first_exon=A scenario_last_exon=A]
Ca21chr1	185392	190232	-	orf19.6011	185392	190232	5	190232|190018|189907|189700|189177	190094|189972|189786|189357|185392	190152	185514	SIN3	orf19.13432|orf6.5091|IPF21124.1|IPF5096.2|Contig4-2910_0015|orf19.6010.3|CA2988|CA2989|SIN3.exon3|SIN3.exon2|IPF5097.2	Protein similar to S. cerevisiae Sin3p (transcriptional corepressor involved in histone deacetylase recruitment); has paired amphipathic helix PAH1 domain; interacts with ScOpi1p, not CaOpi1p; transposon mutation affects filamentous growth [label_first_exon=CGDmod label_last_exon=CGDmod orf_changed=false scenario_first_exon=F scenario_last_exon=F]
Ca21chr1	190611	191471	+	orf19.6010.1	190611	191471	2	190611|190841	190756|191471	190704	191162	RPB11	IPF21134.1|IPF5100.2|Contig4-2910_0010|CA2987|RPB11.3f|RPB11.3	ORF Predicted by Annotation Working Group; flucytosine induced [label_first_exon=CGDmod label_last_exon=CGDmod orf_changed=false scenario_first_exon=F scenario_last_exon=F]
Ca21chr1	191231	193726	-	orf19.6010	191231	193726	1	193726	191231	193411	191450	CDC5	orf19.13431|IPF21034.1|IPF5102.1|Contig4-2910_0009|orf6.5090|CA2986|CaO19.13431|CaO19.6010	Polo-like kinase; probably essential for viability; depletion causes defects in spindle elongation and causes Cdc35p-dependent filamentation; member of conserved Mcm1p regulon; virulence-group-correlated expression [label_first_exon=CGDmod label_last_exon=CGDmod orf_changed=false scenario_first_exon=A scenario_last_exon=A]
Ca21chr1	194192	198013	-	orf19.6009	194192	198013	1	198013	194192	197804	194682	SET1	orf19.13430|IPF21139.1|IPF5105.1|Contig4-2910_0006|Contig4-2910_0007|orf6.5089|CA2985|CaO19.6009|CaO19.13430	Lysine histone methyltransferase; methylates K4 of histone H3; has a role in regulation of white-opaque switching, epithelial cell adhesion, agar-embedded filamentation, and virulence in mouse; unique N-terminus is immunogenic in human [label_first_exon=CGDmod label_last_exon=CGDmod orf_changed=false scenario_first_exon=A scenario_last_exon=A]
Ca21chr1	198123	198861	+	orf19.6008.3	198123	198861	2	198123|198358	198290|198861	198227	198752		IPF21109.1|IPF5107.1|Contig4-2910_0004|CA6228|IPF5107	ORF Predicted by Annotation Working Group [label_first_exon=CGDmod label_last_exon=CGDmod orf_changed=false scenario_first_exon=F scenario_last_exon=F]
Ca21chr1	198878	199339	+	orf19.6008.4	198878	199339	1	198878	199339	198957	199226			Predicted ORF in Assembly 20 and 21 [label_first_exon=CGDmod label_last_exon=CGDmod orf_changed=false scenario_first_exon=F scenario_last_exon=F]
Ca21chr1	199234	202318	-	orf19.3288	199234	202318	1	202318	199234	202255	199322	NMA111	orf19.10798|IPF23911.1|IPF12606.1|orf6.1778|CA0693|orf19.6008.1|orf19.3288.1|IPF12606.5eoc	Predicted ORF in Assemblies 19, 20 and 21; macrophage-induced gene; downregulated in core stress response; fungal-specific (no human or murine homolog); merged with orf19.3288.1 in Assembly 21 [label_first_exon=CGDmod label_last_exon=CGDmod orf_changed=false scenario_first_exon=F scenario_last_exon=F]
Ca21chr1	202454	203679	-	orf19.3289	202454	203679	1	203679	202454	203629	202538		orf19.10799|IPF23943.1|IPF12603.1|Contig4-2295_0001|orf6.1779|CA0694|CaO19.10799|ORC6|CaO19.3289|IPF12603	Phosphorylated protein of unknown function; predicted ORF in Assemblies 19, 20 and 21 [label_first_exon=CGDmod label_last_exon=CGDmod orf_changed=false scenario_first_exon=F scenario_last_exon=F]
Ca21chr1	203877	204529	+	orf19.3290	203877	204529	1	203877	204529	203952	204422		orf19.10800|IPF23959.1|IPF12601.1|Contig4-2295_0003|orf6.1780|CA0695|CaO19.3290|CaO19.10800|IPF12601	Predicted ORF in Assemblies 19, 20 and 21; repressed by nitric oxide [label_first_exon=CGDmod label_last_exon=CGDmod orf_changed=false scenario_first_exon=A scenario_last_exon=A]
Ca21chr1	204992	205064	+	ta(agc)4	204992	205064	1	204992	205064				tA(AGC)4.2	tRNA-Ala predicted by tRNAscan-SE [label_first_exon=CGD label_last_exon=CGD orf_changed=false scenario_first_exon=Z scenario_last_exon=Z]
Ca21chr1	205101	206414	+	orf19.3291	205101	206414	1	205101	206414	205272	206291	HMT1	orf19.10801|IPF6232.3|IPF12599.2|Contig4-2295_0005|orf6.1781|orf6.7186|CA0696|RMT1|PRMT1|CaO19.3291	Major type I protein arginine methyltransferases (PRMT) involved in asymmetric dimethylation of arginine residues; involved in nuclear export of Npl3p [label_first_exon=CGDmod label_last_exon=CGDmod orf_changed=false scenario_first_exon=F scenario_last_exon=F]
Ca21chr1	206456	206953	+	orf19.3292	206456	206953	1	206456	206953	206484	206927		orf19.10802|IPF6231.2|IPF12596.2|Contig4-2295_0006|Contig4-2918_0002|orf6.1782|orf6.7187|CA4602|CaO19.3292|IPF6231	Predicted ORF in Assemblies 19, 20 and 21 [label_first_exon=CGDmod label_last_exon=CGDmod orf_changed=false scenario_first_exon=F scenario_last_exon=F]
Ca21chr1	206785	207971	-	orf19.3293	206785	207971	1	207971	206785	207862	206924		orf19.10803|IPF6230.2|IPF28806.1|Contig4-2918_0003|orf6.7188|CA4603|CaO19.3293|TSC13|IPF6230	Predicted ORF in Assemblies 19, 20 and 21 [label_first_exon=CGDmod label_last_exon=CGDmod orf_changed=false scenario_first_exon=A scenario_last_exon=A]
Ca21chr1	208265	208980	+	orf19.3294	208265	208980	1	208265	208980	208292	208747	MBF1	orf19.10804|IPF23957.1|IPF6228.2|Contig4-2918_0005|orf6.7189|CA4604|CaO19.10804|CaO19.3294	Predicted ORF in Assemblies 19, 20 and 21; caspofungin repressed [label_first_exon=CGDmod label_last_exon=CGDmod orf_changed=false scenario_first_exon=A scenario_last_exon=A]
Ca21chr1	208844	210616	-	orf19.3295	208844	210616	1	210616	208844	210511	209087		orf19.10805|IPF23936.1|IPF6226.2|Contig4-2918_0006|orf6.7190|CA4605|CaO19.3295|CaO19.10805|IPF6226	Predicted ORF in Assemblies 19, 20 and 21; possibly spurious ORF (Annotation Working Group prediction) [label_first_exon=CGDmod label_last_exon=CGDmod orf_changed=false scenario_first_exon=A scenario_last_exon=A]
Ca21chr1	210807	212514	+	orf19.3296	210807	212514	1	210807	212514	210881	212386		orf19.10806|IPF23935.1|IPF6224.1|Contig4-2918_0008|orf6.7191|CA4606|CaO19.10806|CaO19.3296|IPF6224	Predicted ORF in Assemblies 19, 20 and 21 [label_first_exon=CGDmod label_last_exon=CGDmod orf_changed=false scenario_first_exon=A scenario_last_exon=A]
Ca21chr1	212268	212907	-	orf19.3297	212268	212907	1	212907	212268	212756	212448		orf19.10807|IPF23978.1|IPF6223.1|Contig4-2918_0009|orf6.7192|CA4607|RSM27|CaO19.10807|CaO19.3297|IPF6223	Predicted ORF in Assemblies 19, 20 and 21 [label_first_exon=CGDmod label_last_exon=CGDmod orf_changed=false scenario_first_exon=A scenario_last_exon=A]
Ca21chr1	213520	220485	+	orf19.3298	213520	220485	1	213520	220485	213644	220408	CCH1	orf19.10808|IPF23954.1|IPF6222.2|Contig4-2918_0012|orf6.7193|CA4608|CaO19.3298|CaO19.10808	Putative voltage-gated Ca2+ channel of the high affinity calcium uptake system; roles in thigmotropism, establishment of galvanotropism; transcription is regulated by Nrg1p and Mig1p [label_first_exon=CGDmod label_last_exon=CGDmod orf_changed=false scenario_first_exon=G scenario_last_exon=G]
Ca21chr1	220489	222102	-	orf19.3300	220489	222102	1	222102	220489	222077	220548	ZPR1	orf19.10810|IPF23933.1|IPF6215.2|Contig4-2918_0013|orf6.7195|CA4609|CaO19.3300|CaO19.10810	Protein with putative zinc finger; regulated by Gcn4p; repressed in response to amino acid starvation (3-aminotriazole treatment); upregulation correlates with clinical development of fluconazole resistance [label_first_exon=CGDmod label_last_exon=CGDmod orf_changed=false scenario_first_exon=A scenario_last_exon=A]
Ca21chr1	224368	227069	+	orf19.3301	224368	227069	1	224368	227069	224676	226883		orf19.10811|IPF23919.1|IPF19802.1|Contig4-2098_0005|orf6.7196|CA4610|CaO19.10811|MET30|CaO19.3301|IPF19802	Predicted ORF in Assemblies 19, 20 and 21; induced by heavy metal (cadmium) stress; Hog1p-induced; transcriptionally activated by Mnl1p under weak acid stress [label_first_exon=CGDmod label_last_exon=CGDmod orf_changed=false scenario_first_exon=A scenario_last_exon=A]
Ca21chr1	227355	230364	-	orf19.3302	227355	230364	1	230364	227355	229788	227686		orf19.10812|IPF23920.1|IPF10727.1|Contig4-2491_0004|orf6.7197|CA4611|CaO19.3302|CaO19.10812|IPF10727	Predicted ORF in Assemblies 19, 20 and 21; transcription downregulated upon yeast-hyphal switch; transcriptionally activated by Mnl1p under weak acid stress [label_first_exon=CGDmod label_last_exon=CGDmod orf_changed=false scenario_first_exon=A scenario_last_exon=A]
Ca21chr1	230682	231503	-	ntar_18	230682	231503	1	231503	230682	231453	231304			[label_first_exon=novel label_last_exon=novel orf_changed=false scenario_first_exon=B scenario_last_exon=B]
Ca21chr1	232533	233329	+	ntar_19	232533	233329	1	232533	233329	233180	233329			[label_first_exon=novel label_last_exon=novel orf_changed=false scenario_first_exon=B scenario_last_exon=B]
Ca21chr1	232779	234953	-	orf19.3303	232779	234953	1	234953	232779	234943	232874		orf19.10813|IPF23921.1|IPF10724.2|Contig4-2491_0009|orf6.7198|CA4612|CaO19.10813|PPM2|CaO19.3303	Predicted ORF in Assemblies 19, 20 and 21 [label_first_exon=CGDmod label_last_exon=CGDmod orf_changed=false scenario_first_exon=F scenario_last_exon=F]
Ca21chr1	233394	233526	+	ntar_20	233394	233526	1	233394	233526					[label_first_exon=novel label_last_exon=novel orf_changed=false scenario_first_exon=B scenario_last_exon=B]
Ca21chr1	235009	235936	-	orf19.3304	235009	235936	1	235936	235009	235898	235086		orf19.10814|IPF23947.1|IPF7950.2|Contig4-2860_0018|orf6.7199|CA4613|CaO19.10814|RRP40|CaO19.3304|IPF7950	Predicted ORF in Assemblies 19, 20 and 21 [label_first_exon=CGDmod label_last_exon=CGDmod orf_changed=false scenario_first_exon=F scenario_last_exon=F]
Ca21chr1	236066	238423	-	orf19.3305	236066	238423	1	238423	236066	238310	236094		ZCF17|orf19.10815|IPF23918.1|IPF7952.2|Contig4-2860_0016|orf6.7200|CA4614|CaO19.3305|CaO19.10815|IPF7952	Putative transcription factor with zinc cluster DNA-binding motif [label_first_exon=CGDmod label_last_exon=CGDmod orf_changed=false scenario_first_exon=F scenario_last_exon=F]
Ca21chr1	239100	240923	-	orf19.3306	239100	240923	1	240923	239100	240923	239100		orf19.10816|IPF23928.1|IPF7955.2|Contig4-2860_0012|orf6.7201|CA4615|HOP1|CaO19.10816|CaO19.3306|IPF7955	[NOT TRANSCRIBED?] Predicted ORF in Assemblies 19, 20 and 21 [label_first_exon=CGD label_last_exon=CGD orf_changed=false scenario_first_exon=Z scenario_last_exon=Z]
Ca21chr1	239145	240704	+	ntar_21	239145	240704	1	239145	240704	240095	240280			[label_first_exon=novel label_last_exon=novel orf_changed=false scenario_first_exon=B scenario_last_exon=B]
Ca21chr1	240982	242562	-	orf19.3307	240982	242562	1	242562	240982	242513	241122		orf19.10817|IPF23937.1|IPF5761.2|Contig4-2978_0001|orf6.7202|CA4616|CaO19.3307|CaO19.10817|IPF5761	Predicted ORF in Assemblies 19, 20 and 21 [label_first_exon=CGDmod label_last_exon=CGDmod orf_changed=false scenario_first_exon=A scenario_last_exon=A]
Ca21chr1	242658	244764	+	orf19.3308	242658	244764	1	242658	244764	242750	244672		STB5|orf19.10818|IPF23925.1|IPF5760.2|Contig4-2978_0002|Contig4-2978_0004|orf6.7203|CA4617|CaO19.3308|CaO19.10818	Putative transcription factor with zinc cluster DNA-binding motif; has similarity to S. cerevisiae Stb5p [label_first_exon=CGDmod label_last_exon=CGDmod orf_changed=false scenario_first_exon=A scenario_last_exon=A]
Ca21chr1	244688	244993	-	ntar_22	244688	244993	1	244993	244688					[label_first_exon=novel label_last_exon=novel orf_changed=false scenario_first_exon=B scenario_last_exon=B]
Ca21chr1	245182	246628	+	orf19.3309	245182	246628	1	245182	246628	245215	246462		orf19.10819|IPF23939.1|IPF5757.1|Contig4-2978_0005|orf6.7204|CA4618|CaO19.10819|CaO19.3309|IPF5757	Predicted ORF in Assemblies 19, 20 and 21 [label_first_exon=CGDmod label_last_exon=CGDmod orf_changed=false scenario_first_exon=A scenario_last_exon=A]
Ca21chr1	246608	247489	-	orf19.3310	246608	247489	1	247489	246608	247422	246670		orf19.10820|IPF23950.1|IPF5756.1|Contig4-2978_0006|orf6.7205|CA4619|CaO19.3310|CaO19.10820|IPF5756	Predicted ORF in Assemblies 19, 20 and 21; possibly spurious ORF (Annotation Working Group prediction) [label_first_exon=CGDmod label_last_exon=CGDmod orf_changed=false scenario_first_exon=A scenario_last_exon=A]
Ca21chr1	247688	248114	-	ntar_23	247688	248114	1	248114	247688	247828	247688			[label_first_exon=novel label_last_exon=novel orf_changed=false scenario_first_exon=B scenario_last_exon=B]
Ca21chr1	247725	248250	+	ntar_24	247725	248250	1	247725	248250	247725	248009			[label_first_exon=novel label_last_exon=novel orf_changed=false scenario_first_exon=B scenario_last_exon=B]
Ca21chr1	248744	249968	+	orf19.3311	248744	249968	1	248744	249968	248825	249874	IFD3	orf19.10821|IPF23944.1|IPF5754.1|Contig4-2978_0008|orf6.7206|CA4620|CaO19.3311|CaO19.10821	Transcription is regulated by Mig1p [label_first_exon=CGDmod label_last_exon=CGDmod orf_changed=false scenario_first_exon=F scenario_last_exon=F]
Ca21chr1	250073	252106	+	orf19.3312	250073	252106	1	250073	252106	250112	251986		orf19.10822|IPF23924.1|IPF5753.1|Contig4-2978_0009|orf6.7207|CA4621|CaO19.10822|FMP29|CaO19.3312|IPF5753	Predicted ORF in Assemblies 19, 20 and 21 [label_first_exon=CGDmod label_last_exon=CGDmod orf_changed=false scenario_first_exon=F scenario_last_exon=F]
Ca21chr1	251496	252610	-	orf19.3314	251496	252610	1	252610	251496	252497	252045		orf19.10824|IPF23965.1|IPF5751.1|Contig4-2978_0010|orf6.7209|CA4622|TRS20|CaO19.10824|CaO19.3314|IPF5751	Predicted ORF in Assemblies 19, 20 and 21 [label_first_exon=CGDmod label_last_exon=CGDmod orf_changed=false scenario_first_exon=A scenario_last_exon=A]
Ca21chr1	252942	254614	+	orf19.3315	252942	254614	1	252942	254614	253167	254450	CTA9	orf19.10825|IPF23940.1|IPF5750.2|Contig4-2978_0011|orf6.7210|CA4623|CaO19.10825|CaO19.3315	Protein required for normal filamentous growth; induced during the mating process; mRNA binds to She3p; activates transcription in 1-hybrid assay in S. cerevisiae [label_first_exon=CGDmod label_last_exon=CGDmod orf_changed=false scenario_first_exon=A scenario_last_exon=A]
Ca21chr1	254243	255031	-	orf19.3317	254243	255031	1	255031	254243	254974	254627		orf19.10827|IPF18196.2|IPF5748.2|Contig4-2978_0013|orf6.7212|SRB6|CaO19.3317|CaO19.10827	Predicted ORF in Assemblies 19, 20 and 21 [label_first_exon=CGDmod label_last_exon=CGDmod orf_changed=false scenario_first_exon=F scenario_last_exon=F]
Ca21chr1	255141	257653	-	orf19.3318	255141	257653	1	257653	255141	257452	255179		orf19.10828|IPF23917.1|IPF5747.2|Contig4-2978_0015|orf6.7213|CA4624|CaO19.3318|CaO19.10828|IPF5747	Predicted ORF in Assemblies 19, 20 and 21 [label_first_exon=CGDmod label_last_exon=CGDmod orf_changed=false scenario_first_exon=F scenario_last_exon=F]
Ca21chr1	257875	258965	+	orf19.3319	257875	258965	1	257875	258965	257930	258913		orf19.10829|IPF23946.1|IPF5742.1|Contig4-2978_0016|orf6.7214|CA4625|CaO19.10829|TXL1|CaO19.3319|IPF5742	Predicted ORF in Assemblies 19, 20 and 21 [label_first_exon=CGDmod label_last_exon=CGDmod orf_changed=false scenario_first_exon=F scenario_last_exon=F]
Ca21chr1	258474	258871	-	ntar_25	258474	258871	1	258871	258474					[label_first_exon=novel label_last_exon=novel orf_changed=false scenario_first_exon=B scenario_last_exon=B]
Ca21chr1	259001	259354	+	orf19.3320	259001	259354	1	259001	259354	259001	259354			[label_first_exon=CGD label_last_exon=CGD orf_changed=false scenario_first_exon=F scenario_last_exon=F]
Ca21chr1	259396	261346	+	orf19.3321	259396	261346	1	259396	261346	259656	261182		orf19.10831|IPF5739.1|IPF28804.1|Contig4-2978_0018|orf6.5033|orf6.7216|CA4626|CaO19.3321|MRS7	Predicted ORF in Assemblies 19, 20 and 21 [label_first_exon=CGDmod label_last_exon=CGDmod orf_changed=false scenario_first_exon=A scenario_last_exon=A]
Ca21chr1	261307	261890	-	orf19.3322	261307	261890	1	261890	261307	261847	261368	DUT1	orf19.10832|IPF5736.1|IPF8317.2|Contig4-2978_0019|orf6.5032|orf6.7217|CA4627|CaO19.3322	dUTP pyrophosphatase; converts dUTP to dUMP and pyrophosphate; cell-cycle regulated if expressed in S. cerevisiae; upstream MluI and SCB transcription regulatory elements; induced by 17-beta-estradiol, ethynyl estradiol, macrophage [label_first_exon=CGDmod label_last_exon=CGDmod orf_changed=false scenario_first_exon=F scenario_last_exon=F]
Ca21chr1	262049	263108	-	orf19.3323	262049	263108	1	263108	262049	263092	262226		orf19.10833|IPF23949.1|IPF8318.2|Contig4-2976_0021|orf6.5031|CA2940|CaO19.10833|CaO19.3323|IPF8318	Predicted ORF in Assemblies 19, 20 and 21; possibly spurious ORF (Annotation Working Group prediction) [label_first_exon=CGDmod label_last_exon=CGDmod orf_changed=false scenario_first_exon=F scenario_last_exon=F]
Ca21chr1	263281	264720	-	orf19.3324	263281	264720	1	264720	263281	264681	263488	TIF	orf19.10834|IPF23942.1|IPF8319.1|TIF1|Contig4-2976_0019|orf6.5030|CA2939|CaO19.3324|CaO19.10834	Protein similar to S. cerevisiae translation initiation factor; upregulated in highly virulent strain compared to less virulent strain; antigenic in human; flucytosine induced; translation-related genes are downregulated upon phagocytosis [label_first_exon=CGDmod label_last_exon=CGDmod orf_changed=false scenario_first_exon=A scenario_last_exon=A]
Ca21chr1	265079	267819	-	orf19.3325	265079	267819	1	267819	265079	267474	265492		orf19.10835|IPF8321|IPF23923.1|IPF8321.2|Contig4-2976_0016|Contig4-2976_0018|orf6.5029|CA2938|GLG21|CaO19.3325|CaO19.10835	Protein described as glycogen synthesis initiator; regulated by Efg1p and Efh1p; Hog1p-downregulated; shows colony morphology-related gene regulation by Ssn6p; increased expression in response to prostaglandins [label_first_exon=CGDmod label_last_exon=CGDmod orf_changed=false scenario_first_exon=A scenario_last_exon=A]
Ca21chr1	269012	270103	-	orf19.3325.3	269012	270103	2	270103|269621	269999|269012	270022	269382	RPS21B	IPF23913.1|IPF8325.2|Contig4-2976_0010|CA2937|RPS21B.3f|RPS21B.3	Protein described as similar to ribosomal protein S21; regulated by Nrg1p, Tup1p; shows colony morphology-related gene regulation by Ssn6p; transcription is positively regulated by Tbf1p [label_first_exon=CGDmod label_last_exon=CGDmod orf_changed=false scenario_first_exon=F scenario_last_exon=F]
Ca21chr1	270279	272006	-	orf19.3327	270279	272006	1	272006	270279	271985	270330	TRM2	orf19.10837|IPF23931.1|IPF8326.2|Contig4-2976_0009|orf6.5027|CA2936|CaO19.10837|TRM21|CaO19.3327|IPF8326	Predicted ORF in Assemblies 19, 20 and 21; decreased expression in response to prostaglandins [label_first_exon=CGDmod label_last_exon=CGDmod orf_changed=false scenario_first_exon=F scenario_last_exon=F]
Ca21chr1	272260	274556	-	orf19.3328	272260	274556	1	274556	272260	274208	272385		orf19.10838|IPF23929.1|IPF11521.2|Contig4-2976_0005|orf6.5026|CA2935|CaO19.10838|HOT1|CaO19.3328|IPF11521	Predicted ORF in Assemblies 19, 20 and 21; filament induced [label_first_exon=CGDmod label_last_exon=CGDmod orf_changed=false scenario_first_exon=F scenario_last_exon=F]
Ca21chr1	275355	277078	-	orf19.3329	275355	277078	1	277078	275355	276963	275488		orf19.10839|IPF23934.1|IPF11515.2|Contig4-2976_0004|orf6.5025|CA2934|CaO19.3329|LCB3|CaO19.10839|IPF11515	Predicted ORF in Assemblies 19, 20 and 21 [label_first_exon=CGDmod label_last_exon=CGDmod orf_changed=false scenario_first_exon=A scenario_last_exon=A]
Ca21chr1	278176	279437	-	orf19.3330	278176	279437	1	279437	278176	279273	278233	CRL1	orf19.10840|RHO4|IPF23945.1|IPF11512.1|Contig4-2976_0002|orf6.5024|CA2933|CaO19.3330|CaO19.10840|IPF11512	Predicted GTPase of RHO family; CAAX motif geranylgeranylated; expression in S. cerevisiae causes dominant-negative inhibition of pheromone response [label_first_exon=CGDmod label_last_exon=CGDmod orf_changed=false scenario_first_exon=A scenario_last_exon=A]
Ca21chr1	280372	280907	-	orf19.3330.3	280372	280907	1	280907	280372	280830	280432	POX18	CA1711|IPF11509.2|Contig4-2339_0004|CA6274|orf19.10841|POX18.3f	Protein not essential for viability; similar to Candida maltosa Pox18p, which is a peroxisomal protein; Assembly 21 sequence was updated based on comparative genome analysis and new sequence data, and allelic orf19.10841 was reinstated [label_first_exon=CGDmod label_last_exon=CGDmod orf_changed=false scenario_first_exon=A scenario_last_exon=A]
Ca21chr1	281050	281340	-	ntar_26	281050	281340	1	281340	281050	281340	281101			[label_first_exon=novel label_last_exon=novel orf_changed=false scenario_first_exon=B scenario_last_exon=B]
Ca21chr1	281622	281905	-	ntar_27	281622	281905	1	281905	281622					[label_first_exon=novel label_last_exon=novel orf_changed=false scenario_first_exon=B scenario_last_exon=B]
Ca21chr1	282250	284392	+	orf19.3331	282250	284392	1	282250	284392	282448	284148	ABC1	orf19.10842|IPF14939.2|IPF17140.3|Contig4-2339_0002|orf6.3338|orf6.5023|CA1712|CaO19.3331	Protein described as ubiquinol-cytochrome-c reductase; induced upon adherence to polystyrene [label_first_exon=CGDmod label_last_exon=CGDmod orf_changed=false scenario_first_exon=A scenario_last_exon=A]
Ca21chr1	284604	287793	+	orf19.3332	284604	287793	1	284604	287793	284652	287630		orf19.10843|IPF23984.1|IPF19743.1|Contig4-2144_0003|orf6.3339|CA1713|CaO19.10843|CaO19.3332|IPF19743	Predicted ORF in Assemblies 19, 20 and 21 [label_first_exon=CGDmod label_last_exon=CGDmod orf_changed=false scenario_first_exon=A scenario_last_exon=A]
Ca21chr1	287955	289616	+	orf19.3333	287955	289616	1	287955	289616	288046	289341		orf19.10844|IPF23938.1|IPF14410.1|Contig4-2144_0005|orf6.3340|CA1714|CaO19.10844|NAB2|CaO19.3333	Predicted ORF in Assemblies 19, 20 and 21 [label_first_exon=CGDmod label_last_exon=CGDmod orf_changed=false scenario_first_exon=A scenario_last_exon=A]
Ca21chr1	289566	290577	-	orf19.3334	289566	290577	1	290577	289566	290461	289712	RPS21	orf19.10845|IPF23952.1|IPF14407.1|RPS2|Contig4-2144_0006|orf6.3341|CA1715|CaO19.3334|CaO19.10845	Predicted ribosomal protein; genes encoding cytoplasmic ribosomal subunits, translation factors, and tRNA synthetases are downregulated upon phagocytosis by murine macrophage; transcription is positively regulated by Tbf1p [label_first_exon=CGDmod label_last_exon=CGDmod orf_changed=false scenario_first_exon=A scenario_last_exon=A]
Ca21chr1	290832	291020	-	ntar_28	290832	291020	1	291020	290832					[label_first_exon=novel label_last_exon=novel orf_changed=false scenario_first_exon=B scenario_last_exon=B]
Ca21chr1	291773	292640	+	orf19.3335	291773	292640	1	291773	292640	291860	292462		orf19.10846|IPF23955.1|IPF17237.2|Contig4-1941_0003|orf6.3342|CA1716|CaO19.3335|CaO19.10846|IPF17237	Predicted ORF in Assemblies 19, 20 and 21; shows colony morphology-related gene regulation by Ssn6p; repressed by nitric oxide [label_first_exon=CGDmod label_last_exon=CGDmod orf_changed=false scenario_first_exon=A scenario_last_exon=A]
Ca21chr1	296059	296517	+	orf19.3336	296059	296517	1	296059	296517	296059	296517			[label_first_exon=CGD label_last_exon=CGD orf_changed=false scenario_first_exon=Z scenario_last_exon=Z]
Ca21chr1	299558	300385	+	orf19.3337	299558	300385	1	299558	300385	299579	300385		orf19.10847|IPF17935.2|orf6.188|CA6275|CaO19.3337|IPF7374.5f	Predicted ORF in Assemblies 19, 20 and 21 [label_first_exon=CGDmod label_last_exon=CGDmod orf_changed=true scenario_first_exon=F scenario_last_exon=F]
Ca21chr1	300397	301825	+	orf19.3338	300397	301825	1	300397	301825	300397	301779		IPF7374.2|IPF19251.2|Contig4-2235_0002|orf6.494|orf6.4730|CA2718|CaO19.3338|IPF7374.3f|IPF7374	Predicted ORF in Assemblies 19, 20 and 21 [label_first_exon=CGDmod label_last_exon=CGDmod orf_changed=false scenario_first_exon=F scenario_last_exon=F]
Ca21chr1	305066	306082	-	orf19.3340	305066	306082	1	306082	305066	306028	305324	SOD2	orf19.10848|IPF23953.1|IPF7368.2|Contig4-2785_0004|orf6.4731|CA2719|CaO19.10848|CaO19.3340	Mitochondrial Mn-containing superoxide dismutase; protection against oxidative stress; active as homotetramer; N-terminal 34 amino acids removed upon mitochondrial import; H2O2-induced via Cap1p; alkaline downregulated, farnesol-induced [label_first_exon=CGDmod label_last_exon=CGDmod orf_changed=false scenario_first_exon=A scenario_last_exon=A]
Ca21chr1	306554	308594	-	orf19.3341	306554	308594	1	308594	306554	308564	306633		orf19.10849|IPF23922.1|IPF7366.2|Contig4-2785_0006|orf6.4732|YDR341C|CA2720|CaO19.3341|CaO19.10849|IPF7366	Putative tRNA-Arg synthetase; essential; S. cerevisiae ortholog is essential; genes encoding ribosomal subunits, translation factors, and tRNA synthetases are downregulated upon phagocytosis by murine macrophage [label_first_exon=CGDmod label_last_exon=CGDmod orf_changed=true scenario_first_exon=A scenario_last_exon=A]
Ca21chr1	309035	311028	+	orf19.3342	309035	311028	1	309035	311028	309137	310987		orf19.10850|IPF23927.1|IPF4799.2|Contig4-2785_0009|orf6.4733|CA2721|CaO19.10850|CaO19.3342|IPF4799	Predicted ORF in Assemblies 19, 20 and 21 [label_first_exon=CGDmod label_last_exon=CGDmod orf_changed=false scenario_first_exon=F scenario_last_exon=F]
Ca21chr1	311162	312907	+	orf19.3344	311162	312907	1	311162	312907	311215	312774	VPS17	orf19.10852|IPF23932.1|IPF4801.1|Contig4-2785_0010|orf6.4735|CA2722|CaO19.3344|CaO19.10852|IPF4801	Predicted ORF in Assemblies 19, 20 and 21; fungal-specific (no human or murine homolog) [label_first_exon=CGDmod label_last_exon=CGDmod orf_changed=false scenario_first_exon=F scenario_last_exon=F]
Ca21chr1	313068	318007	+	orf19.3345	313068	318007	1	313068	318007	313177	317814	SIZ1	orf19.10853|IPF23962.1|IPF4805.2|Contig4-2944_0001|Contig4-2944_0002|orf6.4736|CA2723|CaO19.10853|CaO19.3345|IPF4805	Protein of unknown function; transcription is negatively regulated by Rim101p [label_first_exon=CGDmod label_last_exon=CGDmod orf_changed=false scenario_first_exon=A scenario_last_exon=A]
Ca21chr1	317870	318745	-	orf19.3347	317870	318745	1	318745	317870	318487	317966	RPB7	orf19.10855|orf6.4738|IPF4809.1|IPF18805.2|Contig4-2944_0003|CA2724|CaO19.3347	Functional homolog of S. cerevisiae Rpb7p, an essential subunit of RNA Polymerase II; enhances hyperfilamentation of an S. cerevisiae rpb4 mutant; suppresses defects of S. cerevisiae rpb4 and ess1 mutants [label_first_exon=CGDmod label_last_exon=CGDmod orf_changed=false scenario_first_exon=A scenario_last_exon=A]
Ca21chr1	318904	319730	+	orf19.3348	318904	319730	1	318904	319730	318944	319474		orf19.10856|IPF4810.1|IPF18806.1|Contig4-2944_0004|orf6.2240|orf6.4739|CA2725|MRPL23|CaO19.3348|MRPL23A	Predicted ORF in Assemblies 19, 20 and 21 [label_first_exon=CGDmod label_last_exon=CGDmod orf_changed=false scenario_first_exon=A scenario_last_exon=A]
Ca21chr1	319536	323471	-	orf19.3349	319536	323471	1	323471	319536	323385	319681		orf19.10857|IPF23973.1|IPF4811.2|Contig4-2944_0005|Contig4-2944_0008|orf6.2239|orf6.4740|CA0987|RPB140|CaO19.3349	Putative protein of unknown function; heterozygous null mutant exhibits resistance to parnafungin in the C. albicans fitness test; predicted ORF in Assemblies 19, 20 and 21 [label_first_exon=CGDmod label_last_exon=CGDmod orf_changed=false scenario_first_exon=A scenario_last_exon=A]
Ca21chr1	323630	324792	+	orf19.3350	323630	324792	1	323630	324792	323666	324547	MRP20	orf19.10858|IPF23948.1|IPF4814.2|Contig4-2944_0009|orf6.2238|CA0986|CaO19.3350|CaO19.10858|IPF4814	Protein described as component of mitochondrial ribosome; decreased expression in hyphae compared to yeast-form cells [label_first_exon=CGDmod label_last_exon=CGDmod orf_changed=false scenario_first_exon=A scenario_last_exon=A]
Ca21chr1	324874	326042	-	orf19.3351	324874	326042	2	326042|325756	325935|324874	325957	324904		orf19.10859|IPF18790.2|IPF4815.2|Contig4-2944_0010|orf6.2237|CA0985|CaO19.10859|CaO19.3351|IPF4815.3f|IPF4815	Predicted ORF in Assemblies 19, 20 and 21 [label_first_exon=CGDmod label_last_exon=CGDmod orf_changed=false scenario_first_exon=F scenario_last_exon=F]
Ca21chr1	325236	325474	+	ntar_29	325236	325474	1	325236	325474					[label_first_exon=novel label_last_exon=novel orf_changed=false scenario_first_exon=B scenario_last_exon=B]
Ca21chr1	326217	327581	-	orf19.3352	326217	327581	1	327581	326217	327443	326445		orf19.10860|IPF4817.1|IPF17315.2|IPF18807.1|Contig4-2944_0011|orf6.2236|orf6.2296|CA6276|IPF4817.5f	Predicted ORF in Assemblies 19, 20 and 21 [label_first_exon=CGDmod label_last_exon=CGDmod orf_changed=false scenario_first_exon=A scenario_last_exon=A]
Ca21chr1	327654	328131	+	ntar_30	327654	328131	1	327654	328131					[label_first_exon=novel label_last_exon=novel orf_changed=false scenario_first_exon=B scenario_last_exon=B]
Ca21chr1	331210	332473	+	orf19.3353	331210	332473	1	331210	332473	331372	332055		orf19.10861|IPF4820.2|IPF18808.1|IPF18809.1|Contig4-2944_0016|orf6.2235|orf6.2295|CA1022|IPF4820.5f|IPF4820	Protein described as similar to a mitochondrial complex I intermediate-associated protein; fluconazole-downregulated [label_first_exon=CGDmod label_last_exon=CGDmod orf_changed=false scenario_first_exon=A scenario_last_exon=A]
Ca21chr1	331416	332205	-	ntar_31	331416	332205	1	332205	331416	332193	332050			[label_first_exon=novel label_last_exon=novel orf_changed=false scenario_first_exon=B scenario_last_exon=B]
Ca21chr1	332693	334297	+	orf19.3354	332693	334297	2	332693|333322	332752|334297	332739	334096		orf19.10862|IPF28807.1|Contig4-2331_0004|orf6.2294|CaO19.10862|RPS42|CaO19.3354	Predicted ORF in Assemblies 19, 20 and 21 [label_first_exon=CGDmod label_last_exon=CGDmod orf_changed=false scenario_first_exon=F scenario_last_exon=F]
Ca21chr1	334442	336074	+	orf19.3355	334442	336074	1	334442	336074	334662	336044	ISN1	orf19.10863|IPF4824.1|IPF28805.1|Contig4-2331_0002|orf6.1924|orf6.2293|CA1020|CaO19.3355|IPF4824	Putative inosine 5'-monophosphate 5'-nucleotidase; fungal-specific (no human or murine homolog) [label_first_exon=CGDmod label_last_exon=CGDmod orf_changed=false scenario_first_exon=A scenario_last_exon=A]
Ca21chr1	336138	336219	-	ts(uga)1	336138	336219	1	336219	336138				tS(UGA)1.2	tRNA-Ser predicted by tRNAscan-SE [label_first_exon=CGD label_last_exon=CGD orf_changed=false scenario_first_exon=Z scenario_last_exon=Z]
Ca21chr1	336662	341515	-	orf19.3356	336662	341515	1	341515	336662	341515	336719	ESP1	orf19.10864|IPF23960.1|IPF14196.2|Contig4-2331_0010|Contig4-2755_0001|Contig4-2755_0003|orf6.1925|CA0789|CaO19.3356|CaO19.10864	Predicted ORF in Assemblies 19, 20 and 21; mutation confers increased sensitivity to nocodazole; periodic mRNA expression, peak at cell-cycle S/G2 phase; mRNA binds to She3p [label_first_exon=CGDmod label_last_exon=CGDmod orf_changed=false scenario_first_exon=I scenario_last_exon=I]
Ca21chr1	341723	342534	-	orf19.3357	341723	342534	1	342534	341723	342459	341947		orf19.10865|IPF23956.1|IPF14193.2|Contig4-2755_0005|orf6.1926|CA0790|CaO19.10865|CaO19.3357|IPF14193	Predicted ORF in Assemblies 19, 20 and 21 [label_first_exon=CGDmod label_last_exon=CGDmod orf_changed=false scenario_first_exon=F scenario_last_exon=F]
Ca21chr1	342805	344018	-	orf19.3358	342805	344018	1	344018	342805	343920	342949	LSC1	orf19.10866|orf6.1927|IPF23941.1|IPF14191.1|Contig4-2755_0006|CA0791|CaO19.10866|CaO19.3358	Protein described as succinate-CoA ligase subunit; transcriptionally regulated by iron; expression greater in high iron; fluconazole-induced [label_first_exon=CGDmod label_last_exon=CGDmod orf_changed=false scenario_first_exon=F scenario_last_exon=F]
Ca21chr1	344908	345293	+	ntar_32	344908	345293	1	344908	345293					[label_first_exon=novel label_last_exon=novel orf_changed=false scenario_first_exon=B scenario_last_exon=B]
Ca21chr1	345579	348960	+	orf19.3359	345579	348960	1	345579	348960	345579	348779	ARP8	orf19.10867|IPF14479.2|IPF18872.2|Contig4-2755_0011|orf6.1928|orf6.2524|orf6.791|CA1164|CaO19.3359	Predicted ORF in Assemblies 19, 20 and 21; mutation confers hypersensitivity to toxic ergosterol analog, and to amphotericin B [label_first_exon=CGDmod label_last_exon=CGDmod orf_changed=false scenario_first_exon=D scenario_last_exon=D]
Ca21chr1	348191	348894	-	ntar_33	348191	348894	1	348894	348191	348490	348191			[label_first_exon=novel label_last_exon=novel orf_changed=false scenario_first_exon=B scenario_last_exon=B]
Ca21chr1	350957	353524	+	orf19.3360	350957	353524	1	350957	353524	351115	353118		orf19.10868|IPF19902.1|IPF19845.1|Contig4-2197_0001|Contig4-2891_0002|orf6.2525|orf6.792|CA1165|CaO19.3360|IPF19902	Predicted ORF in Assemblies 19, 20 and 21; possibly spurious ORF (Annotation Working Group prediction) [label_first_exon=CGDmod label_last_exon=CGDmod orf_changed=false scenario_first_exon=A scenario_last_exon=A]
Ca21chr1	353430	354131	-	ntar_34	353430	354131	1	354131	353430					[label_first_exon=novel label_last_exon=novel orf_changed=false scenario_first_exon=B scenario_last_exon=B]
Ca21chr1	354223	354295	+	ta(agc)3	354223	354295	1	354223	354295				tA(AGC)3.2	tRNA-Ala predicted by tRNAscan-SE [label_first_exon=CGD label_last_exon=CGD orf_changed=false scenario_first_exon=Z scenario_last_exon=Z]
Ca21chr1	357089	359483	+	orf19.4551	357089	359483	1	357089	359483	357096	359483	CTN1	orf19.12026|orf19.10869|CAT1|IPF18747.1|IPF19359.2|IPF9082.2|YAT1|Contig4-2891_0007|orf6.285|orf6.2526|orf6.6697|CA4207|orf19.3361|orf19.361|CaO19.12026|CaO19.4551	Predicted carnitine acetyl transferase; required for growth on nonfermentable carbon sources but not for hyphal growth or virulence in mouse systemic model; transcription induced in macrophage; macrophage/pseudohyphal-repressed after 16 hr [label_first_exon=CGDmod label_last_exon=CGDmod orf_changed=false scenario_first_exon=H scenario_last_exon=H]
Ca21chr1	360889	363080	+	orf19.4550	360889	363080	1	360889	363080	361046	362947		orf19.12025|IPF22708.1|IPF9079.2|Contig4-2891_0009|Contig4-2891_0010|orf6.6696|CA4206|CaO19.12025|CaO19.4550|IPF9079	Predicted membrane transporter, member of the drug:proton antiporter (12 spanner) (DHA1) family, major facilitator superfamily (MFS) [label_first_exon=CGDmod label_last_exon=CGDmod orf_changed=false scenario_first_exon=G scenario_last_exon=G]
Ca21chr1	363929	366456	+	orf19.4549	363929	366456	1	363929	366456	364189	366324	FGR38	orf19.12024|IPF9076.2|IPF14747.3|Contig4-2122_0008|Contig4-2845_0004|Contig4-2891_0011|orf6.6695|orf6.95|CA4205|LPF31|CaO19.4549|IFA10	Protein lacking an ortholog in S. cerevisiae; member of a family of related proteins; transposon mutation affects filamentous growth; macrophage-induced gene [label_first_exon=CGDmod label_last_exon=CGDmod orf_changed=false scenario_first_exon=A scenario_last_exon=A]
Ca21chr1	366637	367949	+	orf19.4548	366637	367949	1	366637	367949	366747	367877	MAK32	orf19.12023|IPF22716.1|IPF14749.2|Contig4-2122_0005|orf6.6694|orf6.96|CA0013|CaO19.4548	Downregulated upon adherence to polystyrene [label_first_exon=CGDmod label_last_exon=CGDmod orf_changed=false scenario_first_exon=A scenario_last_exon=A]
Ca21chr1	367772	370132	-	orf19.4546	367772	370132	1	370132	367772	369824	367950	HOL4	orf19.12021|IPF14750.2|IPF28353.1|Contig4-2122_0003|orf6.6692|orf6.97|CA4204|CaO19.4546	Protein described as an ion transporter; alkaline upregulated by Rim101p; Plc1p-regulated; caspofungin repressed [label_first_exon=CGDmod label_last_exon=CGDmod orf_changed=false scenario_first_exon=A scenario_last_exon=A]
Ca21chr1	372140	375602	+	orf19.4545	372140	375602	2	372140|372440	372283|375602	372242	375457	SWI4	orf19.12020|IPF17386.2|IPF28367.1|orf6.6691|CA4203|CaO19.4545|SWI4.3f	Predicted ORF in Assemblies 19, 20 and 21; periodic mRNA expression, peak at cell-cycle G1/S phase; predicted, conserved MBF binding sites upstream of G1/S-regulated genes [label_first_exon=CGDmod label_last_exon=CGDmod orf_changed=false scenario_first_exon=F scenario_last_exon=F]
Ca21chr1	375786	376717	+	orf19.4544	375786	376717	1	375786	376717	375852	376571		orf19.12019|IPF22722.1|IPF8047.2|orf6.6690|CA4202|CaO19.12019|CaO19.4544|IPF8047	Predicted ORF in Assemblies 19, 20 and 21; possibly spurious ORF (Annotation Working Group prediction) [label_first_exon=CGDmod label_last_exon=CGDmod orf_changed=false scenario_first_exon=A scenario_last_exon=A]
Ca21chr1	376575	378226	-	orf19.4543	376575	378226	1	378226	376575	378191	376662	UGA2	orf19.12018|IPF22712.1|IPF8048.2|orf6.6689|CA4201|UGA22|CaO19.12018|CaO19.4543|IPF8048	Protein not essential for viability; similar to S. cerevisiae Uga2p, which is succinate semialdehyde dehydrogenase with a role in glutamate catabolism; transcription regulated by Mig1p, Tup1p, Gcn4p [label_first_exon=CGDmod label_last_exon=CGDmod orf_changed=false scenario_first_exon=F scenario_last_exon=F]
Ca21chr1	378422	379726	-	orf19.4542	378422	379726	1	379726	378422	379667	378480		orf19.12017|IPF22715.1|IPF8051.2|Contig4-2727_0009|Contig4-2727_0010|orf6.6688|CA4200|CaO19.12017|CCL1|CaO19.4542	Predicted ORF in Assemblies 19, 20 and 21 [label_first_exon=CGDmod label_last_exon=CGDmod orf_changed=false scenario_first_exon=F scenario_last_exon=F]
Ca21chr1	379900	381161	-	orf19.4540	379900	381161	1	381161	379900	380801	380229	UBC8	orf19.12015|IPF22726.1|IPF8054.2|Contig4-2727_0007|orf6.6686|CA4199|CaO19.12015|CaO19.4540	Protein similar to S. cerevisiae Ubc8p; transcription is induced in response to alpha pheromone in SpiderM medium [label_first_exon=CGDmod label_last_exon=CGDmod orf_changed=false scenario_first_exon=A scenario_last_exon=A]
Ca21chr1	381370	382417	-	orf19.4539	381370	382417	1	382417	381370	382108	381554		orf19.12014|IPF22724.1|IPF8055.2|Contig4-2727_0005|orf6.6685|CA4198|CaO19.4539|CaO19.12014|IPF8055	Predicted ORF in Assemblies 19, 20 and 21 [label_first_exon=CGDmod label_last_exon=CGDmod orf_changed=false scenario_first_exon=A scenario_last_exon=A]
Ca21chr1	382638	383606	-	orf19.4538	382638	383606	1	383606	382638	383606	382776		orf19.12013|IPF22721.1|IPF8057.2|Contig4-2727_0003|orf6.6684|CA4197|CaO19.12013|RNA15|CaO19.4538|IPF8057	Predicted ORF in Assemblies 19, 20 and 21 [label_first_exon=CGDmod label_last_exon=CGDmod orf_changed=false scenario_first_exon=D scenario_last_exon=D]
Ca21chr1	383739	384842	+	orf19.4537	383739	384842	1	383739	384842	383769	384686		orf19.12012|IPF22720.1|IPF8059.2|Contig4-2727_0002|orf6.6683|CA4196|DST1|CaO19.4537|CaO19.12012	Predicted ORF in Assemblies 19, 20 and 21 [label_first_exon=CGDmod label_last_exon=CGDmod orf_changed=false scenario_first_exon=A scenario_last_exon=A]
Ca21chr1	384602	386409	-	orf19.4536	384602	386409	1	386409	384602	386296	384806	CYS4	orf19.12011|IPF22713.1|IPF8061.2|Contig4-2727_0001|orf6.6682|CA4195|CaO19.4536|CaO19.12011	Predicted enzyme of sulfur amino acid biosynthesis; antigenic in mouse; upregulated in biofilm; alkaline upregulated; macrophage/pseudohyphal-induced [label_first_exon=CGDmod label_last_exon=CGDmod orf_changed=false scenario_first_exon=F scenario_last_exon=F]
Ca21chr1	386496	388991	-	orf19.4535	386496	388991	1	388991	386496	388940	386613	PTR3	orf19.12010|IPF22706.1|IPF19799.1|Contig4-1672_0002|Contig4-2727_0013|orf6.6681|CA4194|CaO19.12010|CaO19.4535	Protein not essential for viability; similar to S. cerevisiae Ptr3p, which is a sensor of external amino acids; increased expression observed in an ssr1 homozygous null mutant [label_first_exon=CGDmod label_last_exon=CGDmod orf_changed=false scenario_first_exon=F scenario_last_exon=F]
Ca21chr1	389152	390970	-	orf19.4534	389152	390970	1	390970	389152	390816	389287		orf19.12009|IPF22711.1|IPF7535.2|Contig4-1672_0004|orf6.6680|CA4193|CaO19.4534|CaO19.12009|IPF7535	Predicted ORF in Assemblies 19, 20 and 21; macrophage-downregulated gene [label_first_exon=CGDmod label_last_exon=CGDmod orf_changed=false scenario_first_exon=A scenario_last_exon=A]
Ca21chr1	391076	392894	-	orf19.4533	391076	392894	1	392894	391076	392780	391263		orf19.12008|IPF22714.1|IPF7533.2|Contig4-2751_0002|orf6.6679|CA4192|CaO19.12008|CaO19.4533|IPF7533	Predicted ORF in Assemblies 19, 20 and 21 [label_first_exon=CGDmod label_last_exon=CGDmod orf_changed=false scenario_first_exon=A scenario_last_exon=A]
Ca21chr1	393089	394481	+	orf19.4532	393089	394481	1	393089	394481	393312	394376		orf19.12007|IPF7531.2|IPF28355.1|Contig4-2751_0004|orf6.6678|CA4191|CaO19.4532|IPF7531	Predicted ORF in Assemblies 19, 20 and 21; protein detected by mass spec in exponential and stationary phase cultures [label_first_exon=CGDmod label_last_exon=CGDmod orf_changed=false scenario_first_exon=A scenario_last_exon=A]
Ca21chr1	395499	399427	+	orf19.4531	395499	399427	1	395499	399427	395603	399427		orf19.12006|IPF7530.2|IPF28363.1|Contig4-2751_0006|Contig4-2751_0007|orf6.6677|CA4190|CaO19.4531|IPF7530	Putative PDR-subfamily ABC transporter [label_first_exon=CGDmod label_last_exon=CGDmod orf_changed=false scenario_first_exon=C scenario_last_exon=C]
Ca21chr1	400555	402162	+	orf19.4530.1	400555	402162	2	400555|400924	400637|402162	400609	401995		IPF22717.1|IPF7527.2|Contig4-2751_0008|CA4189|IPF7527	ORF Predicted by Annotation Working Group; regulated by Nrg1p, Tup1p [label_first_exon=CGDmod label_last_exon=CGDmod orf_changed=false scenario_first_exon=F scenario_last_exon=F]
Ca21chr1	402105	402829	-	orf19.4529	402105	402829	1	402829	402105	402787	402281		orf19.12004|IPF7525|IPF22725.1|IPF7525.1|Contig4-2751_0010|orf6.6675|CA4188|CaO19.12004|CaO19.4529	Protein not essential for viability [label_first_exon=CGDmod label_last_exon=CGDmod orf_changed=false scenario_first_exon=F scenario_last_exon=F]
Ca21chr1	402967	403729	-	orf19.4528	402967	403729	1	403729	402967	403707	403162		orf19.12003|IPF7524.1|IPF18665.2|Contig4-2751_0011|orf6.6674|CA4187|CaO19.12003|CaO19.4528|IPF7524	Predicted ORF in Assemblies 19, 20 and 21 [label_first_exon=CGDmod label_last_exon=CGDmod orf_changed=false scenario_first_exon=F scenario_last_exon=F]
Ca21chr1	404176	405404	+	ntar_35	404176	405404	1	404176	405404	404910	405035			[label_first_exon=novel label_last_exon=novel orf_changed=false scenario_first_exon=B scenario_last_exon=B]
Ca21chr1	405294	405736	+	ntar_36	405294	405736	1	405294	405736	405294	405512			[label_first_exon=novel label_last_exon=novel orf_changed=false scenario_first_exon=B scenario_last_exon=B]
Ca21chr1	406323	407278	-	ntar_37	406323	407278	1	407278	406323					[label_first_exon=novel label_last_exon=novel orf_changed=false scenario_first_exon=B scenario_last_exon=B]
Ca21chr1	406691	408328	+	orf19.4527	406691	408328	1	406691	408328	406691	408328	HGT1	orf19.12002|HGT11|IPF7518.2|IPF9983.2|Contig4-2702_0004|orf6.3044|orf6.6673|CA1506|CaO19.4527	High-affinity glucose transporter, member of major facilitator superfamily; transcription induced by progesterone and by drugs including chloramphenicol and benomyl; likely essential for growth, based on an insertional mutagenesis strategy [label_first_exon=CGD label_last_exon=CGD orf_changed=false scenario_first_exon=Z scenario_last_exon=Z]
Ca21chr1	407702	408212	-	ntar_38	407702	408212	1	408212	407702	408112	407822			[label_first_exon=novel label_last_exon=novel orf_changed=false scenario_first_exon=B scenario_last_exon=B]
Ca21chr1	408596	409058	+	ntar_39	408596	409058	1	408596	409058					[label_first_exon=novel label_last_exon=novel orf_changed=false scenario_first_exon=B scenario_last_exon=B]
Ca21chr1	411358	412386	+	orf19.4526	411358	412386	1	411358	412386	411358	412386	HSP30	orf19.12001|IPF22718.1|IPF9978.2|Contig4-2702_0008|Contig4-2702_0009|orf6.3045|CA1507|CaO19.12001|CaO19.4526	Protein described as similar to heat shock protein; fluconazole-downregulated; amphotericin B induced [label_first_exon=CGD label_last_exon=CGD orf_changed=false scenario_first_exon=Z scenario_last_exon=Z]
Ca21chr1	412836	414053	+	orf19.4525	412836	414053	1	412836	414053	412836	413840		orf19.12000|IPF22719.1|IPF9977.2|Contig4-2702_0011|orf6.3046|CA1508|CaO19.12000|CaO19.4525|IPF9977	Predicted ORF in Assemblies 19, 20 and 21 [label_first_exon=CGDmod label_last_exon=CGDmod orf_changed=false scenario_first_exon=D scenario_last_exon=D]
Ca21chr1	413963	416372	-	orf19.4524	413963	416372	2	416372|416158	416237|413963	416295	414112		ZCF24|orf19.11999|IPF22709.1|IPF19920.1|Contig4-2702_0012|orf6.3047|CA1509|IPF19920|IPF19920.3	Predicted zinc-finger protein of unknown function; caspofungin induced [label_first_exon=CGDmod label_last_exon=CGDmod orf_changed=false scenario_first_exon=F scenario_last_exon=F]
Ca21chr1	416354	417696	+	orf19.4523	416354	417696	1	416354	417696	416475	417098		orf19.11998|IPF22723.1|IPF9973.2|Contig4-2702_0013|orf6.3048|CA1510|CaO19.11998|CaO19.4523|IPF9973	Predicted ORF in Assemblies 19, 20 and 21 [label_first_exon=CGDmod label_last_exon=CGDmod orf_changed=false scenario_first_exon=A scenario_last_exon=A]
Ca21chr1	417015	417767	-	orf19.4522	417015	417767	1	417767	417015	417694	417101		orf19.11997|IPF22727.1|IPF9972.2|orf6.3049|CA1511|CaO19.4522|CaO19.11997|IPF9972.3eoc	Predicted ORF in Assemblies 19, 20 and 21 [label_first_exon=CGDmod label_last_exon=CGDmod orf_changed=true scenario_first_exon=A scenario_last_exon=A]
Ca21chr1	417954	420645	-	orf19.3661	417954	420645	1	420645	417954	420516	418042		orf19.11145|IPF23582.1|IPF11332.3|Contig4-2575_0009|orf6.135|orf6.2135|CA0927|UBP16|CaO19.3661|IPF11332|IPF11332.2	Predicted ORF in Assemblies 19, 20 and 21; transcriptionally activated by Mnl1p under weak acid stress [label_first_exon=CGDmod label_last_exon=CGDmod orf_changed=false scenario_first_exon=A scenario_last_exon=A]
Ca21chr1	421076	424102	-	orf19.3663	421076	424102	1	424102	421076	423870	421288	PHO91	orf19.11147|IPF23580.1|IPF11335.1|Contig4-2575_0007|orf6.2133|CA0926|CaO19.11147|CaO19.3663|IPF11335	Putative low-affinity phosphate transporter; fungal-specific (no human or murine homolog) [label_first_exon=CGDmod label_last_exon=CGDmod orf_changed=false scenario_first_exon=A scenario_last_exon=A]
Ca21chr1	425712	427097	+	orf19.3663.1	425712	427097	2	425712|426401	426036|427097	426009	426639			Predicted ORF in Assembly 20 and 21; gene has intron [label_first_exon=CGDmod label_last_exon=CGDmod orf_changed=false scenario_first_exon=F scenario_last_exon=F]
Ca21chr1	427823	428892	+	orf19.3664	427823	428892	1	427823	428892	427866	428861	HSP31	orf19.11148|IPF12039.2|IPF11340.3|Contig4-1615_0002|Contig4-1615_0004|orf6.6475|CA4034|CaO19.3664	Protein repressed during the mating process [label_first_exon=CGDmod label_last_exon=CGDmod orf_changed=false scenario_first_exon=G scenario_last_exon=G]
Ca21chr1	429338	430814	+	orf19.3665	429338	430814	1	429338	430814	429394	430533		orf19.11149|IPF23602.1|IPF12040.2|Contig4-3059_0003|orf6.6476|CA4035|SET6|CaO19.3665|CaO19.11149|IPF12040	Predicted ORF in Assemblies 19, 20 and 21 [label_first_exon=CGDmod label_last_exon=CGDmod orf_changed=false scenario_first_exon=A scenario_last_exon=A]
Ca21chr1	430048	432058	-	orf19.3666	430048	432058	1	432058	430048	432017	430530		orf19.11150|IPF23597.1|IPF12042.2|Contig4-3059_0004|orf6.6477|CA4036|CaO19.3666|CaO19.11150|IPF12042	Predicted ORF in Assemblies 19, 20 and 21 [label_first_exon=CGDmod label_last_exon=CGDmod orf_changed=false scenario_first_exon=A scenario_last_exon=A]
Ca21chr1	432227	434005	+	orf19.3667	432227	434005	1	432227	434005	432248	433864		orf19.11151|IPF23592.1|IPF12044.2|Contig4-3059_0005|orf6.6478|CA4037|CaO19.3667|KIP99|CaO19.11151|KIP31	Predicted ORF in Assemblies 19, 20 and 21 [label_first_exon=CGDmod label_last_exon=CGDmod orf_changed=false scenario_first_exon=A scenario_last_exon=A]
Ca21chr1	434337	436145	-	orf19.3668	434337	436145	1	436145	434337	436072	434435	HGT2	orf19.11152|RGT2|IPF23590.1|IPF5315.2|Contig4-3059_0006|orf6.6479|CA4038|CaO19.3668|CaO19.11152|HGT12	Putative glucose transporter of the major facilitator superfamily; the C. albicans glucose transporter family comprises 20 members; 12 probable membrane-spanning segments; expressed in rich medium with 2% glucose [label_first_exon=CGDmod label_last_exon=CGDmod orf_changed=false scenario_first_exon=G scenario_last_exon=G]
Ca21chr1	434651	435061	+	ntar_40	434651	435061	1	434651	435061	434651	434983			[label_first_exon=novel label_last_exon=novel orf_changed=false scenario_first_exon=B scenario_last_exon=B]
Ca21chr1	435499	435957	+	ntar_41	435499	435957	1	435499	435957					[label_first_exon=novel label_last_exon=novel orf_changed=false scenario_first_exon=B scenario_last_exon=B]
Ca21chr1	442376	444335	-	orf19.3669	442376	444335	1	444335	442376	444259	442472	SHA3	orf19.11153|SKS1|IPF23589.1|IPF5304.2|Contig4-3059_0011|orf6.6480|CA4039|CaO19.11153|CaO19.3669	Protein similar to S. cerevisiae Sha3p, which is a serine/threonine kinase involved in glucose transport; transposon mutation affects filamentous growth; fluconazole-induced; ketoconazole-repressed; induced in response to alpha pheromone [label_first_exon=CGDmod label_last_exon=CGDmod orf_changed=false scenario_first_exon=A scenario_last_exon=A]
Ca21chr1	446677	447274	+	ntar_42	446677	447274	1	446677	447274	446677	446904			[label_first_exon=novel label_last_exon=novel orf_changed=false scenario_first_exon=B scenario_last_exon=B]
Ca21chr1	447406	447641	+	ntar_43	447406	447641	1	447406	447641					[label_first_exon=novel label_last_exon=novel orf_changed=false scenario_first_exon=B scenario_last_exon=B]
Ca21chr1	448869	451094	-	orf19.3670	448869	451094	1	451094	448869	450824	449277	GAL1	orf19.11154|IPF23594.1|IPF5296.2|Contig4-3059_0016|orf6.6481|CA4040|CaO19.11154|CaO19.3670	Galactokinase; transcription regulated by galactose; transcription regulated by Mig1p and Tup1p; not required for systemic mouse virulence; farnesol-downregulated in biofilm; fluconazole-induced [label_first_exon=CGDmod label_last_exon=CGDmod orf_changed=false scenario_first_exon=A scenario_last_exon=A]
Ca21chr1	451304	451648	-	orf19.3671	451304	451648	1	451648	451304	451648	451304		orf19.11155|IPF23619.1|IPF28685.1|orf6.6482|CaO19.3671|CaO19.11155	Predicted ORF in Assemblies 19, 20 and 21; possibly spurious ORF (Annotation Working Group prediction) [label_first_exon=CGD label_last_exon=CGD orf_changed=false scenario_first_exon=Z scenario_last_exon=Z]
Ca21chr1	451984	454259	+	orf19.3672	451984	454259	1	451984	454259	452186	454213	GAL10	orf19.11156|IPF23585.1|IPF5294.2|Contig4-3059_0020|orf6.6483|CA4041|CaO19.3672|CaO19.11156	UDP-glucose 4-epimerase, required for galactose utilization; mutant shows cell wall defects and increased filamentation; fluconazole-induced; protein detected by mass spec in stationary phase cultures [label_first_exon=CGDmod label_last_exon=CGDmod orf_changed=false scenario_first_exon=F scenario_last_exon=F]
Ca21chr1	454395	455266	+	orf19.3673	454395	455266	1	454395	455266	454418	454924		orf19.11157|IPF23609.1|IPF5292.1|Contig4-3059_0021|orf6.6484|CA4042|TRS23|CaO19.11157|CaO19.3673	Predicted ORF in Assemblies 19, 20 and 21 [label_first_exon=CGDmod label_last_exon=CGDmod orf_changed=false scenario_first_exon=F scenario_last_exon=F]
Ca21chr1	454883	455875	-	orf19.3674	454883	455875	1	455875	454883	455845	454883	GAL102	orf19.11158|IPF23603.1|IPF5291.1|Contig4-3059_0023|orf6.6485|CA4043|TGD99|CaO19.3674|CaO19.11158|IPF5291	Predicted ORF in Assemblies 19, 20 and 21; mutation confers hypersensitivity to toxic ergosterol analog [label_first_exon=CGDmod label_last_exon=CGDmod orf_changed=false scenario_first_exon=C scenario_last_exon=C]
Ca21chr1	456465	458032	+	orf19.3675	456465	458032	1	456465	458032	456773	457933	GAL7	orf19.11159|IPF23601.1|IPF9203.2|Contig4-2775_0014|orf6.6486|CA4044|CaO19.11159|CaO19.3675	Predicted ORF in Assemblies 19, 20 and 21; macrophage/pseudohyphal-repressed [label_first_exon=CGDmod label_last_exon=CGDmod orf_changed=false scenario_first_exon=A scenario_last_exon=A]
Ca21chr1	458358	459438	+	orf19.3676	458358	459438	1	458358	459438	458388	459326	ABP140	orf19.11160|IPF23604.1|IPF9204.1|Contig4-2775_0013|orf6.6487|CA4045|CaO19.3676|CaO19.11160	Protein similar to S. cerevisiae actin-binding protein Abp140p; induced upon biofilm formation [label_first_exon=CGDmod label_last_exon=CGDmod orf_changed=false scenario_first_exon=A scenario_last_exon=A]
Ca21chr1	459212	460327	-	orf19.3677	459212	460327	1	460327	459212	460152	459316		orf19.11161|IPF23607.1|IPF9205.2|Contig4-2775_0011|orf6.6488|CA4046|CaO19.11161|ATG5|CaO19.3677|IPF9205	Predicted ORF in Assemblies 19, 20 and 21 [label_first_exon=CGDmod label_last_exon=CGDmod orf_changed=false scenario_first_exon=A scenario_last_exon=A]
Ca21chr1	460783	463066	+	orf19.3678	460783	463066	1	460783	463066	461092	462807		orf19.11162|IPF9206|IPF23591.1|IPF9206.2|Contig4-2775_0010|orf6.6489|CA4047|CaO19.11162|CaO19.3678	Protein not essential for viability [label_first_exon=CGDmod label_last_exon=CGDmod orf_changed=false scenario_first_exon=A scenario_last_exon=A]
Ca21chr1	462506	463924	-	orf19.3679	462506	463924	1	463924	462506	463884	462874		orf19.11163|IPF9207.2|IPF28682.1|Contig4-2775_0009|orf6.6490|CA4048|CaO19.3679|CaO19.11163|IPF9207	Predicted ORF in Assemblies 19, 20 and 21; protein detected by mass spec in stationary phase cultures [label_first_exon=CGDmod label_last_exon=CGDmod orf_changed=false scenario_first_exon=A scenario_last_exon=A]
Ca21chr1	465099	468016	+	orf19.3680	465099	468016	1	465099	468016	465662	467674	7-Sep	orf19.11164|IPF23586.1|IPF9210.2|Contig4-2775_0002|orf6.875|CA6210|SHS1|CaO19.11164|CaO19.3680	Septin, required for wild-type invasive growth in vitro but not required for virulence in a mouse model of systemic infection; localizes to hyphal septum or bud neck; Asn-rich; aberrant gel mobility [label_first_exon=CGDmod label_last_exon=CGDmod orf_changed=false scenario_first_exon=A scenario_last_exon=A]
Ca21chr1	468557	468790	+	ntar_44	468557	468790	1	468557	468790					[label_first_exon=novel label_last_exon=novel orf_changed=false scenario_first_exon=B scenario_last_exon=B]
Ca21chr1	469048	472041	+	orf19.3681	469048	472041	1	469048	472041	469144	471771		orf19.11165|IPF10376.1|IPF28677.1|Contig4-2750_0016|orf6.2498|CA1147|CaO19.11165|KAP95|CaO19.3681	Predicted ORF in Assemblies 19, 20 and 21 [label_first_exon=CGDmod label_last_exon=CGDmod orf_changed=false scenario_first_exon=A scenario_last_exon=A]
Ca21chr1	472250	472619	-	ntar_45	472250	472619	1	472619	472250					[label_first_exon=novel label_last_exon=novel orf_changed=false scenario_first_exon=B scenario_last_exon=B]
Ca21chr1	472740	474071	+	ntar_46	472740	474071	1	472740	474071	473172	473447			[label_first_exon=novel label_last_exon=novel orf_changed=false scenario_first_exon=B scenario_last_exon=B]
Ca21chr1	472850	473260	-	ntar_47	472850	473260	1	473260	472850					[label_first_exon=novel label_last_exon=novel orf_changed=false scenario_first_exon=B scenario_last_exon=B]
Ca21chr1	473363	474023	-	ntar_48	473363	474023	1	474023	473363	473989	473867			[label_first_exon=novel label_last_exon=novel orf_changed=false scenario_first_exon=B scenario_last_exon=B]
Ca21chr1	474174	475920	+	orf19.3682	474174	475920	1	474174	475920	474954	475679	CWH8	orf19.11166|IPF23608.1|IPF10381.2|Contig4-2750_0005|orf6.2497|CA1146|CaO19.11166|CAX4|CaO19.3682	Putative dolichyl pyrophosphate (Dol-P-P) phosphatase; ketoconazole-induced; expression is increased in a fluconazole-resistant isolate; clade-associated gene expression [label_first_exon=CGDmod label_last_exon=CGDmod orf_changed=false scenario_first_exon=A scenario_last_exon=A]
Ca21chr1	475769	477186	-	orf19.3683	475769	477186	1	477186	475769	477070	475931		orf19.11167|IPF10382.2|IPF18541.2|Contig4-2750_0004|orf6.2496|orf6.3883|CA1145|GCS1|CaO19.3683	Putative transcription factor with zinc finger DNA-binding motif [label_first_exon=CGDmod label_last_exon=CGDmod orf_changed=false scenario_first_exon=F scenario_last_exon=F]
Ca21chr1	477313	478163	+	ntar_49	477313	478163	1	477313	478163					[label_first_exon=novel label_last_exon=novel orf_changed=false scenario_first_exon=B scenario_last_exon=B]
Ca21chr1	477321	478239	-	orf19.3684	477321	478239	1	478239	477321	478218	477340		orf19.11168|IPF19650.1|IPF18542.1|IPF19649.1|Contig4-2750_0002|orf6.2495|orf6.3882|CA1144|SPS19|SPS19.5f	Predicted ORF in Assemblies 19, 20 and 21 [label_first_exon=CGDmod label_last_exon=CGDmod orf_changed=false scenario_first_exon=F scenario_last_exon=F]
Ca21chr1	478505	481653	-	orf19.3685	478505	481653	1	481653	478505	481603	478661	PSY2	orf19.11169|IPF18751.2|IPF13744.2|orf6.2494|orf6.3881|CA2114|CaO19.3685|IPF13744	Predicted ORF in Assemblies 19, 20 and 21; macrophage-induced gene [label_first_exon=CGDmod label_last_exon=CGDmod orf_changed=false scenario_first_exon=G scenario_last_exon=G]
Ca21chr1	482242	483625	-	orf19.3686	482242	483625	1	483625	482242	483625	482414		orf19.11170|IPF23600.1|IPF13746.2|Contig4-2096_0001|orf6.3880|CA2113|CaO19.11170|ATP12|CaO19.3686	Predicted ORF in Assemblies 19, 20 and 21 [label_first_exon=CGDmod label_last_exon=CGDmod orf_changed=false scenario_first_exon=D scenario_last_exon=D]
Ca21chr1	483580	484241	+	orf19.3687	483580	484241	1	483580	484241	483733	484098		orf19.11171|IPF23613.1|IPF13747.2|Contig4-2096_0002|orf6.3879|CA2112|CaO19.11171|PFD1|CaO19.3687	Predicted ORF in Assemblies 19, 20 and 21 [label_first_exon=CGDmod label_last_exon=CGDmod orf_changed=false scenario_first_exon=A scenario_last_exon=A]
Ca21chr1	483923	484638	-	orf19.3688	483923	484638	1	484638	483923	484574	484209		orf19.11172|IPF23616.1|IPF13748.2|Contig4-2096_0003|orf6.3878|CA2111|CaO19.3688|IPF13748	Predicted ORF in Assemblies 19, 20 and 21 [label_first_exon=CGDmod label_last_exon=CGDmod orf_changed=false scenario_first_exon=F scenario_last_exon=F]
Ca21chr1	484733	486642	-	orf19.3689	484733	486642	1	486642	484733	486512	484881		orf19.11173|orf19.11174|IPF23610.1|IPF23605.1|IPF18544.1|IPF13749.2|Contig4-2096_0004|Contig4-2096_0006|Contig4-2582_0008|orf6.3877|orf6.3876|CA2110|CA2109|orf19.3690|IPF13749.3f	Predicted ORF in Assemblies 19, 20 and 21; decreased expression observed in an ssr1 homozygous null mutant [label_first_exon=CGDmod label_last_exon=CGDmod orf_changed=false scenario_first_exon=F scenario_last_exon=F]
Ca21chr1	487070	488344	-	orf19.3690.2	487070	488344	2	488344|487747	488214|487070	488232	487383		IPF23615.1|IPF10719.1|CA2108|RPL26A.3f|RPL26A.3	ORF Predicted by Annotation Working Group [label_first_exon=CGDmod label_last_exon=CGDmod orf_changed=false scenario_first_exon=F scenario_last_exon=F]
Ca21chr1	488546	489165	-	tr(ccg)1	488546	489165	2	489165|488717	488749|488546	489158	488936		tR(CCG)1.2	tRNA-Arg predicted by tRNAscan-SE [label_first_exon=CGDmod label_last_exon=CGDmod orf_changed=true scenario_first_exon=F scenario_last_exon=F]
Ca21chr1	489308	490466	+	orf19.3691	489308	490466	1	489308	490466	489369	490175		orf19.11175|IPF23606.1|IPF10716.1|Contig4-2582_0002|orf6.3875|CA2107|FMP17|CaO19.11175|CaO19.3691|IPF10716	Predicted ORF in Assemblies 19, 20 and 21; ketoconazole-repressed [label_first_exon=CGDmod label_last_exon=CGDmod orf_changed=false scenario_first_exon=A scenario_last_exon=A]
Ca21chr1	490289	492214	-	orf19.3693	490289	492214	1	492214	490289	492214	490289	PGA5	orf19.11177|IPF23587.1|IPF10714.2|Contig4-2582_0001|orf6.3873|GAS12|CA2106|CaO19.11177|CaO19.3693|IPF10714	[NOT TRANSCRIBED?] Putative GPI-anchored protein; fungal-specific (no human or murine homolog) [label_first_exon=CGD label_last_exon=CGD orf_changed=false scenario_first_exon=Z scenario_last_exon=Z]
Ca21chr1	492498	496408	-	orf19.3694	492498	496408	1	496408	492498	496257	492625		orf19.11178|IPF23618.1|IPF10711.2|Contig4-1599_0004|Contig4-2582_0009|orf6.3872|CA2105|CaO19.3694|CaO19.11178|IPF10711	Predicted ORF in Assemblies 19, 20 and 21 [label_first_exon=CGDmod label_last_exon=CGDmod orf_changed=false scenario_first_exon=G scenario_last_exon=G]
Ca21chr1	497860	499098	-	orf19.2925	497860	499098	1	499098	497860	499071	498391		orf19.10442|IPF24343.1|IPF15237.1|Contig4-2057_0002|orf6.1561|CA0561|CIN4|CaO19.10442|CaO19.2925	Predicted ORF in Assemblies 19, 20 and 21 (see Locus History Note for Assembly 19 correction) [label_first_exon=CGDmod label_last_exon=CGDmod orf_changed=true scenario_first_exon=A scenario_last_exon=A]
Ca21chr1	499153	501955	+	orf19.2926	499153	501955	1	499153	501955	499258	501750		orf19.10443|IPF24250.1|IPF15236.2|Contig4-2057_0003|Contig4-2057_0005|Contig4-2249_0007|orf6.1562|CA0562|CaO19.10443|CaO19.2926|PSO2	Predicted ORF in Assemblies 19, 20 and 21 [label_first_exon=CGDmod label_last_exon=CGDmod orf_changed=false scenario_first_exon=A scenario_last_exon=A]
Ca21chr1	501945	503666	-	orf19.2927	501945	503666	1	503666	501945	503425	502091	MNN11	orf19.10444|IPF18555.2|IPF14216.2|Contig4-2249_0006|orf6.1563|CA0563|CaO19.2927	Protein with similarity to mannosyltransferases [label_first_exon=CGDmod label_last_exon=CGDmod orf_changed=false scenario_first_exon=A scenario_last_exon=A]
Ca21chr1	504038	505444	-	orf19.2928	504038	505444	1	505444	504038	505263	504190		orf19.10445|IPF14219.2|IPF18940.2|Contig4-2249_0005|orf6.1564|orf6.3784|CA0564|CaO19.2928|IPF14219|CA2042	Predicted ORF in Assemblies 19, 20 and 21 [label_first_exon=CGDmod label_last_exon=CGDmod orf_changed=false scenario_first_exon=A scenario_last_exon=A]
Ca21chr1	505502	505759	+	ntar_50	505502	505759	1	505502	505759	505502	505660			[label_first_exon=novel label_last_exon=novel orf_changed=false scenario_first_exon=B scenario_last_exon=B]
Ca21chr1	505711	513014	-	orf19.2929	505711	513014	2	513014|511700	512883|505711	511700	506007	GSC1	orf19.10446|FKS1|IPF24355.1|IPF10681.2|GSL21|Contig4-2249_0002|orf6.3785|GSL2|CA2043|CaO19.2929|CaO19.10446	Subunit of beta-1,3-glucan synthase; essential; gsc1 allele determines resistance/sensitivity to echinocandin antifungals; 16 predicted membrane-spanning regions; mRNA abundance declines after yeast-to-hyphal transition; fungal-specific [label_first_exon=CGDmod label_last_exon=CGDmod orf_changed=true scenario_first_exon=A scenario_last_exon=A]
Ca21chr1	514736	514981	+	ntar_51	514736	514981	1	514736	514981					[label_first_exon=novel label_last_exon=novel orf_changed=false scenario_first_exon=B scenario_last_exon=B]
Ca21chr1	515107	515451	+	ntar_52	515107	515451	1	515107	515451	515107	515274			[label_first_exon=novel label_last_exon=novel orf_changed=false scenario_first_exon=B scenario_last_exon=B]
Ca21chr1	515619	517792	-	orf19.2930	515619	517792	1	517792	515619	517581	515635		orf19.10447|IPF10668.2|IPF18514.2|Contig4-2150_0003|orf6.3786|orf6.3995|CA2044|CaO19.2930|IPF10668	Predicted ORF in Assemblies 19, 20 and 21 [label_first_exon=CGDmod label_last_exon=CGDmod orf_changed=false scenario_first_exon=A scenario_last_exon=A]
Ca21chr1	518120	519369	-	orf19.2933	518120	519369	1	519369	518120	519223	518222		orf19.10450|IPF10665.2|IPF8107.2|Contig4-2841_0001|Contig4-2841_0002|orf6.3789|orf6.3997|CA2045|CaO19.2933|IPF8107	Predicted ORF in Assemblies 19, 20 and 21 [label_first_exon=CGDmod label_last_exon=CGDmod orf_changed=false scenario_first_exon=A scenario_last_exon=A]
Ca21chr1	519478	520051	+	ntar_53	519478	520051	1	519478	520051					[label_first_exon=novel label_last_exon=novel orf_changed=false scenario_first_exon=B scenario_last_exon=B]
Ca21chr1	519885	520682	-	orf19.2934	519885	520682	1	520682	519885	520640	520110		orf19.10451|IPF8108.2|IPF28911.1|Contig4-2841_0004|orf6.3790|orf6.3998|CA2046|BUD20|CaO19.2934|IPF8108	Predicted ORF in Assemblies 19, 20 and 21 [label_first_exon=CGDmod label_last_exon=CGDmod orf_changed=false scenario_first_exon=A scenario_last_exon=A]
Ca21chr1	520935	522238	+	orf19.2935	520935	522238	2	520935|521337	520989|522238	521342	522004	RPL10	orf19.10452|IPF8109.2|IPF28907.1|Contig4-2841_0005|orf6.3791|orf6.3999|CA2047|CaO19.2935	Putative ribosomal protein; genes encoding cytoplasmic ribosomal subunits, translation factors, and tRNA synthetases downregulated upon phagocytosis by murine macrophage; transcription regulated upon yeast-hyphal switch; intron in 5'-UTR [label_first_exon=CGDmod label_last_exon=CGDmod orf_changed=true scenario_first_exon=F scenario_last_exon=F]
Ca21chr1	522422	523459	+	orf19.2936	522422	523459	1	522422	523459	522669	523139		orf19.10453|IPF18554.2|IPF8110.2|Contig4-2841_0007|orf6.4000|CA2197|CaO19.10453|CaO19.2936|IPF8110	Predicted ORF in Assemblies 19, 20 and 21 [label_first_exon=CGDmod label_last_exon=CGDmod orf_changed=false scenario_first_exon=A scenario_last_exon=A]
Ca21chr1	523880	524995	+	orf19.2937	523880	524995	1	523880	524995	524030	524788	PMM1	orf19.10454|IPF24340.1|IPF8112.1|Contig4-2841_0009|orf6.4001|CA2198|CaO19.10454|CaO19.2937	Phosphomannomutase; enzyme of O- and N-linked mannosylation; interconverts mannose-6-phosphate and mannose-l-phosphate; functional homolog of S. cerevisiae Sec53p; antigenic during murine systemic infection [label_first_exon=CGDmod label_last_exon=CGDmod orf_changed=false scenario_first_exon=A scenario_last_exon=A]
Ca21chr1	524805	526953	-	orf19.2938	524805	526953	1	526953	524805	526916	524895		orf19.10455|IPF8113|IPF24263.1|IPF8113.2|Contig4-2841_0010|orf6.4002|CA2199|CaO19.2938|FMP25|CaO19.10455	Protein not essential for viability [label_first_exon=CGDmod label_last_exon=CGDmod orf_changed=false scenario_first_exon=A scenario_last_exon=A]
Ca21chr1	527105	527898	+	orf19.2939	527105	527898	1	527105	527898	527154	527780		orf19.10456|IPF24347.1|IPF8114.2|Contig4-2841_0011|orf6.4003|CA2200|CaO19.10456|FMP32|CaO19.2939|IPF8114	Predicted ORF in Assemblies 19, 20 and 21 [label_first_exon=CGDmod label_last_exon=CGDmod orf_changed=false scenario_first_exon=F scenario_last_exon=F]
Ca21chr1	528014	528866	+	orf19.2940	528014	528866	1	528014	528866	528083	528814		orf19.10457|IPF24341.1|IPF19943.1|Contig4-2841_0013|orf6.4004|CA2201|BOS1|CaO19.10457|CaO19.2940	Predicted ORF in Assemblies 19, 20 and 21 [label_first_exon=CGDmod label_last_exon=CGDmod orf_changed=false scenario_first_exon=F scenario_last_exon=F]
Ca21chr1	530041	532028	+	orf19.2941	530041	532028	1	530041	532028	530226	531962	SCW4	orf19.10458|IPF24282.1|IPF8122.1|Contig4-2841_0015|orf6.4005|CA2202|CMP66|CaO19.10458|CaO19.2941	Putative cell wall protein; exogenously expressed protein is a substrate for Kex2p processing in vitro; expression is regulated upon white-opaque switching; alkaline downregulated [label_first_exon=CGDmod label_last_exon=CGDmod orf_changed=false scenario_first_exon=A scenario_last_exon=A]
Ca21chr1	532146	532324	+	ntar_54	532146	532324	1	532146	532324					[label_first_exon=novel label_last_exon=novel orf_changed=false scenario_first_exon=B scenario_last_exon=B]
Ca21chr1	532269	534323	-	orf19.2942	532269	534323	1	534323	532269	534217	532457	DIP5	orf19.10459|orf19.10460|IPF24319.1|IPF24337.1|IPF8123.2|IPF10236.2|DIP51|Contig4-2841_0016|orf6.4006|orf6.4007|CA2203|CA2204|orf19.2943|DIP52|DIP51.3f	Putative permease for dicarboxylic amino acids; mutation confers hypersensitivity to toxic ergosterol analog; transcriptionally induced upon phagocytosis by macrophage; Gcn4p-regulated; upregulated by Rim101p at pH 8 [label_first_exon=CGDmod label_last_exon=CGDmod orf_changed=false scenario_first_exon=A scenario_last_exon=A]
Ca21chr1	536181	536491	-	ntar_55	536181	536491	1	536491	536181					[label_first_exon=novel label_last_exon=novel orf_changed=false scenario_first_exon=B scenario_last_exon=B]
Ca21chr1	536589	536661	-	tr(ucu)4	536589	536661	1	536661	536589				tR(UCU)4.2	tRNA-Arg predicted by tRNAscan-SE [label_first_exon=CGD label_last_exon=CGD orf_changed=false scenario_first_exon=Z scenario_last_exon=Z]
Ca21chr1	536985	537284	+	orf19.2943.5	536985	537284	1	536985	537284	536985	537284		IPF10241.3	[NOT TRANSCRIBED?] ORF Predicted by Annotation Working Group [label_first_exon=CGD label_last_exon=CGD orf_changed=false scenario_first_exon=Z scenario_last_exon=Z]
Ca21chr1	537126	539136	-	orf19.2945	537126	539136	1	539136	537126	539136	537442	PUT4	orf19.10462|IPF24286.1|IPF10243.2|Contig4-2682_0007|orf6.6671|CA4186|CaO19.10462|CaO19.2945	Putative proline permease; fungal-specific (no human or murine homolog); repressed during the mating process [label_first_exon=CGDmod label_last_exon=CGDmod orf_changed=false scenario_first_exon=D scenario_last_exon=D]
Ca21chr1	537849	538389	+	ntar_56	537849	538389	1	537849	538389					[label_first_exon=novel label_last_exon=novel orf_changed=false scenario_first_exon=B scenario_last_exon=B]
Ca21chr1	538653	539002	+	ntar_57	538653	539002	1	538653	539002	538683	538817			[label_first_exon=novel label_last_exon=novel orf_changed=false scenario_first_exon=B scenario_last_exon=B]
Ca21chr1	539047	539470	+	ntar_58	539047	539470	1	539047	539470	539047	539229			[label_first_exon=novel label_last_exon=novel orf_changed=false scenario_first_exon=B scenario_last_exon=B]
Ca21chr1	540058	541569	+	orf19.2946	540058	541569	1	540058	541569	540058	541569	HNM4	orf19.10463|IPF24296.1|IPF10246.2|Contig4-2682_0005|orf6.6670|CA4185|CaO19.10463|CaO19.2946	Putative choline permease; fungal-specific (no human or murine homolog) [label_first_exon=CGD label_last_exon=CGD orf_changed=false scenario_first_exon=Z scenario_last_exon=Z]
Ca21chr1	541584	542739	-	orf19.2947	541584	542739	1	542739	541584	542657	541779	SNZ1	orf19.10464|IPF24330.1|IPF10248.2|Contig4-2682_0003|orf6.6669|CA4184|SNZ99|CaO19.2947|CaO19.10464	Detected in stationary phase cultures; soluble in hyphae; induced on yeast to hyphal switch, in response to 3-aminotriazole, or in azole-resistant strain overexpressing MDR1; regulated by Gcn4p, macrophage; no human/murine homolog [label_first_exon=CGDmod label_last_exon=CGDmod orf_changed=false scenario_first_exon=A scenario_last_exon=A]
Ca21chr1	543965	544968	+	orf19.2948	543965	544968	1	543965	544968	544113	544862	SNO1	orf19.10465|IPF4408.2|IPF28909.1|Contig4-2696_0001|orf6.6668|CA4183|CaO19.2948	Protein of unknown function expressed during stationary phase; transcription is regulated by Tup1p, Efg1p [label_first_exon=CGDmod label_last_exon=CGDmod orf_changed=false scenario_first_exon=F scenario_last_exon=F]
Ca21chr1	545055	549479	+	orf19.2949	545055	549479	1	545055	549479	545064	549452		orf19.10466|IPF19797.1|IPF28917.1|Contig4-2696_0005|orf6.6667|CA4182|CaO19.10466|IML1|CaO19.2949|IPF19797	Predicted ORF in Assemblies 19, 20 and 21 [label_first_exon=CGDmod label_last_exon=CGDmod orf_changed=true scenario_first_exon=F scenario_last_exon=F]
Ca21chr1	549413	550678	-	orf19.2951	549413	550678	1	550678	549413	550630	549551	HOM6	orf19.10468|IPF24318.1|IPF4417.2|Contig4-2696_0009|orf6.6665|CA4181|CaO19.2951|CaO19.10468	Protein described as homoserine dehydrogenase; regulated by Gcn4p; induced in response to amino acid starvation (3-aminotriazole treatment); macrophage-induced protein; protein level decreased in stationary phase cultures [label_first_exon=CGDmod label_last_exon=CGDmod orf_changed=false scenario_first_exon=A scenario_last_exon=A]
Ca21chr1	550897	552485	-	orf19.2952	550897	552485	1	552485	550897	552433	550994	EXG2	orf19.10469|orf6.6664|IPF24292.1|IPF4419.1|Contig4-2696_0012|Contig4-2696_0013|Contig4-2696_0015|CA4180|CaO19.2952|CaO19.10469	GPI-anchored cell wall protein, similar to S. cerevisiae Exg2p, which is an exo-1,3-beta-glucosidase; predicted Kex2p substrate; induced during cell wall regeneration [label_first_exon=CGDmod label_last_exon=CGDmod orf_changed=false scenario_first_exon=F scenario_last_exon=F]
Ca21chr1	552567	553516	-	orf19.2953	552567	553516	1	553516	552567	553430	552915		orf19.10470|IPF24356.1|IPF4420.1|Contig4-2696_0016|orf6.6663|CA4179|TOM20|CaO19.2953|CaO19.10470	Predicted ORF in Assemblies 19, 20 and 21 [label_first_exon=CGDmod label_last_exon=CGDmod orf_changed=false scenario_first_exon=F scenario_last_exon=F]
Ca21chr1	553770	554598	+	orf19.2954	553770	554598	1	553770	554598	553815	554417		orf19.10471|IPF24348.1|IPF4421.2|Contig4-2696_0017|orf6.6662|CA4178|CaO19.2954|CaO19.10471|IPF4421	Predicted ORF in Assemblies 19, 20 and 21; repressed by nitric oxide; possibly spurious ORF (Annotation Working Group prediction) [label_first_exon=CGDmod label_last_exon=CGDmod orf_changed=false scenario_first_exon=A scenario_last_exon=A]
Ca21chr1	554499	555520	-	orf19.2956	554499	555520	1	555520	554499	555461	554634	MGM101	orf19.10473|IPF24328.1|IPF4423.1|Contig4-2696_0018|orf6.6660|CA4177|CaO19.2956|CaO19.10473	Putative mitochondrial genome maintenance protein; fungal-specific (no human or murine homolog); mutation confers hypersensitivity to tubercidin (7-deazaadenosine) [label_first_exon=CGDmod label_last_exon=CGDmod orf_changed=false scenario_first_exon=A scenario_last_exon=A]
Ca21chr1	555732	558158	-	orf19.2957	555732	558158	1	558158	555732	558158	555732		orf19.10474|IPF24251.1|IPF4425.2|orf6.6659|MNN4|CA4176|CaO19.2957|MNN43|CaO19.10474|IFX2|IPF4425.repeat1	Predicted ORF in Assemblies 19, 20 and 21; transcription is induced in response to alpha pheromone in SpiderM medium [label_first_exon=CGD label_last_exon=CGD orf_changed=false scenario_first_exon=Z scenario_last_exon=Z]
Ca21chr1	558798	561737	-	orf19.2958	558798	561737	1	561737	558798	561509	558981		orf19.10475|IPF24247.1|IPF4427.2|Contig4-2873_0015|orf6.6658|CA4175|CaO19.10475|MNN44|CaO19.2958|IFX1|IPF4425.repeat2	Predicted ORF in Assemblies 19, 20 and 21 [label_first_exon=CGDmod label_last_exon=CGDmod orf_changed=false scenario_first_exon=G scenario_last_exon=G]
Ca21chr1	562417	562719	-	orf19.2959	562417	562719	1	562719	562417	562719	562417		orf19.10476|orf6.6657|CaO19.2959|CaO19.10476	Predicted ORF from Assembly 19; removed from Assembly 20; subsequently reinstated in Assembly 21 based on comparative genome analysis [label_first_exon=CGD label_last_exon=CGD orf_changed=false scenario_first_exon=Z scenario_last_exon=Z]
Ca21chr1	563797	564120	+	ntar_59	563797	564120	1	563797	564120					[label_first_exon=novel label_last_exon=novel orf_changed=false scenario_first_exon=B scenario_last_exon=B]
Ca21chr1	564086	564830	-	orf19.2959.1	564086	564830	1	564830	564086	564488	564315		IPF24404.1|IPF4430.1|CA4174|IPF4430|IPF4119.5	ORF Predicted by Annotation Working Group [label_first_exon=CGDmod label_last_exon=CGDmod orf_changed=false scenario_first_exon=A scenario_last_exon=A]
Ca21chr1	565057	565230	-	ntar_60	565057	565230	1	565230	565057					[label_first_exon=novel label_last_exon=novel orf_changed=false scenario_first_exon=B scenario_last_exon=B]
Ca21chr1	565673	567305	+	orf19.2960	565673	567305	1	565673	567305	565743	567233	FRS2	orf19.10477|IPF24297.1|IPF4431.1|Contig4-2873_0010|orf6.6656|CA4173|CaO19.10477|CaO19.2960	Putative tRNA-Phe synthetase; genes encoding ribosomal subunits, translation factors, and tRNA synthetases are downregulated upon phagocytosis by murine macrophage [label_first_exon=CGDmod label_last_exon=CGDmod orf_changed=false scenario_first_exon=F scenario_last_exon=F]
Ca21chr1	567452	569143	+	orf19.2961	567452	569143	1	567452	569143	567502	568695		orf19.10478|IPF24305.1|IPF4432.2|Contig4-2873_0007|orf6.6655|CA4172|CaO19.2961|CaO19.10478|IPF4432	Putative transcription factor with zinc finger DNA-binding motif [label_first_exon=CGDmod label_last_exon=CGDmod orf_changed=false scenario_first_exon=F scenario_last_exon=F]
Ca21chr1	574140	575536	+	orf19.2962	574140	575536	1	574140	575536	574280	575167		orf19.10479|IPF24329.1|IPF7785.1|Contig4-2716_0004|orf6.6654|CA4171|CaO19.10479|CaO19.2962|IPF7785	Predicted ORF in Assemblies 19, 20 and 21; possibly spurious ORF (Annotation Working Group prediction) [label_first_exon=CGDmod label_last_exon=CGDmod orf_changed=false scenario_first_exon=A scenario_last_exon=A]
Ca21chr1	574623	576483	-	orf19.2963	574623	576483	1	576483	574623	576458	575538		orf19.10480|IPF24327.1|IPF7784.2|Contig4-2716_0005|orf6.6653|CA4170|CaO19.10480|CaO19.2963|IPF7784	Predicted ORF in Assemblies 19, 20 and 21 [label_first_exon=CGDmod label_last_exon=CGDmod orf_changed=false scenario_first_exon=F scenario_last_exon=F]
Ca21chr1	576630	579126	-	orf19.2964	576630	579126	1	579126	576630	579105	576718		orf19.10481|IPF24254.1|IPF7783.2|Contig4-2716_0006|Contig4-2716_0007|orf6.6652|CA4169|CaO19.2964|RSC2|CaO19.10481	Predicted ORF in Assemblies 19, 20 and 21 [label_first_exon=CGDmod label_last_exon=CGDmod orf_changed=false scenario_first_exon=F scenario_last_exon=F]
Ca21chr1	579765	581023	+	orf19.2965	579765	581023	1	579765	581023	579810	580862		orf19.10482|IPF24314.1|IPF7781.2|Contig4-2716_0008|orf6.6651|CA4168|CaO19.10482|CaO19.2965|IPF7781	Predicted ORF in Assemblies 19, 20 and 21 [label_first_exon=CGDmod label_last_exon=CGDmod orf_changed=false scenario_first_exon=F scenario_last_exon=F]
Ca21chr1	581084	581678	+	orf19.2965.1	581084	581678	2	581084|581519	581413|581678	581272	581568			Predicted ORF in Assembly 20 and 21; similar to human SERF2; gene has intron [label_first_exon=CGDmod label_last_exon=CGDmod orf_changed=false scenario_first_exon=F scenario_last_exon=F]
Ca21chr1	581819	582847	+	orf19.2966	581819	582847	1	581819	582847	581904	582662		orf19.10483|IPF24336.1|IPF7778.2|Contig4-2061_0002|orf6.6650|CA4167|CaO19.10483|CaO19.2966|IPF7778	Predicted ORF in Assemblies 19, 20 and 21; clade-associated gene expression; farnesol-downregulated [label_first_exon=CGDmod label_last_exon=CGDmod orf_changed=false scenario_first_exon=F scenario_last_exon=F]
Ca21chr1	582904	584139	+	orf19.2967	582904	584139	1	582904	584139	582959	584011	TIF34	orf19.10484|IPF24320.1|IPF7775.2|Contig4-2061_0003|orf6.6649|CA4166|CaO19.2967|CaO19.10484	Putative translation initiation factor; mutation confers hypersensitivity to roridin A and verrucarin A; genes encoding ribosomal subunits, translation factors, and tRNA synthetases are downregulated upon phagocytosis by murine macrophage [label_first_exon=CGDmod label_last_exon=CGDmod orf_changed=false scenario_first_exon=F scenario_last_exon=F]
Ca21chr1	584392	585135	+	orf19.2968	584392	585135	1	584392	585135	584392	584994		IPF7774.2|IPF28910.1|Contig4-2061_0004|orf6.2121|CA4165|CaO19.2968|IPF7774|orf6.6648|IPF7774.1	Predicted ORF in Assemblies 19, 20 and 21 [label_first_exon=CGDmod label_last_exon=CGDmod orf_changed=false scenario_first_exon=D scenario_last_exon=D]
Ca21chr1	585890	588603	+	orf19.2969	585890	588603	1	585890	588603	585974	588532	RAD16	orf19.10486|IPF24246.1|IPF15502.2|orf6.2120|CA0917|CaO19.10486|CaO19.2969	Protein similar to S. cerevisiae Rad16p; flucytosine induced [label_first_exon=CGDmod label_last_exon=CGDmod orf_changed=false scenario_first_exon=A scenario_last_exon=A]
Ca21chr1	587979	588541	-	ntar_61	587979	588541	1	588541	587979	588457	588335			[label_first_exon=novel label_last_exon=novel orf_changed=false scenario_first_exon=B scenario_last_exon=B]
Ca21chr1	588912	593357	+	orf19.2970	588912	593357	1	588912	593357	588960	593174	LYS2	orf19.10487|IPF17598.2|IPF19710.1|Contig4-1985_0002|orf6.2119|orf6.240|orf6.5719|CA0916|CaO19.2970	Large subunit of heterodimeric alpha-aminoadipate reductase; enzyme of lysine biosynthesis; contains predicted binding sites for AMP and alpha-aminoadipate; feedback inhibited by lysine or thialysine; regulated by Gcn2p and Gcn4p [label_first_exon=CGDmod label_last_exon=CGDmod orf_changed=false scenario_first_exon=A scenario_last_exon=A]
Ca21chr1	593636	595690	+	orf19.2971	593636	595690	1	593636	595690	593755	595524		orf19.10488|IPF7316.2|IPF18834.2|Contig4-1985_0001|orf6.5718|CA3451|CaO19.2971|IPF7316	Predicted ORF in Assemblies 19, 20 and 21 [label_first_exon=CGDmod label_last_exon=CGDmod orf_changed=false scenario_first_exon=A scenario_last_exon=A]
Ca21chr1	595793	596505	+	ntar_62	595793	596505	1	595793	596505					[label_first_exon=novel label_last_exon=novel orf_changed=false scenario_first_exon=B scenario_last_exon=B]
Ca21chr1	595941	596604	-	ntar_63	595941	596604	1	596604	595941	596256	596134			[label_first_exon=novel label_last_exon=novel orf_changed=false scenario_first_exon=B scenario_last_exon=B]
Ca21chr1	597733	600066	+	orf19.2972	597733	600066	1	597733	600066	598075	599790	PDE2	orf19.10489|IPF24285.1|IPF7318.2|Contig4-2816_0009|Contig4-2816_0010|orf6.5717|CA3450|CaO19.10489|CaO19.2972	Cyclic nucleotide phosphodiesterase, high affinity; role in moderating signaling via cAMP; required for wild-type virulence, hyphal growth, switching, and cell wall, but not for pseudohyphal growth; expressed shortly after hyphal induction [label_first_exon=CGDmod label_last_exon=CGDmod orf_changed=false scenario_first_exon=A scenario_last_exon=A]
Ca21chr1	599883	600108	-	ntar_64	599883	600108	1	600108	599883					[label_first_exon=novel label_last_exon=novel orf_changed=false scenario_first_exon=B scenario_last_exon=B]
Ca21chr1	600575	602988	+	orf19.2973	600575	602988	1	600575	602988	600742	602781		orf19.10490|IPF24265.1|IPF7320.2|Contig4-2816_0007|orf6.5716|CA3449|CaO19.2973|CaO19.10490|IPF7320	Predicted ORF in Assemblies 19, 20 and 21 [label_first_exon=CGDmod label_last_exon=CGDmod orf_changed=false scenario_first_exon=A scenario_last_exon=A]
Ca21chr1	602764	603874	-	orf19.2974	602764	603874	1	603874	602764	603791	603189	YKT6	orf19.10491|IPF24350.1|IPF7321.1|Contig4-2816_0005|orf6.5715|CA3448|CaO19.10491|CaO19.2974	Predicted ORF in Assemblies 19, 20 and 21 [label_first_exon=CGDmod label_last_exon=CGDmod orf_changed=false scenario_first_exon=A scenario_last_exon=A]
Ca21chr1	604482	605695	+	orf19.2975	604482	605695	1	604482	605695	604735	605601	YPT7	orf19.10492|IPF24331.1|IPF7322.2|Contig4-2816_0003|orf6.5714|RAB7|CA3447|YPT71|CaO19.10492|CaO19.2975|YPT70	Protein of YPT/RAB family; induced during the mating process [label_first_exon=CGDmod label_last_exon=CGDmod orf_changed=false scenario_first_exon=A scenario_last_exon=A]
Ca21chr1	605680	606761	-	orf19.2977	605680	606761	1	606761	605680	606542	605784		orf19.10494|IPF24332.1|IPF7324.2|Contig4-2816_0002|orf6.5712|CA3446|CaO19.10494|CaO19.2977|IPF7324	Predicted ORF in Assemblies 19, 20 and 21 [label_first_exon=CGDmod label_last_exon=CGDmod orf_changed=false scenario_first_exon=A scenario_last_exon=A]
Ca21chr1	607044	607672	-	orf19.2978	607044	607672	1	607672	607044	607584	607210		orf19.10495|IPF24393.1|IPF7325.1|Contig4-2816_0001|orf6.5711|CA3445|CaO19.2978|CaO19.10495|IPF7325	Predicted ORF in Assemblies 19, 20 and 21; possibly spurious ORF (Annotation Working Group prediction) [label_first_exon=CGDmod label_last_exon=CGDmod orf_changed=false scenario_first_exon=F scenario_last_exon=F]
Ca21chr1	607869	610080	-	orf19.2980	607869	610080	1	610080	607869	610046	607869		orf19.10497|IPF24259.1|IPF11323.2|Contig4-2816_0011|orf6.5709|CA3444|CaO19.10497|TIP39|CaO19.2980|IPF11323	Predicted ORF in Assemblies 19, 20 and 21 [label_first_exon=CGDmod label_last_exon=CGDmod orf_changed=false scenario_first_exon=F scenario_last_exon=F]
Ca21chr1	607870	608365	+	ntar_65	607870	608365	1	607870	608365					[label_first_exon=novel label_last_exon=novel orf_changed=false scenario_first_exon=B scenario_last_exon=B]
Ca21chr1	610168	611716	-	orf19.2982	610168	611716	1	611716	610168	611697	610267		orf19.10499|IPF24299.1|IPF11324.1|Contig4-2573_0011|orf6.5707|CA3443|CaO19.2982|ATG17|CaO19.10499|IPF11324	Predicted ORF in Assemblies 19, 20 and 21 [label_first_exon=CGDmod label_last_exon=CGDmod orf_changed=false scenario_first_exon=F scenario_last_exon=F]
Ca21chr1	611964	613216	+	orf19.2983	611964	613216	1	611964	613216	611996	613108	CDC73	orf19.10500|IPF24313.1|IPF11326.2|Contig4-2573_0010|orf6.5706|CA3442|CaO19.2983|CaO19.10500|IPF11326	Protein similar to S. cerevisiae Cdc73p, which is a transcription elongation factor; cdc73 kap114 double transposon mutation affects filamentous growth [label_first_exon=CGDmod label_last_exon=CGDmod orf_changed=false scenario_first_exon=A scenario_last_exon=A]
Ca21chr1	613123	614586	-	orf19.2984	613123	614586	1	614586	613123	614535	613168		orf19.10501|IPF24303.1|IPF11327.1|Contig4-2573_0009|orf6.5705|CA3441|CaO19.2984|MST1|CaO19.10501	Predicted ORF in Assemblies 19, 20 and 21 [label_first_exon=CGDmod label_last_exon=CGDmod orf_changed=false scenario_first_exon=F scenario_last_exon=F]
Ca21chr1	614674	615384	-	orf19.2985	614674	615384	1	615384	614674	615281	614763		orf19.10502|IPF24360.1|IPF11328.1|Contig4-2573_0007|orf6.5704|CA3440|CaO19.10502|CaO19.2985|IPF11328	Predicted ORF in Assemblies 19, 20 and 21 [label_first_exon=CGDmod label_last_exon=CGDmod orf_changed=false scenario_first_exon=F scenario_last_exon=F]
Ca21chr1	614761	616299	+	orf19.2986	614761	616299	1	614761	616299	615529	615906		orf19.10503|IPF24392.1|IPF11329.2|Contig4-2573_0005|orf6.5703|CA3439|CaO19.10503|CaO19.2986|IPF11329	Predicted ORF in Assemblies 19, 20 and 21 [label_first_exon=CGDmod label_last_exon=CGDmod orf_changed=false scenario_first_exon=A scenario_last_exon=A]
Ca21chr1	615875	617943	-	orf19.2987	615875	617943	1	617943	615875	617788	616001		orf19.10504|IPF24281.1|IPF11330.2|Contig4-2573_0003|Contig4-2573_0004|orf6.5702|CA3438|MDM31|CaO19.10504|CaO19.2987|IPF11330	Predicted ORF in Assemblies 19, 20 and 21; fungal-specific (no human or murine homolog) [label_first_exon=CGDmod label_last_exon=CGDmod orf_changed=false scenario_first_exon=A scenario_last_exon=A]
Ca21chr1	618386	619840	+	orf19.2988	618386	619840	1	618386	619840	618441	619706		orf19.10505|IPF15925.2|IPF28906.1|Contig4-2573_0001|orf6.5701|CA3437|CaO19.10505|CaO19.2988|IPF15925	Predicted ORF in Assemblies 19, 20 and 21 [label_first_exon=CGDmod label_last_exon=CGDmod orf_changed=false scenario_first_exon=A scenario_last_exon=A]
Ca21chr1	620076	621432	+	orf19.2989	620076	621432	1	620076	621432	620165	621193		orf19.10506|IPF15924.2|IPF16795.1|Contig4-2184_0001|orf6.1981|orf6.5700|CA0821|CaO19.2989|IPF16795	Predicted ORF in Assemblies 19, 20 and 21 [label_first_exon=CGDmod label_last_exon=CGDmod orf_changed=false scenario_first_exon=A scenario_last_exon=A]
Ca21chr1	622031	624107	-	orf19.2990	622031	624107	1	624107	622031	623597	622281	XOG1	orf19.10507|EXG|EXG1|IPF24307.1|IPF14073.2|Contig4-2184_0004|orf6.1982|CA0822|CaO19.2990	Exo-1,3-beta-glucanase, major exoglucanase; member of family 5 glycosyl hydrolases; affects sensitivity to inhibitors of chitin and glucan synthesis; not required for yeast-to-hyphal transition or for virulence in mouse systemic infection [label_first_exon=CGDmod label_last_exon=CGDmod orf_changed=false scenario_first_exon=A scenario_last_exon=A]
Ca21chr1	628105	629865	+	orf19.2991	628105	629865	1	628105	629865	628105	629865	HOL1	orf19.10508|IPF24277.1|IPF5592.2|Contig4-3020_0013|orf6.4874|CA2820|HOL2|CaO19.2991|CaO19.10508	Predicted ORF in Assemblies 19, 20 and 21; transcription is regulated by Nrg1p; macrophage/pseudohyphal-repressed; transcription is induced in response to alpha pheromone in SpiderM medium [label_first_exon=CGD label_last_exon=CGD orf_changed=false scenario_first_exon=Z scenario_last_exon=Z]
Ca21chr1	630176	630824	+	orf19.2992	630176	630824	1	630176	630824	630252	630572	RPP1A	orf19.10509|RP1A|CARP1A|RPA1|IPF24399.1|IPF5594.2|RPP1A-1|Contig4-3020_0012|orf6.4873|CA2819|CaO19.2992|CaO19.10509	Conserved acidic ribosomal protein, likely to be involved in regulation of translation elongation; interacts with Rpp2Bp; one of four similar C. albicans ribosomal proteins (Rpp1Ap, Rpp1Bp, Rpp2Ap, Rpp2Bp) [label_first_exon=CGDmod label_last_exon=CGDmod orf_changed=false scenario_first_exon=A scenario_last_exon=A]
Ca21chr1	630947	631742	-	orf19.2994	630947	631742	1	631742	630947	631681	631073	RPL13	orf19.10511|IPF24346.1|IPF5596.2|RPL13A|Contig4-3020_0010|orf6.4871|CA2818|CaO19.2994|CaO19.10511	Protein described as ribosomal subunit; antigenic during murine systemic infection; genes encoding cytoplasmic ribosomal subunits, translation factors, and tRNA synthetases are downregulated upon phagocytosis by murine macrophage [label_first_exon=CGDmod label_last_exon=CGDmod orf_changed=false scenario_first_exon=A scenario_last_exon=A]
Ca21chr1	632063	633483	+	orf19.2994.1	632063	633483	2	632063|632490	632162|633483	632142	632897	RPS16A	IPF24384.1|IPF5598.2|Contig4-3020_0009|CA2817|RPS16B|RPS16|RPS16.3	Macrophage/pseudohyphal-induced after 16 h [label_first_exon=CGDmod label_last_exon=CGDmod orf_changed=false scenario_first_exon=F scenario_last_exon=F]
Ca21chr1	633651	634674	+	orf19.2995	633651	634674	1	633651	634674	633825	634583		orf19.10512|IPF24338.1|IPF5601.2|Contig4-3020_0008|orf6.4870|CA2816|CaO19.2995|CaO19.10512|IPF5601	Predicted ORF in Assemblies 19, 20 and 21; induced by nitric oxide [label_first_exon=CGDmod label_last_exon=CGDmod orf_changed=false scenario_first_exon=A scenario_last_exon=A]
Ca21chr1	634144	634862	-	ntar_66	634144	634862	1	634862	634144	634613	634359			[label_first_exon=novel label_last_exon=novel orf_changed=false scenario_first_exon=B scenario_last_exon=B]
Ca21chr1	635050	638390	+	orf19.2996	635050	638390	1	635050	638390	635166	638321		orf19.10513|IPF24407.1|IPF5604.2|Contig4-3020_0006|orf6.4869|CA2815|CaO19.10513|CaO19.2996|IPF5604	Predicted ORF in Assemblies 19, 20 and 21 [label_first_exon=CGDmod label_last_exon=CGDmod orf_changed=false scenario_first_exon=A scenario_last_exon=A]
Ca21chr1	638227	639076	-	orf19.2998	638227	639076	1	639076	638227	639028	638399	TSR2	orf19.10515|IPF24349.1|IPF5607.1|Contig4-3020_0003|orf6.4867|CA2814|CaO19.2998|CaO19.10515|IPF5607	Predicted ORF in Assemblies 19, 20 and 21; decreased expression in response to prostaglandins [label_first_exon=CGDmod label_last_exon=CGDmod orf_changed=false scenario_first_exon=F scenario_last_exon=F]
Ca21chr1	639128	641709	-	orf19.3000	639128	641709	1	641709	639128	641622	639205	ORC1	orf19.10518|IPF5612.2|IPF5345.3|Contig4-3020_0001|orf6.4864|orf6.5289|CA2813|CaO19.3000	Predicted ORF in Assemblies 19, 20 and 21; essential for viability; similar to S. cerevisiae Orc1p origin recognition complex subunit [label_first_exon=CGDmod label_last_exon=CGDmod orf_changed=false scenario_first_exon=F scenario_last_exon=F]
Ca21chr1	641830	642800	-	orf19.3001	641830	642800	2	642800|642592	642671|641830	642705	642025	TEM1	orf19.10519|IPF5346.1|IPF5613.1|Contig4-3096_0001|orf6.4863|orf6.5288|CA2812|SPG1|CaO19.3001	Protein similar to S. cerevisiae Tem1p, which is a GTPase involved in termination of the M phase of the cell cycle; induced under Cdc5p depletion [label_first_exon=CGDmod label_last_exon=CGDmod orf_changed=false scenario_first_exon=F scenario_last_exon=F]
Ca21chr1	643244	644221	+	orf19.3002	643244	644221	1	643244	644221	643289	644059	RPS1	orf19.10520|RPS10|RP10|IPF5347.2|IPF28908.1|RPS1A|Contig4-3096_0003|orf6.4862|orf6.5287|CA2811|CaO19.3002|RPS3A	Probable ortholog of S. cerevisiae ribosomal protein Rp10 (Rps1Ap and Rps1Bp), elicits a host antibody response during infection; transcription is induced during active growth [label_first_exon=CGDmod label_last_exon=CGDmod orf_changed=false scenario_first_exon=A scenario_last_exon=A]
Ca21chr1	645044	649787	+	orf19.3003	645044	649787	2	645044|645376	645182|649787	645168	649614		orf19.10521|IPF24377.1|IPF5353.2|Contig4-3096_0004|Contig4-3096_0005|orf6.5286|CA3124|IPF5353|IPF5353.3	Predicted ORF in Assemblies 19, 20 and 21 [label_first_exon=CGDmod label_last_exon=CGDmod orf_changed=false scenario_first_exon=F scenario_last_exon=F]
Ca21chr1	650079	651332	+	orf19.3003.1	650079	651332	2	650079|650503	650140|651332	650129	651021	RPL6	IPF24361.1|IPF5354.2|Contig4-3096_0006|CA3123|RPL6.3	Protein similar to S. cerevisiae Rpl6p, which is a ribosomal subunit; transposon mutation affects filamentous growth; translation-related genes are downregulated upon phagocytosis by murine macrophage [label_first_exon=CGDmod label_last_exon=CGDmod orf_changed=false scenario_first_exon=F scenario_last_exon=F]
Ca21chr1	651883	653372	+	orf19.3004	651883	653372	1	651883	653372	651967	653199		orf19.10522|IPF24308.1|IPF5356.2|Contig4-3096_0008|orf6.5285|CA3122|CaO19.10522|CaO19.3004|IPF5356	Predicted ORF in Assemblies 19, 20 and 21 [label_first_exon=CGDmod label_last_exon=CGDmod orf_changed=false scenario_first_exon=A scenario_last_exon=A]
Ca21chr1	653267	655492	-	orf19.3006	653267	655492	1	655492	653267	655266	653512		orf19.10524|IPF24284.1|IPF5357.2|Contig4-3096_0010|orf6.5283|CA3121|GGA2|CaO19.10524|CaO19.3006|GGA1	Predicted ORF in Assemblies 19, 20 and 21 [label_first_exon=CGDmod label_last_exon=CGDmod orf_changed=false scenario_first_exon=A scenario_last_exon=A]
Ca21chr1	655725	656483	+	orf19.3007	655725	656483	1	655725	656483	655863	656339		orf19.10525|IPF24369.1|IPF5358.2|Contig4-3096_0014|orf6.5282|CA3120|CaO19.10525|CaO19.3007|IPF5358	Predicted ORF in Assemblies 19, 20 and 21 [label_first_exon=CGDmod label_last_exon=CGDmod orf_changed=false scenario_first_exon=A scenario_last_exon=A]
Ca21chr1	656333	657378	-	orf19.3007.2	656333	657378	2	657378|657140	657231|656333	657266	656511		IPF24352.1|IPF5360.1|Contig4-3096_0015|CA3119|IPF5360|IPF5360.3	ORF Predicted by Annotation Working Group [label_first_exon=CGDmod label_last_exon=CGDmod orf_changed=false scenario_first_exon=F scenario_last_exon=F]
Ca21chr1	657452	658730	-	orf19.3008	657452	658730	1	658730	657452	658608	657637	COQ4	orf19.10526|IPF24323.1|IPF5361.2|Contig4-3096_0016|orf6.5281|CA3118|CaO19.3008|CaO19.10526	Protein described as having role in coenzyme Q biosynthesis; transcriptionally induced by interaction with macrophage [label_first_exon=CGDmod label_last_exon=CGDmod orf_changed=false scenario_first_exon=A scenario_last_exon=A]
Ca21chr1	658783	660916	-	orf19.3009	658783	660916	1	660916	658783	660836	658869		orf19.10527|IPF5363|IPF24268.1|IPF5363.2|Contig4-3096_0018|orf6.5280|CA3117|CaO19.3009|CaO19.10527	Protein not essential for viability [label_first_exon=CGDmod label_last_exon=CGDmod orf_changed=false scenario_first_exon=G scenario_last_exon=G]
Ca21chr1	660883	662018	+	orf19.3010	660883	662018	1	660883	662018	660994	661857		orf19.10528|IPF24322.1|IPF5364.2|Contig4-3096_0019|orf6.5279|CA3116|CaO19.3010|CaO19.10528|LAB2	Predicted ORF in Assemblies 19, 20 and 21 [label_first_exon=CGDmod label_last_exon=CGDmod orf_changed=false scenario_first_exon=A scenario_last_exon=A]
Ca21chr1	662012	664570	-	orf19.3010.1	662012	664570	2	664570|663452	664342|662012	664402	662242	ECM33	orf19.10528.1|ECM33.3|IPF24311.1|IPF5366.2|Contig4-3096_0020|CA3115|ECM33.3f	GPI-anchored cell wall protein; mutants show cell-wall defects and reduced adhesion, host cell damage, and endocytosis; mutant infection is immunoprotective in murine model; fluconazole-induced; caspofungin repressed [label_first_exon=CGDmod label_last_exon=CGDmod orf_changed=false scenario_first_exon=A scenario_last_exon=A]
Ca21chr1	664105	664270	+	ntar_67	664105	664270	1	664105	664270	664105	664260			[label_first_exon=novel label_last_exon=novel orf_changed=false scenario_first_exon=B scenario_last_exon=B]
Ca21chr1	668690	672153	-	orf19.3012	668690	672153	1	672153	668690	672029	668832	ARO80	orf19.10530|IPF20024.1|IPF28935.1|Contig4-3096_0034|orf6.7749|orf6.5277|CA5048|CaO19.10530|CaO19.3012|IPF20024|CA3114|IPF18384|IPF18384.1	Regulator of aromatic alcohol biosynthesis via the Ehrlich pathway; not essential for viability; similar to S. cerevisiae Aro80p, which is a transcriptional activator required for aromatic amino acid catabolism [label_first_exon=CGDmod label_last_exon=CGDmod orf_changed=false scenario_first_exon=A scenario_last_exon=A]
Ca21chr1	672293	674003	-	orf19.3013	672293	674003	2	674003|673706	673869|672293	673909	672554	CDC12	orf19.10531|IPF24312.1|IPF3714.2|Contig4-3096_0035|orf6.7750|CA5049|IPF3714	Septin; essential for viability; gene has predicted splice sites; forms ring at sites of cell division and also forms filaments in mature chlamydospore; filamentous growth induced; regulated by Nrg1p, Tup1p, tyrosol and cell density [label_first_exon=CGDmod label_last_exon=CGDmod orf_changed=false scenario_first_exon=F scenario_last_exon=F]
Ca21chr1	674767	676855	-	orf19.3014	674767	676855	2	676855|676024	676768|674767	675939	675145	BMH1	orf19.10532|IPF24334.1|IPF3712.2|Contig4-3096_0038|orf6.7751|CA5050|CaO19.10532|CaO19.3014|BMH2	14-3-3 protein, role in hyphal growth; possibly regulated by host interaction; sole 14-3-3 protein in C. albicans while S. cerevisiae has two 14-3-3 proteins; localizes to cell surface of yeast-form cells but not of hyphae; intron in 5'-UTR [label_first_exon=CGDmod label_last_exon=CGDmod orf_changed=true scenario_first_exon=A scenario_last_exon=A]
Ca21chr1	677269	679206	-	orf19.3015	677269	679206	1	679206	677269	679161	677467	ARX1	orf19.10533|IPF24288.1|IPF3709.1|Contig4-3096_0039|orf6.7752|CA5051|CaO19.10533|CaO19.3015|IPF3709	Predicted ORF in Assemblies 19, 20 and 21; downregulated during core stress response; decreased expression in response to prostaglandins [label_first_exon=CGDmod label_last_exon=CGDmod orf_changed=false scenario_first_exon=A scenario_last_exon=A]
Ca21chr1	679366	679493	+	ntar_68	679366	679493	1	679366	679493					[label_first_exon=novel label_last_exon=novel orf_changed=false scenario_first_exon=B scenario_last_exon=B]
Ca21chr1	679763	680529	+	orf19.3016	679763	680529	1	679763	680529	679856	680281		orf19.10534|IPF24371.1|IPF3708.2|Contig4-3096_0040|orf6.7753|CA5052|CaO19.3016|CaO19.10534|IPF3708	Predicted ORF in Assemblies 19, 20 and 21 [label_first_exon=CGDmod label_last_exon=CGDmod orf_changed=false scenario_first_exon=A scenario_last_exon=A]
Ca21chr1	680212	681566	-	orf19.3018	680212	681566	1	681566	680212	681533	680313	SPP1	orf19.10536|IPF24310.1|IPF3707.2|Contig4-3096_0042|orf6.7755|CA5053|CaO19.3018|CaO19.10536|IPF3707	Predicted ORF in Assemblies 19, 20 and 21; induced by nitric oxide in yhb1 mutant; cell-cycle regulated periodic mRNA expression [label_first_exon=CGDmod label_last_exon=CGDmod orf_changed=false scenario_first_exon=A scenario_last_exon=A]
Ca21chr1	681659	683921	+	orf19.3019	681659	683921	1	681659	683921	681715	683751		orf19.10537|IPF24266.1|IPF3704.2|IPF3704|Contig4-3096_0043|orf6.7756|CA5054|CaO19.3019|CaO19.10537	Transcription may be increased in an azole-resistant strain that overexpresses MDR1 [label_first_exon=CGDmod label_last_exon=CGDmod orf_changed=false scenario_first_exon=A scenario_last_exon=A]
Ca21chr1	683882	684247	-	ntar_69	683882	684247	1	684247	683882	684247	684125			[label_first_exon=novel label_last_exon=novel orf_changed=false scenario_first_exon=B scenario_last_exon=B]
Ca21chr1	683972	685252	+	orf19.3021	683972	685252	2	683972|684073	683998|685252	683972	685176		orf19.10539|IPF24316.1|IPF3701.1|Contig4-3096_0044|orf6.7758|CA5055|IPF3701	Predicted ORF in Assemblies 19, 20 and 21; induced during planktonic growth [label_first_exon=CGD label_last_exon=CGDmod orf_changed=false scenario_first_exon=Z scenario_last_exon=F]
Ca21chr1	684251	684607	-	ntar_70	684251	684607	1	684607	684251	684607	684455			[label_first_exon=novel label_last_exon=novel orf_changed=false scenario_first_exon=B scenario_last_exon=B]
Ca21chr1	684684	685064	-	ntar_71	684684	685064	1	685064	684684	684886	684764			[label_first_exon=novel label_last_exon=novel orf_changed=false scenario_first_exon=B scenario_last_exon=B]
Ca21chr1	685430	686498	+	orf19.3022	685430	686498	1	685430	686498	685483	686415		orf19.10540|IPF24326.1|IPF3698.1|Contig4-3096_0045|orf6.7759|CA5056|RSM24|CaO19.10540|CaO19.3022|IPF3698	Predicted ORF in Assemblies 19, 20 and 21 [label_first_exon=CGDmod label_last_exon=CGDmod orf_changed=false scenario_first_exon=F scenario_last_exon=F]
Ca21chr1	686543	688759	+	orf19.3023	686543	688759	1	686543	688759	686699	688582		orf19.10541|IPF24276.1|IPF3695.1|Contig4-3096_0047|orf6.7760|CA5057|CaO19.3023|NGG1|CaO19.10541|IPF3695	Predicted ORF in Assemblies 19, 20 and 21 [label_first_exon=CGDmod label_last_exon=CGDmod orf_changed=false scenario_first_exon=A scenario_last_exon=A]
Ca21chr1	688533	690181	-	orf19.3026	688533	690181	1	690181	688533	690091	688688	MAS1	orf19.10544|IPF24301.1|IPF3692.2|Contig4-3096_0048|orf6.7763|CA5058|CaO19.10544|CaO19.3026	Predicted ORF in Assemblies 19, 20 and 21; transcription is regulated by Nrg1p; oxidative stress-induced via Cap1p [label_first_exon=CGDmod label_last_exon=CGDmod orf_changed=false scenario_first_exon=A scenario_last_exon=A]
Ca21chr1	690357	691858	+	orf19.3027	690357	691858	1	690357	691858	690401	691687		orf19.10545|IPF24306.1|IPF3691.2|Contig4-3096_0049|orf6.7764|CA5059|ARP7|CaO19.10545|CaO19.3027|IPF3691	Predicted ORF in Assemblies 19, 20 and 21 [label_first_exon=CGDmod label_last_exon=CGDmod orf_changed=true scenario_first_exon=A scenario_last_exon=A]
Ca21chr1	691700	693499	-	orf19.3029	691700	693499	1	693499	691700	693400	691892		orf19.10547|IPF24295.1|IPF3690.2|Contig4-2530_0009|orf6.7766|CA5060|EHD3|CaO19.3029|CaO19.10547|IPF3690	Predicted ORF in Assemblies 19, 20 and 21 [label_first_exon=CGDmod label_last_exon=CGDmod orf_changed=false scenario_first_exon=A scenario_last_exon=A]
Ca21chr1	693835	695868	-	orf19.3030	693835	695868	1	695868	693835	695803	694214		orf19.10548|IPF24293.1|IPF8495.2|Contig4-3098_0057|Contig4-3098_0058|orf6.7767|CA5061|ATG21|CaO19.3030|CaO19.10548|IPF8495	Predicted ORF in Assemblies 19, 20 and 21 [label_first_exon=CGDmod label_last_exon=CGDmod orf_changed=false scenario_first_exon=A scenario_last_exon=A]
Ca21chr1	696021	697046	-	orf19.3031	696021	697046	1	697046	696021	696971	696090		orf19.10549|IPF24325.1|IPF8494.2|Contig4-3098_0056|orf6.7768|CA5062|CaO19.3031|SEC62|CaO19.10549	Predicted ORF in Assemblies 19, 20 and 21 [label_first_exon=CGDmod label_last_exon=CGDmod orf_changed=false scenario_first_exon=F scenario_last_exon=F]
Ca21chr1	697207	699517	-	orf19.3034	697207	699517	1	699517	697207	699468	697600	RLI1	orf19.10552|IPF24273.1|IPF8493.1|Contig4-3098_0053|orf6.7771|CA5063|CaO19.10552|CaO19.3034|IPF8493	Member of RNase L inhibitor (RLI) subfamily of ABC family; predicted not to be a transporter [label_first_exon=CGDmod label_last_exon=CGDmod orf_changed=false scenario_first_exon=F scenario_last_exon=F]
Ca21chr1	700408	701191	+	ntar_72	700408	701191	1	700408	701191	700953	701075			[label_first_exon=novel label_last_exon=novel orf_changed=false scenario_first_exon=B scenario_last_exon=B]
Ca21chr1	701406	706195	+	orf19.3035	701406	706195	1	701406	706195	701786	706018		orf19.10553|IPF24378.1|IPF8489.2|Contig4-3098_0051|orf6.7772|CA5064|CaO19.10553|CHD1|CaO19.3035	Predicted ORF in Assemblies 19, 20 and 21 [label_first_exon=CGDmod label_last_exon=CGDmod orf_changed=false scenario_first_exon=A scenario_last_exon=A]
Ca21chr1	706335	708851	+	orf19.3037	706335	708851	1	706335	708851	706559	708448		orf19.10555|IPF24275.1|IPF3584.2|Contig4-3098_0049|orf6.7774|CA5065|CaO19.10555|PAB1|CaO19.3037|IPF3584	Protein described as poly(A)-binding protein; regulated by Gcn4p; induced in response to amino acid starvation (3-aminotriazole treatment); rotein detected by mass spec in exponential and stationary phase cultures [label_first_exon=CGDmod label_last_exon=CGDmod orf_changed=false scenario_first_exon=A scenario_last_exon=A]
Ca21chr1	708679	708974	-	ntar_73	708679	708974	1	708974	708679					[label_first_exon=novel label_last_exon=novel orf_changed=false scenario_first_exon=B scenario_last_exon=B]
Ca21chr1	709388	712513	+	orf19.3038	709388	712513	1	709388	712513	709532	712198	TPS2	orf19.10556|IPF24244.1|IPF3588.2|Contig4-3098_0048|orf6.7775|CA5066|CaO19.3038|CaO19.10556	Trehalose-6-phosphate (Tre6P) phosphatase; mutation causes heat sensitivity, Tre6P accumulation, and decreased mouse virulence; possible drug target; two conserved phospohydrolase motifs; no human or murine homolog [label_first_exon=CGDmod label_last_exon=CGDmod orf_changed=false scenario_first_exon=A scenario_last_exon=A]
Ca21chr1	712872	714640	+	orf19.3040	712872	714640	1	712872	714640	713038	714315	EHT1	orf19.10558|IPF24309.1|IPF3589.2|Contig4-3098_0045|orf6.7777|CA5067|CaO19.10558|CaO19.3040|IPF3589	Protein similar to S. cerevisiae Eht1p; transcription is induced in response to alpha pheromone in SpiderM medium [label_first_exon=CGDmod label_last_exon=CGDmod orf_changed=false scenario_first_exon=A scenario_last_exon=A]
Ca21chr1	714464	714845	-	ntar_74	714464	714845	1	714845	714464					[label_first_exon=novel label_last_exon=novel orf_changed=false scenario_first_exon=B scenario_last_exon=B]
Ca21chr1	715357	717601	+	orf19.3041	715357	717601	1	715357	717601	715612	717561		orf19.10559|IPF24269.1|IPF3592.2|Contig4-3098_0041|orf6.7778|CA5068|CaO19.10559|CaO19.3041|IPF3592	Predicted ORF in Assemblies 19, 20 and 21 [label_first_exon=CGDmod label_last_exon=CGDmod orf_changed=false scenario_first_exon=F scenario_last_exon=F]
Ca21chr1	717757	718670	+	orf19.3042	717757	718670	1	717757	718670	717757	718581		orf19.10560|IPF24335.1|IPF3593.2|Contig4-3098_0040|orf6.7779|CA5069|CaO19.3042|CaO19.10560|IPF3593	Predicted ORF in Assemblies 19, 20 and 21; possibly spurious ORF (Annotation Working Group prediction) [label_first_exon=CGDmod label_last_exon=CGDmod orf_changed=false scenario_first_exon=F scenario_last_exon=F]
Ca21chr1	719276	719380	+	tn(guu)3	719276	719380	2	719276|719345	719313|719380				tN(GUU)3.2	tRNA-Asn predicted by tRNAscan-SE [label_first_exon=CGD label_last_exon=CGD orf_changed=false scenario_first_exon=Z scenario_last_exon=Z]
Ca21chr1	719550	721040	+	orf19.3043	719550	721040	1	719550	721040	719686	720741		orf19.10561|IPF24317.1|IPF3594.2|Contig4-3098_0039|orf6.7780|CA5070|CaO19.10561|TGL2|CaO19.3043|IPF3594	Predicted ORF in Assemblies 19, 20 and 21 [label_first_exon=CGDmod label_last_exon=CGDmod orf_changed=false scenario_first_exon=A scenario_last_exon=A]
Ca21chr1	720918	722668	-	orf19.3045	720918	722668	1	722668	720918	722624	721188		orf19.10563|IPF3597|IPF24294.1|IPF3597.2|Contig4-3098_0035|orf6.7782|CA5071|ALD4|CaO19.10563|CaO19.3045	Predicted ORF in Assemblies 19, 20 and 21; virulence-group-correlated expression [label_first_exon=CGDmod label_last_exon=CGDmod orf_changed=false scenario_first_exon=A scenario_last_exon=A]
Ca21chr1	723058	726898	-	orf19.3047	723058	726898	1	726898	723058	726816	723187		orf19.10565|IPF24394.1|IPF3598.2|Contig4-3098_0033|orf6.7784|CA5072|CaO19.3047|SIP3|CaO19.10565|IPF3598	Predicted ORF in Assemblies 19, 20 and 21 [label_first_exon=CGDmod label_last_exon=CGDmod orf_changed=false scenario_first_exon=A scenario_last_exon=A]
Ca21chr1	727083	730292	-	orf19.3048	727083	730292	1	730292	727083	730160	727188		orf19.10566|IPF24413.1|IPF3603.2|Contig4-3098_0027|Contig4-3098_0029|Contig4-3098_0031|orf6.7785|CA5073|CaO19.3048|CaO19.10566|IPF3603	Predicted ORF in Assemblies 19, 20 and 21; transcription is repressed in response to alpha pheromone in SpiderM medium [label_first_exon=CGDmod label_last_exon=CGDmod orf_changed=false scenario_first_exon=A scenario_last_exon=A]
Ca21chr1	731103	732512	-	orf19.3049	731103	732512	1	732512	731103	732512	731103		orf19.10567|IPF24302.1|IPF3607.2|Contig4-3098_0024|orf6.7786|CA5074|CaO19.10567|SPS1|CaO19.3049|IPF3607	[NOT TRANSCRIBED?] Predicted ORF in Assemblies 19, 20 and 21 [label_first_exon=CGD label_last_exon=CGD orf_changed=false scenario_first_exon=Z scenario_last_exon=Z]
Ca21chr1	732704	735876	-	orf19.3050	732704	735876	1	735876	732704	735718	732842	AGE1	orf19.10568|orf6.7787|IPF24238.1|IPF3610.2|Contig4-3098_0022|CA5075|CaO19.10568|CaO19.3050|IPF3610	Protein described as a GTPase activator; transcriptionally regulated by iron; expression greater in low iron [label_first_exon=CGDmod label_last_exon=CGDmod orf_changed=false scenario_first_exon=A scenario_last_exon=A]
Ca21chr1	736661	737895	+	orf19.3051	736661	737895	1	736661	737895	736864	737745		orf19.10569|IPF24324.1|IPF15301.2|Contig4-3098_0020|orf6.7788|CA5076|CaO19.3051|CaO19.10569|IPF15301	Predicted ORF in Assemblies 19, 20 and 21; shows colony morphology-related gene regulation by Ssn6p [label_first_exon=CGDmod label_last_exon=CGDmod orf_changed=false scenario_first_exon=F scenario_last_exon=F]
Ca21chr1	738246	739128	+	orf19.3052	738246	739128	1	738246	739128	738302	738925	YPT1	orf19.10570|IPF24344.1|IPF15299.2|Contig4-3098_0019|orf6.7789|CA5077|CaO19.10570|CaO19.3052	Functional homolog of S. cerevisiae Ypt1p, which is an essential small Ras-type GTPase involved in protein secretion at ER-to-Golgi; dominant-negative mutation causes SAP secretion defect and accumulation of intracellular secretory vesicles [label_first_exon=CGDmod label_last_exon=CGDmod orf_changed=false scenario_first_exon=F scenario_last_exon=F]
Ca21chr1	738940	740368	-	orf19.3053	738940	740368	1	740368	738940	739753	739208		orf19.10571|IPF24357.1|IPF15297.1|Contig4-3098_0017|orf6.7790|CA5078|CaO19.10571|CaO19.3053|IPF15297	Predicted ORF in Assemblies 19, 20 and 21; identified in extracts from biofilm and planktonic cells; protein detected by mass spec in exponential and stationary phase cultures [label_first_exon=CGDmod label_last_exon=CGDmod orf_changed=false scenario_first_exon=A scenario_last_exon=A]
Ca21chr1	740591	742178	+	orf19.3054	740591	742178	1	740591	742178	740662	742107	RPN3	orf19.10572|IPF24300.1|IPF9265.2|Contig4-3098_0013|Contig4-3098_0015|orf6.7791|CA5079|CaO19.3054|CaO19.10572	Predicted ORF in Assemblies 19, 20 and 21; amphotericin B repressed; oxidative stress-induced via Cap1p [label_first_exon=CGDmod label_last_exon=CGDmod orf_changed=false scenario_first_exon=F scenario_last_exon=F]
Ca21chr1	742271	744160	+	orf19.3055	742271	744160	2	742271|742435	742367|744160	742294	744058		orf19.10573|IPF24291.1|IPF9268.2|Contig4-3098_0012|orf6.7792|CA5080|SRB4|IPF9268.3	Predicted ORF in Assemblies 19, 20 and 21 [label_first_exon=CGDmod label_last_exon=CGDmod orf_changed=false scenario_first_exon=F scenario_last_exon=F]
Ca21chr1	743991	744674	-	orf19.3057	743991	744674	1	744674	743991	744628	744122		orf19.10575|IPF24363.1|IPF9270.1|Contig4-3098_0008|orf6.7794|ILM1|CaO19.10575|CaO19.3057	Predicted ORF in Assemblies 19, 20 and 21 [label_first_exon=CGDmod label_last_exon=CGDmod orf_changed=true scenario_first_exon=F scenario_last_exon=F]
Ca21chr1	744743	744960	+	ntar_75	744743	744960	1	744743	744960	744743	744874			[label_first_exon=novel label_last_exon=novel orf_changed=false scenario_first_exon=B scenario_last_exon=B]
Ca21chr1	744807	746468	-	orf19.3058	744807	746468	1	746468	744807	746407	744965		orf19.10576|IPF24298.1|IPF9273.2|Contig4-3098_0006|orf6.7795|CA5081|CaO19.10576|COQ6|CaO19.3058	Predicted ORF in Assemblies 19, 20 and 21 [label_first_exon=CGDmod label_last_exon=CGDmod orf_changed=false scenario_first_exon=F scenario_last_exon=F]
Ca21chr1	746647	748026	-	orf19.3059	746647	748026	1	748026	746647	747828	746794	SUA71	orf19.10577|IPF24321.1|IPF9274.2|Contig4-3098_0004|orf6.7796|CA5082|CaO19.3059|CaO19.10577|SUA70	Predicted transcriptional regulator; downregulated during planktonic growth, whereas related SUA72 is induced; transcription is positively regulated by Tbf1p [label_first_exon=CGDmod label_last_exon=CGDmod orf_changed=false scenario_first_exon=A scenario_last_exon=A]
Ca21chr1	748300	748415	-	tl(uaa)3	748300	748415	2	748415|748345	748377|748300				tL(UAA)3.2	tRNA-Leu predicted by tRNAscan-SE [label_first_exon=CGD label_last_exon=CGD orf_changed=false scenario_first_exon=Z scenario_last_exon=Z]
Ca21chr1	749169	749267	+	orf19.3059.1	749169	749267	1	749169	749267					[NOT TRANSCRIBED?] ORF added to Assembly 21 based on comparative genome analysis; overlaps orf19.3059.2, which is annotated as a blocked reading frame [label_first_exon=CGD label_last_exon=CGD orf_changed=false scenario_first_exon=Z scenario_last_exon=Z]
Ca21chr1	749587	750716	+	orf19.3060	749587	750716	1	749587	750716	749657	750484		orf19.10578|IPF24333.1|IPF9278.1|Contig4-3098_0002|orf6.7797|CA5083|CaO19.10578|SWP1|CaO19.3060|IPF9278	Predicted ORF in Assemblies 19, 20 and 21 [label_first_exon=CGDmod label_last_exon=CGDmod orf_changed=false scenario_first_exon=A scenario_last_exon=A]
Ca21chr1	750382	751185	-	orf19.3061	750382	751185	1	751185	750382	751158	750607		orf19.10579|IPF24358.1|IPF9279.1|Contig4-3098_0001|orf6.7798|CA5084|IMP1|CaO19.10579|CaO19.3061	Predicted ORF in Assemblies 19, 20 and 21 [label_first_exon=CGDmod label_last_exon=CGDmod orf_changed=false scenario_first_exon=A scenario_last_exon=A]
Ca21chr1	751370	752645	-	orf19.3061.1	751370	752645	3	752645|752195|751722	752602|752052|751370	752184	751463		orf19.3061.2|CA5086|RPS22B|CA5085|RPS22.exon2|IPF9280.2	Predicted ORF in Assembly 20 and 21; gene has intron; similar to RPS22A/orf19.6265 [label_first_exon=CGDmod label_last_exon=CGDmod orf_changed=true scenario_first_exon=F scenario_last_exon=F]
Ca21chr1	752785	756419	+	orf19.3062	752785	756419	1	752785	756419	752851	756390		orf19.10580|IPF24395.1|IPF20025.1|Contig4-2792_0003|orf6.7799|CA5087|CaO19.3062|CaO19.10580|IPF20025	Predicted ORF in Assemblies 19, 20 and 21 [label_first_exon=CGDmod label_last_exon=CGDmod orf_changed=false scenario_first_exon=A scenario_last_exon=A]
Ca21chr1	756245	757183	-	orf19.3063	756245	757183	1	757183	756245	757150	756437		orf19.10581|IPF24342.1|IPF9758.1|Contig4-2792_0004|orf6.7800|CA5088|CaO19.10581|DPB3|CaO19.3063|IPF9758	Phosphorylated protein of unknown function; predicted ORF in Assemblies 19, 20 and 21 [label_first_exon=CGDmod label_last_exon=CGDmod orf_changed=false scenario_first_exon=F scenario_last_exon=F]
Ca21chr1	757268	758043	-	orf19.3064	757268	758043	1	758043	757268	757871	757365	MRPL27	orf19.10582|IPF24362.1|IPF9757.1|Contig4-2792_0005|orf6.7801|CA5089|CaO19.3064|CaO19.10582	Putative ribosomal protein [label_first_exon=CGDmod label_last_exon=CGDmod orf_changed=false scenario_first_exon=F scenario_last_exon=F]
Ca21chr1	757987	758668	+	orf19.3064.1	757987	758668	1	757987	758668	758360	758599			ORF added to Assembly 21 based on comparative genome analysis [label_first_exon=CGDmod label_last_exon=CGDmod orf_changed=false scenario_first_exon=A scenario_last_exon=A]
Ca21chr1	758408	759754	-	orf19.3065	758408	759754	1	759754	758408	759714	758629	DAO1	orf19.10583|IPF24315.1|IPF9755.2|Contig4-2792_0007|Contig4-2792_0008|orf6.7802|CA5090|CaO19.10583|CaO19.3065|IFG4	Putative D-amino acid oxidase; transcription is regulated upon yeast-hyphal switch [label_first_exon=CGDmod label_last_exon=CGDmod orf_changed=false scenario_first_exon=A scenario_last_exon=A]
Ca21chr1	761383	765062	+	orf19.3066	761383	765062	1	761383	765062	761491	764928	ENG1	orf19.10584|IPF9751.2|IPF28933.1|Contig4-2792_0015|Contig4-2792_0016|Contig4-2952_0001|orf6.7803|YNR67|ACF3|orf19.71|DSE4|CaO19.3066|CA5091	Endo-1,3-beta-glucanase required for cell separation after division, orthologous to S. cerevisiae Dse4p; caspofungin repressed; fungal-specific (no human or murine homolog); repressed in response to alpha pheromone in SpiderM medium [label_first_exon=CGDmod label_last_exon=CGDmod orf_changed=false scenario_first_exon=A scenario_last_exon=A]
Ca21chr1	765307	766648	+	orf19.71	765307	766648	1	765307	766648	765540	766592		Contig4-2952_0001|CaO19.71|GRH1	Predicted ORF in Assembly 19 and 21; deleted from/reinstated in Assembly 20 (see Locus History) [label_first_exon=CGDmod label_last_exon=CGDmod orf_changed=false scenario_first_exon=A scenario_last_exon=A]
Ca21chr1	766708	766795	-	tt(cgu)1	766708	766795	2	766795|766743	766760|766708					tRNA-Thr predicted by tRNAscan-SE [label_first_exon=CGD label_last_exon=CGD orf_changed=false scenario_first_exon=Z scenario_last_exon=Z]
Ca21chr1	767047	771005	-	orf19.1133	767047	771005	1	771005	767047	771005	767142	MSB1	orf19.8726|IPF6172.3|IPF29571.1|Contig4-2952_0004|orf6.1506|CA0525|MSB1.5eoc|IPF6172.2	Predicted ORF in Assemblies 19, 20 and 21; expression in S. cerevisiae flo8 and flo11 mutants suggests a role in regulation of adhesion factors [label_first_exon=CGDmod label_last_exon=CGDmod orf_changed=false scenario_first_exon=I scenario_last_exon=I]
Ca21chr1	773906	776246	-	orf19.1037	773906	776246	1	776246	773906	775845	774073		orf19.8639|orf19.8640|IPF26266.1|IPF19718.1|IPF26258.1|IPF13751.2|Contig4-2664_0012|orf6.2320|orf6.2319|CA1036|CA1035|orf19.1038|CaO19.1037|CaO19.8639|IFI2.5f	[NOT TRANSCRIBED?] Predicted ORF in Assemblies 19, 20 and 21 [label_first_exon=CGDmod label_last_exon=CGDmod orf_changed=false scenario_first_exon=G scenario_last_exon=G]
Ca21chr1	776664	779063	-	orf19.1036	776664	779063	1	779063	776664	778650	776803	MNS1	orf19.8638|IPF6163.1|IPF29592.1|Contig4-2952_0008|orf6.2321|CA1037|CaO19.8638|CaO19.1036	Alpha-1,2-mannosidase; ER form is converted by Kex2p to a cytosolic form; processes Man9GlcNAc2 to Man8GlcNAc2 isomer B; member of endoplasmic-reticulum localized glycosyl hydrolase family 47 [label_first_exon=CGDmod label_last_exon=CGDmod orf_changed=false scenario_first_exon=A scenario_last_exon=A]
Ca21chr1	780767	784208	+	orf19.1035	780767	784208	1	780767	784208	781180	784023	WAR1	orf19.8637|IPF6159.2|IPF17784.3|Contig4-2952_0016|orf6.2322|orf6.265|orf6.3216|CA1038|CaO19.1035|IPF6159	Predicted zinc cluster protein involved in resistance to weak organic acids; has similarity to S. cerevisiae War1p, which is a transcription factor involved in the regulation of weak acid stress response genes [label_first_exon=CGDmod label_last_exon=CGDmod orf_changed=false scenario_first_exon=A scenario_last_exon=A]
Ca21chr1	784433	785236	+	orf19.1034	784433	785236	1	784433	785236	784529	785080		orf19.8636|IPF18786.2|IPF6156.1|Contig4-2952_0020|orf6.3217|orf6.2323|CA1625|CaO19.1034|IPF6156	Predicted ORF in Assemblies 19, 20 and 21; caspofungin repressed [label_first_exon=CGDmod label_last_exon=CGDmod orf_changed=false scenario_first_exon=A scenario_last_exon=A]
Ca21chr1	785107	787009	-	orf19.1033	785107	787009	1	787009	785107	786942	785155	STR2	orf19.8635|IPF26248.1|IPF6155.2|orf6.3218|CA1626|CaO19.1033	Protein not essential for viability; similar to S. cerevisiae Str2p, which is cystathionine gamma-synthase involved in sulfur metabolism [label_first_exon=CGDmod label_last_exon=CGDmod orf_changed=false scenario_first_exon=A scenario_last_exon=A]
Ca21chr1	788158	790232	+	orf19.1032	788158	790232	2	788158|788486	788375|790232	788364	790210	SKO1	orf19.8634|IPF26249.1|IPF6153.2|Contig4-2301_0003|Contig4-2301_0004|orf6.3219|CA1627|CaO19.8634|CaO19.1032|SKO1.3f|SKO1.3	Putative transcription factor involved in cell wall damage response, similar to S. cerevisiae Sko1p; mutation causes caspofungin sensitivity; induced by osmotic stress via Hog1p; transcriptionally activated by Mnl1p under weak acid stress [label_first_exon=CGDmod label_last_exon=CGDmod orf_changed=false scenario_first_exon=F scenario_last_exon=F]
Ca21chr1	790212	794208	-	orf19.1031	790212	794208	1	794208	790212	793652	790431	HMG1	orf19.8633|IPF26280.1|IPF19736.1|Contig4-2301_0005|Contig4-2301_0007|Contig4-2301_0008|orf6.3220|CA1628|CaO19.1031|CaO19.8633	HMG-CoA reductase; enzyme of sterol pathway; inhibited by lovastatin; gene not transcriptionally regulated in response to lovastatin and fluconazole [label_first_exon=CGDmod label_last_exon=CGDmod orf_changed=false scenario_first_exon=A scenario_last_exon=A]
Ca21chr1	794351	794860	+	ntar_76	794351	794860	1	794351	794860	794614	794736			[label_first_exon=novel label_last_exon=novel orf_changed=false scenario_first_exon=B scenario_last_exon=B]
Ca21chr1	795516	796938	-	orf19.1030	795516	796938	1	796938	795516	796893	795613		orf19.8632|IPF26252.1|IPF14314.2|Contig4-2064_0001|orf6.3221|CA1629|FPR3|CaO19.1030|NPI46	Predicted ORF in Assemblies 19, 20 and 21 [label_first_exon=CGDmod label_last_exon=CGDmod orf_changed=false scenario_first_exon=A scenario_last_exon=A]
Ca21chr1	797127	798218	+	orf19.1029	797127	798218	1	797127	798218	797227	798159		orf19.8631|IPF26259.1|IPF14315.2|Contig4-2010_0007|orf6.3222|CA1630|RPP1|CaO19.1029	Predicted ORF in Assemblies 19, 20 and 21 [label_first_exon=CGDmod label_last_exon=CGDmod orf_changed=false scenario_first_exon=A scenario_last_exon=A]
Ca21chr1	798151	799429	-	orf19.1028	798151	799429	1	799429	798151	799429	798251		orf19.8630|IPF19583.2|IPF19582.1|Contig4-2010_0003|Contig4-2010_0005|orf6.3223|orf6.411|CA1631|ELA1|CaO19.1028|IPF19582	Predicted ORF in Assemblies 19, 20 and 21 [label_first_exon=CGDmod label_last_exon=CGDmod orf_changed=false scenario_first_exon=D scenario_last_exon=D]
Ca21chr1	801713	803065	+	orf19.1027	801713	803065	1	801713	803065	801801	802910	PDR16	orf19.8629|IPF15777.2|IPF19201.1|Contig4-2078_0006|orf6.511|orf6.648|CA6183|CaO19.1027|PDR17	Phosphatidylinositol transfer protein; increased transcription correlates with CDR1 and CDR2 overexpression and azole resistance; induced by fluphenazine, 17-beta-estradiol, ethynyl estradiol, nitric oxide; farnesol-downregulated in biofilm [label_first_exon=CGDmod label_last_exon=CGDmod orf_changed=false scenario_first_exon=A scenario_last_exon=A]
Ca21chr1	802911	804131	-	orf19.1026	802911	804131	1	804131	802911	804068	803076		orf19.8628|IPF15779.2|IPF17757.1|Contig4-2078_0005|orf6.512|orf6.647|CA0142|CSL4|CaO19.1026	Predicted ORF in Assemblies 19, 20 and 21 [label_first_exon=CGDmod label_last_exon=CGDmod orf_changed=false scenario_first_exon=A scenario_last_exon=A]
Ca21chr1	804217	804990	+	orf19.1026.1	804217	804990	1	804217	804990	804272	804541			ORF added to Assembly 21 based on comparative genome analysis [label_first_exon=CGDmod label_last_exon=CGDmod orf_changed=false scenario_first_exon=A scenario_last_exon=A]
Ca21chr1	804615	805056	-	ntar_77	804615	805056	1	805056	804615					[label_first_exon=novel label_last_exon=novel orf_changed=false scenario_first_exon=B scenario_last_exon=B]
Ca21chr1	805311	805841	+	ntar_78	805311	805841	1	805311	805841					[label_first_exon=novel label_last_exon=novel orf_changed=false scenario_first_exon=B scenario_last_exon=B]
Ca21chr1	806429	811506	-	orf19.4457	806429	811506	1	811506	806429	811506	806539	BNI4	orf19.11937|orf6.2835|IPF22779.1|IPF11847.2|Contig4-2719_0011|CA1366|CaO19.4457|CaO19.11937|IPF11847	Protein required for wild-type cell wall chitin distribution, morphology, hyphal growth; not essential; similar to S. cerevisiae Bni4p (targeting subunit for Glc7p phosphatase, involved in bud-neck localization of chitin synthase III) [label_first_exon=CGDmod label_last_exon=CGDmod orf_changed=false scenario_first_exon=I scenario_last_exon=I]
Ca21chr1	811835	812024	+	ntar_79	811835	812024	1	811835	812024					[label_first_exon=novel label_last_exon=novel orf_changed=false scenario_first_exon=B scenario_last_exon=B]
Ca21chr1	812650	812939	+	ntar_80	812650	812939	1	812650	812939					[label_first_exon=novel label_last_exon=novel orf_changed=false scenario_first_exon=B scenario_last_exon=B]
Ca21chr1	813478	813663	+	ntar_81	813478	813663	1	813478	813663					[label_first_exon=novel label_last_exon=novel orf_changed=false scenario_first_exon=B scenario_last_exon=B]
Ca21chr1	813797	815724	-	orf19.4459	813797	815724	1	815724	813797	815640	813949		orf19.11939|IPF22769.1|IPF11849.2|Contig4-2719_0006|Contig4-2719_0007|orf6.2833|YNL234W|CA1365|CaO19.4459|CaO19.11939|IPF11849	Predicted ORF in Assemblies 19, 20 and 21; similar to S. cerevisiae Ynl234wp, which is a putative heme-binding stress-related protein; transposon mutation affects filamentous growth [label_first_exon=CGDmod label_last_exon=CGDmod orf_changed=false scenario_first_exon=A scenario_last_exon=A]
Ca21chr1	820980	821342	-	orf19.4461	820980	821342	1	821342	820980	821342	820980		orf19.11941|IPF22784.1|IPF28385.1|orf6.2028|CaO19.4461|CaO19.11941	[NOT TRANSCRIBED?] Predicted ORF in Assemblies 19, 20 and 21 [label_first_exon=CGD label_last_exon=CGD orf_changed=false scenario_first_exon=Z scenario_last_exon=Z]
Ca21chr1	823623	824693	+	orf19.4463	823623	824693	1	823623	824693	823623	824693		orf19.11943|IPF14489.2|IPF19477.2|Contig4-1754_0003|orf6.2030|orf6.29|CA0856|CIS308|CaO19.4463|IFL1	Predicted ORF in Assemblies 19, 20 and 21 [label_first_exon=CGD label_last_exon=CGD orf_changed=false scenario_first_exon=Z scenario_last_exon=Z]
Ca21chr1	825278	826123	+	orf19.4464	825278	826123	1	825278	826123	825384	825899	SEN15	orf19.11944|IPF22778.1|IPF14490.2|orf6.2031|CA0857|CaO19.11944|CaO19.4464	Similar to delta subunit of tRNA splicing endonuclease; increased transcription is observed upon fluphenazine treatment [label_first_exon=CGDmod label_last_exon=CGDmod orf_changed=false scenario_first_exon=A scenario_last_exon=A]
Ca21chr1	825758	828223	-	orf19.4465	825758	828223	1	828223	825758	828046	825995		orf19.11945|IPF22768.1|IPF14493.2|Contig4-1895_0003|orf6.2032|CA0858|CaO19.11945|CaO19.4465|IPF14493	Predicted ORF in Assemblies 19, 20 and 21; possibly spurious ORF (Annotation Working Group prediction) [label_first_exon=CGDmod label_last_exon=CGDmod orf_changed=false scenario_first_exon=G scenario_last_exon=G]
Ca21chr1	828425	830135	-	orf19.4466	828425	830135	1	830135	828425	830116	828572		orf19.11947|IPF14495.2|IPF17107.3|Contig4-1895_0001|orf6.2033|orf6.338|CA0859|CaO19.4466|ERF2|IPF14495|IPF14495.3|IPF14495.1	Predicted ORF in Assemblies 19, 20 and 21 [label_first_exon=CGDmod label_last_exon=CGDmod orf_changed=false scenario_first_exon=A scenario_last_exon=A]
Ca21chr1	830194	832025	+	orf19.4467	830194	832025	1	830194	832025	830349	831857		orf19.11948|IPF18468.2|IPF17109.2|orf6.337|orf6.4319|CA2424|CaO19.4467|IPF18468|IPF18468.1	Predicted ORF in Assemblies 19, 20 and 21; possibly spurious ORF (Annotation Working Group prediction) [label_first_exon=CGDmod label_last_exon=CGDmod orf_changed=false scenario_first_exon=F scenario_last_exon=F]
Ca21chr1	832129	832932	+	orf19.4468	832129	832932	1	832129	832932	832188	832697		orf19.11949|IPF19574.1|IPF19575.1|Contig4-3094_0028|orf6.336|orf6.4318|CA2423|CaO19.4468|SDH4|SDH41	Predicted ORF in Assemblies 19, 20 and 21 [label_first_exon=CGDmod label_last_exon=CGDmod orf_changed=false scenario_first_exon=F scenario_last_exon=F]
Ca21chr1	832810	833902	-	orf19.4470	832810	833902	1	833902	832810	833843	833304		IPF14997.2|IPF28381.1|orf6.4317|CA2422|CaO19.4470|IPF14997.5f|IPF14997	Predicted ORF in Assemblies 19, 20 and 21; possibly spurious ORF (Annotation Working Group prediction) [label_first_exon=CGDmod label_last_exon=CGDmod orf_changed=false scenario_first_exon=A scenario_last_exon=A]
Ca21chr1	834170	837124	-	orf19.4471	834170	837124	1	837124	834170	836915	834306		orf19.11951|IPF22765.1|IPF14998.2|Contig4-2170_0004|orf6.4316|CA2421|CaO19.11951|CaO19.4471|IPF14998	Predicted ORF in Assemblies 19, 20 and 21 [label_first_exon=CGDmod label_last_exon=CGDmod orf_changed=false scenario_first_exon=A scenario_last_exon=A]
Ca21chr1	837122	837402	+	ntar_82	837122	837402	1	837122	837402					[label_first_exon=novel label_last_exon=novel orf_changed=false scenario_first_exon=B scenario_last_exon=B]
Ca21chr1	837520	837876	+	orf19.4472	837520	837876	1	837520	837876	837520	837837		orf19.11952|IPF22785.1|IPF28386.1|orf6.4315|CaO19.4472|CaO19.11952	Predicted ORF in Assemblies 19, 20 and 21 [label_first_exon=CGDmod label_last_exon=CGDmod orf_changed=false scenario_first_exon=D scenario_last_exon=D]
Ca21chr1	838135	839080	+	orf19.4473	838135	839080	1	838135	839080	838307	838834		orf19.11953|IPF22777.1|IPF15002.2|Contig4-2170_0002|orf6.4314|CA2420|CaO19.11953|SPC19|CaO19.4473	Predicted ORF in Assemblies 19, 20 and 21 [label_first_exon=CGDmod label_last_exon=CGDmod orf_changed=false scenario_first_exon=A scenario_last_exon=A]
Ca21chr1	839111	840397	+	orf19.4474	839111	840397	1	839111	840397	839354	840280		orf19.11954|IPF14379|IPF22775.1|IPF14379.2|orf6.4313|CA2419|CaO19.4474|CaO19.11954	Protein not essential for viability [label_first_exon=CGDmod label_last_exon=CGDmod orf_changed=false scenario_first_exon=A scenario_last_exon=A]
Ca21chr1	840347	842011	-	orf19.4475	840347	842011	1	842011	840347	841877	840435	KTR4	orf19.11955|MNT4|IPF22771.1|IPF14377.2|Contig4-2993_0007|orf6.4312|CA2418|CaO19.11955|CaO19.4475	Protein with similarity to mannosyltransferases; induced during cell wall regeneration; fungal-specific (no human or murine homolog) [label_first_exon=CGDmod label_last_exon=CGDmod orf_changed=false scenario_first_exon=A scenario_last_exon=A]
Ca21chr1	842723	843898	-	orf19.4476	842723	843898	1	843898	842723	843876	842842		orf19.11957|Contig4-1934_0004|IFD1|IPF22773.1|IPF14375.2|orf6.2004|orf6.4311|CA2417|CaO19.4476|CaO19.11956|IFD6|CA0840|IPF18856.1	Predicted ORF in Assemblies 19, 20 and 21 [label_first_exon=CGDmod label_last_exon=CGDmod orf_changed=false scenario_first_exon=A scenario_last_exon=A]
Ca21chr1	844704	845959	-	orf19.4477	844704	845959	1	845959	844704	845857	844844	CSH1	orf6.4310|IFD4|IPF22774.1|IPF14374.2|CA2416|CAgp38|CaO19.11957|CaO19.4477	Member of aldo-keto reductase family, similar to aryl alcohol dehydrogenases; role in adhesion to fibronectin, cell surface hydrophobicity; regulated by temperature, growth phase, benomyl, macrophage interaction; azole resistance associated [label_first_exon=CGDmod label_last_exon=CGDmod orf_changed=false scenario_first_exon=A scenario_last_exon=A]
Ca21chr1	846659	848892	+	orf19.4478	846659	848892	1	846659	848892	846723	848819		orf19.11958|IPF22767.1|IPF17203.2|orf6.4309|CA2415|CaO19.4478|MSD1|CaO19.11958	Predicted ORF in Assemblies 19, 20 and 21 [label_first_exon=CGDmod label_last_exon=CGDmod orf_changed=false scenario_first_exon=A scenario_last_exon=A]
Ca21chr1	848788	851096	-	orf19.4479	848788	851096	1	851096	848788	851044	848882		orf19.11959|orf19.11960|IPF22770.1|IPF22776.1|IPF13757.2|IPF13756.2|Contig4-2664_0018|Contig4-2664_0021|orf6.4308|orf6.4307|CA2414|CA2413|orf19.4480|IPF13756.3f	Predicted ORF in Assemblies 19, 20 and 21; downregulated during core stress response [label_first_exon=CGDmod label_last_exon=CGDmod orf_changed=false scenario_first_exon=A scenario_last_exon=A]
Ca21chr1	851871	852302	-	orf19.4481	851871	852302	1	852302	851871	852302	851871	MFALPHA	orf19.11961|orf6.4306|MFalpha1|IPF22780.1|IPF13755.1|MF1|Contig4-2664_0016|CA2412|CaO19.11961|CaO19.4481|IPF13755	Alpha factor mating pheromone precursor; three copies of pheromone that are proteolytically processed by Kex2p and possibly by Orf19.5851p; required for alpha cells to mate; expressed specifically in opaque phase MTLalpha/MTLalpha cells [label_first_exon=CGD label_last_exon=CGD orf_changed=false scenario_first_exon=Z scenario_last_exon=Z]
Ca21chr1	854018	855784	+	orf19.4482	854018	855784	1	854018	855784	854018	855784	IFI3	orf19.11962|orf19.11963|IPF22783.1|IPF19949.1|Contig4-2664_0012|orf6.4304|orf6.4305|CA2411|orf19.4483	[NOT TRANSCRIBED?] Predicted ORF in Assemblies 19, 20 and 21; constitutive expression independent of MTL or white-opaque status [label_first_exon=CGD label_last_exon=CGD orf_changed=false scenario_first_exon=Z scenario_last_exon=Z]
Ca21chr1	855759	857193	-	orf19.1039	855759	857193	2	857193|857035	857120|855759	857122	855932		orf19.8641|IPF17890.1|IPF29595.1|Contig4-2664_0010|orf6.2318|CA1034|BET4.3f|BET4.exon2	Predicted ORF in Assemblies 19, 20 and 21 [label_first_exon=CGDmod label_last_exon=CGDmod orf_changed=false scenario_first_exon=F scenario_last_exon=F]
Ca21chr1	857264	858081	+	orf19.1040	857264	858081	1	857264	858081	857326	857970	MAD2	orf19.8642|IPF17891.2|IPF17882.3|Contig4-2664_0009|orf6.2122|orf6.2317|CA1033|CaO19.1040	Protein required for the spindle assembly checkpoint of the cell cycle; necessary for survival in host cell macrophages and for virulence in a mouse model of systemic candidiasis [label_first_exon=CGDmod label_last_exon=CGDmod orf_changed=false scenario_first_exon=A scenario_last_exon=A]
Ca21chr1	857780	859468	-	orf19.1041	857780	859468	1	859468	857780	859468	857981		orf19.8643|IPF26251.1|IPF17881.2|Contig4-2664_0008|orf6.2123|CA0918|CaO19.1041|CaO19.8643|IPF17881	Predicted ORF in Assemblies 19, 20 and 21 [label_first_exon=CGDmod label_last_exon=CGDmod orf_changed=false scenario_first_exon=F scenario_last_exon=F]
Ca21chr1	859474	860615	-	orf19.1042	859474	860615	1	860615	859474	860544	859696	POR1	orf19.8644|IPF26262.1|IPF12994.2|Contig4-2664_0006|orf6.2124|CA0919|VDAC1|CaO19.1042	Mitochondrial outer membrane porin; in detergent-resistant membrane fraction (possible lipid raft component); antigenic in human, mouse; flucytosine-, macrophage-, farnesol- induced; fluconazole, caspofungin repressed [label_first_exon=CGDmod label_last_exon=CGDmod orf_changed=false scenario_first_exon=F scenario_last_exon=F]
Ca21chr1	860757	863028	+	orf19.1043	860757	863028	1	860757	863028	862110	863027		orf19.8645|IPF26261.1|IPF12992.2|orf6.2125|CA0921|CaO19.1043|CaO19.8645|IPF12992	Predicted ORF in Assemblies 19, 20 and 21 [label_first_exon=CGDmod label_last_exon=CGDmod orf_changed=false scenario_first_exon=A scenario_last_exon=A]
Ca21chr1	860833	861445	-	ntar_83	860833	861445	1	861445	860833	861245	861084			[label_first_exon=novel label_last_exon=novel orf_changed=false scenario_first_exon=B scenario_last_exon=B]
Ca21chr1	861585	862000	-	ntar_84	861585	862000	1	862000	861585					[label_first_exon=novel label_last_exon=novel orf_changed=false scenario_first_exon=B scenario_last_exon=B]
Ca21chr1	862989	864150	-	orf19.1045	862989	864150	1	864150	862989	864150	863089		orf19.8647|IPF26260.1|IPF12991.1|Contig4-2647_0003|orf6.2127|CA0922|CaO19.8647|IST3|CaO19.1045|IPF12991	Predicted ORF in Assemblies 19, 20 and 21; mutation confers hypersensitivity to 5-fluorocytosine (5-FC), 5-fluorouracil (5-FU), and tubercidin (7-deazaadenosine) [label_first_exon=CGDmod label_last_exon=CGDmod orf_changed=false scenario_first_exon=D scenario_last_exon=D]
Ca21chr1	864056	866828	+	orf19.1047	864056	866828	1	864056	866828	864198	866747	ERB1	orf19.8649|IPF26243.1|IPF12987.2|Contig4-2647_0005|Contig4-2647_0006|orf6.2129|CA0923|CaO19.1047|IPF12987	Predicted ORF in Assemblies 19, 20 and 21; mutation confers hypersensitivity to 5-fluorocytosine (5-FC), 5-fluorouracil (5-FU), and tubercidin (7-deazaadenosine); hyphal repressed; macrophage repressed [label_first_exon=CGDmod label_last_exon=CGDmod orf_changed=false scenario_first_exon=A scenario_last_exon=A]
Ca21chr1	867415	868563	+	orf19.1048	867415	868563	1	867415	868563	867455	868489	IFD6	orf19.8650|Contig4-2647_0009|YPX98|YPL88|IFD1|IPF18856.2|IPF17049.2|Contig4-2647_0010|orf6.2004|orf6.2130|CA0924|CaO19.1048|LPG20|IFD5	Aldo-keto reductase family member; similar to aryl alcohol dehydrogenases, S. cerevisiae Ypl088wp; increased protein correlates with MDR1 overexpression (but not CDR1 or CDR2) in fluconazole-resistant clinical isolates; farnesol regulated [label_first_exon=CGDmod label_last_exon=CGDmod orf_changed=false scenario_first_exon=A scenario_last_exon=A]
Ca21chr1	868476	869284	-	orf19.1049	868476	869284	1	869284	868476	869162	868578		orf19.8651|IPF18855.2|IPF17050.1|Contig4-2647_0011|orf6.2131|CA0925|CaO19.1049|CaO19.8651|IPF17050	Predicted ORF in Assemblies 19, 20 and 21; expression upregulated during planktonic growth [label_first_exon=CGDmod label_last_exon=CGDmod orf_changed=false scenario_first_exon=A scenario_last_exon=A]
Ca21chr1	869210	869499	+	ntar_85	869210	869499	1	869210	869499	869210	869353			[label_first_exon=novel label_last_exon=novel orf_changed=false scenario_first_exon=B scenario_last_exon=B]
Ca21chr1	869361	870467	-	orf19.1050	869361	870467	1	870467	869361	870400	869498		orf19.8652|IPF15638.2|IPF17051.3|Contig4-2647_0015|orf6.2006|orf6.2132|CA0841|CaO19.1050|IPF15638	Predicted ORF in Assemblies 19, 20 and 21; possibly spurious ORF (Annotation Working Group prediction) [label_first_exon=CGDmod label_last_exon=CGDmod orf_changed=false scenario_first_exon=F scenario_last_exon=F]
Ca21chr1	870595	871225	-	orf19.1051	870595	871225	1	871225	870595	871141	870746	HTA2	orf19.8653|IPF26275.1|IPF15637.2|Contig4-2647_0017|orf6.2007|CaO19.1051|CaO19.8653	Protein described as histone H2A; farnesol regulated; transcription is downregulated in both intermediate and mature biofilms [label_first_exon=CGDmod label_last_exon=CGDmod orf_changed=false scenario_first_exon=F scenario_last_exon=F]
Ca21chr1	871950	872689	+	orf19.1052	871950	872689	1	871950	872689	872008	872400		orf19.8654|IPF26276.1|IPF15634.2|Contig4-2647_0021|orf6.2008|HTB2|CaO19.1052|CaO19.8654	Predicted histone H2B [label_first_exon=CGDmod label_last_exon=CGDmod orf_changed=false scenario_first_exon=A scenario_last_exon=A]
Ca21chr1	872475	873905	-	orf19.1053	872475	873905	1	873905	872475	873841	872669		orf19.8655|IPF26257.1|IPF15633.2|Contig4-2647_0022|orf6.2009|CA0842|CaO19.8655|BST1|CaO19.1053|IPF15633	Predicted ORF in Assemblies 19, 20 and 21 [label_first_exon=CGDmod label_last_exon=CGDmod orf_changed=false scenario_first_exon=F scenario_last_exon=F]
Ca21chr1	874058	874432	+	ntar_86	874058	874432	1	874058	874432	874074	874229			[label_first_exon=novel label_last_exon=novel orf_changed=false scenario_first_exon=B scenario_last_exon=B]
Ca21chr1	874659	875581	-	orf19.1054	874659	875581	1	875581	874659	875468	874659		orf19.8656|IPF18853.1|IPF16097.3|Contig4-2647_0024|orf6.2010|orf6.4935|CA0843|CaO19.1054|IPF18853	Predicted ORF in Assemblies 19, 20 and 21; possibly spurious ORF (Annotation Working Group prediction) [label_first_exon=CGDmod label_last_exon=CGDmod orf_changed=false scenario_first_exon=F scenario_last_exon=F]
Ca21chr1	876382	878066	-	orf19.1055	876382	878066	2	878066|877746	877857|876382	877866	876470	CDC3	orf19.8657|IPF16098.2|IPF29594.1|Contig4-2089_0009|orf6.2011|orf6.4934|CA0844	Septin; essential for viability; functional homolog of S. cerevisiae Cdc3p; down-regulation associated with azole resistance; macrophage/pseudohyphal-repressed; virulence-group-correlated expression; gene has intron [label_first_exon=CGDmod label_last_exon=CGDmod orf_changed=false scenario_first_exon=F scenario_last_exon=F]
Ca21chr1	878711	879534	-	orf19.1057	878711	879534	1	879534	878711	879384	878815		orf19.8659|IPF26268.1|IPF17234.2|Contig4-2089_0004|Contig4-2089_0005|orf6.4932|CA2864|CaO19.1057|CaO19.8659|IPF17234.3f|IPF17234.3	Predicted ORF in Assemblies 19, 20 and 21 [label_first_exon=CGDmod label_last_exon=CGDmod orf_changed=false scenario_first_exon=A scenario_last_exon=A]
Ca21chr1	879598	880967	+	orf19.1058	879598	880967	2	879598|880323	880175|880967	879709	880689		orf19.8660|IPF26270.1|IPF20117.1|Contig4-2089_0002|orf6.4931|CA2863|IPF20117	Predicted ORF in Assemblies 19, 20 and 21 [label_first_exon=CGDmod label_last_exon=CGDmod orf_changed=false scenario_first_exon=F scenario_last_exon=F]
Ca21chr1	880839	881402	-	orf19.1059	880839	881402	1	881402	880839	881330	881013	HHF1	orf19.8661|HHF21|IPF26279.1|IPF7050.1|HHF2|Contig4-1791_0006|orf6.4930|orf6.5621|CA2862|CaO19.1059|CaO19.8661	Putative histone H4; reduced mRNA in homozygous fkh2 null mutant; regulated by Efg1p; fluconazole induced; amphotericin B repressed; farnesol regulated; shows colony morphology-related gene regulation by Ssn6p [label_first_exon=CGDmod label_last_exon=CGDmod orf_changed=false scenario_first_exon=F scenario_last_exon=F]
Ca21chr1	881425	881950	-	orf19.1060	881425	881950	1	881950	881425	881950	881441			[label_first_exon=CGDmod label_last_exon=CGDmod orf_changed=false scenario_first_exon=F scenario_last_exon=F]
Ca21chr1	882020	882836	+	orf19.1061	882020	882836	1	882020	882836	882239	882649	HHT21	orf19.8663|IPF26271.1|IPF7053.2|HHT2|Contig4-1791_0001|orf6.4928|orf6.5620|CA2861|CaO19.8663|HHT1|CaO19.1061	Putative histone H3; amphotericin B repressed; regulated by Efg1p; farnesol regulated [label_first_exon=CGDmod label_last_exon=CGDmod orf_changed=false scenario_first_exon=A scenario_last_exon=A]
Ca21chr1	882993	884228	-	orf19.1062	882993	884228	1	884228	882993	884228	882993		orf19.8664|IPF26254.1|IPF7054.1|Contig4-1791_0008|orf6.4927|CA2860|HRQ1|CaO19.8664|CaO19.1062|IPF7054	[NOT TRANSCRIBED?] Predicted ORF in Assemblies 19, 20 and 21 [label_first_exon=CGD label_last_exon=CGD orf_changed=false scenario_first_exon=Z scenario_last_exon=Z]
Ca21chr1	884332	885852	-	orf19.1063	884332	885852	1	885852	884332	885808	884624		orf19.8665|IPF26256.1|IPF7056.2|Contig4-1738_0001|orf6.4926|CA2859|FMP44|CaO19.1063|CaO19.8665|IPF7056	Predicted ORF in Assemblies 19, 20 and 21 [label_first_exon=CGDmod label_last_exon=CGDmod orf_changed=false scenario_first_exon=F scenario_last_exon=F]
Ca21chr1	885974	889261	-	orf19.1064	885974	889261	2	889261|888113	889191|885974	889191	886084	ACS2	orf19.8666|IPF26246.1|IPF7057.2|Contig4-2199_0001|orf6.4925|CA2858|CaO19.8666|CaO19.1064	Probable acetyl-CoA synthetase, similar to known fungal acetyl-CoA synthetases; antigenic during murine systemic infection; antigenic in human; upregulated by Efg1p; macrophage-induced protein; soluble protein in hyphae [label_first_exon=CGDmod label_last_exon=CGDmod orf_changed=false scenario_first_exon=F scenario_last_exon=F]
Ca21chr1	888611	889256	+	ntar_87	888611	889256	1	888611	889256					[label_first_exon=novel label_last_exon=novel orf_changed=false scenario_first_exon=B scenario_last_exon=B]
Ca21chr1	889411	890359	+	ntar_88	889411	890359	1	889411	890359					[label_first_exon=novel label_last_exon=novel orf_changed=false scenario_first_exon=B scenario_last_exon=B]
Ca21chr1	890350	892425	-	orf19.1065	890350	892425	1	892425	890350	892386	890449	SSA2	orf19.8667|HS72|SSA1|IPF26247.1|IPF7060.2|Contig4-2688_0006|Contig4-2688_0009|orf6.4924|CA2857|CaO19.1065|CaO19.8667	HSP70 family chaperone; antigenic; role in sensitivity to, import of beta-defensin peptides; ATPase domain binds histatin 5; at surface of hyphae, but not yeast-form cells; farnesol-downregulated in biofilm; caspofungin repressed [label_first_exon=CGDmod label_last_exon=CGDmod orf_changed=false scenario_first_exon=A scenario_last_exon=A]
Ca21chr1	892794	893010	+	ntar_89	892794	893010	1	892794	893010					[label_first_exon=novel label_last_exon=novel orf_changed=false scenario_first_exon=B scenario_last_exon=B]
Ca21chr1	892889	893973	-	orf19.1066	892889	893973	1	893973	892889	893750	892986		orf19.8668|IPF26264.1|IPF7062.2|Contig4-2688_0004|orf6.4923|CA2856|CaO19.8668|CaO19.1066|IPF7062	Predicted ORF in Assemblies 19, 20 and 21 [label_first_exon=CGDmod label_last_exon=CGDmod orf_changed=false scenario_first_exon=A scenario_last_exon=A]
Ca21chr1	895068	896097	+	orf19.1067	895068	896097	1	895068	896097	895168	895953	GPM2	orf19.8669|IPF26265.1|IPF7065.1|GPM1-2|Contig4-2688_0002|orf6.4922|CA2855|CaO19.1067|CaO19.8669	Protein described as phosphoglycerate mutase; decreased expression in hyphae compared to yeast-form cells; macrophage/pseudohyphal-repressed; induced by high levels of peroxide stress, farnesol-induced [label_first_exon=CGDmod label_last_exon=CGDmod orf_changed=false scenario_first_exon=A scenario_last_exon=A]
Ca21chr1	897633	899996	+	orf19.1069	897633	899996	1	897633	899996	898013	899623	RPN4	orf19.8671|IPF26253.1|IPF7070.2|Contig4-2688_0001|Contig4-2992_0023|orf6.4920|CA2854|CaO19.1069	DNA binding protein with Cys2-His2 zinc-finger; putative regulator of proteasome genes; DNA recognition sequence (GAAGGCAAAA) enriched in regions upstream of proteasome genes; induced in core stress response [label_first_exon=CGDmod label_last_exon=CGDmod orf_changed=false scenario_first_exon=A scenario_last_exon=A]
Ca21chr1	899958	901500	-	orf19.1070	899958	901500	1	901500	899958	901156	900062		orf19.8672|IPF26255.1|IPF17057.2|Contig4-2882_0025|orf6.4919|CA2853|CaO19.1070|CaO19.8672|IPF17057	Predicted ORF in Assemblies 19, 20 and 21 [label_first_exon=CGDmod label_last_exon=CGDmod orf_changed=true scenario_first_exon=A scenario_last_exon=A]
Ca21chr1	901506	904112	-	orf19.5203	901506	904112	1	904112	901506	903994	901625		orf19.8673|orf19.12670|IPF26263.1|IPF17059.3|IPF7581.3|IPF19744.1|Contig4-2882_0023|orf6.3419|orf6.627|orf6.4918|CA1769|orf19.1071|CaO19.5203|IPF7581.5eoc|IPF7581	Predicted ORF in Assemblies 19, 20 and 21 [label_first_exon=CGDmod label_last_exon=CGDmod orf_changed=false scenario_first_exon=A scenario_last_exon=A]
Ca21chr1	905022	905647	-	orf19.5201.1	905022	905647	1	905647	905022	905590	905339			ORF added to Assembly 21 based on comparative genome analysis [label_first_exon=CGDmod label_last_exon=CGDmod orf_changed=false scenario_first_exon=F scenario_last_exon=F]
Ca21chr1	905978	906648	-	orf19.5201	905978	906648	1	906648	905978	906625	906023		orf19.12668|IPF22029.1|IPF7585.2|Contig4-2882_0015|Contig4-2882_0016|orf6.3417|CA1768|CaO19.12668|RSM18|CaO19.5201|IPF7585	Predicted ORF in Assemblies 19, 20 and 21 [label_first_exon=CGDmod label_last_exon=CGDmod orf_changed=false scenario_first_exon=F scenario_last_exon=F]
Ca21chr1	906881	908629	+	orf19.5200	906881	908629	1	906881	908629	907197	908141	SIT4	orf19.12667|IPF22025.1|IPF7586.1|Contig4-2882_0013|orf6.3416|CA1767|CaO19.5200|CaO19.12667	Serine/threonine protein phosphatase catalytic subunit; has a role in cell wall maintenance, hyphal growth, and virulence in a mouse systemic infection model [label_first_exon=CGDmod label_last_exon=CGDmod orf_changed=false scenario_first_exon=A scenario_last_exon=A]
Ca21chr1	908512	910887	-	orf19.5198	908512	910887	1	910887	908512	910860	908635	NOP4	orf19.12665|IPF22023.1|IPF7589.1|Contig4-2882_0011|orf6.3414|CA1766|CaO19.12665|CaO19.5198	Predicted ORF in Assemblies 19, 20 and 21; mutation confers hypersensitivity to 5-fluorocytosine (5-FC), 5-fluorouracil (5-FU), and tubercidin (7-deazaadenosine); downregulated in core stress response [label_first_exon=CGDmod label_last_exon=CGDmod orf_changed=false scenario_first_exon=A scenario_last_exon=A]
Ca21chr1	911127	914393	-	orf19.5197	911127	914393	2	914393|913778	914224|911127	914393	911174	APE2	orf19.12664|IPF22021.1|IPF7593.2|Contig4-2882_0008|Contig4-2882_0010|orf6.3413|CA1765|CaO19.5197|CaO19.12664	Neutral arginine-, alanine-, leucine-specific metallo-aminopeptidase; expected to be secreted, purified from cell wall and intracellular fractions; protein repressed during the mating process; Hog1p-, farnesol-induced [label_first_exon=CGD label_last_exon=CGDmod orf_changed=false scenario_first_exon=Z scenario_last_exon=A]
Ca21chr1	914491	915178	-	orf19.5196	914491	915178	1	915178	914491	915137	914604	ESS1	orf19.12663|PIN1|IPF22030.1|IPF7596.1|Contig4-2882_0006|orf6.3412|CA1764|CaO19.5196|CaO19.12663|IPF7596	Prolyl isomerase (parvulin class); essential; involved in yeast-hyphal switching, Cph1p pathway; has inflexible linker between WW and isomerase domains, unlike human homolog; functional homolog of S. cerevisiae Ess1p [label_first_exon=CGDmod label_last_exon=CGDmod orf_changed=false scenario_first_exon=F scenario_last_exon=F]
Ca21chr1	915250	916233	-	orf19.5195	915250	916233	1	916233	915250	916169	915330		orf19.12662|IPF22026.1|IPF7599.1|Contig4-2882_0004|orf6.3411|CA1763|CaO19.12662|URA6|CaO19.5195	Predicted ORF in Assemblies 19, 20 and 21 [label_first_exon=CGDmod label_last_exon=CGDmod orf_changed=false scenario_first_exon=F scenario_last_exon=F]
Ca21chr1	916433	917397	-	orf19.5194.1	916433	917397	2	917397|917226	917292|916433	917328	916502		IPF22027.1|IPF19928.1|Contig4-2882_0003|CA1762|IPF20014	ORF Predicted by Annotation Working Group; clade-associated gene expression [label_first_exon=CGDmod label_last_exon=CGDmod orf_changed=false scenario_first_exon=F scenario_last_exon=F]
Ca21chr1	916866	917234	+	orf19.6833.2	916866	917234	1	916866	917234	916866	917234		IPF20285.1|IPF20014.1|Contig4-1399_0001	[NOT TRANSCRIBED?] ORF Predicted by Annotation Working Group [label_first_exon=CGD label_last_exon=CGD orf_changed=false scenario_first_exon=Z scenario_last_exon=Z]
Ca21chr1	917406	918528	-	orf19.6837	917406	918528	2	918528|918280	918352|917406	918388	917556		FMA1|orf19.12660|orf19.14127|IPF7602|IPF22028.1|IPF7602.3|IPF20284.1|IPF3538.2|Contig4-1399_0002|Contig4-2882_0001|Contig4-3051_0002|orf6.3409|orf6.6986|CA1761|orf19.5193|CaO19.6837|CaO19.14127	Predicted ORF in Assemblies 19, 20 and 21 [label_first_exon=CGDmod label_last_exon=CGDmod orf_changed=false scenario_first_exon=F scenario_last_exon=F]
Ca21chr1	918735	919674	-	orf19.6838	918735	919674	1	919674	918735	919619	918810		orf19.14128|IPF20283.1|IPF3537.1|Contig4-3051_0004|orf6.6987|CA4442|CaO19.14128|CaO19.6838|IPF3537	Putative protein of unknown function, transcription is upregulated in clinical isolates from HIV+ patients with oral candidiasis; predicted ORF in Assemblies 19, 20 and 21 [label_first_exon=CGDmod label_last_exon=CGDmod orf_changed=false scenario_first_exon=A scenario_last_exon=A]
Ca21chr1	918900	919355	+	ntar_90	918900	919355	1	918900	919355	919044	919211			[label_first_exon=novel label_last_exon=novel orf_changed=false scenario_first_exon=B scenario_last_exon=B]
Ca21chr1	920040	920788	-	orf19.6840	920040	920788	1	920788	920040	920753	920232		orf19.14130|IPF20288.1|IPF3535.2|Contig4-3051_0005|orf6.6989|CA4443|CaO19.14130|CaO19.6840|IPF3535	Predicted ORF in Assemblies 19, 20 and 21; transcription is induced in response to alpha pheromone in SpiderM medium [label_first_exon=CGDmod label_last_exon=CGDmod orf_changed=false scenario_first_exon=A scenario_last_exon=A]
Ca21chr1	921713	926089	-	orf19.6842	921713	926089	1	926089	921713	925975	921782		orf19.14132|IPF20294.1|IPF3533.2|Contig4-3051_0008|Contig4-3051_0009|orf6.6991|CA4444|TUS1|CaO19.6842|IPF3533	Predicted ORF in Assemblies 19, 20 and 21; transcriptionally activated by Mnl1p under weak acid stress [label_first_exon=CGDmod label_last_exon=CGDmod orf_changed=false scenario_first_exon=A scenario_last_exon=A]
Ca21chr1	926882	928167	+	orf19.6843	926882	928167	1	926882	928167	926944	928065		orf19.14133|IPF20278.1|IPF3530.2|Contig4-3051_0013|orf6.6992|CA4445|CaO19.6843|CaO19.14133|IPF3530	Predicted ORF in Assemblies 19, 20 and 21 [label_first_exon=CGDmod label_last_exon=CGDmod orf_changed=false scenario_first_exon=A scenario_last_exon=A]
Ca21chr1	929053	930983	+	orf19.6844	929053	930983	1	929053	930983	929160	930812	ICL1	orf19.14134|IPF20271.1|IPF3527.1|Contig4-3051_0014|Contig4-3051_0015|orf6.6993|CA4446|CaO19.6844|CaO19.14134	Isocitrate lyase; enzyme of glyoxylate cycle; required for wild-type virulence in murine systemic infection; no mammalian homolog; gene induced upon phagocytosis by macrophage; farnesol regulated; Pex5p-dependent peroxisomal localization [label_first_exon=CGDmod label_last_exon=CGDmod orf_changed=false scenario_first_exon=A scenario_last_exon=A]
Ca21chr1	931169	932770	+	orf19.6845	931169	932770	1	931169	932770	931252	932691		orf19.14135|IPF20274.1|IPF3523.2|Contig4-3051_0016|orf6.6994|CA4447|CaO19.14135|CaO19.6845|IPF3523	Putative transcription factor with bZIP DNA-binding motif [label_first_exon=CGDmod label_last_exon=CGDmod orf_changed=false scenario_first_exon=A scenario_last_exon=A]
Ca21chr1	932618	933971	-	orf19.6846	932618	933971	2	933971|933802	933882|932618	933901	932824	PHO85	orf19.14136|IPF20279.1|IPF3522.2|Contig4-3051_0017|orf6.6995|CA4448	Functional homolog of S. cerevisiae Pho85p, which is a cyclin-dependent kinase that regulates processes including transcription of PHO genes involved in phosphate metabolism; gene has intron [label_first_exon=CGDmod label_last_exon=CGDmod orf_changed=false scenario_first_exon=F scenario_last_exon=F]
Ca21chr1	934066	935851	-	orf19.6847	934066	935851	1	935851	934066	935776	934217		orf19.14137|IPF20277.1|IPF3520.2|Contig4-3051_0018|orf6.6996|CA4449|IPF3520	Predicted ORF in Assemblies 19, 20 and 21; virulence-group-correlated expression [label_first_exon=CGDmod label_last_exon=CGDmod orf_changed=false scenario_first_exon=F scenario_last_exon=F]
Ca21chr1	936043	939060	-	orf19.6848	936043	939060	1	939060	936043	938988	936148	VPS16	orf19.14138|IPF20257.1|IPF3518.1|IPF3518|Contig4-3051_0021|orf6.6997|CA4450|VAM9|CaO19.6848|CaO19.14138	Protein similar to S. cerevisiae Vps16p, which is involved in protein-vacuolar targeting; likely to be essential for growth, based on insertional mutagenesis; downregulated in biofilm or in azole-resistant strain that overexpresses MDR1 [label_first_exon=CGDmod label_last_exon=CGDmod orf_changed=false scenario_first_exon=A scenario_last_exon=A]
Ca21chr1	939148	939559	+	orf19.6849	939148	939559	1	939148	939559	939235	939537	ELC1	orf19.14139|IPF20300.1|IPF3516.1|Contig4-3051_0022|orf6.6998|CA4451|CaO19.6849|CaO19.14139	Transcription is regulated by Nrg1p and Mig1p; regulated by Gcn2p and Gcn4p [label_first_exon=CGDmod label_last_exon=CGDmod orf_changed=false scenario_first_exon=F scenario_last_exon=F]
Ca21chr1	939951	941861	+	orf19.6850	939951	941861	1	939951	941861	940083	941816		orf19.14140|IPF3514|IPF20269.1|IPF3514.2|Contig4-3051_0023|orf6.6999|CA4452|CaO19.6850|RMD5|CaO19.14140	Putative transcription factor with C3HC4 zinc finger DNA-binding motif; not essential for viability [label_first_exon=CGDmod label_last_exon=CGDmod orf_changed=false scenario_first_exon=F scenario_last_exon=F]
Ca21chr1	941869	943475	-	orf19.6851	941869	943475	1	943475	941869	943413	942016	CHL4	orf19.14141|IPF20273.1|IPF15162.2|Contig4-3051_0024|orf6.7000|CA4453|CaO19.14141|CaO19.6851	Protein described as having role in chromosome segregation; RNA abundance regulated by tyrosol and cell density [label_first_exon=CGDmod label_last_exon=CGDmod orf_changed=false scenario_first_exon=A scenario_last_exon=A]
Ca21chr1	943616	944862	-	orf19.6852	943616	944862	1	944862	943616	944536	943709		orf19.14142|IPF20280.1|IPF15160.2|Contig4-2659_0014|orf6.7001|CA4454|CaO19.14142|CaO19.6852|IPF15160	Predicted ORF in Assemblies 19, 20 and 21 [label_first_exon=CGDmod label_last_exon=CGDmod orf_changed=false scenario_first_exon=A scenario_last_exon=A]
Ca21chr1	946111	946921	+	orf19.6852.1	946111	946921	1	946111	946921	946320	946508			ORF added to Assembly 21 based on comparative genome analysis [label_first_exon=CGDmod label_last_exon=CGDmod orf_changed=false scenario_first_exon=A scenario_last_exon=A]
Ca21chr1	947524	948677	-	orf19.6853	947524	948677	1	948677	947524	948645	947608		orf19.14143|IPF8455.2|IPF8454.2|Contig4-2659_0010|orf6.7002|CA4455|CaO19.14143|CaO19.6853|IPF8454	Predicted ORF in Assemblies 19, 20 and 21 [label_first_exon=CGDmod label_last_exon=CGDmod orf_changed=false scenario_first_exon=A scenario_last_exon=A]
Ca21chr1	949337	951659	+	orf19.6854	949337	951659	3	949337|949763|950120	949474|949905|951659	949400	951542	ATP1	orf19.14144|orf6.7003|IPF20276.1|IPF8460.2|Contig4-2659_0004|CA4456|CA4457|ATP1.exon3|ATP1.exon2|IPF8458.1|orf19.6853.3	Protein similar to alpha subunit of ATP synthase; antigenic in human, mouse; at surface of hyphae, not yeast-form; soluble protein in hyphae; induced by ciclopirox olamine, ketoconazole, or flucytosine; downregulated by Efg1p, caspofungin [label_first_exon=CGDmod label_last_exon=CGDmod orf_changed=false scenario_first_exon=F scenario_last_exon=F]
Ca21chr1	952222	954303	+	orf19.6855	952222	954303	1	952222	954303	952391	954121		orf19.14145|IPF20270.1|IPF8464.2|Contig4-2659_0001|orf6.7004|CA4458|CaO19.6855|IPF8464	Predicted ORF in Assemblies 19, 20 and 21 [label_first_exon=CGDmod label_last_exon=CGDmod orf_changed=false scenario_first_exon=A scenario_last_exon=A]
Ca21chr1	954057	957837	-	orf19.783	954057	957837	1	957837	954057	957758	954267		orf19.8405|IPF26542.1|IPF10810.3|orf6.4113|CA2277|CaO19.8405|NEO1|CaO19.783|DRS21.5eoc|DRS21|IPF10810.2	Predicted ORF in Assemblies 19, 20 and 21 [label_first_exon=CGDmod label_last_exon=CGDmod orf_changed=false scenario_first_exon=A scenario_last_exon=A]
Ca21chr1	958746	960945	+	orf19.782	958746	960945	1	958746	960945	958856	960817		orf19.8404|IPF26517.1|IPF10806.2|Contig4-2404_0004|orf6.4114|CA2278|CaO19.782|CaO19.8404|IPF10806	Predicted ORF in Assemblies 19, 20 and 21 [label_first_exon=CGDmod label_last_exon=CGDmod orf_changed=false scenario_first_exon=A scenario_last_exon=A]
Ca21chr1	962001	964178	+	orf19.781	962001	964178	1	962001	964178	962001	964178		orf19.8403|IPF26516.1|IPF10804.2|Contig4-2404_0008|orf6.4115|DUR3|CA2279|CaO19.8403|DUR31|CaO19.781	Putative urea transporter; fungal-specific (no human or murine homolog) [label_first_exon=CGD label_last_exon=CGD orf_changed=false scenario_first_exon=J scenario_last_exon=J]
Ca21chr1	965108	970720	+	orf19.780	965108	970720	1	965108	970720	965238	970679	DUR1,2	orf19.8402|IPF26532.1|IPF9766.2|Contig4-2697_0006|Contig4-2697_0007|orf6.4116|CA2280|CaO19.780|DUR1|2|CaO19.8402|"DUR1|2"	Urea amidolyase, contains urea carboxylase and allophanate hydrolase activities needed to hydrolyze urea to CO2; required for utilization of urea as nitrogen source and for hyphal switch in macrophages; transcription is regulated by Nrg1p [label_first_exon=CGDmod label_last_exon=CGDmod orf_changed=false scenario_first_exon=A scenario_last_exon=A]
Ca21chr1	968672	969572	-	ntar_91	968672	969572	1	969572	968672	969065	968943			[label_first_exon=novel label_last_exon=novel orf_changed=false scenario_first_exon=B scenario_last_exon=B]
Ca21chr1	969897	970202	-	ntar_92	969897	970202	1	970202	969897					[label_first_exon=novel label_last_exon=novel orf_changed=false scenario_first_exon=B scenario_last_exon=B]
Ca21chr1	970439	970609	-	ntar_93	970439	970609	1	970609	970439					[label_first_exon=novel label_last_exon=novel orf_changed=false scenario_first_exon=B scenario_last_exon=B]
Ca21chr1	970929	972357	+	orf19.779	970929	972357	1	970929	972357	970989	972230	HAT1	orf19.8401|IPF19108.2|IPF9767.2|Contig4-2697_0005|orf6.4117|orf6.894|CA2281|CaO19.779	Predicted ORF in Assemblies 19, 20 and 21 [label_first_exon=CGDmod label_last_exon=CGDmod orf_changed=false scenario_first_exon=A scenario_last_exon=A]
Ca21chr1	972556	972824	-	ntar_94	972556	972824	1	972824	972556	972711	972556			[label_first_exon=novel label_last_exon=novel orf_changed=false scenario_first_exon=B scenario_last_exon=B]
Ca21chr1	972925	973053	-	ntar_95	972925	973053	1	973053	972925					[label_first_exon=novel label_last_exon=novel orf_changed=false scenario_first_exon=B scenario_last_exon=B]
Ca21chr1	973505	974851	+	orf19.778	973505	974851	1	973505	974851	973551	974477	PIL1	orf19.8400|orf6.893|EBP1|IPF26526.1|IPF9770.2|Contig4-2697_0002|CA6179|CaO19.778|SLB1|CaO19.8400|IPF9770	Echinocandin-binding protein; localizes to cell surface of hyphae, but not yeast-form cells; biofilm induced; fungal-specific (no human or murine homolog) [label_first_exon=CGDmod label_last_exon=CGDmod orf_changed=false scenario_first_exon=A scenario_last_exon=A]
Ca21chr1	975036	976943	-	orf19.776	975036	976943	1	976943	975036	976943	975036		orf19.8398|IPF26519.1|IPF3875.3|Contig4-2653_0014|orf6.1672|orf6.891|CA0630|SPO69|CaO19.776|IPF3875|IPF3875.5eoc|IPF3875.2	Predicted ORF in Assemblies 19, 20 and 21 [label_first_exon=CGD label_last_exon=CGD orf_changed=false scenario_first_exon=Z scenario_last_exon=Z]
Ca21chr1	977189	980171	-	orf19.775	977189	980171	1	980171	977189	980005	977270		orf19.8397|IPF26510.1|IPF3876.2|Contig4-2653_0010|Contig4-2653_0011|orf6.1671|CA0629|CaO19.775|CaO19.8397|IPF3876	Predicted ORF in Assemblies 19, 20 and 21 [label_first_exon=CGDmod label_last_exon=CGDmod orf_changed=false scenario_first_exon=A scenario_last_exon=A]
Ca21chr1	980293	981672	-	orf19.773	980293	981672	1	981672	980293	981250	980663		orf19.8395|orf6.1669|IPF17412.3|IPF3878.2|Contig4-2653_0008|orf6.1014|CA0628|CaO19.773|IPF3878	Putative ortholog of S. cerevisiae Rsa3p, which is a nucleolar protein involved in maturation of pre-60S ribosomal particles that interacts with Dbp6p [label_first_exon=CGDmod label_last_exon=CGDmod orf_changed=false scenario_first_exon=A scenario_last_exon=A]
Ca21chr1	981949	982540	+	orf19.772.1	981949	982540	1	981949	982540	982240	982461			ORF added to Assembly 21 based on comparative genome analysis [label_first_exon=CGDmod label_last_exon=CGDmod orf_changed=false scenario_first_exon=A scenario_last_exon=A]
Ca21chr1	982476	983956	-	orf19.772	982476	983956	1	983956	982476	983901	982615	LYS21	orf19.8394|IPF3880.2|IPF16113.3|LYS22|Contig4-2653_0004|orf6.1013|orf6.3672|CA0261|CaO19.772|LYS212	Putative homocitrate synthase of lysine biosynthesis; expression is increased in a fluconazole-resistant isolate; shows colony morphology-related gene regulation by Ssn6p; ketoconazole-repressed; regulated by Gcn2p and Gcn4p [label_first_exon=CGDmod label_last_exon=CGDmod orf_changed=false scenario_first_exon=A scenario_last_exon=A]
Ca21chr1	984689	985993	+	orf19.771	984689	985993	1	984689	985993	984797	985843	LPG20	orf19.8393|YPL088|IFD2|IPF16116.2|IPF3883.2|Contig4-2653_0002|orf6.1012|orf6.3671|CA1959|CaO19.771	Protein of aldo-keto reductase family; nonessential; similar to aryl alcohol dehydrogenases, S. cerevisiae Ypl088wp, A. tumefaciens MocA; osmotic stress-induced, correlates with overexpression of MDR1 in fluconazole-resistant isolate [label_first_exon=CGDmod label_last_exon=CGDmod orf_changed=false scenario_first_exon=A scenario_last_exon=A]
Ca21chr1	986188	987602	+	orf19.769	986188	987602	1	986188	987602	986332	987516	IFE1	orf19.8391|IPF16118.2|IPF3885.2|orf6.1009|orf6.1010|orf6.3669|CA1958|YAL061|BDH1|CaO19.769	Protein not essential for viability; similar to S. cerevisiae Yal061wp, which is a putative polyol dehydrogenase [label_first_exon=CGDmod label_last_exon=CGDmod orf_changed=false scenario_first_exon=A scenario_last_exon=A]
Ca21chr1	987472	990585	-	orf19.768	987472	990585	1	990585	987472	990557	987594	SYG1	orf19.8389|IPF16589.3|IPF3887.2|Contig4-2869_0003|orf6.3668|orf6.698|CA1957|CaO19.768|IPF3887	Protein not essential for viability; similar to S. cerevisiae Syg1p, which is a plasma membrane protein that may be involved in signal transduction [label_first_exon=CGDmod label_last_exon=CGDmod orf_changed=false scenario_first_exon=A scenario_last_exon=A]
Ca21chr1	991160	991402	+	ntar_96	991160	991402	1	991160	991402					[label_first_exon=novel label_last_exon=novel orf_changed=false scenario_first_exon=B scenario_last_exon=B]
Ca21chr1	991290	993278	-	orf19.767	991290	993278	1	993278	991290	992851	991691	ERG3	orf19.8387|IPF16592.2|IPF3890.1|Contig4-1987_0003|orf6.3667|orf6.696|CA1956|CaO19.8387|CaO19.767	C-5 sterol desaturase; introduces C-5(6) double bond into episterol in ergosterol biosynthesis; clinically-isolated homozygous null mutants show azole resistance, defects in hyphal growth and virulence; Efg1p-repressed; fluconazole-induced [label_first_exon=CGDmod label_last_exon=CGDmod orf_changed=false scenario_first_exon=A scenario_last_exon=A]
Ca21chr1	994161	997161	-	orf19.764	994161	997161	1	997161	994161	997102	994445		orf19.8384|orf19.8385|IPF26522.1|IPF26525.1|IPF3897.2|IPF18581.1|Contig4-2890_0002|Contig4-2890_0003|Contig4-2890_0004|orf6.3664|orf6.3665|CA1954|CA1955|orf19.765|IPF3897.5f	Predicted ORF in Assemblies 19, 20 and 21 [label_first_exon=CGDmod label_last_exon=CGDmod orf_changed=false scenario_first_exon=A scenario_last_exon=A]
Ca21chr1	997283	998122	+	orf19.763	997283	998122	1	997283	998122	997365	998039		orf19.8383|IPF26528.1|IPF3899.1|Contig4-2890_0005|orf6.3663|CA1953|CaO19.763|CBC2|CaO19.8383|IPF3899	Predicted ORF in Assemblies 19, 20 and 21 [label_first_exon=CGDmod label_last_exon=CGDmod orf_changed=false scenario_first_exon=A scenario_last_exon=A]
Ca21chr1	998186	1000297	-	orf19.762	998186	1000297	1	1000297	998186	1000297	998186		orf19.8382|IPF26518.1|IPF3901.2|Contig4-2890_0006|orf6.3662|CA1952|CaO19.8382|ASM4|CaO19.762|IFP1	[NOT TRANSCRIBED?] Predicted ORF in Assemblies 19, 20 and 21 [label_first_exon=CGD label_last_exon=CGD orf_changed=false scenario_first_exon=Z scenario_last_exon=Z]
Ca21chr1	1001612	1003951	+	orf19.761	1001612	1003951	1	1001612	1003951	1001683	1003809	TCO89	orf19.8381|IPF18586.1|IPF3902.3|Contig4-2890_0009|orf6.3640|orf6.3661|CA1933|CaO19.761|IPF18586	Protein described as a homolog of <i>S. cerevisiae</i> Tco89p, which is a component of the TOR C1 complex that is involved in the regulation of growth and cell wall integrity; heterozygous null mutant displays sensitivity to rapamycin [label_first_exon=CGDmod label_last_exon=CGDmod orf_changed=false scenario_first_exon=A scenario_last_exon=A]
Ca21chr1	1003815	1004351	-	orf19.760	1003815	1004351	1	1004351	1003815	1004351	1003980		orf19.8380|IPF26539.1|IPF3903.2|Contig4-2890_0010|orf6.3639|CA1932|GON5|CaO19.8380|CaO19.760|IPF3903	Predicted ORF in Assemblies 19, 20 and 21 [label_first_exon=CGDmod label_last_exon=CGDmod orf_changed=false scenario_first_exon=D scenario_last_exon=D]
Ca21chr1	1004493	1007435	+	orf19.759	1004493	1007435	1	1004493	1007435	1004536	1007346		orf19.8379|IPF26509.1|IPF3905.2|Contig4-2890_0011|orf6.3638|CA1931|SEC21|CaO19.759|CaO19.8379|IPF3905	Predicted ORF in Assemblies 19, 20 and 21 [label_first_exon=CGDmod label_last_exon=CGDmod orf_changed=false scenario_first_exon=A scenario_last_exon=A]
Ca21chr1	1007312	1007882	-	orf19.758	1007312	1007882	1	1007882	1007312	1007882	1007511		orf19.8378|IPF26529.1|IPF3906.1|Contig4-2890_0012|orf6.3637|CA1930|CaO19.8378|CaO19.758|IPF3906.3f|IPF3906.3	Predicted ORF in Assemblies 19, 20 and 21 [label_first_exon=CGDmod label_last_exon=CGDmod orf_changed=false scenario_first_exon=F scenario_last_exon=F]
Ca21chr1	1008273	1008549	-	orf19.757.1	1008273	1008549	1	1008549	1008273	1008446	1008273			ORF added to Assembly 21 based on comparative genome analysis [label_first_exon=CGDmod label_last_exon=CGDmod orf_changed=false scenario_first_exon=F scenario_last_exon=F]
Ca21chr1	1008926	1011733	+	orf19.757	1008926	1011733	1	1008926	1011733	1009021	1011591		orf19.8377|IPF26511.1|IPF3908.3|Contig4-2890_0014|Contig4-2890_0016|orf6.319|orf6.3636|CA0049|CaO19.757|IPF3908|IPF3908.2	Predicted ORF in Assemblies 19, 20 and 21 [label_first_exon=CGDmod label_last_exon=CGDmod orf_changed=false scenario_first_exon=A scenario_last_exon=A]
Ca21chr1	1012846	1014905	+	orf19.756	1012846	1014905	1	1012846	1014905	1013057	1014823	SAP7	orf19.8376|IPF19935.1|IPF29700.1|Contig4-2608_0006|orf6.3635|CA1929|CaO19.8376|CaO19.756	Member of the secreted aspartyl proteinase family; expression detected during human oral infection; regulated by Ssn6p; role in murine intravenous infection; induced during, but not required for, murine vaginal infection [label_first_exon=CGDmod label_last_exon=CGDmod orf_changed=false scenario_first_exon=A scenario_last_exon=A]
Ca21chr1	1014980	1015587	-	orf19.755	1014980	1015587	1	1015587	1014980	1015525	1015163	MRPL37	orf19.8375|IPF26538.1|IPF13404.1|Contig4-2000_0004|orf6.3634|CA1928|CaO19.755|CaO19.8375	Predicted ORF in Assemblies 19, 20 and 21; shows colony morphology-related gene regulation by Ssn6p [label_first_exon=CGDmod label_last_exon=CGDmod orf_changed=false scenario_first_exon=A scenario_last_exon=A]
Ca21chr1	1015803	1017105	+	orf19.754	1015803	1017105	1	1015803	1017105	1015852	1017042	YBN5	orf19.8374|IPF26524.1|IPF13405.2|Contig4-2000_0001|Contig4-2000_0003|orf6.3633|CA1927|CaO19.754|CaO19.8374	Predicted ORF in Assemblies 19, 20 and 21 [label_first_exon=CGDmod label_last_exon=CGDmod orf_changed=false scenario_first_exon=A scenario_last_exon=A]
Ca21chr1	1017567	1020268	+	orf19.753	1017567	1020268	1	1017567	1020268	1017748	1020039		orf19.8373|IPF13407.2|IPF29699.1|Contig4-2145_0002|orf6.3632|CA1926|IPF13407	Predicted ORF in Assemblies 19, 20 and 21 [label_first_exon=CGDmod label_last_exon=CGDmod orf_changed=false scenario_first_exon=A scenario_last_exon=A]
Ca21chr1	1019004	1019515	-	ntar_97	1019004	1019515	1	1019515	1019004	1019208	1019068			[label_first_exon=novel label_last_exon=novel orf_changed=false scenario_first_exon=B scenario_last_exon=B]
Ca21chr1	1019840	1021398	-	orf19.752	1019840	1021398	1	1021398	1019840	1021152	1020193		orf19.8372|IPF18587.2|IPF13408.2|Contig4-2145_0003|orf6.3631|orf6.499|CA1925|CaO19.752|IPF18587|IPF18587.1	Predicted ORF in Assemblies 19, 20 and 21 [label_first_exon=CGDmod label_last_exon=CGDmod orf_changed=false scenario_first_exon=A scenario_last_exon=A]
Ca21chr1	1021587	1022435	-	orf19.751	1021587	1022435	1	1022435	1021587	1022435	1021734		orf19.8371|IPF26527.1|IPF13409.2|Contig4-2145_0005|orf6.500|CA0096|CaO19.751|CaO19.8371|IPF13409|IPF13409.1	Predicted ORF in Assemblies 19, 20 and 21 [label_first_exon=CGDmod label_last_exon=CGDmod orf_changed=false scenario_first_exon=D scenario_last_exon=D]
Ca21chr1	1021697	1022240	+	ntar_98	1021697	1022240	1	1021697	1022240					[label_first_exon=novel label_last_exon=novel orf_changed=false scenario_first_exon=B scenario_last_exon=B]
Ca21chr1	1023282	1023818	-	orf19.750	1023282	1023818	1	1023818	1023282	1023818	1023282		orf19.8370|IPF26531.1|IPF15177.2|Contig4-1816_0001|orf6.1207|CA0365|CaO19.750|CaO19.8370|IPF15177	Predicted ORF in Assemblies 19, 20 and 21; exogenously expressed protein is a substrate for Kex2p processing in vitro; possibly spurious ORF (Annotation Working Group prediction) [label_first_exon=CGD label_last_exon=CGD orf_changed=false scenario_first_exon=Z scenario_last_exon=Z]
Ca21chr1	1024839	1025118	-	ntar_99	1024839	1025118	1	1025118	1024839					[label_first_exon=novel label_last_exon=novel orf_changed=false scenario_first_exon=B scenario_last_exon=B]
Ca21chr1	1028014	1032719	-	orf19.48	1028014	1032719	1	1032719	1028014	1032522	1028341		orf19.7710|orf19.8369|orf6.534|IPF17790.3|IPF29973.1|IPF26514.1|IPF17515.2|Contig4-1613_0005|orf6.202|orf6.1208|CA0030|CA0103|orf19.749|IPF17790.5eoc|IPF17790|IPF17790.2	Predicted ORF in Assemblies 19, 20 and 21; likely to be essential for growth, based on an insertional mutagenesis strategy; virulence-group-correlated expression [label_first_exon=CGDmod label_last_exon=CGDmod orf_changed=false scenario_first_exon=G scenario_last_exon=G]
Ca21chr1	1033784	1035958	-	orf19.50	1033784	1035958	1	1035958	1033784	1035890	1033908		orf19.7711|IPF27199.1|IPF11181.2|Contig4-2627_0007|orf6.4556|CA2601|CaO19.50|CaO19.7711|IPF11181	Predicted ORF in Assemblies 19, 20 and 21 [label_first_exon=CGDmod label_last_exon=CGDmod orf_changed=false scenario_first_exon=A scenario_last_exon=A]
Ca21chr1	1033908	1034142	+	ntar_100	1033908	1034142	1	1033908	1034142					[label_first_exon=novel label_last_exon=novel orf_changed=false scenario_first_exon=B scenario_last_exon=B]
Ca21chr1	1036817	1041036	+	orf19.51	1036817	1041036	1	1036817	1041036	1036865	1040956		orf19.7712|IPF27203.1|IPF11177.2|Contig4-2627_0005|orf6.4555|CA2600|CLU1|CaO19.7712|CaO19.51|IPF11177	Predicted ORF in Assemblies 19, 20 and 21 [label_first_exon=CGDmod label_last_exon=CGDmod orf_changed=false scenario_first_exon=A scenario_last_exon=A]
Ca21chr1	1041891	1044002	-	orf19.52	1041891	1044002	1	1044002	1041891	1043587	1042025		orf19.7713|IPF27200.1|IPF11176.2|Contig4-2627_0002|orf6.4554|CA2599|CaO19.52|MMT1|CaO19.7713|IPF11176	Predicted ORF in Assemblies 19, 20 and 21 [label_first_exon=CGDmod label_last_exon=CGDmod orf_changed=false scenario_first_exon=A scenario_last_exon=A]
Ca21chr1	1044139	1045645	-	orf19.53	1044139	1045645	1	1045645	1044139	1045557	1044424		orf19.7714|IPF27201.1|IPF13142.2|Contig4-2469_0006|orf6.4553|CA2598|CaO19.53|UAF22|CaO19.7714|IPF13142	Predicted ORF in Assemblies 19, 20 and 21 [label_first_exon=CGDmod label_last_exon=CGDmod orf_changed=false scenario_first_exon=A scenario_last_exon=A]
Ca21chr1	1048035	1050539	+	orf19.54	1048035	1050539	1	1048035	1050539	1048370	1050334	RHD1	orf19.7715|IPF27198.1|IPF13148.2|Contig4-2469_0001|orf6.4552|CA2597|BMT2|WRY7|CaO19.7715|CaO19.54|IFQ3	Putative beta-mannosyltransferase, required for the addition of beta-mannose to the acid-labile fraction of cell wall phosphopeptidomannan; member of a 9-gene family; transcriptionally regulated on yeast-hyphal and white-opaque switches [label_first_exon=CGDmod label_last_exon=CGDmod orf_changed=false scenario_first_exon=A scenario_last_exon=A]
Ca21chr1	1050374	1051742	-	orf19.55	1050374	1051742	1	1051742	1050374	1051487	1050513		orf19.7716|IPF19547.2|IPF19546.1|orf6.4551|orf6.56|CA2596|CaO19.55|IPF19546	Predicted ORF in Assemblies 19, 20 and 21 [label_first_exon=CGDmod label_last_exon=CGDmod orf_changed=false scenario_first_exon=A scenario_last_exon=A]
Ca21chr1	1051980	1053940	-	orf19.56	1051980	1053940	1	1053940	1051980	1053794	1052052	ARG2	orf19.7717|IPF19457.2|IPF12823.1|Contig4-2475_0007|orf6.4550|orf6.57|CA2595|CaO19.56	Putative enzyme of arginine biosynthesis; transcription of genes of arginine biosynthesis pathway, except for ARG2, is induced upon phagocytosis by macrophage [label_first_exon=CGDmod label_last_exon=CGDmod orf_changed=false scenario_first_exon=A scenario_last_exon=A]
Ca21chr1	1054013	1054892	-	orf19.57	1054013	1054892	2	1054892|1054653	1054738|1054013	1054857	1054162	PSF2	orf19.7718|IPF27202.1|IPF12824.1|Contig4-2475_0005|orf6.4549|CA2594|CaO19.57|IPF12824	Predicted ORF in Assemblies 19, 20 and 21 [label_first_exon=CGDmod label_last_exon=CGDmod orf_changed=false scenario_first_exon=F scenario_last_exon=F]
Ca21chr1	1055273	1057832	-	orf19.58	1055273	1057832	1	1057832	1055273	1057731	1055371	RRP6	orf19.7719|IPF19452.2|IPF12827.2|Contig4-2475_0001|orf6.4548|orf6.74|CA2593|CaO19.58	Predicted ORF in Assemblies 19, 20 and 21; mutation confers hypersensitivity to 5-fluorocytosine (5-FC), 5-fluorouracil (5-FU), and tubercidin (7-deazaadenosine) [label_first_exon=CGDmod label_last_exon=CGDmod orf_changed=false scenario_first_exon=A scenario_last_exon=A]
Ca21chr1	1057940	1059376	+	orf19.59	1057940	1059376	1	1057940	1059376	1058028	1059233	REI1	orf19.7720|IPF12828.3|IPF18447.1|orf6.4547|orf6.73|CA2592|CaO19.59|IPF18447	Predicted ORF in Assemblies 19, 20 and 21; decreased expression in response to prostaglandins [label_first_exon=CGDmod label_last_exon=CGDmod orf_changed=true scenario_first_exon=A scenario_last_exon=A]
Ca21chr1	1059206	1062020	-	orf19.4064	1059206	1062020	1	1062020	1059206	1061940	1059283	GPI7	orf19.7721|orf19.11547|IPF23187.1|IPF17402.2|IPF27205.1|IPF18448.1|Contig4-2941_0010|orf6.4546|orf6.3021|CA1488|CA2591|orf19.60|IPF17402.5eoc|IPF17402	Protein involved in attachment of GPI-linked proteins to cell wall; member of major facilitator superfamily; phosphodiesterase/nucleotide pyrophosphatase domain; similar to S. cerevisiae Gpi7p [label_first_exon=CGDmod label_last_exon=CGDmod orf_changed=false scenario_first_exon=A scenario_last_exon=A]
Ca21chr1	1064026	1064495	-	ntar_101	1064026	1064495	1	1064495	1064026					[label_first_exon=novel label_last_exon=novel orf_changed=false scenario_first_exon=B scenario_last_exon=B]
Ca21chr1	1064065	1065792	+	orf19.4063	1064065	1065792	1	1064065	1065792	1064065	1065792	GPT1	orf19.11546|IPF19374.1|IPF10519.2|Contig4-2526_0008|orf6.248|orf6.249|orf6.3020|CA1487|CaO19.4063	GABA/polyamine transporter; 9 to 11 membrane spanning segments; complements GABA uptake defect of an S. cerevisiae uga4 put4 gap1 triple mutant; complements growth of an S. cerevisiae spe1 mutant under polyamine limitation [label_first_exon=CGD label_last_exon=CGD orf_changed=false scenario_first_exon=E scenario_last_exon=E]
Ca21chr1	1064628	1064814	-	ntar_102	1064628	1064814	1	1064814	1064628					[label_first_exon=novel label_last_exon=novel orf_changed=false scenario_first_exon=B scenario_last_exon=B]
Ca21chr1	1065092	1065395	-	ntar_103	1065092	1065395	1	1065395	1065092	1065395	1065213			[label_first_exon=novel label_last_exon=novel orf_changed=false scenario_first_exon=B scenario_last_exon=B]
Ca21chr1	1066130	1067428	+	orf19.4062	1066130	1067428	1	1066130	1067428	1066173	1067288		orf19.11544|IPF23189.1|IPF10521.2|Contig4-2526_0006|orf6.3019|CA1486|UAF21|CaO19.4062|CaO19.11544|IPF10521	Predicted ORF in Assemblies 19, 20 and 21 [label_first_exon=CGDmod label_last_exon=CGDmod orf_changed=false scenario_first_exon=A scenario_last_exon=A]
Ca21chr1	1067465	1068500	+	orf19.4061	1067465	1068500	1	1067465	1068500	1067600	1068403		orf19.11543|IPF23191.1|IPF20082.1|Contig4-1646_0002|Contig4-2526_0004|orf6.3018|CA1485|CaO19.11543|CaO19.4061|IPF20082	Predicted ORF in Assemblies 19, 20 and 21; clade-associated gene expression [label_first_exon=CGDmod label_last_exon=CGDmod orf_changed=false scenario_first_exon=A scenario_last_exon=A]
Ca21chr1	1068391	1069805	-	orf19.4060	1068391	1069805	1	1069805	1068391	1069691	1068579	ARO4	orf19.11542|IPF23190.1|IPF10524.2|Contig4-1646_0003|Contig4-2526_0003|orf6.3017|CA1484|CaO19.11542|CaO19.4060	3-Deoxy-D-arabinoheptulosonate-7-phosphate synthase; enzyme of aromatic amino acid biosynthesis; GCN-regulated; feedback-inhibited by tyrosine when produced in S. cerevisiae; fungal-specific; Aro3p and Aro4p catalyze the same reaction [label_first_exon=CGDmod label_last_exon=CGDmod orf_changed=false scenario_first_exon=A scenario_last_exon=A]
Ca21chr1	1070107	1072182	+	orf19.4059	1070107	1072182	1	1070107	1072182	1070570	1071850		orf19.11541|IPF7656.2|IPF10526.2|Contig4-2526_0001|orf6.3016|orf6.785|CA1483|YHC3|CaO19.4059	Predicted ORF in Assemblies 19, 20 and 21 [label_first_exon=CGDmod label_last_exon=CGDmod orf_changed=false scenario_first_exon=A scenario_last_exon=A]
Ca21chr1	1072230	1072670	+	orf19.4057	1072230	1072670	1	1072230	1072670	1072230	1072670		IPF7657.1|IPF28537.1|Contig4-1726_0002|Contig4-1812_0004|orf6.3014|orf6.784|CaO19.4057	[NOT TRANSCRIBED?] Predicted ORF in Assemblies 19, 20 and 21 [label_first_exon=CGD label_last_exon=CGD orf_changed=false scenario_first_exon=Z scenario_last_exon=Z]
Ca21chr1	1082643	1083998	+	orf19.4056	1082643	1083998	1	1082643	1083998	1082678	1083949	GAT2	orf19.11538|IPF23188.1|IPF7666.2|Contig4-2593_0012|orf6.2451|CA1120|CaO19.11538|CaO19.4056|IPF7666	Putative DNA-binding transcription factor; similar to S. cerevisiae Gat2p; transposon mutation affects filamentous growth [label_first_exon=CGDmod label_last_exon=CGDmod orf_changed=false scenario_first_exon=G scenario_last_exon=G]
Ca21chr1	1085006	1085239	-	orf19.450	1085006	1085239	1	1085239	1085006	1085239	1085006		orf19.8080|IPF26889.1|IPF17483.2|Contig4-2593_0010|orf6.3089|CA1537|CaO19.8080|CaO19.450|IPF17483	[NOT TRANSCRIBED?] Predicted ORF in Assemblies 19, 20 and 21 [label_first_exon=CGD label_last_exon=CGD orf_changed=false scenario_first_exon=Z scenario_last_exon=Z]
Ca21chr1	1088500	1088751	-	ntar_104	1088500	1088751	1	1088751	1088500					[label_first_exon=novel label_last_exon=novel orf_changed=false scenario_first_exon=B scenario_last_exon=B]
Ca21chr1	1092420	1094144	-	orf19.449	1092420	1094144	1	1094144	1092420	1093862	1092666		orf19.8079|IPF17500.2|IPF5915.2|Contig4-2840_0016|orf6.1739|orf6.237|YKR70|CA0670|CaO19.449|IPF5915	Predicted ORF in Assemblies 19, 20 and 21; possible phosphatidyl synthase; transcription reduced upon yeast-hyphal switch; protein detected by mass spec in stationary phase cultures [label_first_exon=CGDmod label_last_exon=CGDmod orf_changed=false scenario_first_exon=A scenario_last_exon=A]
Ca21chr1	1094621	1096060	-	orf19.448	1094621	1096060	1	1096060	1094621	1096011	1094731		orf19.8078|IPF18257.2|IPF5918.2|Contig4-2840_0014|orf6.1738|orf6.6516|CA0669|CaO19.448|IPF5918	Predicted ORF in Assemblies 19, 20 and 21 [label_first_exon=CGDmod label_last_exon=CGDmod orf_changed=false scenario_first_exon=A scenario_last_exon=A]
Ca21chr1	1096326	1097020	+	ntar_105	1096326	1097020	1	1096326	1097020	1096592	1096789			[label_first_exon=novel label_last_exon=novel orf_changed=false scenario_first_exon=B scenario_last_exon=B]
Ca21chr1	1096874	1097700	-	orf19.446.2	1096874	1097700	2	1097700|1097396	1097550|1096874	1097577	1097191		CA0668|IPF18910.3f	Predicted ORF in Assembly 20 and 21; gene has intron [label_first_exon=CGDmod label_last_exon=CGDmod orf_changed=false scenario_first_exon=F scenario_last_exon=F]
Ca21chr1	1097828	1099123	-	orf19.446.1	1097828	1099123	2	1099123|1098498	1098601|1097828	1098637	1098305		CA6175|IPF5921	Predicted ORF in Assembly 20 and 21; gene has intron [label_first_exon=CGDmod label_last_exon=CGDmod orf_changed=false scenario_first_exon=F scenario_last_exon=F]
Ca21chr1	1098793	1099230	+	ntar_106	1098793	1099230	1	1098793	1099230					[label_first_exon=novel label_last_exon=novel orf_changed=false scenario_first_exon=B scenario_last_exon=B]
Ca21chr1	1099190	1100243	-	orf19.446	1099190	1100243	1	1100243	1099190	1100199	1099306		orf19.8076|IPF26878.1|IPF5922.2|Contig4-2840_0009|orf6.6515|CA4068|CaO19.446|CaO19.8076|IPF5922	Predicted ORF in Assemblies 19, 20 and 21; constitutive expression independent of MTL or white-opaque status; greater mRNA abundance observed in a cyr1 homozygous null mutant than in wild type; possibly spurious ORF (Annotation Working Group prediction) [label_first_exon=CGDmod label_last_exon=CGDmod orf_changed=false scenario_first_exon=A scenario_last_exon=A]
Ca21chr1	1100579	1101071	+	ntar_107	1100579	1101071	1	1100579	1101071	1100946	1101071			[label_first_exon=novel label_last_exon=novel orf_changed=false scenario_first_exon=B scenario_last_exon=B]
Ca21chr1	1101103	1101252	+	ntar_108	1101103	1101252	1	1101103	1101252					[label_first_exon=novel label_last_exon=novel orf_changed=false scenario_first_exon=B scenario_last_exon=B]
Ca21chr1	1101132	1102511	-	orf19.445	1101132	1102511	1	1102511	1101132	1102445	1101288		orf19.8075|IPF26872.1|IPF5924.2|Contig4-2840_0008|orf6.6514|CA4067|CaO19.445|CaO19.8075|IPF5924	Predicted ORF in Assemblies 19, 20 and 21; decreased expression in response to prostaglandins [label_first_exon=CGDmod label_last_exon=CGDmod orf_changed=false scenario_first_exon=F scenario_last_exon=F]
Ca21chr1	1102531	1103144	-	orf19.444	1102531	1103144	1	1103144	1102531	1103095	1102658		orf19.8074|IPF26891.1|IPF5925.2|Contig4-2840_0006|orf6.6513|CA4066|CaO19.8074|CaO19.444|IPF5925	Predicted ORF in Assemblies 19, 20 and 21 [label_first_exon=CGDmod label_last_exon=CGDmod orf_changed=false scenario_first_exon=F scenario_last_exon=F]
Ca21chr1	1103248	1104072	+	orf19.443	1103248	1104072	1	1103248	1104072	1103345	1103932		orf19.8073|IPF26885.1|IPF5926.2|Contig4-2840_0004|orf6.6512|CA4065|CaO19.8073|RPC25|CaO19.443	Predicted ORF in Assemblies 19, 20 and 21 [label_first_exon=CGDmod label_last_exon=CGDmod orf_changed=false scenario_first_exon=A scenario_last_exon=A]
Ca21chr1	1103812	1105455	-	orf19.441	1103812	1105455	1	1105455	1103812	1105392	1104058	RPT1	orf19.8071|IPF26869.1|IPF5928.2|Contig4-2840_0003|orf6.6510|CA4064|CaO19.8071|CaO19.441	Predicted ORF in Assemblies 19, 20 and 21; regulated by Gcn2p and Gcn4p [label_first_exon=CGDmod label_last_exon=CGDmod orf_changed=false scenario_first_exon=F scenario_last_exon=F]
Ca21chr1	1104299	1104913	+	orf19.442	1104299	1104913	1	1104299	1104913	1104299	1104913		IPF26884.1|IPF5927.1|orf6.6511	ORF Predicted by Annotation Working Group [label_first_exon=CGD label_last_exon=CGD orf_changed=false scenario_first_exon=Z scenario_last_exon=Z]
Ca21chr1	1105617	1107601	-	orf19.440	1105617	1107601	1	1107601	1105617	1107598	1105682	SDH1	orf19.8070|IPF26863.1|IPF5931.2|Contig4-2840_0002|CA4063|CaO19.440|CaO19.8070|SDH11|orf6.6509	Protein described as mitochondrial succinate dehydrogenase; macrophage/pseudohyphal-induced; repressed by nitric oxide [label_first_exon=CGDmod label_last_exon=CGDmod orf_changed=false scenario_first_exon=F scenario_last_exon=F]
Ca21chr1	1107960	1108970	-	orf19.439	1107960	1108970	1	1108970	1107960	1108916	1108197		orf19.8069|IPF26880.1|IPF5933.2|orf6.6508|CA4062|CaO19.439|MHR1|CaO19.8069|IPF5933	Predicted ORF in Assemblies 19, 20 and 21 [label_first_exon=CGDmod label_last_exon=CGDmod orf_changed=false scenario_first_exon=A scenario_last_exon=A]
Ca21chr1	1108007	1108305	+	ntar_109	1108007	1108305	1	1108007	1108305	1108042	1108305			[label_first_exon=novel label_last_exon=novel orf_changed=false scenario_first_exon=B scenario_last_exon=B]
Ca21chr1	1109113	1111003	+	orf19.438	1109113	1111003	1	1109113	1111003	1109186	1110934		orf19.8068|IPF26866.1|IPF5935.2|Contig4-2492_0006|orf6.6507|CA4061|CaO19.438|CaO19.8068|IPF5935	Predicted ORF in Assemblies 19, 20 and 21 [label_first_exon=CGDmod label_last_exon=CGDmod orf_changed=false scenario_first_exon=A scenario_last_exon=A]
Ca21chr1	1111151	1113339	+	orf19.437	1111151	1113339	1	1111151	1113339	1111223	1113181	GRS1	orf19.8067|IPF26861.1|IPF5937.1|Contig4-2492_0003|orf6.6506|CA4060|CaO19.8067|CaO19.437	Putative tRNA-Gly synthetase; genes encoding ribosomal subunits, translation factors, and tRNA synthetases are downregulated upon phagocytosis by murine macrophage; protein detected by mass spec in stationary phase cultures [label_first_exon=CGDmod label_last_exon=CGDmod orf_changed=false scenario_first_exon=A scenario_last_exon=A]
Ca21chr1	1113160	1115503	-	orf19.434	1113160	1115503	1	1115503	1113160	1115479	1113371	PRD1	orf19.8064|IPF5940.2|IPF29825.1|Contig4-2492_0001|Contig4-2492_0002|orf6.6503|CA4059|CaO19.8064|CaO19.434	Transcription is regulated by Nrg1p, Mig1p, and Tup1p; Hog1p-induced [label_first_exon=CGDmod label_last_exon=CGDmod orf_changed=false scenario_first_exon=A scenario_last_exon=A]
Ca21chr1	1116103	1116195	+	tp(ugg)1	1116103	1116195	2	1116103|1116160	1116138|1116195				tP(UGG)1.2	tRNA-Pro predicted by tRNAscan-SE [label_first_exon=CGD label_last_exon=CGD orf_changed=false scenario_first_exon=Z scenario_last_exon=Z]
Ca21chr1	1116240	1118100	-	orf19.433	1116240	1118100	1	1118100	1116240	1118038	1116296		orf19.8063|IPF7717.2|IPF29829.1|Contig4-2853_0014|orf6.6502|CA4058|CaO19.433|IPF7717	Predicted ORF in Assemblies 19, 20 and 21 [label_first_exon=CGDmod label_last_exon=CGDmod orf_changed=false scenario_first_exon=F scenario_last_exon=F]
Ca21chr1	1116288	1116632	+	ntar_110	1116288	1116632	1	1116288	1116632	1116456	1116632			[label_first_exon=novel label_last_exon=novel orf_changed=false scenario_first_exon=B scenario_last_exon=B]
Ca21chr1	1118214	1119699	-	orf19.432	1118214	1119699	1	1119699	1118214	1119669	1118293		orf19.8062|IPF26870.1|IPF7719.2|Contig4-2853_0010|orf6.6501|CA4057|CaO19.8062|CaO19.432|IPF7719	Predicted ORF in Assemblies 19, 20 and 21 [label_first_exon=CGDmod label_last_exon=CGDmod orf_changed=false scenario_first_exon=F scenario_last_exon=F]
Ca21chr1	1118304	1118562	+	ntar_111	1118304	1118562	1	1118304	1118562	1118407	1118562			[label_first_exon=novel label_last_exon=novel orf_changed=false scenario_first_exon=B scenario_last_exon=B]
Ca21chr1	1118634	1119036	+	ntar_112	1118634	1119036	1	1118634	1119036					[label_first_exon=novel label_last_exon=novel orf_changed=false scenario_first_exon=B scenario_last_exon=B]
Ca21chr1	1119939	1122636	-	orf19.431	1119939	1122636	1	1122636	1119939	1122299	1119972		ZCF2|orf19.8061|IPF26856.1|IPF7721.2|Contig4-2853_0009|orf6.6500|CA4056|CaO19.8061|CaO19.431|IPF7721	Putative transcription factor with zinc cluster DNA-binding motif [label_first_exon=CGDmod label_last_exon=CGDmod orf_changed=false scenario_first_exon=A scenario_last_exon=A]
Ca21chr1	1123131	1123950	+	orf19.430	1123131	1123950	1	1123131	1123950	1123222	1123881		orf19.8060|IPF26882.1|IPF7723.2|Contig4-2853_0006|orf6.6499|CA4055|CaO19.430|YPT522|CaO19.8060	Predicted ORF in Assemblies 19, 20 and 21 [label_first_exon=CGDmod label_last_exon=CGDmod orf_changed=false scenario_first_exon=A scenario_last_exon=A]
Ca21chr1	1123724	1125796	-	orf19.429	1123724	1125796	1	1125796	1123724	1125735	1123924		orf19.8059|IPF26865.1|IPF7724.2|Contig4-2853_0005|orf6.6498|CA4054|TRF4|CaO19.429|CaO19.8059	Predicted ORF in Assemblies 19, 20 and 21; repressed by nitric oxide [label_first_exon=CGDmod label_last_exon=CGDmod orf_changed=false scenario_first_exon=F scenario_last_exon=F]
Ca21chr1	1125958	1128162	-	orf19.428	1125958	1128162	1	1128162	1125958	1128162	1125979		orf19.8058|IPF26859.1|IPF7725.2|Contig4-2853_0002|Contig4-2853_0004|orf6.6497|CA4053|CaO19.428|CaO19.8058|IKS1	Predicted ORF in Assemblies 19, 20 and 21; induced during planktonic growth [label_first_exon=CGDmod label_last_exon=CGDmod orf_changed=false scenario_first_exon=F scenario_last_exon=F]
Ca21chr1	1126265	1126466	+	ntar_113	1126265	1126466	1	1126265	1126466					[label_first_exon=novel label_last_exon=novel orf_changed=false scenario_first_exon=B scenario_last_exon=B]
Ca21chr1	1128375	1133437	-	orf19.427	1128375	1133437	1	1133437	1128375	1133437	1128440		orf19.8057|IPF10231.2|Contig4-2820_0001|Contig4-2820_0003|orf6.6496|CA4052|CaO19.8057|CaO19.427|IPF10231.3f|IPF10231.exon2	Predicted ORF in Assemblies 19, 20 and 21 [label_first_exon=CGDmod label_last_exon=CGDmod orf_changed=false scenario_first_exon=F scenario_last_exon=F]
Ca21chr1	1133510	1135593	-	orf19.426	1133510	1135593	1	1135593	1133510	1135564	1133510		orf19.8056|IPF26862.1|IPF10233.2|Contig4-2820_0006|orf6.6495|CA4051|CaO19.426|CaO19.8056|IPF10231.5f|IPF10231.exon1	Predicted ORF in Assemblies 19, 20 and 21 [label_first_exon=CGDmod label_last_exon=CGDmod orf_changed=false scenario_first_exon=F scenario_last_exon=F]
Ca21chr1	1135789	1136407	-	orf19.425	1135789	1136407	1	1136407	1135789	1136394	1135801		orf19.8055|IPF10482.exon2|IPF26883.1|IPF20007.1|Contig4-2820_0007|orf6.6494|CA4050|CaO19.8055|CaO19.425|IPF20007	Protein not essential for viability [label_first_exon=CGDmod label_last_exon=CGDmod orf_changed=false scenario_first_exon=F scenario_last_exon=F]
Ca21chr1	1136436	1137156	-	orf19.424	1136436	1137156	1	1137156	1136436	1137135	1136581	TRP99	orf19.8054|orf6.6493|IPF10482.2|IPF19148.2|Contig4-2820_0008|orf6.770|CA4049|AHP12|CaO19.424|IPF10482|IPF10482.exon1	Protein described as thioredoxin peroxidase/alkyl hydroperoxide reductase; transcriptionally regulated by iron; expression greater in low iron; regulated by Gcn4p; induced in response to amino acid starvation (3-aminotriazole treatment) [label_first_exon=CGDmod label_last_exon=CGDmod orf_changed=false scenario_first_exon=F scenario_last_exon=F]
Ca21chr1	1137212	1137964	+	orf19.423	1137212	1137964	1	1137212	1137964	1137366	1137923		orf19.8053|IPF26887.1|IPF10483.2|Contig4-2820_0009|orf6.6492|orf6.771|CA0179|DCP1|CaO19.423	Predicted ORF in Assemblies 19, 20 and 21 [label_first_exon=CGDmod label_last_exon=CGDmod orf_changed=false scenario_first_exon=F scenario_last_exon=F]
Ca21chr1	1138223	1140710	+	orf19.422	1138223	1140710	1	1138223	1140710	1138330	1140585	SPT20	orf19.8052|IPF18537.2|IPF10486.2|orf6.3893|orf6.6491|orf6.772|CA0180|CaO19.422	Protein described as a transcription factor; downregulated upon adherence to polystyrene; flucytosine repressed [label_first_exon=CGDmod label_last_exon=CGDmod orf_changed=false scenario_first_exon=F scenario_last_exon=F]
Ca21chr1	1141047	1142880	-	orf19.419	1141047	1142880	1	1142880	1141047	1142880	1141123		orf19.8049|IPF10490.2|IPF29828.1|Contig4-2233_0002|orf6.3896|CA2124|CaO19.419|IPF10490	Predicted ORF in Assemblies 19, 20 and 21 [label_first_exon=CGDmod label_last_exon=CGDmod orf_changed=false scenario_first_exon=I scenario_last_exon=I]
Ca21chr1	1142135	1142629	+	orf19.420	1142135	1142629	1	1142135	1142629	1142135	1142629		IPF26886.1|IPF10489.2|orf6.3895	[NOT TRANSCRIBED?] ORF Predicted by Annotation Working Group [label_first_exon=CGD label_last_exon=CGD orf_changed=false scenario_first_exon=Z scenario_last_exon=Z]
Ca21chr1	1143893	1148396	+	orf19.418	1143893	1148396	1	1143893	1148396	1144029	1148327	KOG1	orf19.8048|IPF4893.2|orf6.3897|YHR186|CA2125|CaO19.418|CaO19.8048|IPF4893	Protein likely to be essential for growth, based on an insertional mutagenesis strategy; heterozygous null mutant displays sensitivity to rapamycin [label_first_exon=CGDmod label_last_exon=CGDmod orf_changed=false scenario_first_exon=A scenario_last_exon=A]
Ca21chr1	1148988	1150350	+	orf19.417	1148988	1150350	1	1148988	1150350	1149163	1150212		orf19.8047|IPF26873.1|IPF4896.2|Contig4-3004_0025|orf6.3898|CA2126|CaO19.8047|MTM1|CaO19.417|IPF4896	Predicted ORF in Assemblies 19, 20 and 21 [label_first_exon=CGDmod label_last_exon=CGDmod orf_changed=false scenario_first_exon=A scenario_last_exon=A]
Ca21chr1	1150320	1151467	-	orf19.416	1150320	1151467	1	1151467	1150320	1151467	1150346		orf19.8046|IPF26874.1|IPF4897.2|Contig4-3004_0024|orf6.3899|CA2127|CaO19.416|CaO19.8046|IPF4897	Predicted ORF in Assemblies 19, 20 and 21 [label_first_exon=CGDmod label_last_exon=CGDmod orf_changed=false scenario_first_exon=I scenario_last_exon=I]
Ca21chr1	1151619	1152563	-	orf19.415	1151619	1152563	1	1152563	1151619	1152503	1151757		orf19.8045|IPF26879.1|IPF4898.1|Contig4-3004_0021|orf6.3900|CA2128|CaO19.415|CaO19.8045|IPF4898	Predicted ORF in Assemblies 19, 20 and 21 [label_first_exon=CGDmod label_last_exon=CGDmod orf_changed=false scenario_first_exon=A scenario_last_exon=A]
Ca21chr1	1152799	1155235	+	orf19.414	1152799	1155235	1	1152799	1155235	1152818	1155091		orf19.8044|IPF26851.1|IPF4899.1|Contig4-3004_0020|orf6.3901|CA2129|CaO19.8044|RSM22|CaO19.414|IPF4899	Predicted ORF in Assemblies 19, 20 and 21 [label_first_exon=CGDmod label_last_exon=CGDmod orf_changed=false scenario_first_exon=A scenario_last_exon=A]
Ca21chr1	1155065	1155981	-	orf19.413.1	1155065	1155981	1	1155981	1155065	1155839	1155591	RPS27A	IPF4901.2|IPF29837.1|Contig4-3004_0018|CA2130	Predicted ribosomal protein S27; ORF Predicted by Annotation Working Group [label_first_exon=CGDmod label_last_exon=CGDmod orf_changed=false scenario_first_exon=A scenario_last_exon=A]
Ca21chr1	1157565	1158002	+	ntar_114	1157565	1158002	1	1157565	1158002	1157725	1157907			[label_first_exon=novel label_last_exon=novel orf_changed=false scenario_first_exon=B scenario_last_exon=B]
Ca21chr1	1158458	1158691	-	ntar_115	1158458	1158691	1	1158691	1158458					[label_first_exon=novel label_last_exon=novel orf_changed=false scenario_first_exon=B scenario_last_exon=B]
Ca21chr1	1158687	1161263	+	orf19.413	1158687	1161263	1	1158687	1161263	1158929	1161004		orf19.8043|orf6.2094|IPF4902.1|IPF29827.1|Contig4-3004_0013|CA0897|CaO19.413|IPF4902	Transcription is positively regulated by Sfu1p [label_first_exon=CGDmod label_last_exon=CGDmod orf_changed=false scenario_first_exon=A scenario_last_exon=A]
Ca21chr1	1161098	1163002	-	orf19.412	1161098	1163002	2	1163002|1162819	1162930|1161098	1162939	1161330		orf19.8042|IPF4903.2|Contig4-3004_0010|orf6.2095|CA0898|SSH1.3f|SSH1.3	Predicted ORF in Assemblies 19, 20 and 21 [label_first_exon=CGDmod label_last_exon=CGDmod orf_changed=false scenario_first_exon=F scenario_last_exon=F]
Ca21chr1	1163383	1164837	-	orf19.411	1163383	1164837	1	1164837	1163383	1164670	1163651		orf19.8041|IPF4905|orf6.2096|IPF26877.1|IPF4905.2|Contig4-3004_0007|CA0899|CaO19.8041|CaO19.411	Protein described as similar to GTPase regulators; possibly spurious ORF (Annotation Working Group prediction); transcriptionally regulated by iron; expression greater in low iron; transcriptionally activated by Mnl1p under weak acid stress [label_first_exon=CGDmod label_last_exon=CGDmod orf_changed=false scenario_first_exon=A scenario_last_exon=A]
Ca21chr1	1163572	1163775	+	ntar_116	1163572	1163775	1	1163572	1163775	1163628	1163768			[label_first_exon=novel label_last_exon=novel orf_changed=false scenario_first_exon=B scenario_last_exon=B]
Ca21chr1	1165074	1165380	+	ntar_117	1165074	1165380	1	1165074	1165380					[label_first_exon=novel label_last_exon=novel orf_changed=false scenario_first_exon=B scenario_last_exon=B]
Ca21chr1	1165950	1166791	-	ncrna005	1165950	1166791	2	1166791|1166462	1166716|1165950					[label_first_exon=CGDmod label_last_exon=CGDmod orf_changed=false scenario_first_exon=A scenario_last_exon=A]
Ca21chr1	1166924	1167711	+	orf19.410.3	1166924	1167711	2	1166924|1167176	1167092|1167711	1166924	1167627		IPF26888.1|IPF4908.2|Contig4-3004_0003|CA0054|RIB4|RIB4.3	Lumazine synthase (6,7-dimethyl-8-ribityllumazine synthase, DMRL synthase); catalyzes the penultimate step in the synthesis of riboflavin [label_first_exon=CGD label_last_exon=CGDmod orf_changed=false scenario_first_exon=F scenario_last_exon=F]
Ca21chr1	1168044	1168149	+	tn(guu)2	1168044	1168149	2	1168044|1168114	1168081|1168149				tN(GUU)2.2	tRNA-Asn predicted by tRNAscan-SE [label_first_exon=CGD label_last_exon=CGD orf_changed=false scenario_first_exon=Z scenario_last_exon=Z]
Ca21chr1	1168236	1168338	+	tn(guu)1	1168236	1168338	2	1168236|1168303	1168273|1168338				tN(GUU)1.2	tRNA-Asn predicted by tRNAscan-SE [label_first_exon=CGD label_last_exon=CGD orf_changed=false scenario_first_exon=Z scenario_last_exon=Z]
Ca21chr1	1168890	1168962	+	tt(agu)1	1168890	1168962	1	1168890	1168962				tT(AGU)1.2	tRNA-Thr predicted by tRNAscan-SE [label_first_exon=CGD label_last_exon=CGD orf_changed=false scenario_first_exon=Z scenario_last_exon=Z]
Ca21chr1	1169086	1170573	-	ntar_118	1169086	1170573	1	1170573	1169086	1170573	1170313			[label_first_exon=novel label_last_exon=novel orf_changed=false scenario_first_exon=B scenario_last_exon=B]
Ca21chr1	1169252	1173967	+	orf19.2495	1169252	1173967	1	1169252	1173967	1169252	1173967	GSL1	orf19.10031|FKS1|IPF24875.1|IPF4913.2|GSL22|Contig4-2966_0001|Contig4-2966_0003|orf6.6176|CA3812|CaO19.2495|CaO19.10031	Subunit of beta-1,3-glucan synthase; 10 predicted membrane-spanning regions; caspofungin induced; mRNA abundance declines after yeast-to-hyphal transition; similar to S. cerevisiae Fks3p; fungal-specific (no human or murine homolog) [label_first_exon=CGD label_last_exon=CGD orf_changed=false scenario_first_exon=J scenario_last_exon=J]
Ca21chr1	1174270	1177116	+	orf19.2494	1174270	1177116	1	1174270	1177116	1174271	1175737		orf19.10030|IPF24837.1|IPF9233.1|Contig4-2966_0004|orf6.6175|CA3811|CaO19.2494|PET112|CaO19.10030	Predicted ORF in Assemblies 19, 20 and 21 [label_first_exon=CGDmod label_last_exon=CGDmod orf_changed=false scenario_first_exon=A scenario_last_exon=A]
Ca21chr1	1175824	1177077	-	orf19.2492	1175824	1177077	1	1177077	1175824	1177077	1175824	STE3	orf19.10028|IPF24844.1|IPF9230.2|Contig4-2966_0005|orf6.6173|CA3810|CaO19.10028|CaO19.2492|IPF9230	Protein similar to S. cerevisiae Ste3p, the receptor for a-factor mating pheromone; alpha mating-type-specific transcription [label_first_exon=CGD label_last_exon=CGD orf_changed=false scenario_first_exon=Z scenario_last_exon=Z]
Ca21chr1	1177497	1181017	-	orf19.2489	1177497	1181017	1	1181017	1177497	1180920	1177591		orf19.10025|IPF24889.1|IPF9227.2|Contig4-2966_0006|orf6.6170|CA3809|CaO19.2489|KAP123|CaO19.10025	Predicted ORF in Assemblies 19, 20 and 21; repressed by nitric oxide [label_first_exon=CGDmod label_last_exon=CGDmod orf_changed=false scenario_first_exon=F scenario_last_exon=F]
Ca21chr1	1181039	1182441	-	orf19.2488	1181039	1182441	1	1182441	1181039	1182403	1181204	FAL1	orf19.10024|IPF24847.1|IPF9226.2|Contig4-2966_0007|orf6.6169|CA3808|CaO19.10024|CaO19.2488	Predicted ORF in Assemblies 19, 20 and 21 [label_first_exon=CGDmod label_last_exon=CGDmod orf_changed=false scenario_first_exon=F scenario_last_exon=F]
Ca21chr1	1182511	1183402	+	orf19.2487	1182511	1183402	1	1182511	1183402	1182555	1183313		orf19.10023|IPF24863.1|IPF9225.2|Contig4-2966_0009|orf6.6168|CA3807|CaO19.2487|CaO19.10023|IPF9225	Predicted ORF in Assemblies 19, 20 and 21 [label_first_exon=CGDmod label_last_exon=CGDmod orf_changed=false scenario_first_exon=A scenario_last_exon=A]
Ca21chr1	1183302	1187736	-	orf19.2485	1183302	1187736	1	1187736	1183302	1187646	1183366		orf19.10021|IPF24880.1|IPF9224.2|Contig4-2966_0010|Contig4-2966_0011|orf6.6166|CA3806|CaO19.2485|NUP170|CaO19.10021|IPF9224	Predicted ORF in Assemblies 19, 20 and 21 [label_first_exon=CGDmod label_last_exon=CGDmod orf_changed=false scenario_first_exon=A scenario_last_exon=A]
Ca21chr1	1188173	1189603	+	orf19.2484	1188173	1189603	1	1188173	1189603	1188231	1189484		orf19.10020|IPF24843.1|IPF12403.2|Contig4-2966_0014|orf6.6165|CA3805|CaO19.2484|CaO19.10020|IPF12403	Predicted ORF in Assemblies 19, 20 and 21 [label_first_exon=CGDmod label_last_exon=CGDmod orf_changed=false scenario_first_exon=A scenario_last_exon=A]
Ca21chr1	1189424	1190085	-	orf19.2483	1189424	1190085	1	1190085	1189424	1190013	1189582	RIM1	orf19.10019|IPF24873.1|IPF12405.2|Contig4-2966_0015|orf6.6164|CA3804|CaO19.10019|CaO19.2483	Predicted ORF in Assemblies 19, 20 and 21; protein level decreased in stationary phase cultures [label_first_exon=CGDmod label_last_exon=CGDmod orf_changed=false scenario_first_exon=A scenario_last_exon=A]
Ca21chr1	1190292	1191038	-	orf19.2481	1190292	1191038	1	1191038	1190292	1191038	1190292		orf19.10017|IPF24864.1|IPF12407.1|Contig4-2966_0017|orf6.6162|CA3803|CaO19.10017|CaO19.2481|IPF12407	Predicted ORF in Assemblies 19, 20 and 21; possibly spurious ORF (Annotation Working Group prediction) [label_first_exon=CGD label_last_exon=CGD orf_changed=false scenario_first_exon=Z scenario_last_exon=Z]
Ca21chr1	1191283	1192452	+	orf19.2480.1	1191283	1192452	3	1191283|1191617|1191749	1191442|1191664|1192452	1191631	1192122	AUT7	IPF12408.2|IPF7188.3|Contig4-2966_0018|orf6.109|CA3802|AUT7.exon2	ORF Predicted by Annotation Working Group; macrophage/pseudohyphal-repressed; intron in 5'-UTR [label_first_exon=CGDmod label_last_exon=CGDmod orf_changed=true scenario_first_exon=F scenario_last_exon=F]
Ca21chr1	1192486	1194234	-	orf19.2479	1192486	1194234	1	1194234	1192486	1194234	1192561	UGA4	orf19.10016|IPF7194.1|IPF12411.3|Contig4-2471_0004|orf6.107|orf6.6161|CA3801|UGA40|CaO19.2479	Putative gamma-aminobutyric acid/polyamine permease; nitrogen catabolite repressed gene, induced in absence of preferred N sources; transcriptionally induced upon phagocytosis by macrophage; gene regulation by nitrogen source requires Gat1p [label_first_exon=CGDmod label_last_exon=CGDmod orf_changed=false scenario_first_exon=I scenario_last_exon=I]
Ca21chr1	1195183	1197114	+	orf19.2478.1	1195183	1197114	3	1195183|1195817|1196132	1195228|1195907|1197114	1195221	1196758		IPF7197.2|IPF16942.2|Contig4-2471_0002|orf6.4956|CA3800|RPL7A.3f|RPL7A.3	ORF Predicted by Annotation Working Group [label_first_exon=CGDmod label_last_exon=CGDmod orf_changed=false scenario_first_exon=F scenario_last_exon=F]
Ca21chr1	1196975	1198230	-	orf19.2478	1196975	1198230	1	1198230	1196975	1198188	1197046		orf19.10015|IPF7198.1|IPF16941.2|Contig4-2471_0001|orf6.4957|orf6.6160|CA3799|CaO19.2478|IPF7198	Predicted ORF in Assemblies 19, 20 and 21 [label_first_exon=CGDmod label_last_exon=CGDmod orf_changed=false scenario_first_exon=F scenario_last_exon=F]
Ca21chr1	1198336	1203538	-	orf19.2476	1198336	1203538	1	1203538	1198336	1203457	1198403		orf19.10013|IPF24871.1|IPF7201.2|Contig4-2471_0005|orf6.4959|orf6.6159|CA2884|CaO19.2476|IPF7201	Predicted ORF in Assemblies 19, 20 and 21 [label_first_exon=CGDmod label_last_exon=CGDmod orf_changed=false scenario_first_exon=F scenario_last_exon=F]
Ca21chr1	1203590	1203921	+	ntar_119	1203590	1203921	1	1203590	1203921	1203590	1203859			[label_first_exon=novel label_last_exon=novel orf_changed=false scenario_first_exon=B scenario_last_exon=B]
Ca21chr1	1203688	1204754	-	orf19.2475	1203688	1204754	1	1204754	1203688	1204573	1204178	PGA26	orf19.10012|orf6.4960|IPF24884.1|IPF7204.2|Contig4-2954_0019|CA2885|CaO19.10012|CaO19.2475|IPF7204	Putative GPI-anchored protein of unknown function; transcriptionally regulated by iron; expression greater in high iron; induced during cell wall regeneration; possibly spurious ORF (Annotation Working Group prediction) [label_first_exon=CGDmod label_last_exon=CGDmod orf_changed=false scenario_first_exon=A scenario_last_exon=A]
Ca21chr1	1205343	1205560	+	ntar_120	1205343	1205560	1	1205343	1205560					[label_first_exon=novel label_last_exon=novel orf_changed=false scenario_first_exon=B scenario_last_exon=B]
Ca21chr1	1205966	1207881	-	orf19.2474	1205966	1207881	1	1207881	1205966	1207750	1206098	PRC3	orf19.10011|IPF7205.2|IPF29082.1|Contig4-2954_0018|orf6.230|orf6.4961|CA0035|CPY2|CaO19.2474	Transcription is regulated by Nrg1p and Mig1p; regulated by Gcn2p and Gcn4p [label_first_exon=CGDmod label_last_exon=CGDmod orf_changed=false scenario_first_exon=A scenario_last_exon=A]
Ca21chr1	1208447	1210541	+	orf19.2473	1208447	1210541	1	1208447	1210541	1208547	1210451		orf19.10010|IPF24831.1|IPF7207.2|IPF7207|Contig4-2954_0014|orf6.4962|CA2886|CaO19.2473|CaO19.10010	Decreased transcription is observed upon fluphenazine treatment or in an azole-resistant strain that overexpresses CDR1 and CDR2 [label_first_exon=CGDmod label_last_exon=CGDmod orf_changed=false scenario_first_exon=F scenario_last_exon=F]
Ca21chr1	1210663	1211092	+	orf19.2472.1	1210663	1211092	1	1210663	1211092	1210733	1210942			ORF added to Assembly 21 based on comparative genome analysis [label_first_exon=CGDmod label_last_exon=CGDmod orf_changed=false scenario_first_exon=F scenario_last_exon=F]
Ca21chr1	1210934	1211792	-	orf19.2472	1210934	1211792	1	1211792	1210934	1211754	1211062		orf19.10009|IPF24865.1|IPF13631.1|Contig4-2954_0012|orf6.4963|CA2887|CaO19.2472|CaO19.10009|IPF13631	Predicted ORF in Assemblies 19, 20 and 21 [label_first_exon=CGDmod label_last_exon=CGDmod orf_changed=false scenario_first_exon=A scenario_last_exon=A]
Ca21chr1	1211870	1212493	+	orf19.2471	1211870	1212493	1	1211870	1212493	1211899	1212375	GIM5	orf19.10008|IPF24870.1|IPF13630.1|Contig4-2954_0011|orf6.4964|CA2888|CaO19.2471|CaO19.10008	Predicted ORF in Assemblies 19, 20 and 21; macrophage/pseudohyphal-repressed gene and macrophage-induced protein [label_first_exon=CGDmod label_last_exon=CGDmod orf_changed=false scenario_first_exon=A scenario_last_exon=A]
Ca21chr1	1212358	1213445	-	orf19.2469	1212358	1213445	1	1213445	1212358	1213425	1212409	RAD10	orf19.10006|IPF24857.1|IPF13628.1|Contig4-2954_0010|orf6.4966|CA2889|CaO19.2469|ERC1|CaO19.10006|IPF13628	Ortholog of S. cerevisiae RAD10, an endonuclease involved in nucleotide excision repair; null mutant is extremely sensitive to UV irradiation; transcription is downregulated in alkaline conditions [label_first_exon=CGDmod label_last_exon=CGDmod orf_changed=false scenario_first_exon=A scenario_last_exon=A]
Ca21chr1	1213982	1214902	+	orf19.2468	1213982	1214902	1	1213982	1214902	1213982	1214902		orf19.10005|IPF6685.3|IPF13626.2|Contig4-2954_0008|orf6.250|orf6.4967|CA2890|TMT1|CaO19.2468|IPF13626	Predicted ORF in Assemblies 19, 20 and 21 [label_first_exon=CGD label_last_exon=CGD orf_changed=false scenario_first_exon=Z scenario_last_exon=Z]
Ca21chr1	1215228	1216520	+	orf19.2467	1215228	1216520	1	1215228	1216520	1215353	1216498	PRN1	orf19.10004|IPF13624.2|IPF6686.2|Contig4-2954_0007|orf6.251|orf6.4968|CA2891|IFS4|PIRIN-1|CaO19.2467	Protein with similarity to pirins; increased transcription is observed upon benomyl treatment and in response to alpha pheromone in SpiderM medium; transcriptionally activated by Mnl1p under weak acid stress [label_first_exon=CGDmod label_last_exon=CGDmod orf_changed=true scenario_first_exon=A scenario_last_exon=A]
Ca21chr1	1216778	1218096	+	orf19.2465	1216778	1218096	1	1216778	1218096	1216800	1218017	POL32	orf19.10002|IPF24845.1|IPF6688.2|Contig4-2954_0004|orf6.4970|CA2892|CaO19.2465|CaO19.10002|IPF6688	Predicted ORF in Assemblies 19, 20 and 21; cell-cycle regulated periodic mRNA expression [label_first_exon=CGDmod label_last_exon=CGDmod orf_changed=true scenario_first_exon=A scenario_last_exon=A]
Ca21chr1	1218205	1219372	+	orf19.2463	1218205	1219372	1	1218205	1219372	1218316	1219317	PRN2	orf19.10000|IPF24858.1|IPF6690.2|Contig4-2954_0003|orf6.4972|CA2893|CaO19.10000|CaO19.2463|IFS3	Predicted ORF in Assemblies 19, 20 and 21; similar to pirin [label_first_exon=CGDmod label_last_exon=CGDmod orf_changed=false scenario_first_exon=A scenario_last_exon=A]
Ca21chr1	1219643	1220882	+	orf19.2462	1219643	1220882	1	1219643	1220882	1219834	1220814	PRN3	orf19.9999|IPF24854.1|IPF6691.1|Contig4-2954_0001|orf6.4973|CA2894|CaO19.2462|IFS2	Predicted ORF in Assemblies 19, 20 and 21; similar to pirin; transcriptionally activated by Mnl1p under weak acid stress [label_first_exon=CGDmod label_last_exon=CGDmod orf_changed=false scenario_first_exon=A scenario_last_exon=A]
Ca21chr1	1221320	1222663	+	orf19.2461	1221320	1222663	1	1221320	1222663	1221590	1222576	PRN4	orf19.9998|IPF24852.1|IPF6694.2|Contig4-2709_0011|orf6.4974|CA2895|IFS1|CaO19.2461|CaO19.9998	Protein with similarity to pirins; increased transcription is observed upon benomyl treatment [label_first_exon=CGDmod label_last_exon=CGDmod orf_changed=false scenario_first_exon=A scenario_last_exon=A]
Ca21chr1	1223688	1225228	+	orf19.2460	1223688	1225228	1	1223688	1225228	1223738	1224793		orf19.9997|IPF6696.2|IPF18403.2|Contig4-2709_0008|orf6.3562|orf6.4975|CA1873|CaO19.2460|IPF6696	Predicted ORF in Assemblies 19, 20 and 21; exogenously expressed protein is a substrate for Kex2p processing in vitro; transcription is repressed in response to alpha pheromone in SpiderM medium [label_first_exon=CGDmod label_last_exon=CGDmod orf_changed=false scenario_first_exon=A scenario_last_exon=A]
Ca21chr1	1226421	1229872	+	orf19.2459	1226421	1229872	1	1226421	1229872	1226736	1229654		orf19.9996|IPF24817.1|IPF6700.2|Contig4-2709_0005|orf6.3561|CA1872|CaO19.2459|CaO19.9996|IPF6700	Putative protein of unknown function; mRNA binds to She3p; predicted ORF in Assemblies 19, 20 and 21 [label_first_exon=CGDmod label_last_exon=CGDmod orf_changed=false scenario_first_exon=A scenario_last_exon=A]
Ca21chr1	1231114	1233040	+	orf19.2458	1231114	1233040	1	1231114	1233040	1231428	1232969		orf19.9995|IPF18595.1|IPF6704.2|Contig4-2709_0001|orf6.266|orf6.3559|orf6.3560|CA1871|SIP5|CaO19.2458|IPF16981|CA1870|IPF16981.exon2|IPF16981.2|IPF16981.exon1	Putative transcription factor with zinc finger DNA-binding motif [label_first_exon=CGDmod label_last_exon=CGDmod orf_changed=false scenario_first_exon=A scenario_last_exon=A]
Ca21chr1	1236231	1238527	+	orf19.2457	1236231	1238527	1	1236231	1238527	1236354	1238429		orf19.9993|IPF15822.2|IPF19473.2|orf6.34|orf6.3558|CA1869|CaO19.2457|IPF15822	Predicted ORF in Assemblies 19, 20 and 21 [label_first_exon=CGDmod label_last_exon=CGDmod orf_changed=false scenario_first_exon=G scenario_last_exon=G]
Ca21chr1	1238405	1242092	-	orf19.2455	1238405	1242092	1	1242092	1238405	1241973	1238578		orf19.9992|IPF18597.2|IPF24840.1|IPF29084.1|IPF14501.3|Contig4-2518_0001|orf6.1539|orf6.33|orf6.3557|orf6.373|CA0547|CA1868|orf19.2456|IPF14501.5f	Predicted ORF in Assemblies 19, 20 and 21 [label_first_exon=CGDmod label_last_exon=CGDmod orf_changed=false scenario_first_exon=A scenario_last_exon=A]
Ca21chr1	1242794	1243551	-	ntar_121	1242794	1243551	1	1243551	1242794					[label_first_exon=novel label_last_exon=novel orf_changed=false scenario_first_exon=B scenario_last_exon=B]
Ca21chr1	1243990	1244422	+	ntar_122	1243990	1244422	1	1243990	1244422					[label_first_exon=novel label_last_exon=novel orf_changed=false scenario_first_exon=B scenario_last_exon=B]
Ca21chr1	1244534	1247879	+	orf19.2454	1244534	1247879	1	1244534	1247879	1244696	1247716	PHO87	orf19.9990|orf6.1540|PHO98|IPF19824.2|IPF14853.2|Contig4-2200_0003|Contig4-2200_0004|Contig4-2200_0005|orf6.104|orf6.293|CA0548|CaO19.2454|CA0015|PHO87.5eoc|IPF19824.1	Protein similar to phosphate permeases; transcription is negatively regulated by Rim101p at pH 8; expression is regulated upon white-opaque switching; caspofungin repressed; biofilm-regulated; virulence-group-correlated expression [label_first_exon=CGDmod label_last_exon=CGDmod orf_changed=false scenario_first_exon=A scenario_last_exon=A]
Ca21chr1	1248065	1249905	-	orf19.2452	1248065	1249905	1	1249905	1248065	1249509	1248262		orf19.9988|orf6.1246|IPF14850.2|IPF14849.3|Contig4-2200_0007|Contig4-2200_0010|orf6.294|CA0046|CaO19.2452|IPF14850	Transcriptionally regulated by iron; expression greater in high iron; downregulated in core caspofungin response; ketoconazole-repressed; shows colony morphology-related gene regulation by Ssn6p; possibly subject to Kex2p processing [label_first_exon=CGDmod label_last_exon=CGDmod orf_changed=false scenario_first_exon=A scenario_last_exon=A]
Ca21chr1	1251400	1253230	+	orf19.2451	1251400	1253230	1	1251400	1253230	1251599	1252987	PGA45	orf19.9987|IPF19428.2|IPF14109.2|Contig4-1947_0002|orf6.1247|orf6.143|CA0380|CaO19.2451|IPF14109	Cell wall protein; putative GPI-anchor; downregulated in core caspofungin response; Hog1p-induced; regulated by Ssn6p; Mob2p-dependent hyphal regulation; possibly spurious ORF (Annotation Working Group prediction) [label_first_exon=CGDmod label_last_exon=CGDmod orf_changed=false scenario_first_exon=A scenario_last_exon=A]
Ca21chr1	1254890	1256662	+	orf19.2449	1254890	1256662	1	1254890	1256662	1254890	1256662		orf19.9985|IPF14107.2|IPF7471.3|Contig4-2783_0009|orf6.1249|CA0788|CaO19.2449|IPF14107|orf6.1922	[NOT TRANSCRIBED?] Predicted ORF in Assemblies 19, 20 and 21; macrophage-induced gene [label_first_exon=CGD label_last_exon=CGD orf_changed=false scenario_first_exon=Z scenario_last_exon=Z]
Ca21chr1	1257029	1259362	+	orf19.2447	1257029	1259362	1	1257029	1259362	1257154	1259244		orf19.9983|IPF24830.1|IPF7472.1|Contig4-2783_0008|orf6.1920|CA0787|CaO19.2447|CaO19.9983|IPF7472	Predicted ORF in Assemblies 19, 20 and 21; decreased expression observed in an ssr1 homozygous null mutant [label_first_exon=CGDmod label_last_exon=CGDmod orf_changed=false scenario_first_exon=A scenario_last_exon=A]
Ca21chr1	1259137	1260575	-	orf19.2446	1259137	1260575	1	1260575	1259137	1260405	1259335		orf19.9982|IPF24855.1|IPF7473.1|Contig4-2783_0007|orf6.1919|CA0786|CaO19.9982|CaO19.2446|IPF7473	Predicted ORF in Assemblies 19, 20 and 21 [label_first_exon=CGDmod label_last_exon=CGDmod orf_changed=false scenario_first_exon=A scenario_last_exon=A]
Ca21chr1	1261730	1263376	+	orf19.2445	1261730	1263376	1	1261730	1263376	1261730	1263376		orf19.9981|IPF24835.1|IPF7474.3|DIP51|Contig4-2783_0004|orf6.1918|orf6.3623|DIP5|CA1922|DIP52|CaO19.2445|IPF7474.2	[NOT TRANSCRIBED?] Putative dicarboxylic amino acid permease; fungal-specific (no human or murine homolog); transcription is induced in response to alpha pheromone in SpiderM medium [label_first_exon=CGD label_last_exon=CGD orf_changed=false scenario_first_exon=Z scenario_last_exon=Z]
Ca21chr1	1263826	1264960	+	orf19.2444	1263826	1264960	1	1263826	1264960	1263887	1264819	CHS7	orf19.9980|IPF24859.1|IPF7475.2|Contig4-2783_0003|orf6.3622|CA1921|CaO19.9980|CaO19.2444|IPF7475	Protein required for wild-type chitin synthase III activity; similar to (but not functional homolog of) S. cerevisiae Chs7p, which effects ER export of Chs3p; induced in homozygous cyr1 null mutant hyphae and ras1 yeast-form cells [label_first_exon=CGDmod label_last_exon=CGDmod orf_changed=false scenario_first_exon=A scenario_last_exon=A]
Ca21chr1	1265312	1267673	+	orf19.2443	1265312	1267673	1	1265312	1267673	1265549	1267582	RGD1	orf19.9979|orf6.3621|IPF24828.1|IPF7476.2|Contig4-2783_0001|CA1920|CaO19.2443|CaO19.9979|IPF7476	Protein described as a GTPase activator; transcriptionally regulated by iron; expression greater in low iron; alkaline upregulated [label_first_exon=CGDmod label_last_exon=CGDmod orf_changed=false scenario_first_exon=A scenario_last_exon=A]
Ca21chr1	1267600	1268514	-	orf19.2442	1267600	1268514	1	1268514	1267600	1268401	1267601		orf19.9978|IPF24861.1|IPF7477.2|IPF7477|orf6.3620|CA1919|CaO19.9978|CaO19.2442	Decreased transcription is observed in an azole-resistant strain that overexpresses MDR1 [label_first_exon=CGDmod label_last_exon=CGDmod orf_changed=true scenario_first_exon=A scenario_last_exon=A]
Ca21chr1	1268576	1271291	+	orf19.2440	1268576	1271291	1	1268576	1271291	1268667	1271219		orf19.9976|orf19.9977|IPF24850.1|IPF24836.1|IPF7479.2|IPF7478.2|orf6.3618|orf6.3619|CA1917|CA1918|orf19.2441|IPF7479.3f	Predicted ORF in Assemblies 19, 20 and 21; transcription is induced in response to alpha pheromone in SpiderM medium [label_first_exon=CGDmod label_last_exon=CGDmod orf_changed=false scenario_first_exon=G scenario_last_exon=G]
Ca21chr1	1271173	1271745	-	orf19.2439.1	1271173	1271745	2	1271745|1271579	1271685|1271173	1271693	1271352		IPF24823.1|IPF16566.2|CA1916|IPF16566.3	ORF Predicted by Annotation Working Group [label_first_exon=CGDmod label_last_exon=CGDmod orf_changed=false scenario_first_exon=F scenario_last_exon=F]
Ca21chr1	1271967	1272685	-	orf19.2439	1271967	1272685	1	1272685	1271967	1272642	1272208		orf19.9975|IPF24877.1|IPF16565.1|Contig4-2388_0002|orf6.3617|CA1915|CaO19.2439|ACP12|CaO19.9975|IPF16565	Predicted ORF in Assemblies 19, 20 and 21; shows colony morphology-related gene regulation by Ssn6p [label_first_exon=CGDmod label_last_exon=CGDmod orf_changed=false scenario_first_exon=F scenario_last_exon=F]
Ca21chr1	1272835	1273510	+	orf19.2438	1272835	1273510	1	1272835	1273510	1272885	1273427		orf19.9974|IPF24866.1|IPF16564.1|Contig4-2388_0004|orf6.3616|CA1914|CaO19.9974|MRPS12|CaO19.2438|IPF16564	Predicted ORF in Assemblies 19, 20 and 21 [label_first_exon=CGDmod label_last_exon=CGDmod orf_changed=false scenario_first_exon=A scenario_last_exon=A]
Ca21chr1	1273410	1274594	-	orf19.2437	1273410	1274594	1	1274594	1273410	1274555	1273515	ARC35	orf19.9973|IPF24856.1|IPF16563.2|Contig4-2388_0006|orf6.3615|CA1913|CaO19.2437|CaO19.9973	Predicted ORF in Assemblies 19, 20 and 21; shows colony morphology-related gene regulation by Ssn6p; mutation confers hypersensitivity to cytochalasin D [label_first_exon=CGDmod label_last_exon=CGDmod orf_changed=false scenario_first_exon=A scenario_last_exon=A]
Ca21chr1	1274799	1277841	-	orf19.2436	1274799	1277841	1	1277841	1274799	1277567	1274919		orf19.9972|IPF24821.1|IPF13772.2|Contig4-2388_0008|orf6.3614|CA1912|SKY1|CaO19.9972|CaO19.2436	Predicted ORF in Assemblies 19, 20 and 21 [label_first_exon=CGDmod label_last_exon=CGDmod orf_changed=false scenario_first_exon=A scenario_last_exon=A]
Ca21chr1	1278550	1280804	-	orf19.2435	1278550	1280804	1	1280804	1278550	1280738	1278633	MSI3	orf19.9971|orf6.760|SSE1|IPF24829.1|IPF13776.3|orf6.3613|CA1911|CaO19.2435|IPF13776.2	Protein of the HSP70 family; antigenic; functional homolog of S. cerevisiae Msi3p; physically interacts (by 2-hybrid) with Cgr1p; transcriptionally regulated by iron; expression greater in high iron; farnesol downregulated in biofilm [label_first_exon=CGDmod label_last_exon=CGDmod orf_changed=false scenario_first_exon=A scenario_last_exon=A]
Ca21chr1	1281093	1283039	-	orf19.2434	1281093	1283039	1	1283039	1281093	1282994	1281198	NPL4	orf19.9970|IPF19684.1|IPF15600.2|Contig4-2898_0001|orf6.1397|orf6.761|CA0175|CaO19.2434	Predicted ORF in Assemblies 19, 20 and 21; regulated by Gcn2p and Gcn4p [label_first_exon=CGDmod label_last_exon=CGDmod orf_changed=false scenario_first_exon=A scenario_last_exon=A]
Ca21chr1	1283124	1283839	-	orf19.2433	1283124	1283839	1	1283839	1283124	1283769	1283140		orf19.9969|IPF17719.1|IPF15601.1|Contig4-2898_0002|orf6.1396|orf6.762|CA0458|CaO19.2433|IPF15601	Predicted ORF in Assemblies 19, 20 and 21 [label_first_exon=CGDmod label_last_exon=CGDmod orf_changed=false scenario_first_exon=F scenario_last_exon=F]
Ca21chr1	1284338	1285921	-	orf19.2432	1284338	1285921	2	1285921|1284420	1284440|1284338	1285460	1284338	HAC1	orf19.9968|IPF24851.1|IPF15604.1|Contig4-2898_0003|orf6.1395|CA0457|CaO19.2432|CaO19.9968|IPF15604	Putative transcription factor involved in unfolded protein response and control of morphology; transcript undergoes atypical splicing at C terminus under ER stress; induced during mating and by caspofungin; mRNA binds She3p [label_first_exon=CGDmod label_last_exon=CGD orf_changed=false scenario_first_exon=F scenario_last_exon=F]
Ca21chr1	1286014	1286424	-	orf19.2431	1286014	1286424	1	1286424	1286014	1286424	1286083		orf19.9967|IPF24888.1|IPF29100.1|orf6.1394|CaO19.2431|CaO19.9967	Dubious open reading frame, not conserved in Candida species; transcription is induced in response to alpha pheromone in SpiderM medium; mRNA binds She3p [label_first_exon=CGDmod label_last_exon=CGDmod orf_changed=false scenario_first_exon=D scenario_last_exon=D]
Ca21chr1	1286804	1287167	+	ntar_123	1286804	1287167	1	1286804	1287167	1287018	1287167			[label_first_exon=novel label_last_exon=novel orf_changed=false scenario_first_exon=B scenario_last_exon=B]
Ca21chr1	1288962	1289687	+	orf19.2430	1288962	1289687	1	1288962	1289687	1288962	1289687		orf19.9966|IPF19414.2|IPF16122.1|Contig4-2898_0010|orf6.1393|orf6.169|LPF19|CaO19.2430	[NOT TRANSCRIBED?] Predicted ORF in Assemblies 19, 20 and 21 [label_first_exon=CGD label_last_exon=CGD orf_changed=false scenario_first_exon=Z scenario_last_exon=Z]
Ca21chr1	1289718	1291073	+	orf19.2429	1289718	1291073	1	1289718	1291073	1289718	1291073		orf19.9965|IPF24841.1|IPF19572.1|IPF19573.1|Contig4-2898_0011|orf6.333|orf6.1392|CA0053|orf19.380|CaO19.9965|LPF18|CaO19.2429	Predicted ORF in Assemblies 19, 20 and 21; transcription is induced in response to alpha pheromone in SpiderM medium [label_first_exon=CGD label_last_exon=CGD orf_changed=false scenario_first_exon=Z scenario_last_exon=Z]
Ca21chr1	1291710	1292041	-	ntar_124	1291710	1292041	1	1292041	1291710					[label_first_exon=novel label_last_exon=novel orf_changed=false scenario_first_exon=B scenario_last_exon=B]
Ca21chr1	1292869	1293864	+	orf19.2661	1292869	1293864	1	1292869	1293864	1292869	1293864	TLO34	IPF11534.1|IPF17380.2|Contig4-1945_0002|Contig4-2584_0004|Contig4-2753_0010|Contig4-2898_0012|Contig4-2956_0007|orf6.334|orf6.434|orf6.1466|CA0498|CA0078|orf19.631|orf19.381|CaO19.2661|CTA218|CTA211.3f	Non-telomeric member of a family of telomere-proximal genes of unknown function; predicted N-terminus is extended, relative to that of other family members [label_first_exon=CGD label_last_exon=CGD orf_changed=false scenario_first_exon=E scenario_last_exon=E]
Ca21chr1	1293072	1293677	-	orf19.2662	1293072	1293677	1	1293677	1293072	1293677	1293072		IPF11536.1|orf6.1467|CaO19.2662|ATC218	Predicted ORF in Assemblies 19, 20 and 21 [label_first_exon=CGD label_last_exon=CGD orf_changed=false scenario_first_exon=Z scenario_last_exon=Z]
Ca21chr1	1294318	1297038	+	orf19.2663	1294318	1297038	1	1294318	1297038	1294913	1296667		orf19.9388|IPF25503.1|IPF14507.3|IPF11533.1|Contig4-2753_0011|orf6.3436|orf6.1468|CA0499|orf19.1829|LPF20|CaO19.2663|IFA9	Predicted ORF in Assemblies 19, 20 and 21 [label_first_exon=CGDmod label_last_exon=CGDmod orf_changed=false scenario_first_exon=A scenario_last_exon=A]
Ca21chr1	1296767	1297043	-	ntar_125	1296767	1297043	1	1297043	1296767					[label_first_exon=novel label_last_exon=novel orf_changed=false scenario_first_exon=B scenario_last_exon=B]
Ca21chr1	1297193	1298596	+	orf19.1828	1297193	1298596	1	1297193	1298596	1297270	1298319	BUD16	orf19.9387|IPF25500.1|IPF14508.2|Contig4-2753_0012|orf6.3435|CA1781|CaO19.1828|CaO19.9387|IPF14508	Protein similar to S. cerevisiae Bud16p; induced in response to alpha pheromone in SpiderM medium [label_first_exon=CGDmod label_last_exon=CGDmod orf_changed=false scenario_first_exon=A scenario_last_exon=A]
Ca21chr1	1298462	1299820	-	orf19.1827	1298462	1299820	1	1299820	1298462	1299820	1298462		orf19.9386|IPF25499.1|IPF14509.2|Contig4-2753_0014|orf6.3434|CA1780|CaO19.9386|CaO19.1827|IPF14509	Predicted ORF in Assemblies 19, 20 and 21; transcription is induced in response to alpha pheromone in SpiderM medium [label_first_exon=CGD label_last_exon=CGD orf_changed=false scenario_first_exon=Z scenario_last_exon=Z]
Ca21chr1	1300582	1302956	-	orf19.1826	1300582	1302956	1	1302956	1300582	1302625	1300757	MDM34	orf19.9385|IPF25496.1|IPF14510.2|Contig4-2618_0001|Contig4-2753_0016|orf6.3433|CA1779|CaO19.1826|CaO19.9385|IPF14510	Putative transcription factor with zinc finger DNA-binding motif; macrophage-downregulated gene [label_first_exon=CGDmod label_last_exon=CGDmod orf_changed=false scenario_first_exon=A scenario_last_exon=A]
Ca21chr1	1306306	1308657	+	orf19.1825	1306306	1308657	1	1306306	1308657	1306306	1308531		orf19.9384|IPF13810|IPF25495.1|IPF13810.2|Contig4-2618_0004|orf6.1511|orf6.3432|CA1778|CaO19.9384|CaO19.1825|IPF13810.3	[NOT TRANSCRIBED?] Protein not essential for viability; filament induced; regulated by Nrg1p, Rfg1p, Tup1p [label_first_exon=CGDmod label_last_exon=CGDmod orf_changed=false scenario_first_exon=D scenario_last_exon=D]
Ca21chr1	1309559	1310488	+	orf19.1824	1309559	1310488	1	1309559	1310488	1309559	1310488	PGA50	orf19.9383|IPF25501.1|IPF14706.2|Contig4-2618_0008|orf6.3431|CA1777|CaO19.9383|CaO19.1824|IPF14706	Putative GPI-anchored protein of unknown function [label_first_exon=CGD label_last_exon=CGD orf_changed=false scenario_first_exon=Z scenario_last_exon=Z]
Ca21chr1	1310758	1313731	+	orf19.1823	1310758	1313731	1	1310758	1313731	1310872	1313613		orf19.9382|IPF14704|IPF25493.1|IPF14704.2|Contig4-2618_0011|Contig4-2618_0014|orf6.1325|orf6.3430|CA1776|CaO19.1823	Predicted ORF in Assemblies 19, 20 and 21; transcription is downregulated in response to treatment with ciclopirox olamine [label_first_exon=CGDmod label_last_exon=CGDmod orf_changed=false scenario_first_exon=A scenario_last_exon=A]
Ca21chr1	1313907	1314266	+	ntar_126	1313907	1314266	1	1313907	1314266					[label_first_exon=novel label_last_exon=novel orf_changed=false scenario_first_exon=B scenario_last_exon=B]
Ca21chr1	1314494	1317025	-	orf19.1822	1314494	1317025	1	1317025	1314494	1317025	1314494	UME6	orf19.9381|IPF15273.2|IPF14703.2|Contig4-1197_0003|orf6.1326|orf6.3429|CA0423|CaO19.1822|IPF15273	Transcription factor; required for wild-type hyphal extension, virulence; zinc cluster DNA-binding motif; similar to S. cerevisiae Ume6p, which is a meiotic regulator; alkaline upregulated; filament induced; regulated by Nrg1p, Tup1p, RFG1p [label_first_exon=CGD label_last_exon=CGD orf_changed=false scenario_first_exon=Z scenario_last_exon=Z]
Ca21chr1	1324514	1324825	-	orf19.1821	1324514	1324825	1	1324825	1324514	1324825	1324514		orf19.9380|IPF25509.1|IPF29296.1|orf6.1209|CaO19.9380|CaO19.1821	[NOT TRANSCRIBED?] Predicted ORF in Assemblies 19, 20 and 21; transcription is repressed in response to alpha pheromone in SpiderM medium [label_first_exon=CGD label_last_exon=CGD orf_changed=false scenario_first_exon=Z scenario_last_exon=Z]
Ca21chr1	1334471	1334753	+	ntar_127	1334471	1334753	1	1334471	1334753					[label_first_exon=novel label_last_exon=novel orf_changed=false scenario_first_exon=B scenario_last_exon=B]
Ca21chr1	1337508	1340227	+	orf19.177	1337508	1340227	1	1337508	1340227	1337672	1340068		orf19.13660|orf19.7810|IPF27140.1|IPF15923.2|IPF20924.1|IPF11945.2|orf6.679|orf6.6040|CA0151|CA3703|orf19.6281|IPF15923.5eoc	Predicted ORF in Assemblies 19, 20 and 21 [label_first_exon=CGDmod label_last_exon=CGDmod orf_changed=false scenario_first_exon=G scenario_last_exon=G]
Ca21chr1	1340369	1340722	+	orf19.6280	1340369	1340722	1	1340369	1340722	1340369	1340722		orf19.13659|IPF20954.1|IPF27787.1|orf6.6039|CaO19.13659|CaO19.6280	[NOT TRANSCRIBED?] Predicted ORF in Assemblies 19, 20 and 21 [label_first_exon=CGD label_last_exon=CGD orf_changed=false scenario_first_exon=Z scenario_last_exon=Z]
Ca21chr1	1343993	1344599	+	ntar_128	1343993	1344599	1	1343993	1344599					[label_first_exon=novel label_last_exon=novel orf_changed=false scenario_first_exon=B scenario_last_exon=B]
Ca21chr1	1344770	1348341	+	orf19.6277	1344770	1348341	1	1344770	1348341	1344908	1348267		orf19.13656|orf19.13658|IPF19586.1|IPF19587.2|orf6.501|orf6.6038|CA3701|CA3702|orf19.6279|IPF11936.3f|orf6.6036	Predicted ORF in Assemblies 19, 20 and 21 [label_first_exon=CGDmod label_last_exon=CGDmod orf_changed=false scenario_first_exon=G scenario_last_exon=G]
Ca21chr1	1350390	1350606	+	ntar_129	1350390	1350606	1	1350390	1350606					[label_first_exon=novel label_last_exon=novel orf_changed=false scenario_first_exon=B scenario_last_exon=B]
Ca21chr1	1350853	1353640	+	orf19.6276	1350853	1353640	1	1350853	1353640	1350853	1353474		orf19.13655|IPF20884.1|IPF4859.2|Contig4-2377_0008|orf6.6035|CA3700|CaO19.6276|CaO19.13655|IPF4859	Predicted ORF in Assemblies 19, 20 and 21 [label_first_exon=CGDmod label_last_exon=CGDmod orf_changed=false scenario_first_exon=I scenario_last_exon=I]
Ca21chr1	1354052	1355749	+	orf19.6275	1354052	1355749	1	1354052	1355749	1354052	1355749		orf19.13654|IPF20904.1|IPF4860.1|Contig4-2377_0002|Contig4-2377_0004|orf6.6034|CA3699|CaO19.13654|CaO19.6275|IPF4860	Predicted ORF in Assemblies 19, 20 and 21 [label_first_exon=CGD label_last_exon=CGD orf_changed=false scenario_first_exon=E scenario_last_exon=E]
Ca21chr1	1356578	1357373	-	orf19.6274	1356578	1357373	1	1357373	1356578	1357330	1356803	PBR1	orf19.13653|IPF20933.1|IPF4861.1|Contig4-2683_0016|orf6.6033|CA3698|CaO19.6274|CaO19.13653|IPF4861	Protein required for cohesion, adhesion, and biofilm formation; induced by alpha pheromone in white cells [label_first_exon=CGDmod label_last_exon=CGDmod orf_changed=false scenario_first_exon=A scenario_last_exon=A]
Ca21chr1	1358770	1359775	-	orf19.6273	1358770	1359775	1	1359775	1358770	1359770	1359447		orf19.13652|IPF4865.1|IPF27790.1|Contig4-2683_0013|orf6.6032|CaO19.13652|CaO19.6273	Predicted ORF in Assemblies 19, 20 and 21 [label_first_exon=CGDmod label_last_exon=CGDmod orf_changed=false scenario_first_exon=A scenario_last_exon=A]
Ca21chr1	1359971	1361046	+	orf19.6272	1359971	1361046	1	1359971	1361046	1360018	1360794		orf19.13651|IPF4866.1|IPF27771.1|Contig4-2683_0012|orf6.6031|CA3697|YUH1|CaO19.6272|IPF4866	Predicted ORF in Assemblies 19, 20 and 21; regulated by Gcn2p and Gcn4p [label_first_exon=CGDmod label_last_exon=CGDmod orf_changed=false scenario_first_exon=A scenario_last_exon=A]
Ca21chr1	1360739	1363376	-	orf19.6271	1360739	1363376	1	1363376	1360739	1363202	1361070		orf19.13650|IPF4868.1|IPF27760.1|Contig4-2683_0009|orf6.6030|CA3696|CaO19.6271|IPF4868	Predicted ORF in Assemblies 19, 20 and 21 [label_first_exon=CGDmod label_last_exon=CGDmod orf_changed=false scenario_first_exon=A scenario_last_exon=A]
Ca21chr1	1364433	1367174	+	orf19.6269	1364433	1367174	1	1364433	1367174	1364477	1367062		orf19.13648|orf19.13649|IPF20912.1|IPF4873.2|Contig4-2683_0004|Contig4-2683_0006|orf6.6028|orf6.6029|CA3694|CA3695|orf19.6270|IPF4872.3f	Predicted ORF in Assemblies 19, 20 and 21 [label_first_exon=CGDmod label_last_exon=CGDmod orf_changed=false scenario_first_exon=G scenario_last_exon=G]
Ca21chr1	1367091	1369525	-	orf19.6268	1367091	1369525	1	1369525	1367091	1369348	1367174		orf19.13647|IPF20895.1|IPF4874.2|Contig4-2683_0002|orf6.6027|CA3693|CaO19.13647|CaO19.6268|IPF4874	Predicted ORF in Assemblies 19, 20 and 21; decreased expression observed in an ssr1 homozygous null mutant [label_first_exon=CGDmod label_last_exon=CGDmod orf_changed=false scenario_first_exon=A scenario_last_exon=A]
Ca21chr1	1370850	1372217	-	orf19.6267	1370850	1372217	1	1372217	1370850	1372217	1370850		orf19.13646|IPF4876|IPF20913.1|IPF4876.2|Contig4-2747_0018|orf6.6026|CA3692|CaO19.13646|HRQ3|CaO19.6267	Protein not essential for viability [label_first_exon=CGD label_last_exon=CGD orf_changed=false scenario_first_exon=Z scenario_last_exon=Z]
Ca21chr1	1372774	1375485	-	orf19.6266	1372774	1375485	1	1375485	1372774	1375483	1372868		orf19.13645|IPF20885.1|IPF4880.2|Contig4-2747_0014|Contig4-2747_0015|Contig4-2747_0016|orf6.6025|CA3691|CaO19.6266|CaO19.13645|IPF4880	Predicted ORF in Assemblies 19, 20 and 21 [label_first_exon=CGDmod label_last_exon=CGDmod orf_changed=false scenario_first_exon=F scenario_last_exon=F]
Ca21chr1	1375744	1376785	-	orf19.6265.1	1375744	1376785	2	1376785|1376301	1376732|1375744	1376741	1375913	RPS14B	IPF20952.1|IPF4881.1|Contig4-2747_0012|CA3690|RPS14	Putative ribosomal protein; genes encoding cytoplasmic ribosomal subunits, translation factors, and tRNA synthetases are downregulated upon phagocytosis by murine macrophage; transcription is positively regulated by Tbf1p [label_first_exon=CGDmod label_last_exon=CGDmod orf_changed=false scenario_first_exon=F scenario_last_exon=F]
Ca21chr1	1377035	1377529	-	orf19.6265	1377035	1377529	1	1377529	1377035	1377498	1377106	RPS22A	orf19.13644|IPF20939.1|IPF4882.2|Contig4-2747_0010|orf6.6024|CA3689|RPS22|CaO19.6265|CaO19.13644	Predicted ribosomal protein; genes encoding cytoplasmic ribosomal subunits, translation factors, and tRNA synthetases are downregulated upon phagocytosis by murine macrophage [label_first_exon=CGDmod label_last_exon=CGDmod orf_changed=false scenario_first_exon=A scenario_last_exon=A]
Ca21chr1	1377722	1378625	+	orf19.6264.4	1377722	1378625	2	1377722|1378119	1377887|1378625	1377882	1378268		IPF20908.1|IPF27767.1	ORF Predicted by Annotation Working Group [label_first_exon=CGDmod label_last_exon=CGDmod orf_changed=false scenario_first_exon=F scenario_last_exon=F]
Ca21chr1	1378483	1379422	-	orf19.6264.3	1378483	1379422	2	1379422|1379188	1379270|1378483	1379293	1378685		IPF20936.1|IPF4885.1|Contig4-2747_0006|orf6.6072|CA3688|YIP3|YIP3.3	ORF Predicted by Annotation Working Group [label_first_exon=CGDmod label_last_exon=CGDmod orf_changed=false scenario_first_exon=F scenario_last_exon=F]
Ca21chr1	1379833	1380253	-	ntar_130	1379833	1380253	1	1380253	1379833	1380144	1379923			[label_first_exon=novel label_last_exon=novel orf_changed=false scenario_first_exon=B scenario_last_exon=B]
Ca21chr1	1380365	1381401	+	orf19.6264	1380365	1381401	1	1380365	1381401	1380462	1381178		orf19.13643|IPF20926.1|IPF4889.2|Contig4-2747_0003|orf6.6023|CA3687|CaO19.13643|CaO19.6264|IPF4889	Predicted ORF in Assemblies 19, 20 and 21; possibly spurious ORF (Annotation Working Group prediction) [label_first_exon=CGDmod label_last_exon=CGDmod orf_changed=false scenario_first_exon=A scenario_last_exon=A]
Ca21chr1	1381182	1382664	-	orf19.6263	1381182	1382664	1	1382664	1381182	1382602	1381205		orf19.13642|IPF4890.2|IPF18757.2|Contig4-2747_0002|orf6.6022|CA3686|CaO19.13642|CaO19.6263|IPF4890	Predicted membrane transporter, member of the monocarboxylate porter (MCP) family, major facilitator superfamily (MFS) [label_first_exon=CGDmod label_last_exon=CGDmod orf_changed=false scenario_first_exon=A scenario_last_exon=A]
Ca21chr1	1382841	1389718	-	orf19.6261	1382841	1389718	1	1389718	1382841	1389718	1382897	BPH1	orf19.13640|IPF20927.1|IPF19723.1|Contig4-2747_0021|orf6.111|orf6.2456|orf6.301|CA1123|CaO19.6261|IPF19723	Protein not essential for viability; similar to S. cerevisiae Bph1p, which is a putative ortholog of human Chediak-Higashi syndrome protein and murine beige gene implicated in disease syndromes involving defective lysosomal trafficking [label_first_exon=CGDmod label_last_exon=CGDmod orf_changed=false scenario_first_exon=I scenario_last_exon=I]
Ca21chr1	1390173	1394538	-	orf19.6260	1390173	1394538	1	1394538	1390173	1394401	1390283		orf19.13639|IPF19349.2|IPF12859.2|Contig4-2735_0006|orf6.2457|CA1124|UBP12|CaO19.6260	Predicted ORF in Assemblies 19, 20 and 21 [label_first_exon=CGDmod label_last_exon=CGDmod orf_changed=false scenario_first_exon=A scenario_last_exon=A]
Ca21chr1	1394979	1396220	-	orf19.6259	1394979	1396220	1	1396220	1394979	1396220	1395099		orf19.13638|IPF12718.3|IPF12854.2|Contig4-2735_0003|orf6.2458|orf6.654|CA1125|CaO19.6259|RRP43	Predicted ORF in Assemblies 19, 20 and 21 [label_first_exon=CGDmod label_last_exon=CGDmod orf_changed=false scenario_first_exon=D scenario_last_exon=D]
Ca21chr1	1397888	1404671	+	orf19.6257	1397888	1404671	1	1397888	1404671	1398250	1404630	GLT1	orf19.13636|IPF20929.1|IPF19715.2|orf6.2272|orf6.655|CA1010|CaO19.6257|GLT1.3eoc|IPF19715.1	Putative glutamate synthase; alkaline downregulated; transcription is downregulated in both intermediate and mature biofilms [label_first_exon=CGDmod label_last_exon=CGDmod orf_changed=false scenario_first_exon=F scenario_last_exon=F]
Ca21chr1	1404849	1406663	+	orf19.6255	1404849	1406663	1	1404849	1406663	1404890	1406203		orf19.13634|IPF20914.1|IPF14084.1|Contig4-2748_0008|orf6.2270|CA1009|CaO19.13634|CaO19.6255|IPF14084	Predicted ORF in Assemblies 19, 20 and 21 [label_first_exon=CGDmod label_last_exon=CGDmod orf_changed=false scenario_first_exon=F scenario_last_exon=F]
Ca21chr1	1406978	1408563	+	orf19.6254	1406978	1408563	1	1406978	1408563	1407331	1408368	ANT1	orf19.13633|IPF20920.1|IPF14083.2|Contig4-2748_0006|orf6.2269|CA1008|CaO19.6254|CaO19.13633|IPF14083	Predicted ORF in Assemblies 19, 20 and 21 [label_first_exon=CGDmod label_last_exon=CGDmod orf_changed=false scenario_first_exon=A scenario_last_exon=A]
Ca21chr1	1409014	1409688	+	orf19.6253	1409014	1409688	1	1409014	1409688	1409046	1409483	RPS23A	orf19.13632|IPF13519.1|IPF14082.3|Contig4-2748_0005|orf6.1570|orf6.2268|CA0567|CaO19.6253|RPS23|RPS23.5f	Putative ribosomal protein; genes encoding cytoplasmic ribosomal subunits, translation factors, and tRNA synthetases are downregulated upon phagocytosis by murine macrophage [label_first_exon=CGDmod label_last_exon=CGDmod orf_changed=false scenario_first_exon=A scenario_last_exon=A]
Ca21chr1	1409669	1411539	-	orf19.6252	1409669	1411539	1	1411539	1409669	1411044	1409842		orf19.13630|IPF20915.1|IPF13522.2|Contig4-2748_0004|orf6.1568|CA0566|CaO19.13630|CaO19.6252|IPF13522	Predicted ORF in Assemblies 19, 20 and 21 [label_first_exon=CGDmod label_last_exon=CGDmod orf_changed=false scenario_first_exon=A scenario_last_exon=A]
Ca21chr1	1411643	1413043	+	orf19.6250	1411643	1413043	1	1411643	1413043	1411731	1412774		orf19.13628|IPF20917.1|IPF13526.2|Contig4-2748_0002|orf6.1566|CA0565|SCD6|CaO19.6250|CaO19.13628|IPF13526	Predicted ORF in Assemblies 19, 20 and 21 [label_first_exon=CGDmod label_last_exon=CGDmod orf_changed=false scenario_first_exon=A scenario_last_exon=A]
Ca21chr1	1413053	1415600	-	orf19.6249	1413053	1415600	1	1415600	1413053	1415515	1413089	HAK1	orf19.13627|IPF20886.1|IPF9136.3|Contig4-2748_0001|Contig4-2748_0010|orf6.1565|orf6.2201|CA0966|IPF9136|IPF9136.5eoc|IPF9136.2	Putative potassium transporter; similar to Schwanniomyces occidentalis Hak1p; amphotericin B induced; transcriptionally induced upon phagocytosis by macrophage [label_first_exon=CGDmod label_last_exon=CGDmod orf_changed=false scenario_first_exon=G scenario_last_exon=G]
Ca21chr1	1417268	1417969	-	orf19.6248	1417268	1417969	1	1417969	1417268	1417969	1417268		orf19.13626|IPF20925.1|IPF9139.2|Contig4-2382_0002|orf6.2200|CA0965|CaO19.6248|IPF9139	Predicted ORF in Assemblies 19, 20 and 21 [label_first_exon=CGD label_last_exon=CGD orf_changed=false scenario_first_exon=Z scenario_last_exon=Z]
Ca21chr1	1418502	1421375	+	orf19.6247	1418502	1421375	1	1418502	1421375	1418596	1421211		orf19.13625|IPF20880.1|IPF9141.2|Contig4-2635_0014|orf6.2199|CA0964|CTF4|CaO19.6247|IPF9141	Predicted ORF in Assemblies 19, 20 and 21 [label_first_exon=CGDmod label_last_exon=CGDmod orf_changed=false scenario_first_exon=A scenario_last_exon=A]
Ca21chr1	1421138	1421826	-	ntar_131	1421138	1421826	1	1421826	1421138	1421581	1421438			[label_first_exon=novel label_last_exon=novel orf_changed=false scenario_first_exon=B scenario_last_exon=B]
Ca21chr1	1421770	1422680	+	orf19.6246	1421770	1422680	1	1421770	1422680	1421911	1422477		orf19.13624|IPF20930.1|IPF9143.1|Contig4-2635_0010|orf6.2198|CA0963|CaO19.6246|NAT3|CaO19.13624|IPF9143	Predicted ORF in Assemblies 19, 20 and 21 [label_first_exon=CGDmod label_last_exon=CGDmod orf_changed=false scenario_first_exon=F scenario_last_exon=F]
Ca21chr1	1422244	1422496	-	ntar_132	1422244	1422496	1	1422496	1422244					[label_first_exon=novel label_last_exon=novel orf_changed=false scenario_first_exon=B scenario_last_exon=B]
Ca21chr1	1422967	1424785	+	orf19.6245	1422967	1424785	1	1422967	1424785	1422978	1424678		orf19.13623|IPF19079.2|IPF9145.2|Contig4-2635_0007|orf6.2197|orf6.985|CA0962|CaO19.6245|IPF9145	Predicted ORF in Assemblies 19, 20 and 21; regulated by osmotic stress (via Hog1p) and oxidative stress (Hog1p- and Cap1p-independent); transcription is induced in response to alpha pheromone in SpiderM medium [label_first_exon=CGDmod label_last_exon=CGDmod orf_changed=false scenario_first_exon=F scenario_last_exon=F]
Ca21chr1	1424364	1424585	-	ntar_133	1424364	1424585	1	1424585	1424364	1424585	1424364			[label_first_exon=novel label_last_exon=novel orf_changed=false scenario_first_exon=B scenario_last_exon=B]
Ca21chr1	1425038	1427781	+	orf19.6244	1425038	1427781	1	1425038	1427781	1425396	1427717		orf19.13622|IPF9146.2|IPF18817.2|Contig4-2635_0006|orf6.2196|orf6.672|orf6.984|CA0251|IFH1|CaO19.6244|IPF9146	Predicted ORF in Assemblies 19, 20 and 21 [label_first_exon=CGDmod label_last_exon=CGDmod orf_changed=false scenario_first_exon=A scenario_last_exon=A]
Ca21chr1	1427944	1431149	+	orf19.6243	1427944	1431149	1	1427944	1431149	1427968	1431030	VPS34	orf19.13621|IPF17928.3|IPF17276.2|Contig4-2635_0002|Contig4-2635_0003|orf6.5115|orf6.673|orf6.983|CA0149|CaO19.6243	Autophosphorylated phosphatidylinositol 3-kinase, class III, required for wild-type vesicle transport, hyphal growth, adherence to fibroblasts, and virulence in mouse systemic infection; low abundance mRNA, growth-regulated [label_first_exon=CGDmod label_last_exon=CGDmod orf_changed=false scenario_first_exon=G scenario_last_exon=G]
Ca21chr1	1431455	1432983	+	orf19.6242	1431455	1432983	1	1431455	1432983	1432024	1432983		IPF15741.2|IPF19190.1|orf6.5116|orf6.674|CA3003|CYK3|CaO19.6242|IPF15741.5f|IPF15741	Predicted ORF in Assemblies 19, 20 and 21 [label_first_exon=CGDmod label_last_exon=CGDmod orf_changed=false scenario_first_exon=F scenario_last_exon=F]
Ca21chr1	1432991	1435243	+	orf19.6240	1432991	1435243	1	1432991	1435243	1433503	1435086		orf19.13620|IPF15741.2|IPF19687.2|orf6.904|orf6.5116|CA6304|CA6308|orf19.6241|IPF15741.3f	Predicted ORF in Assemblies 19, 20 and 21 [label_first_exon=CGDmod label_last_exon=CGDmod orf_changed=false scenario_first_exon=F scenario_last_exon=F]
Ca21chr1	1435382	1436528	+	orf19.6239	1435382	1436528	1	1435382	1436528	1435444	1436475		orf19.13619|IPF15293.1|IPF15740.2|Contig4-1996_0006|orf6.5117|orf6.903|CA3004|KIN28|CaO19.6239	Predicted ORF in Assemblies 19, 20 and 21 [label_first_exon=CGDmod label_last_exon=CGDmod orf_changed=false scenario_first_exon=F scenario_last_exon=F]
Ca21chr1	1436376	1437759	-	orf19.6238	1436376	1437759	1	1437759	1436376	1437711	1436509		orf19.13618|IPF20916.1|IPF15294.2|Contig4-1996_0005|orf6.5118|orf6.902|CA0218|CaO19.6238|IPF15294	Predicted ORF in Assemblies 19, 20 and 21 [label_first_exon=CGDmod label_last_exon=CGDmod orf_changed=false scenario_first_exon=A scenario_last_exon=A]
Ca21chr1	1439922	1441494	+	orf19.6237	1439922	1441494	1	1439922	1441494	1440150	1440860	RAC1	orf19.13617|IPF19967.1|IPF27772.1|Contig4-2906_0002|Contig4-2906_0003|orf6.5119|CA3005|CaO19.6237|CDC422|CaO19.13617|CC43	G-protein of RAC subfamily; required for embedded filamentous growth, but not for serum-induced hyphal growth; dynamic localization at plasma membrane; similar to, but not interchangeable with, Cdc42p; lacks S. cerevisiae homolog [label_first_exon=CGDmod label_last_exon=CGDmod orf_changed=false scenario_first_exon=A scenario_last_exon=A]
Ca21chr1	1441238	1442176	-	orf19.6236	1441238	1442176	1	1442176	1441238	1442123	1441494		orf19.13616|IPF12152.1|IPF12514.2|Contig4-2906_0005|orf6.5120|CA3006|CaO19.6236|IPF12152	Predicted ORF in Assemblies 19, 20 and 21 [label_first_exon=CGDmod label_last_exon=CGDmod orf_changed=false scenario_first_exon=A scenario_last_exon=A]
Ca21chr1	1442300	1442943	+	orf19.6235	1442300	1442943	1	1442300	1442943	1442352	1442738		orf19.13615|IPF12150.1|IPF12515.2|Contig4-2906_0006|orf6.1583|orf6.5121|CaO19.6235	Predicted ORF in Assemblies 19, 20 and 21 [label_first_exon=CGDmod label_last_exon=CGDmod orf_changed=false scenario_first_exon=A scenario_last_exon=A]
Ca21chr1	1442798	1444495	-	orf19.6234	1442798	1444495	1	1444495	1442798	1444495	1442891		orf19.13614|IPF12148.1|IPF12516.1|Contig4-2906_0007|orf6.1584|orf6.5122|CA3007|CaO19.6234|IPF12148	Predicted ORF in Assemblies 19, 20 and 21; mutation confers hypersensitivity to 5-fluorocytosine (5-FC), 5-fluorouracil (5-FU), and tubercidin (7-deazaadenosine) [label_first_exon=CGDmod label_last_exon=CGDmod orf_changed=false scenario_first_exon=D scenario_last_exon=D]
Ca21chr1	1444504	1446115	+	orf19.6233	1444504	1446115	1	1444504	1446115	1444504	1446027		orf19.13613|IPF12147.2|IPF12518.1|Contig4-1351_0001|Contig4-1351_0002|Contig4-2906_0010|orf6.1585|orf6.5123|CA3008|CaO19.6233|IPF12147	Predicted ORF in Assemblies 19, 20 and 21 [label_first_exon=CGDmod label_last_exon=CGDmod orf_changed=false scenario_first_exon=D scenario_last_exon=D]
Ca21chr1	1446885	1449859	+	orf19.6232	1446885	1449859	1	1446885	1449859	1447186	1449687	NPR1	orf19.13612|IPF20888.1|IPF12521.2|Contig4-2906_0015|orf6.1586|orf6.5124|CA0576|CaO19.6232	Predicted ORF in Assemblies 19, 20 and 21; induced in core stress response [label_first_exon=CGDmod label_last_exon=CGDmod orf_changed=false scenario_first_exon=A scenario_last_exon=A]
Ca21chr1	1449779	1450444	-	orf19.6231	1449779	1450444	1	1450444	1449779	1450368	1449937	MRPL19	orf19.13611|IPF14569.2|IPF12523.3|Contig4-2906_0017|orf6.1587|orf6.5125|CA3009|CaO19.6231	Protein described as a ribosomal protein; induced upon adherence to polystyrene [label_first_exon=CGDmod label_last_exon=CGDmod orf_changed=false scenario_first_exon=A scenario_last_exon=A]
Ca21chr1	1450611	1451861	+	orf19.6230	1450611	1451861	1	1450611	1451861	1450648	1451823		orf19.13610|IPF14568.2|IPF18936.2|Contig4-2906_0018|orf6.5126|CA3010|CaO19.6230|RAI1|CaO19.13610|IPF14568	Predicted ORF in Assemblies 19, 20 and 21 [label_first_exon=CGDmod label_last_exon=CGDmod orf_changed=false scenario_first_exon=A scenario_last_exon=A]
Ca21chr1	1453252	1455073	+	orf19.6229	1453252	1455073	1	1453252	1455073	1453415	1454872	CAT1	orf19.13609|CCT1|CCT|orf6.5127|CTA1|IPF20907.1|IPF20124.1|Contig4-1984_0001|Contig4-2906_0020|CA3011|CaO19.13609|CaO19.6229	Catalase; role in resistance to oxidative stress, neutrophils, peroxide; role in murine systemic virulence; regulated by iron, ciclopirox olamine, fluconazole, growth, carbon source, pH, Rim101p, Ssn6p, Hog1p, farnesol, core stress response [label_first_exon=CGDmod label_last_exon=CGDmod orf_changed=false scenario_first_exon=A scenario_last_exon=A]
Ca21chr1	1455437	1456730	+	orf19.6227	1455437	1456730	1	1455437	1456730	1455604	1456596		orf19.13607|IPF20919.1|IPF14013.2|Contig4-1851_0006|Contig4-1851_0008|orf6.5129|CA3012|CaO19.13607|CaO19.6227|IPF14013	Predicted ORF in Assemblies 19, 20 and 21 [label_first_exon=CGDmod label_last_exon=CGDmod orf_changed=false scenario_first_exon=A scenario_last_exon=A]
Ca21chr1	1456893	1458031	+	ntar_134	1456893	1458031	1	1456893	1458031					[label_first_exon=novel label_last_exon=novel orf_changed=false scenario_first_exon=B scenario_last_exon=B]
Ca21chr1	1457026	1458175	-	orf19.6225.1	1457026	1458175	1	1458175	1457026	1457571	1457278		IPF20970.1|IPF20125.1|Contig4-1851_0004|CA3013|PET117	ORF Predicted by Annotation Working Group [label_first_exon=CGDmod label_last_exon=CGDmod orf_changed=false scenario_first_exon=A scenario_last_exon=A]
Ca21chr1	1458782	1461611	+	orf19.6225	1458782	1461611	1	1458782	1461611	1459337	1461391	PCL7	orf19.13605|IPF11915.2|IPF18998.2|Contig4-2759_0013|orf6.1290|orf6.5131|CA3014|CaO19.6225|IPF11915	Protein described as cyclin-like, possible Pho85p cyclin; hyphal downregulated; transcriptionally activated by Mnl1p under weak acid stress [label_first_exon=CGDmod label_last_exon=CGDmod orf_changed=false scenario_first_exon=A scenario_last_exon=A]
Ca21chr1	1462779	1464272	+	orf19.6224	1462779	1464272	1	1462779	1464272	1462779	1464272		orf19.13604|IPF20910.1|IPF11914.1|Contig4-2759_0009|orf6.1289|CA0401|CaO19.6224|RSB14|CaO19.13604|RTA1	Predicted ORF in Assemblies 19, 20 and 21 [label_first_exon=CGD label_last_exon=CGD orf_changed=false scenario_first_exon=E scenario_last_exon=E]
Ca21chr1	1464285	1464830	-	orf19.6222.1	1464285	1464830	1	1464830	1464285	1464706	1464503			ORF added to Assembly 21 based on comparative genome analysis [label_first_exon=CGDmod label_last_exon=CGDmod orf_changed=false scenario_first_exon=A scenario_last_exon=A]
Ca21chr1	1465246	1468296	-	orf19.6222	1465246	1468296	4	1468296|1468187|1465496|1465329	1468248|1465580|1465409|1465246	1468296	1465246	SPO22	orf19.13603|IPF7423.3|IPF27762.1|Contig4-2759_0006|orf6.4534|orf6.1288|CA6303|CA0400|orf19.6223|IPF7423.5f	Predicted ORF in Assemblies 19, 20 and 21; similar to S. cerevisiae Spo22p [label_first_exon=CGD label_last_exon=CGD orf_changed=false scenario_first_exon=Z scenario_last_exon=Z]
Ca21chr1	1468392	1469495	-	orf19.6220.4	1468392	1469495	2	1469495|1468865	1469308|1468392	1469344	1468534		IPF20959.1|IPF7424.1|Contig4-2759_0004|CA2579|RPL34B.3	ORF Predicted by Annotation Working Group [label_first_exon=CGDmod label_last_exon=CGDmod orf_changed=false scenario_first_exon=F scenario_last_exon=F]
Ca21chr1	1469531	1470343	-	orf19.6220.3	1469531	1470343	3	1470343|1470184|1470034	1470263|1470124|1469531	1470343	1469706	MMD1	IPF20961.1|IPF7427.2|CA2578|MMD1.3	ORF Predicted by Annotation Working Group; macrophage-downregulated protein abundance [label_first_exon=CGD label_last_exon=CGDmod orf_changed=false scenario_first_exon=F scenario_last_exon=F]
Ca21chr1	1470501	1473313	-	orf19.6220	1470501	1473313	1	1473313	1470501	1473250	1470554		orf19.13601|IPF20879.1|IPF7430.2|orf6.4532|CA2577|CaO19.13601|CAF130|CaO19.6220|IPF7430	Predicted ORF in Assemblies 19, 20 and 21 [label_first_exon=CGDmod label_last_exon=CGDmod orf_changed=false scenario_first_exon=F scenario_last_exon=F]
Ca21chr1	1473411	1475045	-	orf19.6219	1473411	1475045	1	1475045	1473411	1474919	1473564		orf19.13600|IPF20909.1|IPF7432.2|Contig4-2632_0002|orf6.4531|CA2576|CaO19.6219|CaO19.13600|IPF7432	Predicted ORF in Assemblies 19, 20 and 21 [label_first_exon=CGDmod label_last_exon=CGDmod orf_changed=false scenario_first_exon=A scenario_last_exon=A]
Ca21chr1	1475533	1479772	+	orf19.6217	1475533	1479772	1	1475533	1479772	1475717	1479514	PGA63	orf19.13598|orf19.13597|IPF20958.1|IPF7439.2|Contig4-2632_0006|orf6.4528|orf6.4529|CA2575|orf19.6216|CaO19.13598|SEC31|CaO19.6217	Putative protein of unknown function [label_first_exon=CGDmod label_last_exon=CGDmod orf_changed=false scenario_first_exon=A scenario_last_exon=A]
Ca21chr1	1479644	1483225	-	orf19.6214	1479644	1483225	1	1483225	1479644	1483049	1479813	ATC1	orf19.13595|IPF19760|ATH1|IPF20966.1|IPF19760.1|Contig4-1596_0001|Contig4-2632_0007|orf6.4526|CA2574|CaO19.6214|CaO19.13595	Cell wall acid trehalase; catalyzes hydrolysis of the disaccharide trehalose; similar to S. cerevisiae vacuolar acid trehalase (Ath1p) [label_first_exon=CGDmod label_last_exon=CGDmod orf_changed=false scenario_first_exon=G scenario_last_exon=G]
Ca21chr1	1483537	1484150	-	tp(agg)1	1483537	1484150	2	1484150|1484075	1484114|1483537	1483828	1483604		tP(AGG)1.2	tRNA-Pro predicted by tRNAscan-SE [label_first_exon=CGD label_last_exon=CGDmod orf_changed=true scenario_first_exon=Z scenario_last_exon=D]
Ca21chr1	1484787	1485890	+	orf19.6213	1484787	1485890	1	1484787	1485890	1484830	1485732	SUI2	orf19.13594|IPF20923.1|IPF13764.2|Contig4-2125_0001|orf6.4525|CA2573|CaO19.13594|CaO19.6213	Putative translation initiation factor; genes encoding ribosomal subunits, translation factors, and tRNA synthetases are downregulated upon phagocytosis by murine macrophage; protein detected by mass spec in stationary phase cultures [label_first_exon=CGDmod label_last_exon=CGDmod orf_changed=false scenario_first_exon=A scenario_last_exon=A]
Ca21chr1	1485741	1487601	-	orf19.6211	1485741	1487601	1	1487601	1485741	1487542	1485887		orf19.13592|IPF20905.1|IPF13766.2|Contig4-2125_0002|Contig4-2125_0003|orf6.4523|CA2572|CaO19.13592|PTE99|CaO19.6211|IPF13766	Predicted ORF in Assemblies 19, 20 and 21 [label_first_exon=CGDmod label_last_exon=CGDmod orf_changed=false scenario_first_exon=F scenario_last_exon=F]
Ca21chr1	1487721	1489281	-	orf19.6209	1487721	1489281	1	1489281	1487721	1489211	1487778		orf19.13590|IPF13769.1|IPF13767.3|Contig4-2125_0004|orf6.4521|orf6.5415|CA2571|CaO19.6209|IPF13769	Predicted membrane transporter, member of the monocarboxylate porter (MCP) family, major facilitator superfamily (MFS) [label_first_exon=CGDmod label_last_exon=CGDmod orf_changed=false scenario_first_exon=F scenario_last_exon=F]
Ca21chr1	1487960	1489190	+	ntar_135	1487960	1489190	1	1487960	1489190	1488412	1488834			[label_first_exon=novel label_last_exon=novel orf_changed=false scenario_first_exon=B scenario_last_exon=B]
Ca21chr1	1489673	1489788	-	tl(uaa)4	1489673	1489788	2	1489788|1489718	1489750|1489673				tL(UAA)4.2	tRNA-Leu predicted by tRNAscan-SE [label_first_exon=CGD label_last_exon=CGD orf_changed=false scenario_first_exon=Z scenario_last_exon=Z]
Ca21chr1	1490336	1492913	+	orf19.6208	1490336	1492913	1	1490336	1492913	1490379	1492802	MEF2	orf19.13589|IPF20891.1|IPF8163.1|Contig4-2876_0010|orf6.5416|CA3212|CaO19.6208	Predicted ORF in Assemblies 19, 20 and 21; caspofungin induced [label_first_exon=CGDmod label_last_exon=CGDmod orf_changed=true scenario_first_exon=A scenario_last_exon=A]
Ca21chr1	1493074	1494190	+	orf19.6205	1493074	1494190	1	1493074	1494190	1493138	1494094		orf19.13586|IPF20921.1|IPF8160.1|Contig4-2876_0011|Contig4-2876_0012|orf6.5419|CA3213|CaO19.6205|CaO19.13586|IPF8160	Predicted ORF in Assemblies 19, 20 and 21 [label_first_exon=CGDmod label_last_exon=CGDmod orf_changed=false scenario_first_exon=A scenario_last_exon=A]
Ca21chr1	1494081	1497275	-	orf19.6203	1494081	1497275	1	1497275	1494081	1497140	1494204		PUT3|orf19.13584|IPF19238.2|IPF8158.2|Contig4-2876_0013|orf6.536|orf6.5421|CA3214|CaO19.6203	Predicted zinc-finger protein of unknown function; has similarity to S. cerevisiae Put3p, which is a transcription factor involved in the regulation of proline utilization genes [label_first_exon=CGDmod label_last_exon=CGDmod orf_changed=false scenario_first_exon=A scenario_last_exon=A]
Ca21chr1	1497797	1499186	-	orf19.6202	1497797	1499186	1	1499186	1497797	1499055	1497979	RBT4	orf19.13583|orf6.537|YJL79|PRY4|IPF8153.3|IPF27769.1|Contig4-2876_0017|orf6.5422|CA0104|IPF8153.2	Protein with similarity to plant pathogenesis-related proteins; required for virulence in mouse systemic and rabbit corneal infections; not required for filamentation; mRNA binds to She3p and is localized to hyphal tips [label_first_exon=CGDmod label_last_exon=CGDmod orf_changed=false scenario_first_exon=A scenario_last_exon=A]
Ca21chr1	1502242	1503195	-	orf19.6200	1502242	1503195	1	1503195	1502242	1503195	1502242		orf19.13580|IPF8147.2|IPF27770.1|Contig4-2022_0012|Contig4-2612_0003|orf6.5424|orf6.929|CA0229|CaO19.6200|IPF8147	Predicted ORF in Assemblies 19, 20 and 21 [label_first_exon=CGD label_last_exon=CGD orf_changed=false scenario_first_exon=Z scenario_last_exon=Z]
Ca21chr1	1504743	1507494	-	orf19.6199	1504743	1507494	2	1507494|1507055	1507434|1504743	1507029	1504870		orf19.13579|IPF20894.1|IPF13040.1|Contig4-2612_0009|orf6.5425|CA3215|CaO19.6199|HCS1|CaO19.13579	Predicted ORF in Assemblies 19, 20 and 21; intron in 5'-UTR [label_first_exon=CGDmod label_last_exon=CGDmod orf_changed=true scenario_first_exon=F scenario_last_exon=A]
Ca21chr1	1507584	1508460	-	orf19.6198.1	1507584	1508460	2	1508460|1508123	1508331|1507584	1508336	1507818		IPF20969.1|IPF13038.1|Contig4-2612_0013|CA3216|IPF13038.3f|IPF13038	Predicted ORF in Assemblies 19, 20 and 21; gene has intron; gene was predicted by Annotation Working Group (AWG), subsequently removed from Assembly 20 by the AWG, and later reinstated (see Locus History) [label_first_exon=CGDmod label_last_exon=CGDmod orf_changed=false scenario_first_exon=F scenario_last_exon=F]
Ca21chr1	1508968	1511996	-	orf19.6197	1508968	1511996	1	1511996	1508968	1511622	1509973		orf19.13577|IPF20903.1|IPF19979.1|Contig4-2590_0004|Contig4-2590_0005|orf6.5427|CA3217|CaO19.13577|DHH1|CaO19.6197	Predicted ORF in Assemblies 19, 20 and 21 [label_first_exon=CGDmod label_last_exon=CGDmod orf_changed=false scenario_first_exon=A scenario_last_exon=A]
Ca21chr1	1513182	1514134	+	orf19.6196	1513182	1514134	1	1513182	1514134	1513343	1513909		orf19.13576|IPF20931.1|IPF10005.1|Contig4-2590_0009|orf6.5428|CA3218|CaO19.13576|CaO19.6196|IPF10005	Predicted ORF in Assemblies 19, 20 and 21; possibly spurious ORF (Annotation Working Group prediction) [label_first_exon=CGDmod label_last_exon=CGDmod orf_changed=false scenario_first_exon=A scenario_last_exon=A]
Ca21chr1	1514119	1516522	-	orf19.6195	1514119	1516522	1	1516522	1514119	1516388	1514154		orf19.13575|IPF20893.1|IPF10003.2|Contig4-2590_0011|orf6.5429|CA3219|RNH70|CaO19.6195|CaO19.13575|IPF10003	Predicted ORF in Assemblies 19, 20 and 21 [label_first_exon=CGDmod label_last_exon=CGDmod orf_changed=false scenario_first_exon=F scenario_last_exon=F]
Ca21chr1	1516632	1517852	-	orf19.6194	1516632	1517852	1	1517852	1516632	1517800	1516859		orf19.13574|IPF10001|IPF20922.1|IPF10001.2|Contig4-1805_0002|orf6.5430|CA3220|CaO19.13574|CaO19.6194	Protein not essential for viability; possibly spurious ORF (Annotation Working Group prediction) [label_first_exon=CGDmod label_last_exon=CGDmod orf_changed=false scenario_first_exon=F scenario_last_exon=F]
Ca21chr1	1516894	1517647	+	ntar_136	1516894	1517647	1	1516894	1517647					[label_first_exon=novel label_last_exon=novel orf_changed=false scenario_first_exon=B scenario_last_exon=B]
Ca21chr1	1518217	1522248	+	orf19.6193	1518217	1522248	1	1518217	1522248	1518264	1522049	TAF145	orf19.8354|orf19.13573|IPF20901.1|IPF10000.2|IPF26567.1|IPF16558.2|orf6.996|orf6.5431|TAF1|CA3221|CA0255|orf19.735|IPF10000.5eoc	Protein likely to be essential for growth, based on an insertional mutagenesis strategy; similar to S. cerevisiae Taf145p, which is a component of RNA polymerase II transcription factor TFIID; flucytosine repressed [label_first_exon=CGDmod label_last_exon=CGDmod orf_changed=false scenario_first_exon=A scenario_last_exon=A]
Ca21chr1	1526789	1529011	+	orf19.4456	1526789	1529011	1	1526789	1529011	1527013	1528836	GAP4	orf19.11936|IPF22804.1|IPF6541.2|GAP5|Contig4-1998_0001|orf6.7269|CA4667|GAP31|CaO19.11936|CaO19.4456	Putative amino acid permease; hyphal induced; regulated by Gcn2p and Gcn4p; shows colony morphology-related gene regulation by Ssn6p; detected at plasma membrane of yeast-form and germ tube by mass spectrometry [label_first_exon=CGDmod label_last_exon=CGDmod orf_changed=false scenario_first_exon=A scenario_last_exon=A]
Ca21chr1	1528932	1531089	-	orf19.4455	1528932	1531089	1	1531089	1528932	1530826	1529021		orf19.11935|IPF22807.1|IPF6542.1|Contig4-1998_0002|orf6.7268|CA4666|CaO19.4455|CaO19.11935|IPF6542	Predicted ORF in Assemblies 19, 20 and 21 [label_first_exon=CGDmod label_last_exon=CGDmod orf_changed=false scenario_first_exon=A scenario_last_exon=A]
Ca21chr1	1531303	1534700	-	orf19.4451	1531303	1534700	1	1534700	1531303	1534645	1531511	RIA1	orf19.11931|IPF22841.1|IPF6548.2|Contig4-1998_0005|Contig4-2531_0013|orf6.7264|CA4665|CaO19.4451|CaO19.11931|IPF6548	Putative translation elongation factor; genes encoding ribosomal subunits, translation factors, and tRNA synthetases are downregulated upon phagocytosis by murine macrophage [label_first_exon=CGDmod label_last_exon=CGDmod orf_changed=false scenario_first_exon=A scenario_last_exon=A]
Ca21chr1	1534771	1535250	+	orf19.4450.2	1534771	1535250	1	1534771	1535250	1534840	1535082			ORF added to Assembly 21 based on comparative genome analysis [label_first_exon=CGDmod label_last_exon=CGDmod orf_changed=false scenario_first_exon=A scenario_last_exon=A]
Ca21chr1	1535085	1535751	-	orf19.4450.1	1535085	1535751	1	1535751	1535085	1535433	1535227		IPF22833.1|IPF6551.2|Contig4-2531_0010|CA4664|IPF6551.3f	ORF Predicted by Annotation Working Group [label_first_exon=CGDmod label_last_exon=CGDmod orf_changed=false scenario_first_exon=A scenario_last_exon=A]
Ca21chr1	1536562	1538879	-	orf19.4450	1536562	1538879	1	1538879	1536562	1538464	1536764		ZCF23|orf19.11930|IPF18188.2|IPF6554.2|Contig4-2531_0005|Contig4-2531_0007|orf6.7263|CA4663|CaO19.11930|CaO19.4450|IPF6554	Predicted zinc-finger protein of unknown function [label_first_exon=CGDmod label_last_exon=CGDmod orf_changed=false scenario_first_exon=A scenario_last_exon=A]
Ca21chr1	1540711	1541744	+	orf19.4449	1540711	1541744	1	1540711	1541744	1540755	1541501		orf19.11929|IPF22817.1|IPF6557.1|orf6.7262|CA4662|CaO19.4449|LYS7|CaO19.11929	Predicted ORF in Assemblies 19, 20 and 21 [label_first_exon=CGDmod label_last_exon=CGDmod orf_changed=false scenario_first_exon=A scenario_last_exon=A]
Ca21chr1	1542061	1544916	+	orf19.4448	1542061	1544916	1	1542061	1544916	1542293	1544758	SOG2	orf19.11928|IPF22794.1|IPF6561.2|Contig4-2378_0006|orf6.7261|CA4661|CaO19.11928|CaO19.4448|IPF6561	Leucine-rich-repeat domain protein of RAM cell wall integrity signaling network; role in cell separation, azole sensitivity; required for hyphal growth; lacks orthologs in higher eukaryotes [label_first_exon=CGDmod label_last_exon=CGDmod orf_changed=false scenario_first_exon=A scenario_last_exon=A]
Ca21chr1	1545416	1546445	+	orf19.4447	1545416	1546445	1	1545416	1546445	1545462	1546361	YMC1	orf19.11927|IPF22816.1|IPF6563.1|Contig4-2378_0001|orf6.7260|CA4660|CaO19.4447|CaO19.11927	Predicted ORF in Assemblies 19, 20 and 21; flucytosine induced [label_first_exon=CGDmod label_last_exon=CGDmod orf_changed=false scenario_first_exon=A scenario_last_exon=A]
Ca21chr1	1546298	1548251	-	orf19.4446	1546298	1548251	1	1548251	1546298	1548214	1546472		orf19.11926|IPF22808.1|IPF17754.2|orf6.7259|CA4659|CaO19.4446|CaO19.11926|IPF17754	Protein similar to ammomium permeases that is probably inactive, as a mep2 mep3 double homozygous null mutation abolishes cellular ammomium permease activity; fungal-specific (no human or murine homolog) [label_first_exon=CGDmod label_last_exon=CGDmod orf_changed=false scenario_first_exon=A scenario_last_exon=A]
Ca21chr1	1549779	1551488	+	orf19.4445	1549779	1551488	1	1549779	1551488	1549838	1551466		orf19.11925|IPF22811.1|IPF3092.1|Contig4-2907_0018|orf6.7258|CA4658|CaO19.11925|CaO19.4445|IPF3092	Predicted ORF in Assemblies 19, 20 and 21; Plc1p-regulated [label_first_exon=CGDmod label_last_exon=CGDmod orf_changed=false scenario_first_exon=A scenario_last_exon=A]
Ca21chr1	1551742	1552829	+	orf19.4444	1551742	1552829	1	1551742	1552829	1551791	1552717	PHO15	orf19.11924|IPF22814.1|IPF3094.1|Contig4-2907_0015|orf6.7257|CA4657|CaO19.4444|PHO131|CaO19.11924|PHO13|IPF3094	Protein described as 4-nitrophenyl phosphatase, possible histone H2A phosphatase; involved in regulation of white-opaque switching; hyphal downregulated; induced in core stress response; induced by heavy metal (cadmium) stress via Hog1p [label_first_exon=CGDmod label_last_exon=CGDmod orf_changed=false scenario_first_exon=A scenario_last_exon=A]
Ca21chr1	1552764	1553020	-	ntar_137	1552764	1553020	1	1553020	1552764					[label_first_exon=novel label_last_exon=novel orf_changed=false scenario_first_exon=B scenario_last_exon=B]
Ca21chr1	1553448	1554293	+	orf19.4443	1553448	1554293	1	1553448	1554293	1553589	1554143	YPD1	orf19.11923|orf6.7256|IPF22818.1|IPF3095.1|Contig4-2907_0011|CA4656|CaO19.4443|CaO19.11923|IPF3095	Phosphohistidine intermediate protein in a phosphorelay signal transduction pathway; residue His69 is the phosphoacceptor histidine; predicted to be soluble and cytosolic; functional homolog of S. cerevisiae Ypd1p [label_first_exon=CGDmod label_last_exon=CGDmod orf_changed=false scenario_first_exon=A scenario_last_exon=A]
Ca21chr1	1554098	1556036	-	orf19.4442	1554098	1556036	1	1556036	1554098	1555985	1554303	ALG9	orf19.11922|IPF22809.1|IPF3098.2|Contig4-2907_0010|orf6.7255|CA4655|CaO19.11922|CaO19.4442|IPF3098	Putative mannosyltransferase; similar to S. cerevisiae Alg9p; has HKEXRF motif [label_first_exon=CGDmod label_last_exon=CGDmod orf_changed=false scenario_first_exon=F scenario_last_exon=F]
Ca21chr1	1556141	1558033	-	orf19.4441	1556141	1558033	1	1558033	1556141	1557966	1556170		orf19.11921|IPF22806.1|IPF3101.1|Contig4-2907_0006|Contig4-2907_0007|orf6.7254|CA4654|CaO19.11921|DNA43|CaO19.4441|IPF3101	Predicted ORF in Assemblies 19, 20 and 21 [label_first_exon=CGDmod label_last_exon=CGDmod orf_changed=false scenario_first_exon=F scenario_last_exon=F]
Ca21chr1	1558150	1560770	+	orf19.4440	1558150	1560770	1	1558150	1560770	1558202	1560721	SEC34	orf19.11920|IPF22793.1|IPF3102.1|Contig4-2907_0005|orf6.7253|CA4653|COG3|CaO19.4440|CaO19.11920|IPF3102	Protein not essential for viability; similar to S. cerevisiae Cog3p, which is a component of the conserved oligomeric Golgi complex involved in intracellular protein trafficking [label_first_exon=CGDmod label_last_exon=CGDmod orf_changed=false scenario_first_exon=A scenario_last_exon=A]
Ca21chr1	1560496	1561175	-	orf19.4439.1	1560496	1561175	1	1561175	1560496	1560986	1560777		IPF22795.1|IPF3103.2|orf6.3230	ORF Predicted by Annotation Working Group [label_first_exon=CGDmod label_last_exon=CGDmod orf_changed=false scenario_first_exon=A scenario_last_exon=A]
Ca21chr1	1561038	1561481	+	orf19.4439	1561038	1561481	1	1561038	1561481	1561038	1561481		orf19.11919|IPF22822.1|IPF3105.2|Contig4-2907_0004|orf6.7252|CA4652|CaO19.11919|CaO19.4439|IPF3105	[NOT TRANSCRIBED?] Predicted ORF in Assemblies 19, 20 and 21 [label_first_exon=CGD label_last_exon=CGD orf_changed=false scenario_first_exon=Z scenario_last_exon=Z]
Ca21chr1	1569740	1570173	-	tl(aag)2	1569740	1570173	2	1570173|1570098	1570137|1569740	1570167	1569962		tL(AAG)2.2	tRNA-Leu predicted by tRNAscan-SE; has atypical G at position 32 [label_first_exon=CGD label_last_exon=CGDmod orf_changed=true scenario_first_exon=Z scenario_last_exon=D]
Ca21chr1	1570906	1571473	+	ntar_138	1570906	1571473	1	1570906	1571473					[label_first_exon=novel label_last_exon=novel orf_changed=false scenario_first_exon=B scenario_last_exon=B]
Ca21chr1	1571384	1571662	-	ntar_139	1571384	1571662	1	1571662	1571384	1571557	1571384			[label_first_exon=novel label_last_exon=novel orf_changed=false scenario_first_exon=B scenario_last_exon=B]
Ca21chr1	1573775	1574044	+	ntar_140	1573775	1574044	1	1573775	1574044	1573775	1573897			[label_first_exon=novel label_last_exon=novel orf_changed=false scenario_first_exon=B scenario_last_exon=B]
Ca21chr1	1578359	1580772	+	orf19.4438	1578359	1580772	1	1578359	1580772	1578967	1580490	RME1	orf19.11918|IPF3121|IPF3121.1|IPF28396.1|Contig4-3008_0024|orf6.7251|CA4651|CaO19.4438	Protein similar to S. cerevisiae meiotic regulator Rme1p; white-specific transcription; upregulation correlates with clinical development of fluconazole resistance; transcription is not regulated during rat oral infection [label_first_exon=CGDmod label_last_exon=CGDmod orf_changed=false scenario_first_exon=A scenario_last_exon=A]
Ca21chr1	1580496	1581040	-	ntar_141	1580496	1581040	1	1581040	1580496					[label_first_exon=novel label_last_exon=novel orf_changed=false scenario_first_exon=B scenario_last_exon=B]
Ca21chr1	1581182	1584450	+	orf19.4437	1581182	1584450	2	1581182|1581323	1581252|1584450	1581235	1584358		orf19.11916|IPF9859.2|IPF28412.1|Contig4-3008_0028|Contig4-3008_0029|orf6.7249|CA4650|ISW1|ISW1.3	Predicted ORF in Assemblies 19, 20 and 21 [label_first_exon=CGDmod label_last_exon=CGDmod orf_changed=false scenario_first_exon=F scenario_last_exon=F]
Ca21chr1	1583991	1584993	-	orf19.4436	1583991	1584993	1	1584993	1583991	1584935	1584381		orf19.11915|IPF22819.1|IPF9860.2|Contig4-3008_0031|orf6.7248|CA4649|GPX2|CaO19.11915|CaO19.4436|GPX4	Predicted ORF in Assemblies 19, 20 and 21 [label_first_exon=CGDmod label_last_exon=CGDmod orf_changed=true scenario_first_exon=A scenario_last_exon=A]
Ca21chr1	1585872	1590148	+	orf19.4435	1585872	1590148	1	1585872	1590148	1586011	1589922		orf19.11914|IPF9864.1|IPF28404.1|Contig4-3008_0033|orf6.7247|CA4648|STU1|CaO19.11914|CaO19.4435|IPF9864	Predicted ORF in Assemblies 19, 20 and 21 [label_first_exon=CGDmod label_last_exon=CGDmod orf_changed=false scenario_first_exon=A scenario_last_exon=A]
Ca21chr1	1590535	1593032	-	orf19.4433	1590535	1593032	1	1593032	1590535	1592574	1590604	CPH1	orf19.11912|APRP1|ACPR1|ACPR|IPF9866.3|IPF5536.2|Contig4-2476_0010|orf6.2724|orf6.695|orf6.7245|CA0154|CaO19.4433	Transcription factor required for mating and hyphal growth on solid media; with Efg1p required for host cytokine response; in filamentation pathway with Ess1p and Czf1p; regulates genes of galactose metabolism [label_first_exon=CGDmod label_last_exon=CGDmod orf_changed=false scenario_first_exon=G scenario_last_exon=G]
Ca21chr1	1593608	1593860	-	ntar_142	1593608	1593860	1	1593860	1593608					[label_first_exon=novel label_last_exon=novel orf_changed=false scenario_first_exon=B scenario_last_exon=B]
Ca21chr1	1594949	1598365	-	orf19.4432	1594949	1598365	1	1598365	1594949	1598119	1595267	KSP1	orf19.11910|IPF22791.1|IPF5540.2|Contig4-2969_0018|orf6.2723|CA1288|CaO19.11910|CaO19.4432	Putative protein of unknown function; mRNA binds to She3p and is localized to hyphal tips; mutation confers hypersensitivity to amphotericin B; predicted ORF in Assemblies 19, 20 and 21 [label_first_exon=CGDmod label_last_exon=CGDmod orf_changed=false scenario_first_exon=G scenario_last_exon=G]
Ca21chr1	1598525	1598954	-	ntar_143	1598525	1598954	1	1598954	1598525					[label_first_exon=novel label_last_exon=novel orf_changed=false scenario_first_exon=B scenario_last_exon=B]
Ca21chr1	1599231	1599949	+	ntar_144	1599231	1599949	1	1599231	1599949	1599811	1599933			[label_first_exon=novel label_last_exon=novel orf_changed=false scenario_first_exon=B scenario_last_exon=B]
Ca21chr1	1600014	1600152	-	ntar_145	1600014	1600152	1	1600152	1600014					[label_first_exon=novel label_last_exon=novel orf_changed=false scenario_first_exon=B scenario_last_exon=B]
Ca21chr1	1600347	1602209	+	orf19.4430	1600347	1602209	1	1600347	1602209	1600458	1602098		orf19.11908|IPF22812.1|IPF5545.2|Contig4-2969_0013|Contig4-2969_0014|orf6.2721|CA1287|CaO19.4430|CaO19.11908|IPF5545	Predicted ORF in Assemblies 19, 20 and 21 [label_first_exon=CGDmod label_last_exon=CGDmod orf_changed=false scenario_first_exon=A scenario_last_exon=A]
Ca21chr1	1601968	1604141	-	orf19.4428	1601968	1604141	1	1604141	1601968	1603689	1602250		orf19.11906|IPF5546|IPF5546.1|IPF28397.1|Contig4-2969_0012|orf6.2719|CA1286|CaO19.11906|CaO19.4428	Protein not essential for viability [label_first_exon=CGDmod label_last_exon=CGDmod orf_changed=false scenario_first_exon=A scenario_last_exon=A]
Ca21chr1	1604326	1605072	-	orf19.4427	1604326	1605072	1	1605072	1604326	1605009	1604515	SKP1	orf19.11905|IPF5549.2|IPF28398.1|Contig4-2969_0008|orf6.2718|orf6.2827|CA1285|CaO19.4427	Protein described as subunit D of kinetochore protein complex CBF3; regulated by Gcn4p; repressed in response to amino acid starvation (3-aminotriazole treatment) [label_first_exon=CGDmod label_last_exon=CGDmod orf_changed=false scenario_first_exon=A scenario_last_exon=A]
Ca21chr1	1605244	1607095	-	orf19.4426	1605244	1607095	1	1607095	1605244	1606830	1605439	PEX3	orf19.11904|IPF18715.2|IPF5552.2|Contig4-2969_0007|orf6.2717|orf6.2828|CA1362|CaO19.4426	Putative peroxisomal protein involved in targeting proteins into peroxisomes [label_first_exon=CGDmod label_last_exon=CGDmod orf_changed=false scenario_first_exon=A scenario_last_exon=A]
Ca21chr1	1609129	1610100	+	orf19.4424	1609129	1610100	1	1609129	1610100	1609129	1610100	PHO100	orf19.11902|IPF22815.1|IPF5556.1|PHO3|Contig4-2969_0004|orf6.2830|CA1363|CaO19.4424|CaO19.11902|IPF5556	Putative inducible acid phosphatase; DTT-extractable and observed in culture supernatant under low-phosphate conditions; slight effect on murine virulence; induced on biofilm formation; virulence-group-correlated expression; N-glycosylated [label_first_exon=CGD label_last_exon=CGD orf_changed=false scenario_first_exon=Z scenario_last_exon=Z]
Ca21chr1	1610137	1610698	-	ntar_146	1610137	1610698	1	1610698	1610137					[label_first_exon=novel label_last_exon=novel orf_changed=false scenario_first_exon=B scenario_last_exon=B]
Ca21chr1	1610930	1614440	+	orf19.4423	1610930	1614440	1	1610930	1614440	1611087	1614308		orf19.11901|IPF22836.1|IPF5561.2|Contig4-2969_0001|Contig4-2969_0002|orf6.2831|CA1364|CaO19.4423|CaO19.11901|IPF5561	Predicted ORF in Assemblies 19, 20 and 21 [label_first_exon=CGDmod label_last_exon=CGDmod orf_changed=false scenario_first_exon=A scenario_last_exon=A]
Ca21chr1	1615586	1615745	+	ntar_147	1615586	1615745	1	1615586	1615745					[label_first_exon=novel label_last_exon=novel orf_changed=false scenario_first_exon=B scenario_last_exon=B]
Ca21chr1	1615671	1616981	-	orf19.2799	1615671	1616981	1	1616981	1615671	1616916	1615765	GPI8	orf19.10317|IPF24553.1|IPF11799.2|Contig4-2693_0008|orf6.3728|CA2007|CaO19.2799|CaO19.10317	Protein likely to be essential for growth, based on an insertional mutagenesis strategy; similar to S. cerevisiae Gpi8p, which is a subunit of the GPI transamidase complex that adds GPI anchors to proteins [label_first_exon=CGDmod label_last_exon=CGDmod orf_changed=false scenario_first_exon=F scenario_last_exon=F]
Ca21chr1	1617137	1619172	-	orf19.2798	1617137	1619172	1	1619172	1617137	1619149	1617182		orf19.10316|IPF24546.1|IPF11801.2|Contig4-2693_0007|orf6.3727|CA2006|CaO19.10316|CaO19.2798|IPF11801	Putative helicase; fungal-specific (no human or murine homolog) [label_first_exon=CGDmod label_last_exon=CGDmod orf_changed=false scenario_first_exon=F scenario_last_exon=F]
Ca21chr1	1619388	1621259	-	orf19.2797	1619388	1621259	1	1621259	1619388	1621259	1619388		orf19.10315|IPF24549.1|IPF11802.2|Contig4-2693_0005|orf6.3726|CA2005|CaO19.2797|CaO19.10315|IPF11802	[NOT TRANSCRIBED?] Predicted ORF in Assemblies 19, 20 and 21 [label_first_exon=CGD label_last_exon=CGD orf_changed=false scenario_first_exon=Z scenario_last_exon=Z]
Ca21chr1	1621401	1623540	-	orf19.2796	1621401	1623540	1	1623540	1621401	1623502	1621508		orf19.10314|IPF24548.1|IPF15718.2|Contig4-2693_0003|orf6.3725|CA2004|CaO19.2796|POL12	Predicted ORF in Assemblies 19, 20 and 21 [label_first_exon=CGDmod label_last_exon=CGDmod orf_changed=false scenario_first_exon=A scenario_last_exon=A]
Ca21chr1	1623766	1624990	-	orf19.2795	1623766	1624990	1	1624990	1623766	1624898	1623924		orf19.10313|IPF24554.1|IPF16471.1|Contig4-1628_0003|orf6.3724|CA2003|LHP1|CaO19.2795|IPF16471	Predicted ORF in Assemblies 19, 20 and 21 [label_first_exon=CGDmod label_last_exon=CGDmod orf_changed=false scenario_first_exon=A scenario_last_exon=A]
Ca21chr1	1625216	1626196	+	orf19.2794	1625216	1626196	1	1625216	1626196	1625260	1626093		orf19.10312|IPF24557.1|IPF16470.2|Contig4-1628_0004|Contig4-1676_0002|orf6.3723|YDL219W|CA2002|CaO19.10312|CaO19.2794|IPF16470	Protein regulated by Gcn4p; repressed in response to amino acid starvation (3-aminotriazole treatment); alkaline upregulated; macrophage-induced protein [label_first_exon=CGDmod label_last_exon=CGDmod orf_changed=false scenario_first_exon=A scenario_last_exon=A]
Ca21chr1	1626180	1629427	-	orf19.2792	1626180	1629427	1	1629427	1626180	1629144	1626286	IST2	orf19.10310|IPF7245.3|IPF17074.2|Contig4-2218_0006|orf6.3611|orf6.3721|CA2001|CaO19.2792|IPF17074	Predicted ORF in Assemblies 19, 20 and 21 [label_first_exon=CGDmod label_last_exon=CGDmod orf_changed=false scenario_first_exon=A scenario_last_exon=A]
Ca21chr1	1630691	1630786	+	orf19.2800	1630691	1630786	1	1630691	1630786					Predicted ORF in Assembly 20 and 21 [label_first_exon=CGD label_last_exon=CGD orf_changed=false scenario_first_exon=Z scenario_last_exon=Z]
Ca21chr1	1631014	1631370	-	ntar_148	1631014	1631370	1	1631370	1631014	1631370	1631167			[label_first_exon=novel label_last_exon=novel orf_changed=false scenario_first_exon=B scenario_last_exon=B]
Ca21chr1	1631779	1634913	-	orf19.2791	1631779	1634913	1	1634913	1631779	1634762	1631898		orf19.10309|IPF7255.2|IPF11796.1|Contig4-2483_0003|Contig4-2693_0010|orf6.3608|orf6.3610|orf6.3720|CA2000|CaO19.2791|IPF11796	Predicted ORF in Assemblies 19, 20 and 21 [label_first_exon=CGDmod label_last_exon=CGDmod orf_changed=false scenario_first_exon=A scenario_last_exon=A]
Ca21chr1	1635101	1636526	+	orf19.2790	1635101	1636526	1	1635101	1636526	1635240	1636334	SWD2	orf19.10306|IPF7260.1|IPF11792.2|Contig4-2384_0002|Contig4-2384_0003|orf6.3607|orf6.3719|CA1910|CaO19.10306|CaO19.2790|IPF7260	Predicted ORF in Assemblies 19, 20 and 21 [label_first_exon=CGDmod label_last_exon=CGDmod orf_changed=false scenario_first_exon=A scenario_last_exon=A]
Ca21chr1	1636441	1636839	-	ntar_149	1636441	1636839	1	1636839	1636441					[label_first_exon=novel label_last_exon=novel orf_changed=false scenario_first_exon=B scenario_last_exon=B]
Ca21chr1	1636935	1638010	+	orf19.2789	1636935	1638010	1	1636935	1638010	1636942	1637901		orf19.10305|IPF24555.1|IPF7262.2|Contig4-2384_0004|orf6.3606|orf6.977|CA0248|CaO19.2789|IPF7262	Predicted ORF in Assemblies 19, 20 and 21 [label_first_exon=CGDmod label_last_exon=CGDmod orf_changed=false scenario_first_exon=A scenario_last_exon=A]
Ca21chr1	1637880	1639192	-	orf19.2788	1637880	1639192	1	1639192	1637880	1639135	1637927		orf19.10304|IPF24552.1|IPF7263.2|Contig4-2384_0005|Contig4-2384_0007|orf6.3605|orf6.976|CA0247|CaO19.2788|RIB21	Predicted ORF in Assemblies 19, 20 and 21 [label_first_exon=CGDmod label_last_exon=CGDmod orf_changed=false scenario_first_exon=A scenario_last_exon=A]
Ca21chr1	1639483	1640851	-	orf19.2787	1639483	1640851	1	1640851	1639483	1640814	1639582	PRY1	orf19.10303|IPF20091.1|IPF20053.1|Contig4-2384_0008|orf6.3604|orf6.975|CA1909|CaO19.2787|IPF20091	Transcription is opaque specific; transcription is repressed in response to alpha pheromone in SpiderM medium [label_first_exon=CGDmod label_last_exon=CGDmod orf_changed=false scenario_first_exon=A scenario_last_exon=A]
Ca21chr1	1641901	1645390	-	orf19.2786	1641901	1645390	1	1645390	1641901	1645192	1642067		orf19.10302|IPF24565.1|IPF7268.2|Contig4-2533_0009|orf6.3603|CA1908|APL3|CaO19.2786|CaO19.10302	Predicted ORF in Assemblies 19, 20 and 21 [label_first_exon=CGDmod label_last_exon=CGDmod orf_changed=false scenario_first_exon=A scenario_last_exon=A]
Ca21chr1	1645584	1646560	+	orf19.2785	1645584	1646560	1	1645584	1646560	1645704	1646228	ATP7	orf19.10301|IPF24558.1|IPF7270.1|orf6.3602|CA1907|CaO19.2785|CaO19.10301	Putative subunit of the F1F0-ATPase complex; shows colony morphology-related gene regulation by Ssn6p; farnesol-, macrophage-downregulated protein abundance [label_first_exon=CGDmod label_last_exon=CGDmod orf_changed=false scenario_first_exon=A scenario_last_exon=A]
Ca21chr1	1646326	1647328	-	orf19.2784	1646326	1647328	1	1647328	1646326	1647328	1646384		orf19.10300|IPF24556.1|IPF7271.1|Contig4-2533_0003|Contig4-2533_0004|orf6.3601|CA1906|CaO19.2784|CaO19.10300|IPF7271	Predicted ORF in Assemblies 19, 20 and 21 [label_first_exon=CGDmod label_last_exon=CGDmod orf_changed=false scenario_first_exon=D scenario_last_exon=D]
Ca21chr1	1647588	1648207	+	ntar_150	1647588	1648207	1	1647588	1648207	1647989	1648207			[label_first_exon=novel label_last_exon=novel orf_changed=false scenario_first_exon=B scenario_last_exon=B]
Ca21chr1	1647638	1648912	-	orf19.2783	1647638	1648912	1	1648912	1647638	1648912	1647638	PIR32	orf19.10299|IPF24551.1|IPF7274.2|Contig4-2533_0002|orf6.3600|CA1905|CaO19.10299|PIR3|CaO19.2783|IPF7274	[NOT TRANSCRIBED?] Protein described as putative cell wall structural component; macrophage-induced gene [label_first_exon=CGD label_last_exon=CGD orf_changed=false scenario_first_exon=Z scenario_last_exon=Z]
Ca21chr1	1649634	1650560	+	orf19.2782	1649634	1650560	1	1649634	1650560	1649731	1650258		orf19.10298|IPF7275.2|IPF19489.2|Contig4-2533_0001|orf6.14|orf6.3599|CA1904|CaO19.10298|GRX5|CaO19.2782	Predicted ORF in Assemblies 19, 20 and 21 [label_first_exon=CGDmod label_last_exon=CGDmod orf_changed=false scenario_first_exon=A scenario_last_exon=A]
Ca21chr1	1650887	1651487	+	ntar_151	1650887	1651487	1	1650887	1651487	1651236	1651487			[label_first_exon=novel label_last_exon=novel orf_changed=false scenario_first_exon=B scenario_last_exon=B]
Ca21chr1	1651229	1654072	-	orf19.2781	1651229	1654072	1	1654072	1651229	1653745	1651229		orf19.10297|IPF14089.2|IPF19488.2|Contig4-2630_0016|orf6.15|orf6.859|CA0206|CaO19.2781|IPF14089	Predicted ORF in Assemblies 19, 20 and 21 [label_first_exon=CGD label_last_exon=CGD orf_changed=false scenario_first_exon=E scenario_last_exon=E]
Ca21chr1	1656963	1659084	-	ntar_152	1656963	1659084	1	1659084	1656963	1659046	1658867			[label_first_exon=novel label_last_exon=novel orf_changed=false scenario_first_exon=B scenario_last_exon=B]
Ca21chr1	1658949	1659461	+	orf19.2779	1658949	1659461	1	1658949	1659461	1658949	1659461		orf19.10295|orf19.10296|IPF24559.1|IPF16330.2|Contig4-2630_0002|orf6.1476|orf6.1477|orf19.2780|CaO19.2779|CaO19.10295	Predicted ORF in Assemblies 19, 20 and 21 [label_first_exon=CGD label_last_exon=CGD orf_changed=false scenario_first_exon=Z scenario_last_exon=Z]
Ca21chr1	1659233	1659876	-	ntar_153	1659233	1659876	1	1659876	1659233					[label_first_exon=novel label_last_exon=novel orf_changed=false scenario_first_exon=B scenario_last_exon=B]
Ca21chr1	1660182	1663440	+	orf19.2778	1660182	1663440	1	1660182	1663440	1660272	1662500		orf19.8812|orf19.10294|IPF26069.1|IPF18002.2|IPF24547.1|IPF16466.1|orf6.866|orf6.1475|CA0207|CA0504|orf19.1226|IPF16466.5eoc|IPF16466	Putative protein of unknown function, transcription is upregulated in clinical isolates from HIV+ patients with oral candidiasis; predicted ORF in Assemblies 19, 20 and 21 [label_first_exon=CGDmod label_last_exon=CGDmod orf_changed=false scenario_first_exon=G scenario_last_exon=G]
Ca21chr1	1663582	1666070	+	ntar_154	1663582	1666070	1	1663582	1666070	1664365	1665960			[label_first_exon=novel label_last_exon=novel orf_changed=false scenario_first_exon=B scenario_last_exon=B]
Ca21chr1	1666503	1667093	+	orf19.1227	1666503	1667093	1	1666503	1667093	1666503	1667093		ZCF4|orf19.8813|IPF26088.1|IPF19850.1|Contig4-1474_0002|orf6.867|CA0208|CaO19.8813|CaO19.1227|IPF19850	Putative transcription factor with zinc cluster DNA-binding motif; possibly spurious ORF (Annotation Working Group prediction) [label_first_exon=CGD label_last_exon=CGD orf_changed=false scenario_first_exon=Z scenario_last_exon=Z]
Ca21chr1	1667987	1669667	+	orf19.1228	1667987	1669667	1	1667987	1669667	1668206	1669300	HAP2	orf19.8814|IPF18396.2|IPF16519.2|orf6.5088|orf6.868|CA0209|CaO19.1228|CA2983|IPF18396|IPF18396.1	CCAAT-binding factor regulates low-iron (chelation) induction of FRP1 transcription, and under these conditions CBF comprises Hap43p and probably Hap2p and Hap3p [label_first_exon=CGDmod label_last_exon=CGDmod orf_changed=false scenario_first_exon=A scenario_last_exon=A]
Ca21chr1	1669635	1673221	-	orf19.1229	1669635	1673221	1	1673221	1669635	1672965	1669828		orf19.8815|orf19.8816|IPF16520.2|IPF26077.1|IPF19119.2|IPF29521.1|IPF13285.2|Contig4-1270_0001|Contig4-1270_0002|Contig4-2208_0002|orf6.5087|orf6.869|orf6.5086|CA6253|CA2982|CA2981|orf19.1230|orf19.1231|CSE1.3f	Predicted ORF in Assemblies 19, 20 and 21 [label_first_exon=CGDmod label_last_exon=CGDmod orf_changed=false scenario_first_exon=G scenario_last_exon=G]
Ca21chr1	1673375	1674265	+	ntar_155	1673375	1674265	1	1673375	1674265	1674089	1674265			[label_first_exon=novel label_last_exon=novel orf_changed=false scenario_first_exon=B scenario_last_exon=B]
Ca21chr1	1673923	1675468	-	orf19.1232	1673923	1675468	1	1675468	1673923	1675356	1674241	VRG4	orf19.8817|IPF26079.1|IPF13284.2|Contig4-2208_0006|orf6.5085|CA2980|CaO19.1232|CaO19.8817|GOG5	GDP-mannose transporter; essential; required for glycosylation, hyphal growth; functional homolog of S. cerevisiae Vrg4p, which imports GDP-mannose from cytoplasm to Golgi for protein and lipid mannosylation; no mammalian homolog [label_first_exon=CGDmod label_last_exon=CGDmod orf_changed=false scenario_first_exon=A scenario_last_exon=A]
Ca21chr1	1676908	1678950	-	orf19.1233	1676908	1678950	1	1678950	1676908	1678759	1677134	ADE4	orf19.8818|IPF26073.1|IPF13283.2|Contig4-1515_0003|orf6.5084|CA2979|CaO19.1233|CaO19.8818	Predicted ORF in Assemblies 19, 20 and 21; flucytosine induced [label_first_exon=CGDmod label_last_exon=CGDmod orf_changed=false scenario_first_exon=A scenario_last_exon=A]
Ca21chr1	1680602	1680836	-	ntar_156	1680602	1680836	1	1680836	1680602					[label_first_exon=novel label_last_exon=novel orf_changed=false scenario_first_exon=B scenario_last_exon=B]
Ca21chr1	1685048	1685239	-	ntar_157	1685048	1685239	1	1685239	1685048					[label_first_exon=novel label_last_exon=novel orf_changed=false scenario_first_exon=B scenario_last_exon=B]
Ca21chr1	1691374	1692912	+	orf19.4712	1691374	1692912	1	1691374	1692912	1691374	1692912	FGR6-3	IPF12868.1|orf6.1877|orf6.3125|CA1562|CaO19.4712|IFV12	Protein lacking an ortholog in S. cerevisiae; member of a family encoded by FGR6-related genes in the RB2 repeat sequence; transposon mutation affects filamentous growth [label_first_exon=CGD label_last_exon=CGD orf_changed=false scenario_first_exon=Z scenario_last_exon=Z]
Ca21chr1	1696330	1699443	+	orf19.4713	1696330	1699443	1	1696330	1699443	1696389	1699295		orf19.12514|IPF13855.2|IPF22154.1|IPF10881.2|orf6.3126|orf6.3389|CA1563|orf19.5047|IPF13855.5eoc|IPF13855	Predicted ORF in Assemblies 19, 20 and 21 [label_first_exon=CGDmod label_last_exon=CGDmod orf_changed=true scenario_first_exon=A scenario_last_exon=A]
Ca21chr1	1699215	1700299	-	orf19.5049	1699215	1700299	1	1700299	1699215	1700264	1699335		orf19.12516|IPF22145.1|IPF10884.1|Contig4-2722_0002|orf6.3387|CA1747|CaO19.5049|CaO19.12516|IPF10884	Predicted ORF in Assemblies 19, 20 and 21; induced upon biofilm formation [label_first_exon=CGDmod label_last_exon=CGDmod orf_changed=false scenario_first_exon=A scenario_last_exon=A]
Ca21chr1	1700415	1702662	+	orf19.5050	1700415	1702662	1	1700415	1702662	1700480	1702567	MTO1	orf19.12517|IPF22121.1|IPF10886.2|Contig4-2722_0003|orf6.3386|CA1746|CaO19.12517|CaO19.5050|IPF10886	Predicted ORF in Assemblies 19, 20 and 21; transcription is upregulated in both intermediate and mature biofilms [label_first_exon=CGDmod label_last_exon=CGDmod orf_changed=false scenario_first_exon=A scenario_last_exon=A]
Ca21chr1	1702547	1705070	-	orf19.5051	1702547	1705070	1	1705070	1702547	1704918	1702648		orf19.12518|IPF22116.1|IPF10888.1|Contig4-2722_0004|orf6.3385|CA1745|CaO19.5051|CaO19.12518|IPF10888	Predicted ORF in Assemblies 19, 20 and 21 [label_first_exon=CGDmod label_last_exon=CGDmod orf_changed=false scenario_first_exon=A scenario_last_exon=A]
Ca21chr1	1705129	1706945	+	orf19.5052	1705129	1706945	1	1705129	1706945	1705203	1706363		orf19.12519|IPF22139.1|IPF10889.1|Contig4-2722_0005|orf6.3384|CA1744|CaO19.5052|CaO19.12519|IPF10889	Predicted ORF in Assemblies 19, 20 and 21 [label_first_exon=CGDmod label_last_exon=CGDmod orf_changed=false scenario_first_exon=A scenario_last_exon=A]
Ca21chr1	1706365	1707330	-	orf19.5053	1706365	1707330	1	1707330	1706365	1707228	1706446		orf19.12520|IPF22150.1|IPF12209.2|Contig4-2722_0006|orf6.3383|CA1743|ECO1|CaO19.12520|CaO19.5053|IPF12209	Predicted ORF in Assemblies 19, 20 and 21 [label_first_exon=CGDmod label_last_exon=CGDmod orf_changed=false scenario_first_exon=A scenario_last_exon=A]
Ca21chr1	1707411	1708576	+	orf19.5054	1707411	1708576	1	1707411	1708576	1707564	1708466		orf19.12521|IPF22146.1|IPF12210.2|orf6.3382|CA1742|CaO19.5054|IPF12210	Putative quinolinate phosphoribosyl transferase, involved in NAD biosynthesis [label_first_exon=CGDmod label_last_exon=CGDmod orf_changed=false scenario_first_exon=A scenario_last_exon=A]
Ca21chr1	1708327	1710028	-	orf19.5056	1708327	1710028	1	1710028	1708327	1709964	1708525		orf19.12523|IPF12212.3|IPF28152.1|Contig4-2407_0008|Contig4-2407_0009|orf6.17|orf6.3380|CA0002|CaO19.5056|APC10|DOC1|IPF12212.2	Predicted ORF in Assemblies 19, 20 and 21 [label_first_exon=CGDmod label_last_exon=CGDmod orf_changed=false scenario_first_exon=A scenario_last_exon=A]
Ca21chr1	1710157	1711669	+	orf19.5057	1710157	1711669	1	1710157	1711669	1710213	1711466		orf19.12524|IPF19487.2|IPF12213.2|Contig4-2407_0007|orf6.16|orf6.3379|CA1741|CaO19.5057|IPF12213	Predicted ORF in Assemblies 19, 20 and 21 [label_first_exon=CGDmod label_last_exon=CGDmod orf_changed=false scenario_first_exon=A scenario_last_exon=A]
Ca21chr1	1711544	1713692	-	orf19.5058	1711544	1713692	1	1713692	1711544	1713620	1711758	SMI1	orf19.12525|IPF22129.1|IPF12215.2|Contig4-2407_0002|Contig4-2407_0003|orf6.3378|CA1740|CaO19.5058	Decreased mRNA abundance observed in cyr1 homozygous null mutant hyphal cells; caspofungin repressed [label_first_exon=CGDmod label_last_exon=CGDmod orf_changed=false scenario_first_exon=A scenario_last_exon=A]
Ca21chr1	1714361	1714672	+	ntar_158	1714361	1714672	1	1714361	1714672	1714506	1714637			[label_first_exon=novel label_last_exon=novel orf_changed=false scenario_first_exon=B scenario_last_exon=B]
Ca21chr1	1714577	1717207	-	orf19.5059	1714577	1717207	1	1717207	1714577	1717055	1714737	GCS1	orf19.12526|orf19.12527|orf6.1606|GSH1|IPF12218.2|IPF28150.1|orf6.3377|orf6.1607|CA0583|CA6219|CA0584|orf19.5060|GSH1.53f|GSH1.3f|GSH1.exon2	Gamma-glutamylcysteine synthetase; enzyme of glutathione synthesis; similar to Hansenula polymorpha Gsh2p; induced on early/intermediate biofilm formation, in low iron, H2O2, Cd, or presence of human neutrophils; possibly adherence-induced [label_first_exon=CGDmod label_last_exon=CGDmod orf_changed=false scenario_first_exon=A scenario_last_exon=A]
Ca21chr1	1717787	1718279	-	ntar_159	1717787	1718279	1	1718279	1717787					[label_first_exon=novel label_last_exon=novel orf_changed=false scenario_first_exon=B scenario_last_exon=B]
Ca21chr1	1718441	1721156	-	orf19.5061	1718441	1721156	1	1721156	1718441	1720995	1718587	ADE5,7	orf19.12528|IPF13495.2|IPF19378.2|Contig4-1920_0002|orf6.1608|orf6.238|CA6294|CA0585|orf19.5062|"ADE5|7.3f"	Enzyme of adenine biosynthesis; interacts with Vps34p; required for hyphal growth and virulence; flucytosine induced; not induced during GCN response, in contrast to the S. cerevisiae ortholog [label_first_exon=CGDmod label_last_exon=CGDmod orf_changed=false scenario_first_exon=A scenario_last_exon=A]
Ca21chr1	1722833	1723616	+	orf19.5063	1722833	1723616	1	1722833	1723616	1722918	1723493		orf19.12529|IPF17932.1|IPF13493.1|Contig4-1378_0002|Contig4-1944_0005|orf6.1609|orf6.468|CA0586|CaO19.5063|IPF13493	Predicted ORF in Assemblies 19, 20 and 21; ciclopirox olamine induced; regulated by Ssn6p; induced by nitric oxide in yhb1 mutant [label_first_exon=CGDmod label_last_exon=CGDmod orf_changed=false scenario_first_exon=A scenario_last_exon=A]
Ca21chr1	1723604	1725171	-	orf19.5064	1723604	1725171	1	1725171	1723604	1725072	1723858	MRPL3	orf19.12530|IPF22138.1|IPF19552.2|Contig4-1944_0004|orf6.134|orf6.469|CA0089|CaO19.12530|CaO19.5064|IPF19552.1	Predicted ORF in Assemblies 19, 20 and 21; downregulated in core stress response; protein detected by mass spec in exponential and stationary phase cultures [label_first_exon=CGDmod label_last_exon=CGDmod orf_changed=false scenario_first_exon=A scenario_last_exon=A]
Ca21chr1	1725713	1726402	+	orf19.5064.1	1725713	1726402	1	1725713	1726402	1725751	1725942			ORF added to Assembly 21 based on comparative genome analysis [label_first_exon=CGDmod label_last_exon=CGDmod orf_changed=false scenario_first_exon=A scenario_last_exon=A]
Ca21chr1	1726146	1727832	-	orf19.5065	1726146	1727832	1	1727832	1726146	1727666	1726263		orf19.12531|IPF13488.2|IPF15606.2|Contig4-2050_0003|orf6.133|orf6.1522|CA0535|ERD1|CaO19.5065|IPF15606	Predicted ORF in Assemblies 19, 20 and 21 [label_first_exon=CGDmod label_last_exon=CGDmod orf_changed=false scenario_first_exon=A scenario_last_exon=A]
Ca21chr1	1728195	1728751	+	ntar_160	1728195	1728751	1	1728195	1728751					[label_first_exon=novel label_last_exon=novel orf_changed=false scenario_first_exon=B scenario_last_exon=B]
Ca21chr1	1728267	1729364	-	ntar_161	1728267	1729364	1	1729364	1728267	1729336	1729208			[label_first_exon=novel label_last_exon=novel orf_changed=false scenario_first_exon=B scenario_last_exon=B]
Ca21chr1	1729642	1730566	-	orf19.5066	1729642	1730566	1	1730566	1729642	1730502	1729702		orf19.12532|IPF22148.1|IPF15607.1|Contig4-2050_0001|orf6.1521|CA0534|CaO19.12532|CaO19.5066|IPF15607	Predicted ORF in Assemblies 19, 20 and 21; essential; S. cerevisiae ortholog is essential [label_first_exon=CGDmod label_last_exon=CGDmod orf_changed=false scenario_first_exon=A scenario_last_exon=A]
Ca21chr1	1730636	1731522	+	orf19.5067	1730636	1731522	1	1730636	1731522	1730783	1731481		orf19.12533|IPF22153.1|IPF19872.1|orf6.1520|CA0533|LRP1|CaO19.5067|CaO19.12533|IPF19872	Predicted ORF in Assemblies 19, 20 and 21 [label_first_exon=CGDmod label_last_exon=CGDmod orf_changed=false scenario_first_exon=A scenario_last_exon=A]
Ca21chr1	1731467	1735401	-	orf19.5068	1731467	1735401	1	1735401	1731467	1735358	1731684		orf19.12534|IPF12318.3|IPF16157.2|Contig4-2885_0001|orf6.1519|orf6.2426|CA0532|IRE1|CaO19.5068	Predicted ORF in Assemblies 19, 20 and 21 [label_first_exon=CGDmod label_last_exon=CGDmod orf_changed=false scenario_first_exon=A scenario_last_exon=A]
Ca21chr1	1735791	1736125	+	ntar_162	1735791	1736125	1	1735791	1736125					[label_first_exon=novel label_last_exon=novel orf_changed=false scenario_first_exon=B scenario_last_exon=B]
Ca21chr1	1736568	1738498	-	orf19.5069	1736568	1738498	1	1738498	1736568	1737864	1737133		orf19.12535|IPF12316.2|IPF19120.1|Contig4-2337_0002|orf6.2427|orf6.865|CA1098|CaO19.5069|IPF12316	Predicted ORF in Assemblies 19, 20 and 21 [label_first_exon=CGDmod label_last_exon=CGDmod orf_changed=false scenario_first_exon=A scenario_last_exon=A]
Ca21chr1	1739017	1739410	+	ntar_163	1739017	1739410	1	1739017	1739410					[label_first_exon=novel label_last_exon=novel orf_changed=false scenario_first_exon=B scenario_last_exon=B]
Ca21chr1	1739043	1739770	-	ntar_164	1739043	1739770	1	1739770	1739043	1739769	1739647			[label_first_exon=novel label_last_exon=novel orf_changed=false scenario_first_exon=B scenario_last_exon=B]
Ca21chr1	1740730	1740943	-	ntar_165	1740730	1740943	1	1740943	1740730					[label_first_exon=novel label_last_exon=novel orf_changed=false scenario_first_exon=B scenario_last_exon=B]
Ca21chr1	1741632	1741804	+	ntar_166	1741632	1741804	1	1741632	1741804					[label_first_exon=novel label_last_exon=novel orf_changed=false scenario_first_exon=B scenario_last_exon=B]
Ca21chr1	1741813	1743225	-	orf19.5070	1741813	1743225	1	1743225	1741813	1743149	1741854		orf19.12536|orf6.2428|IPF12312.1|IPF28154.1|Contig4-1983_0002|Contig4-2337_0010|YOR009|CA1099|CaO19.5070|IPF12312	Predicted ORF in Assemblies 19, 20 and 21; transcriptionally regulated by iron; expression greater in low iron; similar to cell-wall mannoproteins; greater mRNA abundance observed in a cyr1 homozygous null mutant than in wild type; regulated by osmotic and oxidative stress via Hog1p; possibly spurious ORF (Annotation Working Group prediction) [label_first_exon=CGDmod label_last_exon=CGDmod orf_ch…
Ca21chr1	1746838	1749949	+	orf19.5071	1746838	1749949	1	1746838	1749949	1747314	1749605	NRP1	orf19.12537|IPF18762.2|IPF10092.2|Contig4-2713_0003|orf6.2429|orf6.6305|CA3900|CaO19.12537|CaO19.5071|IPF10092	Predicted ORF in Assemblies 19, 20 and 21; fungal-specific (no human or murine homolog) [label_first_exon=CGDmod label_last_exon=CGDmod orf_changed=false scenario_first_exon=A scenario_last_exon=A]
Ca21chr1	1750143	1751122	+	orf19.5073	1750143	1751122	1	1750143	1751122	1750300	1751019	DPM1	orf19.12539|IPF22152.1|IPF10089.2|Contig4-2713_0004|orf6.6303|CA3899|DPMS|CaO19.12539|CaO19.5073	Protein with similarity to S. cerevisiae Dpm1p, which is dolichol phosphate mannose synthase; filament induced; Tup1p-regulated [label_first_exon=CGDmod label_last_exon=CGDmod orf_changed=false scenario_first_exon=F scenario_last_exon=F]
Ca21chr1	1751283	1753286	+	orf19.5074	1751283	1753286	1	1751283	1753286	1751322	1753196		orf19.12540|IPF22128.1|IPF10088.2|Contig4-1814_0001|Contig4-2713_0005|orf6.6302|CA3898|CaO19.5074|UBA2|CaO19.12540	Predicted ORF in Assemblies 19, 20 and 21 [label_first_exon=CGDmod label_last_exon=CGDmod orf_changed=false scenario_first_exon=F scenario_last_exon=F]
Ca21chr1	1753572	1754201	+	orf19.5076	1753572	1754201	1	1753572	1754201	1753657	1754037	PFY1	orf19.12542|orf6.6300|IPF22172.1|IPF16724.2|Contig4-1814_0003|CA3897|CaO19.5076|CaO19.12542	Profilin, functional homolog of S. cerevisiae Pfy1p; hyphal-induced; macrophage/pseudohyphal-induced; regulated by Nrg1p, Tup1p; gene lacks intron (unlike S. cerevisiae PFY1); complements growth of S. cerevisiae srv2 mutant; nonessential [label_first_exon=CGDmod label_last_exon=CGDmod orf_changed=false scenario_first_exon=A scenario_last_exon=A]
Ca21chr1	1754137	1754446	-	ntar_167	1754137	1754446	1	1754446	1754137	1754446	1754273			[label_first_exon=novel label_last_exon=novel orf_changed=false scenario_first_exon=B scenario_last_exon=B]
Ca21chr1	1754493	1755250	+	orf19.5076.1	1754493	1755250	1	1754493	1755250	1754779	1755012			ORF added to Assembly 21 based on comparative genome analysis [label_first_exon=CGDmod label_last_exon=CGDmod orf_changed=true scenario_first_exon=F scenario_last_exon=F]
Ca21chr1	1754642	1755046	-	ntar_168	1754642	1755046	1	1755046	1754642					[label_first_exon=novel label_last_exon=novel orf_changed=false scenario_first_exon=B scenario_last_exon=B]
Ca21chr1	1755444	1756220	+	orf19.5077	1755444	1756220	1	1755444	1756220	1755501	1756001		orf19.12543|IPF22157.1|IPF10339.2|Contig4-1814_0007|orf6.6299|CA3896|CaO19.12543|CaO19.5077|IPF10339	Predicted ORF in Assemblies 19, 20 and 21; repressed by nitric oxide; possibly spurious ORF (Annotation Working Group prediction) [label_first_exon=CGDmod label_last_exon=CGDmod orf_changed=false scenario_first_exon=F scenario_last_exon=F]
Ca21chr1	1756169	1757480	-	ntar_169	1756169	1757480	1	1757480	1756169	1756822	1756694			[label_first_exon=novel label_last_exon=novel orf_changed=false scenario_first_exon=B scenario_last_exon=B]
Ca21chr1	1756528	1757212	+	orf19.5078	1756528	1757212	1	1756528	1757212	1756580	1756987		orf19.12544|IPF22175.1|IPF10341.1|orf6.6298|CaO19.5078|CaO19.12544	Predicted ORF in Assemblies 19, 20 and 21 [label_first_exon=CGDmod label_last_exon=CGDmod orf_changed=false scenario_first_exon=A scenario_last_exon=A]
Ca21chr1	1757938	1762669	+	orf19.5079	1757938	1762669	1	1757938	1762669	1758073	1762545	CDR4	orf19.12545|IPF22170.1|IPF10349.2|orf6.6297|CA3895|CaO19.12545|CaO19.5079	Putative transporter of ATP-binding cassette (ABC) superfamily; fluconazole, Sfu1p, Hog1p, core stress response induced; caspofungin repressed; fluconazole resistance is not affected by mutation or correlated with expression [label_first_exon=CGDmod label_last_exon=CGDmod orf_changed=false scenario_first_exon=A scenario_last_exon=A]
Ca21chr1	1762642	1763481	-	orf19.5079.1	1762642	1763481	1	1763481	1762642	1763442	1763056			ORF added to Assembly 21 based on comparative genome analysis [label_first_exon=CGDmod label_last_exon=CGDmod orf_changed=false scenario_first_exon=A scenario_last_exon=A]
Ca21chr1	1763645	1766898	-	orf19.5081	1763645	1766898	1	1766898	1763645	1766850	1763797	FUN12	orf19.12547|IPF22183.1|IPF8722.1|Contig4-2712_0006|orf6.6295|CA3894|CaO19.12547|CaO19.5081|YIF2	Functional homolog of S. cerevisiae Fun12p translation initiation factor eIF5B; genes encoding ribosomal subunits, translation factors, and tRNA synthetases are downregulated upon phagocytosis by murine macrophage [label_first_exon=CGDmod label_last_exon=CGDmod orf_changed=false scenario_first_exon=A scenario_last_exon=A]
Ca21chr1	1767343	1768664	+	orf19.5083	1767343	1768664	1	1767343	1768664	1767426	1768532	DRG1	orf19.12549|IPF22140.1|IPF8715.2|Contig4-2712_0003|orf6.6293|CA3893|FUN11|CaO19.12549|CaO19.5083	Member of the DRG family of GTP-binding proteins; involved in regulation of invasive filamentous growth [label_first_exon=CGDmod label_last_exon=CGDmod orf_changed=false scenario_first_exon=F scenario_last_exon=F]
Ca21chr1	1768800	1772408	+	orf19.5085	1768800	1772408	1	1768800	1772408	1769083	1772358		orf19.12551|IPF22181.1|IPF8712.2|Contig4-2712_0001|orf6.6291|CA3892|PSE1|CaO19.12551|CaO19.5085	Predicted ORF in Assemblies 19, 20 and 21 [label_first_exon=CGDmod label_last_exon=CGDmod orf_changed=false scenario_first_exon=F scenario_last_exon=F]
Ca21chr1	1772677	1775122	+	orf19.5087	1772677	1775122	1	1772677	1775122	1772735	1774846	BUD6	orf19.12553|IPF22122.1|IPF8707.2|Contig4-2085_0001|orf6.6289|CA3891|CaO19.5087|CaO19.12553	Protein required for Spitzenkorper formation in hyphal cells (wild-type localization of Mlc1p to the Spitzenkorper); localizes to polarisome [label_first_exon=CGDmod label_last_exon=CGDmod orf_changed=false scenario_first_exon=A scenario_last_exon=A]
Ca21chr1	1774798	1777461	-	orf19.5089	1774798	1777461	1	1777461	1774798	1777459	1774856	TERT	orf19.12555|orf6.6287|TERT1|TERT2|IPF22114.1|IPF19791.1|Contig4-2085_0003|CA3890|EST2|CaO19.12555|TRT1|CaO19.5089	Telomerase reverse transcriptase; catalytic protein subunit of telomere synthesis; essential for telomerase activity; has telomerase-specific motif T and other conserved reverse transcriptase motifs [label_first_exon=CGDmod label_last_exon=CGDmod orf_changed=false scenario_first_exon=A scenario_last_exon=A]
Ca21chr1	1777612	1778726	+	orf19.5090	1777612	1778726	1	1777612	1778726	1777650	1778630		orf19.12556|IPF22143.1|IPF12969.2|Contig4-2641_0017|orf6.6286|CA3889|TAD3|CaO19.12556|CaO19.5090	Predicted ORF in Assemblies 19, 20 and 21 [label_first_exon=CGDmod label_last_exon=CGDmod orf_changed=false scenario_first_exon=A scenario_last_exon=A]
Ca21chr1	1778151	1779265	-	orf19.5092	1778151	1779265	1	1779265	1778151	1779265	1778627		orf19.12558|IPF22155.1|IPF12967.1|Contig4-2641_0001|orf6.6284|CA3888|CaO19.12558|CaO19.5092|IPF12967	Predicted ORF in Assemblies 19, 20 and 21 [label_first_exon=CGDmod label_last_exon=CGDmod orf_changed=false scenario_first_exon=D scenario_last_exon=D]
Ca21chr1	1779290	1780639	+	orf19.5093	1779290	1780639	1	1779290	1780639	1779375	1780433		orf19.12559|IPF22141.1|IPF12964.2|Contig4-2641_0003|orf6.6283|CA3887|SFH1|CaO19.5093|CaO19.12559|IPF12964	Predicted ORF in Assemblies 19, 20 and 21 [label_first_exon=CGDmod label_last_exon=CGDmod orf_changed=false scenario_first_exon=A scenario_last_exon=A]
Ca21chr1	1780557	1783057	-	orf19.5094	1780557	1783057	1	1783057	1780557	1782963	1780738	BUL1	orf19.12560|IPF22119.1|IPF12963.2|Contig4-2641_0004|Contig4-2641_0005|orf6.6282|CA3886|BUL5|CaO19.12560|CaO19.5094|IPF12963	Protein not essential for viability; macrophage/pseudohyphal-induced; similar to S. cerevisiae Bul1p, which may be involved in selection of substrates for ubiquitination [label_first_exon=CGDmod label_last_exon=CGDmod orf_changed=false scenario_first_exon=A scenario_last_exon=A]
Ca21chr1	1784600	1784868	+	ntar_170	1784600	1784868	1	1784600	1784868					[label_first_exon=novel label_last_exon=novel orf_changed=false scenario_first_exon=B scenario_last_exon=B]
Ca21chr1	1785343	1789537	-	orf19.5095	1785343	1789537	1	1789537	1785343	1789380	1785424		orf19.12561|IPF22177.1|IPF19790.1|Contig4-2641_0013|Contig4-2641_0015|orf6.4030|orf6.6281|CA3885|OSH2|CaO19.5095|IPF19790	Predicted ORF in Assemblies 19, 20 and 21; caspofungin induced [label_first_exon=CGDmod label_last_exon=CGDmod orf_changed=false scenario_first_exon=A scenario_last_exon=A]
Ca21chr1	1790346	1793765	-	orf19.5097	1790346	1793765	1	1793765	1790346	1793606	1790436	CAT8	orf19.12563|IPF9674.2|IPF28167.1|Contig4-2662_0002|Contig4-2662_0003|orf6.4032|CaO19.5097|CaO19.12563|CA2219	Predicted zinc-cluster protein; null mutant shows a defect in transcription of JEN1 lactate permease gene; flucytosine repressed; similar to S. cerevisiae Cat8p but mutant phenotype suggests that it has a different set of target genes [label_first_exon=CGDmod label_last_exon=CGDmod orf_changed=false scenario_first_exon=A scenario_last_exon=A]
Ca21chr1	1794185	1795270	+	orf19.5098	1794185	1795270	1	1794185	1795270	1794223	1795185	NTG1	orf19.12564|orf6.4033|IPF22144.1|IPF9671.1|Contig4-2662_0007|CA2220|CaO19.12564|CaO19.5098	Protein with strong similarity to both S. cerevisiae Ntg1p and Ntg2p DNA repair glycosylases; transcriptionally regulated by iron; expression greater in high iron [label_first_exon=CGDmod label_last_exon=CGDmod orf_changed=false scenario_first_exon=A scenario_last_exon=A]
Ca21chr1	1795243	1800188	-	orf19.5100	1795243	1800188	1	1800188	1795243	1800113	1795293	MLT1	orf19.12566|ABC1|BPT1|YCF1|BPT1-2|IPF22163.1|IPF9670.2|Contig4-2662_0008|Contig4-2662_0011|Contig4-2662_0013|orf6.4035|CA2221|CaO19.12566|CaO19.5100|IPF9670	Vacuolar membrane transporter: MRP subfamily of ABC family; similar to S. cerevisiae Bpt1p and Ycf1p; may transport organic anions conjugated to glutathione, glucuronate, or sulfate; required for virulence in mouse peritonitis model [label_first_exon=CGDmod label_last_exon=CGDmod orf_changed=false scenario_first_exon=A scenario_last_exon=A]
Ca21chr1	1800842	1801282	+	ntar_171	1800842	1801282	1	1800842	1801282	1801098	1801232			[label_first_exon=novel label_last_exon=novel orf_changed=false scenario_first_exon=B scenario_last_exon=B]
Ca21chr1	1801471	1804140	+	orf19.5101	1801471	1804140	1	1801471	1804140	1801719	1804082	CCR4	orf19.12567|IPF22115.1|IPF13962.2|Contig4-2297_0004|orf6.4036|CA2222|CaO19.12567|CaO19.5101	Protein similar to S. cerevisiae Ccr4p of the CCR4-NOT transcription regulatory complex; transposon mutation affects filamentous growth [label_first_exon=CGDmod label_last_exon=CGDmod orf_changed=false scenario_first_exon=A scenario_last_exon=A]
Ca21chr1	1804132	1806475	-	orf19.5102	1804132	1806475	1	1806475	1804132	1806443	1804179	PLB5	orf19.12568|IPF13965.2|IPF17127.3|Contig4-2297_0003|orf6.4037|orf6.6348|CA2223|CaO19.5102	Putative phospholipase B, fungal-specific (no human or murine homolog); null mutation eliminates cell-associated phospholipase A2 activity and attenuates virulence; putative GPI anchor [label_first_exon=CGDmod label_last_exon=CGDmod orf_changed=false scenario_first_exon=F scenario_last_exon=F]
Ca21chr1	1806853	1808045	-	orf19.5103	1806853	1808045	1	1808045	1806853	1807929	1806937		orf19.12569|IPF17128.2|IPF12719.2|Contig4-1667_0001|orf6.4038|orf6.6347|CA3931|PMU5|CaO19.5103|IPF12719	Predicted ORF in Assemblies 19, 20 and 21; clade-associated gene expression [label_first_exon=CGDmod label_last_exon=CGDmod orf_changed=false scenario_first_exon=F scenario_last_exon=F]
Ca21chr1	1808962	1809773	-	orf19.5104	1808962	1809773	2	1809773|1809464	1809627|1808962	1809691	1809023	LTP1	orf19.12570|IPF22169.1|IPF12722.1|Contig4-2155_0001|orf6.6346|CA3929|orf19.5104.1|LPT1|CA3930|LPT1.exon2	Putative protein phosphatase of the PTP family (tyrosine-specific), similar to S. cerevisiae Ltp1p [label_first_exon=CGDmod label_last_exon=CGDmod orf_changed=false scenario_first_exon=F scenario_last_exon=F]
Ca21chr1	1809983	1813984	-	orf19.5105	1809983	1813984	1	1813984	1809983	1813627	1810187		orf19.12571|IPF22178.1|IPF12729.2|Contig4-2155_0005|Contig4-2155_0006|orf6.6345|CA3928|CaO19.5105|Gal11|CaO19.12571	Predicted ORF in Assemblies 19, 20 and 21 [label_first_exon=CGDmod label_last_exon=CGDmod orf_changed=false scenario_first_exon=A scenario_last_exon=A]
Ca21chr1	1814478	1814625	+	ntar_172	1814478	1814625	1	1814478	1814625					[label_first_exon=novel label_last_exon=novel orf_changed=false scenario_first_exon=B scenario_last_exon=B]
Ca21chr1	1816240	1819386	-	orf19.5106	1816240	1819386	1	1819386	1816240	1819339	1816394	DIP2	orf19.12572|IPF22110.1|IPF14262.2|Contig4-2615_0005|Contig4-2615_0006|orf6.6344|CA3927|CaO19.12572|CaO19.5106	Protein similar to S. cerevisiae Dip2p, of small ribonucleoprotein complex; transposon mutation affects filamentous growth; physically interacts with TAP-tagged Nop1p; heterozygous null mutant exhibits resistance to parnafungin [label_first_exon=CGDmod label_last_exon=CGDmod orf_changed=false scenario_first_exon=A scenario_last_exon=A]
Ca21chr1	1820188	1822491	+	orf19.5107	1820188	1822491	1	1820188	1822491	1820259	1822247	NOT5	orf19.12573|orf6.6343|IPF13254.2|IPF16198.2|Contig4-2615_0003|orf6.142|CA3926|CaO19.12573|CaO19.5107|IPF16198	Protein with similarity to S. cerevisiae Not5p, which is a member of the transcription regulatory CCR4-NOT complex; required for hyphal growth; antigenic during human oral infection; greater expression in yeast-form cells than hyphae [label_first_exon=CGDmod label_last_exon=CGDmod orf_changed=false scenario_first_exon=A scenario_last_exon=A]
Ca21chr1	1823480	1825620	+	orf19.5110	1823480	1825620	1	1823480	1825620	1823851	1825434	OPY2	orf19.12576|IPF22134.1|IPF13257.2|Contig4-2451_0005|orf6.6340|CA3925|CaO19.5110|CaO19.12576|IPF13257	Predicted ORF in Assemblies 19, 20 and 21 [label_first_exon=CGDmod label_last_exon=CGDmod orf_changed=false scenario_first_exon=A scenario_last_exon=A]
Ca21chr1	1825876	1828762	+	orf19.5112	1825876	1828762	1	1825876	1828762	1826680	1828713	TKL1	orf19.12578|TKT1|IPF22123.1|IPF13260.2|Contig4-2451_0003|orf6.6338|CA3924|CaO19.12578|CaO19.5112	Putative transketolase; localizes to surface of yeast-form cells, but not hyphae; soluble protein in hyphae; transcription is regulated by Nrg1p, Mig1p, and Tup1p; antigenic in human or murine infection [label_first_exon=CGDmod label_last_exon=CGDmod orf_changed=false scenario_first_exon=A scenario_last_exon=A]
Ca21chr1	1829076	1830430	-	orf19.5113	1829076	1830430	1	1830430	1829076	1830334	1829288	ADH2	orf19.12579|IPF22142.1|IPF16784.2|Contig4-2451_0001|orf6.6337|CA3923|CaO19.5113	Putative alcohol dehydrogenase; soluble protein in hyphae; fungal-specific (no human or murine homolog); expression is regulated upon white-opaque switching; regulated by Ssn6p; transcriptionally activated by Mnl1p under weak acid stress [label_first_exon=CGDmod label_last_exon=CGDmod orf_changed=false scenario_first_exon=A scenario_last_exon=A]
Ca21chr1	1831645	1832566	-	orf19.5114	1831645	1832566	1	1832566	1831645	1832442	1831969		orf19.12580|IPF22160.1|IPF6349.2|Contig4-3000_0003|orf6.6336|CA3922|CaO19.12580|GRD19|CaO19.5114	Predicted ORF in Assemblies 19, 20 and 21 [label_first_exon=CGDmod label_last_exon=CGDmod orf_changed=false scenario_first_exon=F scenario_last_exon=F]
Ca21chr1	1832750	1833503	-	orf19.5114.1	1832750	1833503	1	1833503	1832750	1833139	1832948			ORF added to Assembly 21 based on comparative genome analysis [label_first_exon=CGDmod label_last_exon=CGDmod orf_changed=false scenario_first_exon=F scenario_last_exon=F]
Ca21chr1	1834155	1835964	-	orf19.5117	1834155	1835964	1	1835964	1834155	1835814	1834354	OLE1	orf19.12583|orf6.6333|IPF22136.1|IPF6353.2|Contig4-3000_0008|CA3921|CaO19.5117|CaO19.12583	Fatty acid desaturase (stearoyl-CoA desaturase), essential protein involved in oleic acid synthesis; required for aerobic hyphal growth and chlamydospore formation; subject to hypoxic regulation; fluconazole-induced; caspofungin repressed [label_first_exon=CGDmod label_last_exon=CGDmod orf_changed=false scenario_first_exon=A scenario_last_exon=A]
Ca21chr1	1838982	1841296	+	orf19.5118	1838982	1841296	1	1838982	1841296	1839339	1841225	SDS24	orf19.12584|orf6.6332|IPF22127.1|IPF6359.2|Contig4-3000_0016|Contig4-3000_0017|CA3920|SDS23|CaO19.12584|CaO19.5118	Protein described as similar to S. cerevisiae Ybr214wp; transcription regulated by Mig1p and Tup1p; fluconazole-induced [label_first_exon=CGDmod label_last_exon=CGDmod orf_changed=false scenario_first_exon=A scenario_last_exon=A]
Ca21chr1	1841963	1842100	+	ntar_173	1841963	1842100	1	1841963	1842100					[label_first_exon=novel label_last_exon=novel orf_changed=false scenario_first_exon=B scenario_last_exon=B]
Ca21chr1	1842478	1844188	+	orf19.382	1842478	1844188	1	1842478	1844188	1842606	1843982	TEF2	orf19.8012|IPF26916.1|IPF6365.2|Contig4-3000_0020|orf6.339|TEF2-1|CaO19.382|CaO19.8012	Translation elongation factor 1-alpha; genes encoding ribosomal subunits, translation factors, and tRNA synthetases are downregulated upon phagocytosis by murine macrophage [label_first_exon=CGDmod label_last_exon=CGDmod orf_changed=false scenario_first_exon=G scenario_last_exon=G]
Ca21chr1	1844067	1846082	-	orf19.384	1844067	1846082	1	1846082	1844067	1845892	1844216		orf19.8014|IPF6367.2|IPF19375.2|Contig4-2976_0005|orf6.247|orf6.341|orf6.6280|CA3884|CaO19.384|IPF6367	Predicted ORF in Assemblies 19, 20 and 21 [label_first_exon=CGDmod label_last_exon=CGDmod orf_changed=false scenario_first_exon=A scenario_last_exon=A]
Ca21chr1	1846424	1849566	-	orf19.385	1846424	1849566	1	1849566	1846424	1849496	1846497	GCV2	orf19.8015|IPF19789.1|IPF6369.3|orf6.246|orf6.6279|CA3883|CaO19.385	Putative protein of glycine catabolism; downregulated by Efg1p; Hog1p-induced; upregulated by Rim101p at acid pH; transcription is activated in the presence of elevated CO2; protein detected by mass spec in stationary phase cultures [label_first_exon=CGDmod label_last_exon=CGDmod orf_changed=false scenario_first_exon=A scenario_last_exon=A]
Ca21chr1	1850262	1851563	-	orf19.386	1850262	1851563	1	1851563	1850262	1851405	1850470	SAM4	orf19.8016|IPF26919.1|IPF7279.1|Contig4-1631_0002|orf6.6278|CA3882|CaO19.8016|CaO19.386|IPF7279	Alkaline upregulated [label_first_exon=CGDmod label_last_exon=CGDmod orf_changed=false scenario_first_exon=A scenario_last_exon=A]
Ca21chr1	1851756	1854660	+	orf19.387	1851756	1854660	1	1851756	1854660	1851872	1854532	GCR3	orf19.8017|IPF26905.1|IPF7281.2|Contig4-3031_0024|orf6.6277|CA3881|CaO19.8017|CaO19.387	Functional homolog of S. cerevisiae Gcr3p, which acts in regulation of glycolytic genes; no intron predicted, in contrast to intron in S. cerevisiae GCR3 gene [label_first_exon=CGDmod label_last_exon=CGDmod orf_changed=false scenario_first_exon=A scenario_last_exon=A]
Ca21chr1	1854812	1855966	+	orf19.388	1854812	1855966	1	1854812	1855966	1854922	1855884	CAF16	orf19.8018|IPF26920.1|IPF7283.2|Contig4-3031_0023|orf6.6276|CaO19.8018|CaO19.388|CA3880	ABC family protein, predicted not to be a transporter; caspofungin repressed [label_first_exon=CGDmod label_last_exon=CGDmod orf_changed=false scenario_first_exon=A scenario_last_exon=A]
Ca21chr1	1855791	1856439	-	orf19.389	1855791	1856439	1	1856439	1855791	1856347	1855967		orf19.8019|IPF26932.1|IPF7284.2|Contig4-3031_0022|orf6.6275|CaO19.389|CaO19.8019	Predicted ORF in Assemblies 19, 20 and 21 [label_first_exon=CGDmod label_last_exon=CGDmod orf_changed=true scenario_first_exon=A scenario_last_exon=A]
Ca21chr1	1856685	1857765	-	orf19.390	1856685	1857765	1	1857765	1856685	1857461	1856886	CDC42	orf19.8020|IPF26926.1|IPF7286.2|Contig4-3031_0021|orf6.6274|CA3879|CaO19.8020|CaO19.390	Rho-type GTPase; required for budding and maintenance of hyphal growth; GGTase I geranylgeranylated; misexpression blocks hyphal growth, causes avirulence in mouse IV infection; shows actin-dependent localization to hyphal tip [label_first_exon=CGDmod label_last_exon=CGDmod orf_changed=false scenario_first_exon=A scenario_last_exon=A]
Ca21chr1	1858202	1860914	-	orf19.391	1858202	1860914	1	1860914	1858202	1860375	1858237	UPC2	orf19.8021|IPF26909.1|IPF7289.2|Contig4-3031_0016|Contig4-3031_0018|orf6.6273|CA3878|CaO19.8021|ECM22|CaO19.391|IPF7289	Transcriptional regulator of ergosterol biosynthetic genes and sterol uptake; binds ERG2 promoter; has Zn(2)-Cys(6) binuclear cluster; induced upon ergosterol depletion, by azoles, anaerobicity; macrophage/pseudohyphal-repressed [label_first_exon=CGDmod label_last_exon=CGDmod orf_changed=false scenario_first_exon=A scenario_last_exon=A]
Ca21chr1	1858273	1858554	+	ntar_174	1858273	1858554	1	1858273	1858554	1858391	1858546			[label_first_exon=novel label_last_exon=novel orf_changed=false scenario_first_exon=B scenario_last_exon=B]
Ca21chr1	1861178	1861910	+	orf19.392	1861178	1861910	1	1861178	1861910	1861319	1861753		orf19.8022|IPF26931.1|IPF7290.1|Contig4-3031_0013|orf6.6272|CA3877|CBP4|CaO19.392|CaO19.8022	Predicted ORF in Assemblies 19, 20 and 21 [label_first_exon=CGDmod label_last_exon=CGDmod orf_changed=false scenario_first_exon=A scenario_last_exon=A]
Ca21chr1	1861670	1862464	-	orf19.393	1861670	1862464	2	1862464|1862324	1862393|1861670	1862414	1861819		orf19.8023|IPF7291.2|IPF29846.1|Contig4-3031_0012|orf6.6271|CA3876|APS3|CaO19.393	Predicted ORF in Assemblies 19, 20 and 21 [label_first_exon=CGDmod label_last_exon=CGDmod orf_changed=false scenario_first_exon=F scenario_last_exon=F]
Ca21chr1	1862562	1864117	+	orf19.394	1862562	1864117	1	1862562	1864117	1862609	1863994		orf19.8024|IPF14430.2|IPF29842.1|Contig4-3031_0011|orf6.6270|CA3875|CaO19.394|IPF14430	Putative kynureninase, involved in NAD biosynthesis [label_first_exon=CGDmod label_last_exon=CGDmod orf_changed=false scenario_first_exon=A scenario_last_exon=A]
Ca21chr1	1864133	1865606	-	orf19.395	1864133	1865606	1	1865606	1864133	1865548	1864226	ENO1	orf19.8025|IPF26917.1|IPF14429.2|Contig4-3031_0010|orf6.6269|CA3874|ENO|CaO19.395|CaO19.8025	Enolase (2-phospho-D-glycerate-hydrolyase), enzyme of glycolysis and gluconeogenesis; major cell-surface antigen; binds host plasmin and plasminogen; immunoprotective; phagocytosis, biofilm-regulated; farnesol-downregulated [label_first_exon=CGDmod label_last_exon=CGDmod orf_changed=false scenario_first_exon=A scenario_last_exon=A]
Ca21chr1	1866384	1867304	+	orf19.396	1866384	1867304	1	1866384	1867304	1866510	1867145	EAF6	orf19.8026|IPF26924.1|IPF8825.1|Contig4-2296_0007|Contig4-3031_0009|orf6.6268|CA3873|CaO19.8026|CaO19.396|IPF8825	Subunit of the NuA4 histone acetyltransferase complex [label_first_exon=CGDmod label_last_exon=CGDmod orf_changed=false scenario_first_exon=A scenario_last_exon=A]
Ca21chr1	1867082	1867693	-	orf19.397	1867082	1867693	1	1867693	1867082	1867667	1867224		orf19.8027|IPF26928.1|IPF8826.2|Contig4-3031_0008|orf6.6267|CA3872|MRPL28|CaO19.397|CaO19.8027	Predicted ORF in Assemblies 19, 20 and 21 [label_first_exon=CGDmod label_last_exon=CGDmod orf_changed=false scenario_first_exon=A scenario_last_exon=A]
Ca21chr1	1867848	1868511	+	orf19.398	1867848	1868511	1	1867848	1868511	1867938	1868411		orf19.8028|IPF26929.1|IPF8828.2|Contig4-3031_0007|orf6.6266|CA3871|CaO19.8028|CaO19.398|IPF8828	Predicted ORF in Assemblies 19, 20 and 21; possibly spurious ORF (Annotation Working Group prediction) [label_first_exon=CGDmod label_last_exon=CGDmod orf_changed=false scenario_first_exon=A scenario_last_exon=A]
Ca21chr1	1868490	1870780	-	orf19.399	1868490	1870780	1	1870780	1868490	1870656	1868518		orf19.8029|IPF26907.1|IPF8830.2|Contig4-3031_0005|orf6.6265|CA3870|CaO19.399|YPK2|CaO19.8029|YPK1	Predicted ORF in Assemblies 19, 20 and 21 [label_first_exon=CGDmod label_last_exon=CGDmod orf_changed=false scenario_first_exon=A scenario_last_exon=A]
Ca21chr1	1871191	1872370	-	orf19.400	1871191	1872370	1	1872370	1871191	1872201	1871464	GCF1	orf19.8030|IPF26922.1|IPF8831.2|Contig4-3031_0004|orf6.6264|CA3869|CaO19.400|CaO19.8030|IPF8831	HMG box-containing mitochondrial (mt) protein; binds to mt DNA and to the HWP1 promoter; mutant phenotype and functional complementation of an S. cerevisiae abf2 mutation suggest a role in mt genome replication and maintenance [label_first_exon=CGDmod label_last_exon=CGDmod orf_changed=false scenario_first_exon=A scenario_last_exon=A]
Ca21chr1	1872886	1874949	+	orf19.401	1872886	1874949	1	1872886	1874949	1872960	1874624	TCP1	orf19.8031|CCT1|IPF26911.1|IPF8832.2|Contig4-3031_0002|orf6.6263|CA3868|CaO19.401|CaO19.8031	Transcription is induced in response to alpha pheromone in SpiderM medium; protein detected by mass spec in stationary phase cultures [label_first_exon=CGDmod label_last_exon=CGDmod orf_changed=false scenario_first_exon=A scenario_last_exon=A]
Ca21chr1	1874853	1875711	-	orf19.403	1874853	1875711	1	1875711	1874853	1875646	1874882	PCL2	orf19.8033|IPF26921.1|IPF8834.3|Contig4-3031_0001|orf6.2813|orf6.6261|CA1351|CaO19.403|IPF8834.2	Cyclin homolog; reduced expression observed upon depletion of Cln3p; farnesol regulated; periodic mRNA expression, peak at cell-cycle G1/S phase [label_first_exon=CGDmod label_last_exon=CGDmod orf_changed=false scenario_first_exon=A scenario_last_exon=A]
Ca21chr1	1877268	1877957	+	ntar_175	1877268	1877957	1	1877268	1877957	1877457	1877642			[label_first_exon=novel label_last_exon=novel orf_changed=false scenario_first_exon=B scenario_last_exon=B]
Ca21chr1	1877892	1879482	-	orf19.405	1877892	1879482	1	1879482	1877892	1879275	1878025	VCX1	orf19.8035|IPF26918.1|IPF16576.2|Contig4-2020_0006|orf6.2815|CA1352|CaO19.8035|CaO19.405	Putative H+/Ca2+ antiporter; fungal-specific (no human or murine homolog) [label_first_exon=CGDmod label_last_exon=CGDmod orf_changed=false scenario_first_exon=A scenario_last_exon=A]
Ca21chr1	1880541	1882337	-	orf19.406	1880541	1882337	1	1882337	1880541	1882136	1880646	ERG1	orf19.8036|IPF26914.1|IPF19729.1|Contig4-2020_0009|Contig4-2020_0010|orf6.2816|CA1353|CaO19.8036|CaO19.406	Squalene epoxidase, catalyzes epoxidation of squalene to 2,3(S)-oxidosqualene in the ergosterol biosynthetic pathway; essential; target of allylamine antifungal drugs; uses NADH as a reducing cofactor, while S. cerevisiae Erg1p uses NADPH [label_first_exon=CGDmod label_last_exon=CGDmod orf_changed=false scenario_first_exon=A scenario_last_exon=A]
Ca21chr1	1882594	1882743	+	ntar_176	1882594	1882743	1	1882594	1882743					[label_first_exon=novel label_last_exon=novel orf_changed=false scenario_first_exon=B scenario_last_exon=B]
Ca21chr1	1882784	1885099	-	orf19.407	1882784	1885099	1	1885099	1882784	1885055	1882857	GCD6	orf19.8037|IPF26908.1|IPF10142.2|Contig4-2780_0002|orf6.2817|CA1354|CaO19.8037|CaO19.407	Putative catalytic epsilon subunit of the translation initiation factor eIF2B, based on similarity to S. cerevisiae Gcd6p; genes encoding translation factors are downregulated upon phagocytosis by murine macrophage [label_first_exon=CGDmod label_last_exon=CGDmod orf_changed=false scenario_first_exon=A scenario_last_exon=A]
Ca21chr1	1885178	1885588	+	ntar_177	1885178	1885588	1	1885178	1885588	1885312	1885494			[label_first_exon=novel label_last_exon=novel orf_changed=false scenario_first_exon=B scenario_last_exon=B]
Ca21chr1	1885487	1886398	-	orf19.409	1885487	1886398	1	1886398	1885487	1886244	1885603		orf19.8039|IPF10138|IPF26923.1|IPF10138.2|Contig4-2780_0005|orf6.2819|CA1356|CaO19.8039|CaO19.409|IPF10138.5f	Predicted membrane protein; similar to S. cerevisiae Ynr018Wp [label_first_exon=CGDmod label_last_exon=CGDmod orf_changed=false scenario_first_exon=A scenario_last_exon=A]
Ca21chr1	1886569	1887623	+	orf19.4720	1886569	1887623	1	1886569	1887623	1886980	1887468	CTR2	orf19.12183|IPF22485.1|IPF15729.2|Contig4-2780_0006|orf6.3182|CA1600|orf19.72|CaO19.12183|CaO19.4720	Predicted ORF in Assemblies 19, 20 and 21; induced by nitric oxide; clade-associated gene expression [label_first_exon=CGDmod label_last_exon=CGDmod orf_changed=false scenario_first_exon=A scenario_last_exon=A]
Ca21chr1	1887718	1889347	+	orf19.4721	1887718	1889347	1	1887718	1889347	1887838	1889175		orf19.12184|IPF22424.1|IPF15728.2|Contig4-2780_0007|orf6.3183|CA1601|CaO19.12184|CaO19.4721|IPF15728	Predicted ORF in Assemblies 19, 20 and 21; possibly spurious ORF (Annotation Working Group prediction) [label_first_exon=CGDmod label_last_exon=CGDmod orf_changed=false scenario_first_exon=F scenario_last_exon=F]
Ca21chr1	1889408	1890580	+	orf19.4722	1889408	1890580	1	1889408	1890580	1889579	1890403		orf19.12185|IPF18649.2|IPF13658.2|Contig4-2780_0008|orf6.3184|CA1602|CaO19.4722|RTG1|CaO19.12185	Predicted ORF in Assemblies 19, 20 and 21 [label_first_exon=CGDmod label_last_exon=CGDmod orf_changed=false scenario_first_exon=F scenario_last_exon=F]
Ca21chr1	1890402	1891555	-	orf19.4723	1890402	1891555	2	1891555|1891207	1891293|1890402	1891525	1890589		orf19.12186|IPF22475.1|IPF22533.1|IPF13656.2|IPF13655.2|Contig4-2780_0009|orf6.3185|CA1603|FAD1	Predicted ORF in Assemblies 19, 20 and 21 [label_first_exon=CGDmod label_last_exon=CGDmod orf_changed=false scenario_first_exon=F scenario_last_exon=F]
Ca21chr1	1891689	1892585	-	orf19.4724	1891689	1892585	1	1892585	1891689	1892559	1891789		orf19.12187|IPF22466.1|IPF13653.2|Contig4-2780_0010|orf6.3186|CA1604|CaO19.4724|SAP62|CaO19.12187|IPF13653	Predicted ORF in Assemblies 19, 20 and 21 [label_first_exon=CGDmod label_last_exon=CGDmod orf_changed=false scenario_first_exon=F scenario_last_exon=F]
Ca21chr1	1892816	1895340	+	orf19.4725	1892816	1895340	1	1892816	1895340	1893017	1895206	SWI6	orf19.12188|IPF22383.1|IPF17885.2|orf6.3187|CA1605|CaO19.12188|CaO19.4725	Predicted ORF in Assemblies 19, 20 and 21; periodic mRNA expression, peak at cell-cycle G1/S phase [label_first_exon=CGDmod label_last_exon=CGDmod orf_changed=false scenario_first_exon=A scenario_last_exon=A]
Ca21chr1	1895254	1896022	-	orf19.4726	1895254	1896022	1	1896022	1895254	1895937	1895362		orf19.12189|IPF22479.1|IPF16484.1|orf6.3188|CA1606|FRQ1|CaO19.4726|CaO19.12189|NCS1	Predicted ORF in Assemblies 19, 20 and 21 [label_first_exon=CGDmod label_last_exon=CGDmod orf_changed=false scenario_first_exon=A scenario_last_exon=A]
Ca21chr1	1896169	1896877	+	orf19.4727	1896169	1896877	1	1896169	1896877	1896273	1896740		orf19.12190|IPF14916.2|IPF16483.1|orf6.2181|orf6.3189|CA1607|CaO19.4727|IPF14916	Predicted ORF in Assemblies 19, 20 and 21 [label_first_exon=CGDmod label_last_exon=CGDmod orf_changed=false scenario_first_exon=F scenario_last_exon=F]
Ca21chr1	1897055	1901385	+	orf19.4728	1897055	1901385	1	1897055	1901385	1897223	1901365		orf19.12191|IPF14914.2|IPF18648.2|IPF16481.2|orf6.2182|orf6.3190|orf6.439|CA0956|CA6289|orf19.4729|IPF14914.5f|IPF14914	Predicted ORF in Assemblies 19, 20 and 21 [label_first_exon=CGDmod label_last_exon=CGDmod orf_changed=false scenario_first_exon=F scenario_last_exon=F]
Ca21chr1	1901564	1902491	+	orf19.4730	1901564	1902491	2	1901564|1901655	1901592|1902491	1901579	1902363		orf19.12192|IPF22474.1|IPF14323.2|orf6.2183|orf6.438|CA0079|CaO19.4730|IPF14323	Predicted ORF in Assemblies 19, 20 and 21 [label_first_exon=CGDmod label_last_exon=CGDmod orf_changed=false scenario_first_exon=F scenario_last_exon=F]
Ca21chr1	1902948	1904358	+	orf19.4731	1902948	1904358	1	1902948	1904358	1903070	1904245		orf19.12193|IPF14322.1|IPF19274.1|Contig4-2484_0005|orf6.2184|orf6.437|CA0957|COG5|CaO19.4731|IPF14322	Predicted ORF in Assemblies 19, 20 and 21 [label_first_exon=CGDmod label_last_exon=CGDmod orf_changed=false scenario_first_exon=A scenario_last_exon=A]
Ca21chr1	1904252	1907259	-	orf19.4732	1904252	1907259	1	1907259	1904252	1907202	1904416	SEC24	orf19.12194|IPF14321.2|IPF11772.2|Contig4-2484_0008|orf6.2083|orf6.2185|CA0958|CaO19.4732	Possible role in ER to Golgi transport; induced upon yeast-hyphal switch [label_first_exon=CGDmod label_last_exon=CGDmod orf_changed=false scenario_first_exon=A scenario_last_exon=A]
Ca21chr1	1907506	1908553	+	orf19.4733	1907506	1908553	1	1907506	1908553	1907576	1908484	YMC2	orf19.12195|IPF22458.1|IPF11767.2|Contig4-2643_0001|orf6.2084|orf6.2186|CA0889|CaO19.4733|IPF11767	Predicted ORF in Assemblies 19, 20 and 21; Gcn4p-regulated; induced upon biofilm formation [label_first_exon=CGDmod label_last_exon=CGDmod orf_changed=false scenario_first_exon=A scenario_last_exon=A]
Ca21chr1	1908483	1908750	-	ntar_178	1908483	1908750	1	1908750	1908483					[label_first_exon=novel label_last_exon=novel orf_changed=false scenario_first_exon=B scenario_last_exon=B]
Ca21chr1	1908893	1910052	+	orf19.4734	1908893	1910052	1	1908893	1910052	1908930	1909979		orf19.12196|IPF18826.1|IPF11766.1|Contig4-2643_0004|orf6.2085|orf6.2187|CA0890|CaO19.4734|IPF11766	Predicted ORF in Assemblies 19, 20 and 21; possibly spurious ORF (Annotation Working Group prediction) [label_first_exon=CGDmod label_last_exon=CGDmod orf_changed=false scenario_first_exon=A scenario_last_exon=A]
Ca21chr1	1910136	1911529	+	orf19.4735	1910136	1911529	1	1910136	1911529	1910244	1911296		orf19.12197|IPF22444.1|IPF11764.2|Contig4-2643_0006|orf6.2086|CA0891|CaO19.12197|CaO19.4735|IPF11764	Predicted ORF in Assemblies 19, 20 and 21 [label_first_exon=CGDmod label_last_exon=CGDmod orf_changed=false scenario_first_exon=A scenario_last_exon=A]
Ca21chr1	1911435	1911781	-	ntar_179	1911435	1911781	1	1911781	1911435					[label_first_exon=novel label_last_exon=novel orf_changed=false scenario_first_exon=B scenario_last_exon=B]
Ca21chr1	1911988	1913993	+	orf19.4736	1911988	1913993	1	1911988	1913993	1912123	1913778		orf19.12198|IPF22412.1|IPF19888.1|Contig4-2643_0008|Contig4-2643_0009|orf6.2087|CA0892|CaO19.4736|CaO19.12198|PHO8.5	Predicted ORF in Assemblies 19, 20 and 21 [label_first_exon=CGDmod label_last_exon=CGDmod orf_changed=false scenario_first_exon=A scenario_last_exon=A]
Ca21chr1	1914685	1916784	+	orf19.4737	1914685	1916784	1	1914685	1916784	1914936	1916693	TPO3	orf19.12199|orf6.3649|YPR156|YGR138|DHA12|IPF11759.2|IPF10646.3|Contig4-2892_0021|orf6.2088|CA1943|IPF11759|CaO19.4737|IPF11759.3f	Possible role in polyamine transport; MFS-MDR family; transcription induced by Sfu1p, regulated upon white-opaque switching; decreased expression in hyphae compared to yeast-form cells; regulated by Nrg1p; fungal-specific [label_first_exon=CGDmod label_last_exon=CGDmod orf_changed=false scenario_first_exon=A scenario_last_exon=A]
Ca21chr1	1916993	1918889	+	orf19.4738	1916993	1918889	1	1916993	1918889	1917067	1918743		orf19.12200|IPF22411.1|IPF10645.2|Contig4-2892_0001|orf6.3650|CA1944|CaO19.4738|CaO19.12200|IPF10645	Predicted ORF in Assemblies 19, 20 and 21 [label_first_exon=CGDmod label_last_exon=CGDmod orf_changed=false scenario_first_exon=A scenario_last_exon=A]
Ca21chr1	1918849	1921025	-	orf19.4739	1918849	1921025	1	1921025	1918849	1920976	1918970	MSS116	orf19.12201|IPF22389.1|IPF10643.2|Contig4-2892_0003|orf6.3651|CA1945|CaO19.4739|CaO19.12201	Predicted ORF in Assemblies 19, 20 and 21; transcription is upregulated in both intermediate and mature biofilms [label_first_exon=CGDmod label_last_exon=CGDmod orf_changed=false scenario_first_exon=F scenario_last_exon=F]
Ca21chr1	1921097	1921864	-	orf19.4740	1921097	1921864	1	1921864	1921097	1921826	1921194		orf19.12202|IPF22476.1|IPF19937.1|Contig4-2447_0002|Contig4-2447_0003|orf6.3652|CA1946|CaO19.12202|CaO19.4740|IPF19937	Predicted ORF in Assemblies 19, 20 and 21 [label_first_exon=CGDmod label_last_exon=CGDmod orf_changed=false scenario_first_exon=F scenario_last_exon=F]
Ca21chr1	1921198	1921522	+	ntar_180	1921198	1921522	1	1921198	1921522	1921198	1921335			[label_first_exon=novel label_last_exon=novel orf_changed=false scenario_first_exon=B scenario_last_exon=B]
Ca21chr1	1921949	1924126	+	orf19.4742	1921949	1924126	1	1921949	1924126	1922856	1923920		orf19.12204|IPF10637.1|IPF19297.2|Contig4-2037_0002|orf6.3654|orf6.403|CA1947|CaO19.4742|IPF10637	Predicted ORF in Assemblies 19, 20 and 21; possibly spurious ORF (Annotation Working Group prediction) [label_first_exon=CGDmod label_last_exon=CGDmod orf_changed=false scenario_first_exon=G scenario_last_exon=G]
Ca21chr1	1922090	1922673	-	orf19.4741	1922090	1922673	3	1922673|1922341|1922216	1922413|1922283|1922090	1922673	1922090		orf19.12203|IPF10638.2|IPF28263.1|Contig4-2037_0001|orf6.3653|CaO19.4741|CaO19.12203	Predicted ORF in Assemblies 19, 20 and 21; possibly C. albicans-specific [label_first_exon=CGD label_last_exon=CGD orf_changed=false scenario_first_exon=Z scenario_last_exon=Z]
Ca21chr1	1924028	1926210	-	orf19.4743	1924028	1926210	1	1926210	1924028	1926159	1924093	AFG1	orf19.12205|IPF14022.2|IPF10636.3|Contig4-2037_0003|orf6.3655|orf6.404|CA1948|CaO19.4743|AFG12|IPF14022	Protein not essential for viability; similar to S. cerevisiae Afg1p, which is a putative mitochondrial ATPase of the AAA family [label_first_exon=CGDmod label_last_exon=CGDmod orf_changed=false scenario_first_exon=A scenario_last_exon=A]
Ca21chr1	1926297	1928953	-	orf19.4744	1926297	1928953	1	1928953	1926297	1928615	1926408		orf19.12206|IPF14021.2|IPF18510.2|orf6.3656|orf6.4015|CA1949|CaO19.4744|IPF14021	Predicted ORF in Assemblies 19, 20 and 21; transcription is repressed in response to alpha pheromone in SpiderM medium [label_first_exon=CGDmod label_last_exon=CGDmod orf_changed=false scenario_first_exon=A scenario_last_exon=A]
Ca21chr1	1928959	1930837	-	orf19.4746	1928959	1930837	1	1930837	1928959	1930727	1929099	JIP5	orf19.12208|IPF14019|IPF14019.1|IPF13928.2|orf6.3658|orf6.4016|CA1950|CaO19.4746	Protein not essential for viability; downregulated during core stress response [label_first_exon=CGDmod label_last_exon=CGDmod orf_changed=false scenario_first_exon=A scenario_last_exon=A]
Ca21chr1	1931275	1933015	+	orf19.4747	1931275	1933015	1	1931275	1933015	1931411	1933006	HEM14	orf19.12209|orf6.4017|orf6.3659|IPF19663.1|IPF19662.1|CA1951|CaO19.4747	Putative protoporphyrinogen oxidase involved in heme biosynthesis; predicted Kex2p substrate; transcription is regulated by iron; mRNA levels are decreased in a yfh1 null mutant [label_first_exon=CGDmod label_last_exon=CGDmod orf_changed=false scenario_first_exon=A scenario_last_exon=A]
Ca21chr1	1932154	1933539	-	orf19.4748	1932154	1933539	1	1933539	1932154	1933452	1933057		orf19.12210|IPF18582.2|IPF13925.1|Contig4-2151_0009|orf6.3660|orf6.4018|CA2210|MSL1|CaO19.4748|U2B''	Putative U2B'' component of the U2 snRNP, involved in splicing; contains an RNA recognition motif (RRM); ortholog of S. cerevisiae MSL1; predicted ORF in Assemblies 19, 20 and 21 [label_first_exon=CGDmod label_last_exon=CGDmod orf_changed=false scenario_first_exon=A scenario_last_exon=A]
Ca21chr1	1933778	1935640	+	orf19.4749	1933778	1935640	1	1933778	1935640	1933898	1935574		orf19.12211|IPF22427.1|IPF13921.2|Contig4-2151_0005|Contig4-2151_0007|Contig4-2151_0008|orf6.4019|CA2211|CaO19.4749|IPF13921	Predicted ORF in Assemblies 19, 20 and 21; hyphal-induced expression, regulated by Cyr1p, Ras1p, Efg1p [label_first_exon=CGDmod label_last_exon=CGDmod orf_changed=false scenario_first_exon=A scenario_last_exon=A]
Ca21chr1	1936163	1938444	-	orf19.4750	1936163	1938444	1	1938444	1936163	1938354	1936252		orf19.12212|IPF16404.3|IPF13919.2|Contig4-2151_0001|orf6.4020|orf6.88|CA2212|CaO19.4750|IPF13919	Predicted ORF in Assemblies 19, 20 and 21 [label_first_exon=CGDmod label_last_exon=CGDmod orf_changed=false scenario_first_exon=G scenario_last_exon=G]
Ca21chr1	1938535	1939578	+	orf19.4751	1938535	1939578	1	1938535	1939578	1938588	1939475		orf19.12214|IPF22488.1|IPF16405.2|Contig4-1898_0001|orf6.4021|orf6.89|CA2213|RSM25|CaO19.4751|IPF16405	Predicted ORF in Assemblies 19, 20 and 21 [label_first_exon=CGDmod label_last_exon=CGDmod orf_changed=false scenario_first_exon=A scenario_last_exon=A]
Ca21chr1	1939437	1940022	-	orf19.4751.1	1939437	1940022	1	1940022	1939437	1939877	1939653			ORF added to Assembly 21 based on comparative genome analysis [label_first_exon=CGDmod label_last_exon=CGDmod orf_changed=false scenario_first_exon=A scenario_last_exon=A]
Ca21chr1	1940231	1943194	-	orf19.4752	1940231	1943194	1	1943194	1940231	1942792	1940516	MSN4	orf19.12215|IPF22377.1|IPF9939.2|Contig4-1898_0007|Contig4-2609_0002|orf6.4022|CA2214|CaO19.12215|CaO19.4752|IPF9939	Putative zinc finger transcription factor; similar to S. cerevisiae Msn4p, but not a significant stress response regulator in C. albicans; partly complements STRE-activation defect of S. cerevisiae msn2 msn4 double mutant [label_first_exon=CGDmod label_last_exon=CGDmod orf_changed=false scenario_first_exon=A scenario_last_exon=A]
Ca21chr1	1947493	1951816	+	orf19.4753	1947493	1951816	1	1947493	1951816	1948259	1951699	PFK26	orf19.12217|IPF17562.3|IPF9943.2|Contig4-1843_0004|orf6.1050|orf6.4023|CA2215|CaO19.4753	Protein repressed during the mating process [label_first_exon=CGDmod label_last_exon=CGDmod orf_changed=false scenario_first_exon=A scenario_last_exon=A]
Ca21chr1	1947497	1947873	-	ntar_181	1947497	1947873	1	1947873	1947497					[label_first_exon=novel label_last_exon=novel orf_changed=false scenario_first_exon=B scenario_last_exon=B]
Ca21chr1	1952161	1953340	+	ntar_182	1952161	1953340	1	1952161	1953340	1952510	1952635			[label_first_exon=novel label_last_exon=novel orf_changed=false scenario_first_exon=B scenario_last_exon=B]
Ca21chr1	1953280	1955035	-	orf19.4754	1953280	1955035	1	1955035	1953280	1954892	1953369	ZWF1	orf19.12218|IPF13060.2|IPF18011.3|Contig4-2455_0008|orf6.4024|orf6.4601|CA2634|CaO19.4754	Putative glucose-6-phosphate dehydrogenase; antigenic in murine infection; activity induced by O2 or oxidizing agents H2O2 or menadione; caspofungin repressed; macrophage induced; induced in core stress response; regulated by Gcn2p, Gcn4p [label_first_exon=CGDmod label_last_exon=CGDmod orf_changed=false scenario_first_exon=A scenario_last_exon=A]
Ca21chr1	1955571	1956026	-	ntar_183	1955571	1956026	1	1956026	1955571	1955885	1955718			[label_first_exon=novel label_last_exon=novel orf_changed=false scenario_first_exon=B scenario_last_exon=B]
Ca21chr1	1955730	1956207	+	ntar_184	1955730	1956207	1	1955730	1956207					[label_first_exon=novel label_last_exon=novel orf_changed=false scenario_first_exon=B scenario_last_exon=B]
Ca21chr1	1956359	1959551	-	orf19.4755	1956359	1959551	1	1959551	1956359	1959364	1956554	KEX2	orf19.12219|IPF22355.1|IPF13063.2|Contig4-2455_0002|orf6.4600|CA2633|CaO19.12219|CaO19.4755	Subtilisin-like protease (proprotein convertase), processes aspartyl proteinase Sap2p; required for hyphal growth and wild-type virulence in mouse systemic infection; functional homolog of S. cerevisiae Kex2p, which processes alpha-factor [label_first_exon=CGDmod label_last_exon=CGDmod orf_changed=false scenario_first_exon=A scenario_last_exon=A]
Ca21chr1	1959935	1960147	-	ntar_185	1959935	1960147	1	1960147	1959935					[label_first_exon=novel label_last_exon=novel orf_changed=false scenario_first_exon=B scenario_last_exon=B]
Ca21chr1	1960367	1962187	+	orf19.4756	1960367	1962187	1	1960367	1962187	1960409	1962061		orf19.12220|IPF22404.1|IPF19763.1|Contig4-2725_0001|orf6.4599|CA6214|YTP1|CaO19.4756|CaO19.12220	Predicted ORF in Assemblies 19, 20 and 21; fungal-specific [label_first_exon=CGDmod label_last_exon=CGDmod orf_changed=false scenario_first_exon=A scenario_last_exon=A]
Ca21chr1	1962461	1964578	+	orf19.4757	1962461	1964578	1	1962461	1964578	1962576	1964405	NAR1	orf19.12221|IPF22395.1|IPF14388.2|Contig4-2557_0009|Contig4-2557_0010|orf6.4598|CA2632|CaO19.12221|CaO19.4757	Predicted ORF in Assemblies 19, 20 and 21; induced by nitric oxide; oxidative stress-induced via Cap1p [label_first_exon=CGDmod label_last_exon=CGDmod orf_changed=false scenario_first_exon=A scenario_last_exon=A]
Ca21chr1	1964855	1966007	+	orf19.4758	1964855	1966007	1	1964855	1966007	1965098	1965838		orf19.12222|IPF22468.1|IPF14389.2|Contig4-2557_0006|orf6.4597|CA2631|CaO19.4758|CaO19.12222|IPF14389	Predicted ORF in Assemblies 19, 20 and 21; alkaline downregulated [label_first_exon=CGDmod label_last_exon=CGDmod orf_changed=false scenario_first_exon=A scenario_last_exon=A]
Ca21chr1	1966084	1967184	-	orf19.4759	1966084	1967184	2	1967184|1966919	1967184|1966084	1966889	1966392	COX5	orf19.12223|IPF10910.2|IPF28262.1|COX5A|Contig4-2557_0005|orf6.4596|CA2630|CaO19.12223|CaO19.4759	Protein described as cytochrome oxidase subunit V; has putative regulatory element, upstream CCAAT box; macrophage/pseudohyphal-induced; repressed by nitric oxide; intron in 5'-UTR [label_first_exon=CGD label_last_exon=CGDmod orf_changed=true scenario_first_exon=Z scenario_last_exon=A]
Ca21chr1	1967293	1969056	-	orf19.4760	1967293	1969056	1	1969056	1967293	1969056	1967593		orf19.12224|IPF18440.1|IPF10911.2|Contig4-2557_0004|orf6.179|orf6.4595|CA2629|CaO19.4760|IPF10911	Predicted ORF in Assemblies 19, 20 and 21 [label_first_exon=CGDmod label_last_exon=CGDmod orf_changed=false scenario_first_exon=D scenario_last_exon=D]
Ca21chr1	1969649	1972007	+	orf19.4761	1969649	1972007	1	1969649	1972007	1969837	1971810	HST1	orf19.12225|IPF10913.2|IPF19405.2|Contig4-2557_0001|orf6.178|orf6.4594|CA2628|CaO19.4761|SIR21|SIR22	Putative histone deacetylase, involved in regulation of white-opaque switching; predicted ORF in Assemblies 19, 20 and 21 [label_first_exon=CGDmod label_last_exon=CGDmod orf_changed=false scenario_first_exon=A scenario_last_exon=A]
Ca21chr1	1971988	1973581	-	orf19.4763	1971988	1973581	1	1973581	1971988	1972938	1972258		orf19.12227|IPF10916|IPF22471.1|IPF10916.2|orf6.4592|CA2627|CaO19.12227|CaO19.4763	Protein not essential for viability [label_first_exon=CGDmod label_last_exon=CGDmod orf_changed=false scenario_first_exon=A scenario_last_exon=A]
Ca21chr1	1973677	1977482	+	orf19.4764	1973677	1977482	1	1973677	1977482	1973795	1977367		orf19.12228|IPF22512.1|IPF10918.2|Contig4-2669_0005|orf6.4591|CA2626|PAN2|CaO19.4764|CaO19.12228	Predicted ORF in Assemblies 19, 20 and 21 [label_first_exon=CGDmod label_last_exon=CGDmod orf_changed=false scenario_first_exon=G scenario_last_exon=G]
Ca21chr1	1977435	1979093	-	orf19.4765	1977435	1979093	1	1979093	1977435	1978893	1978234	PGA6	orf19.12229|orf6.4590|IPF10919.2|IPF17733.2|Contig4-2442_0006|CA2625|CCW12|CaO19.4765|IPF10919	Putative GPI-anchored cell wall protein of unknown function; transcriptionally induced under high iron conditions; upregulated upon Als2p depletion; mRNA binds to She3p and is localized to hyphal tips [label_first_exon=CGDmod label_last_exon=CGDmod orf_changed=false scenario_first_exon=A scenario_last_exon=A]
Ca21chr1	1980919	1984426	-	orf19.4766	1980919	1984426	1	1984426	1980919	1984359	1981057		ARG81|orf19.12230|IPF22523.1|IPF14033.2|Contig4-2442_0003|orf6.2542|CA1175|CaO19.12230|CaO19.4766|CA2624|ARG81.3eoc|IPF17734.2	Putative transcription factor with zinc cluster DNA-binding motif; has similarity to S. cerevisiae Arg81p, which is a transcription factor involved in the regulation of arginine-responsive genes [label_first_exon=CGDmod label_last_exon=CGDmod orf_changed=false scenario_first_exon=G scenario_last_exon=G]
Ca21chr1	1985142	1985658	-	ntar_186	1985142	1985658	1	1985658	1985142					[label_first_exon=novel label_last_exon=novel orf_changed=false scenario_first_exon=B scenario_last_exon=B]
Ca21chr1	1985690	1986575	+	orf19.4767	1985690	1986575	1	1985690	1986575	1985765	1986505		ZCF28|orf19.12231|IPF22464.1|IPF14255.2|Contig4-2264_0005|orf6.2541|CA1174|CaO19.12231|CaO19.4767|IPF14255	Putative transcription factor with zinc cluster DNA-binding motif [label_first_exon=CGDmod label_last_exon=CGDmod orf_changed=false scenario_first_exon=F scenario_last_exon=F]
Ca21chr1	1986868	1988598	+	orf19.4768	1986868	1988598	1	1986868	1988598	1986872	1988467		orf19.12232|IPF22393.1|IPF14254.2|Contig4-2264_0001|orf6.2540|CA1173|CaO19.12232|CaO19.4768|IPF14254	Predicted ORF in Assemblies 19, 20 and 21 [label_first_exon=CGDmod label_last_exon=CGDmod orf_changed=false scenario_first_exon=F scenario_last_exon=F]
Ca21chr1	1991221	1993306	+	orf19.4769	1991221	1993306	1	1991221	1993306	1991586	1993130	IPT1	orf19.12233|IPF11674.2|IPF17541.2|IPF17540.2|Contig4-2253_0002|orf6.2538|orf6.2539|orf6.927|CA0228|CA6290|orf19.4770|IPT1.5f	Inositol phosphoryl transferase, involved in sphingolipid biosynthesis; catalyzes the synthesis of the most abundant sphingolipid, mannose-(inositol-P)2-ceramide, M(IP)2C, from MIPC; required for wild-type membrane localization of Cdr1p [label_first_exon=CGDmod label_last_exon=CGDmod orf_changed=false scenario_first_exon=A scenario_last_exon=A]
Ca21chr1	1995811	1996148	-	ntar_187	1995811	1996148	1	1996148	1995811	1996148	1996014			[label_first_exon=novel label_last_exon=novel orf_changed=false scenario_first_exon=B scenario_last_exon=B]
Ca21chr1	1996456	1998858	+	orf19.4771	1996456	1998858	1	1996456	1998858	1996738	1998858		orf19.12234|IPF22382.1|IPF11667.2|orf6.3982|CA2187|MNN47|CaO19.4771|CaO19.12234|IPF11667	Predicted ORF in Assemblies 19, 20 and 21 [label_first_exon=CGDmod label_last_exon=CGDmod orf_changed=false scenario_first_exon=C scenario_last_exon=C]
Ca21chr1	1999304	2001233	-	orf19.4772	1999304	2001233	1	2001233	1999304	2000741	1999578	SSU81	orf19.12235|IPF19613.2|IPF19612.1|Contig4-1937_0004|orf6.3983|orf6.920|SHO1|CA2188|CaO19.4772	Predicted adaptor protein involved in activation of MAP kinase-dependent signaling pathways; links response to oxidative stress to morphogenesis and cell wall biosynthesis; caspofungin repressed [label_first_exon=CGDmod label_last_exon=CGDmod orf_changed=false scenario_first_exon=A scenario_last_exon=A]
Ca21chr1	2002059	2002295	+	ntar_188	2002059	2002295	1	2002059	2002295					[label_first_exon=novel label_last_exon=novel orf_changed=false scenario_first_exon=B scenario_last_exon=B]
Ca21chr1	2002432	2002706	+	ntar_189	2002432	2002706	1	2002432	2002706					[label_first_exon=novel label_last_exon=novel orf_changed=false scenario_first_exon=B scenario_last_exon=B]
Ca21chr1	2003676	2003904	+	ntar_190	2003676	2003904	1	2003676	2003904					[label_first_exon=novel label_last_exon=novel orf_changed=false scenario_first_exon=B scenario_last_exon=B]
Ca21chr1	2004859	2006146	+	orf19.4773	2004859	2006146	1	2004859	2006146	2004893	2005990	AOX2	orf19.12237|AOX1b|IPF19101.2|IPF9420.2|Contig4-2351_0003|orf6.3984|CA2189|AOX2.3f	Alternative oxidase; induced by antimycin A, some oxidants; growth- and carbon-source-regulated; one of two isoforms (Aox1p and Aox2p); involved in cyanide-resistant respiratory pathway that is absent from S. cerevisiae [label_first_exon=CGDmod label_last_exon=CGDmod orf_changed=false scenario_first_exon=A scenario_last_exon=A]
Ca21chr1	2006859	2008657	+	orf19.4774	2006859	2008657	1	2006859	2008657	2007337	2008476	AOX1	orf6.3985|AOX1a|IPF22441.1|IPF9418.2|Contig4-2351_0001|CA2190|CaO19.4774|CaO19.12237	Alternative oxidase; low abundance; constitutively expressed; one of two isoforms (Aox1p and Aox2p); involved in a cyanide-resistant respiratory pathway present in plants, protists, and some fungi, although absent from S. cerevisiae [label_first_exon=CGDmod label_last_exon=CGDmod orf_changed=false scenario_first_exon=A scenario_last_exon=A]
Ca21chr1	2008450	2009364	-	ntar_191	2008450	2009364	1	2009364	2008450					[label_first_exon=novel label_last_exon=novel orf_changed=false scenario_first_exon=B scenario_last_exon=B]
Ca21chr1	2009914	2012781	+	orf19.4775	2009914	2012781	1	2009914	2012781	2010391	2012676	CTA8	orf19.12238|IPF19046.2|IPF9417.2|Contig4-2247_0002|Contig4-2247_0004|orf6.1107|orf6.3986|CA2191|CaO19.4775|IPF9417|HSF1	Essential transcription factor, mediates heat shock transcriptional induction; in the absence of heat stress, Cta8p levels are modulated by growth temperature to regulate basal expression of genes involved in protein folding [label_first_exon=CGDmod label_last_exon=CGDmod orf_changed=false scenario_first_exon=A scenario_last_exon=A]
[truncated: 6,690 more rows]
