# Supplementary material for: The Transcriptomes of Two Heritable Cell Types Illuminate the Circuit Governing Their Differentiation
Source: PLoS Genet. 2010 Aug 19;6(8):e1001070. doi: 10.1371/journal.pgen.1001070 (PMC2924316; doi:10.1371/journal.pgen.1001070)
Supplement: Table S3 — Results of the differential expression (white versus opaque) analysis. (0.87 MB TXT) [file pgen.1001070.s010.txt]

transcript_id	transcript_length	Wh_1_counts	Op_1_counts	Wh_2_counts	Op_2_counts	Wh_1_rpkm	Op_1_rpkm	Wh_2_rpkm	Op_2_rpkm	Wh_counts	Op_counts	Wh_RPM	Op_RPM	log2(Op/Wh)	p-value	FDR	dEx-ed? [minFC=2, maxFDR=1e-4, minRPKM=0.5)
ntar_558	696	122	49270	272	83104	12.815	4224.592	6.459	1975.542	394	132374	6.71	2157.65	8.33	0.00E+00	0.00E+00	YES
orf19.2833	1354	9	2726	15	7291	0.486	120.149	0.183	89.093	24	10017	0.45	141.66	8.29	0.00E+00	0	YES
ntar_1179.2	394	8	2262	23	8588	1.484	342.616	0.965	360.636	31	10850	0.48	138.54	8.17	0.00E+00	0.00E+00	YES
orf19.4972	3553	7	1709	10	5342	0.144	28.705	0.047	24.876	17	7051	0.34	95.19	8.14	0.00E+00	0	YES
orf19.4505	1190	12	4071	44	9708	0.737	204.158	0.611	134.976	56	13779	0.8	201.78	7.97	0.00E+00	0.00E+00	YES
orf19.4599	2192	52	18362	146	28194	1.734	499.909	1.101	212.809	198	46556	3.11	781.14	7.97	0.00E+00	0	YES
ncRNA102	443	23	6287	35	10755	3.796	846.937	1.306	401.68	58	17042	1.13	276.57	7.94	0.00E+00	0	YES
ntar_739	968	8	2852	47	9733	0.604	175.827	0.802	166.358	55	12585	0.68	165.62	7.93	0.00E+00	0.00E+00	YES
orf19.4934	1839	23	6160	45	13271	0.914	199.899	0.404	119.398	68	19431	1.21	293.59	7.92	0.00E+00	0.00E+00	YES
orf19.7071	1574	3	677	4	1712	0.139	25.668	0.042	17.996	7	2389	0.14	34.36	7.91	0.00E+00	0.00E+00	YES
ntar_854	2752	2	518	6	1424	0.053	11.233	0.036	8.561	8	1942	0.12	27.24	7.79	0.00E+00	0	YES
orf19.2460	1541	15	3075	29	9240	0.712	119.084	0.311	99.207	44	12315	0.79	168.19	7.74	0.00E+00	0	YES
ntar_1179.1	377	1	271	4	784	0.194	42.898	0.175	34.407	5	1055	0.07	14.57	7.71	4.80E-297	5.07E-296	YES
orf19.1370	1118	15	2865	24	8248	0.981	152.931	0.355	122.062	39	11113	0.75	153.72	7.69	0.00E+00	0	YES
orf19.2941	1988	5	754	1	1455	0.184	22.634	0.008	12.109	6	2209	0.19	34.54	7.5	0.00E+00	0.00E+00	YES
orf19.176	2943	25	4123	35	11399	0.621	83.605	0.197	64.084	60	15522	1.2	217.33	7.5	0.00E+00	0.00E+00	YES
ntar_1177	411	4	343	1	2060	0.712	49.804	0.04	82.928	5	2403	0.15	27.28	7.46	0.00E+00	0.00E+00	YES
orf19.935	1362	4	448	3	1722	0.215	19.63	0.036	20.918	7	2170	0.17	27.61	7.34	0.00E+00	0.00E+00	YES
ntar_1183	446	2	274	1	505	0.328	36.663	0.037	18.734	3	779	0.08	12.35	7.25	6.00E-221	5.10E-220	YES
orf19.6274	796	9	1012	11	3750	0.827	75.872	0.228	77.946	20	4762	0.42	61.22	7.19	0.00E+00	0	YES
orf19.2787	1369	3	528	7	968	0.16	23.017	0.085	11.699	10	1496	0.17	23.76	7.15	0.00E+00	0.00E+00	YES
ntar_779	980	5	663	9	2000	0.373	40.374	0.152	33.766	14	2663	0.26	36.33	7.14	0.00E+00	0	YES
orf19.5728	1817	3	689	20	1790	0.121	22.63	0.182	16.299	23	2479	0.27	35.37	7.01	0.00E+00	0.00E+00	YES
orf19.5113	1355	129	22921	553	57548	6.96	1009.498	6.745	702.691	682	80469	9.29	1160.01	6.97	0.00E+00	0.00E+00	YES
orf19.893	2003	25	3131	81	10263	0.912	93.285	0.668	84.775	106	13394	1.58	178.33	6.82	0.00E+00	0.00E+00	YES
ntar_667	539	1	80	1	309	0.136	8.858	0.031	9.485	2	389	0.04	4.94	6.79	1.10E-109	6.07E-109	YES
orf19.5144	1014	20	3324	97	7687	1.442	195.63	1.581	125.427	117	11011	1.53	162.78	6.73	0.00E+00	0.00E+00	YES
orf19.467	2858	62	8485	231	21765	1.586	177.174	1.336	126	293	30250	4.18	433.24	6.7	0.00E+00	0	YES
ntar_471	736	1	136	3	262	0.099	11.027	0.067	5.89	4	398	0.06	6.23	6.67	1.20E-108	6.57E-108	YES
ntar_1178	431	3	307	6	809	0.509	42.508	0.23	31.056	9	1116	0.16	15.85	6.64	3.70E-307	4.06E-306	YES
ntar_1179.3	381	1	62	1	315	0.192	9.711	0.043	13.679	2	377	0.04	4.46	6.64	3.40E-106	1.80E-105	YES
ntar_1141	1229	4	342	8	1071	0.238	16.607	0.108	14.418	12	1413	0.21	19.06	6.49	0.00E+00	0.00E+00	YES
orf19.3232	1592	1	123	5	393	0.046	4.611	0.052	4.084	6	516	0.08	6.92	6.47	2.80E-139	1.73E-138	YES
orf19.535	510	159	17454	488	39509	22.792	2042.378	15.814	1281.738	647	56963	9.84	847.65	6.43	0.00E+00	0	YES
ntar_128	607	1	89	1	145	0.12	8.75	0.027	3.952	2	234	0.04	3.86	6.43	8.90E-65	3.48E-64	YES
ntar_1176	316	1	58	1	249	0.231	10.953	0.052	13.037	2	307	0.04	3.79	6.4	6.80E-86	3.16E-85	YES
orf19.1430	2660	4	459	14	990	0.11	10.298	0.087	6.158	18	1449	0.26	21.89	6.38	0.00E+00	0	YES
orf19.1239	1745	4	517	18	959	0.168	17.681	0.17	9.093	22	1476	0.29	23.36	6.31	0.00E+00	0.00E+00	YES
orf19.3926	1421	10	933	50	3993	0.514	39.183	0.582	46.492	60	4926	0.78	60.87	6.29	0.00E+00	0.00E+00	YES
ntar_1394.2	752	39	4272	122	7278	3.791	339.02	2.681	160.128	161	11550	2.43	187.68	6.27	0.00E+00	0	YES
orf19.4072	3705	720	65819	2355	165447	14.207	1060.167	10.505	738.83	3075	231266	45.78	3332.64	6.19	0.00E+00	0	YES
orf19.2457	2297	7	542	27	2237	0.223	14.082	0.194	16.113	34	2779	0.48	34.68	6.18	0.00E+00	0.00E+00	YES
orf19.3902	1142	31	1818	105	8844	1.985	95.003	1.52	128.132	136	10662	2	127.41	5.99	0.00E+00	0.00E+00	YES
orf19.742	2036	188	14189	454	29975	6.751	415.897	3.685	243.587	642	44164	10.62	671.35	5.98	0.00E+00	0	YES
orf19.6336	2661	27	1294	41	4144	0.742	29.02	0.255	25.766	68	5438	1.33	72.89	5.78	0.00E+00	0.00E+00	YES
orf19.6224	1494	1	83	4	150	0.049	3.315	0.044	1.661	5	233	0.07	3.72	5.74	6.90E-60	2.60E-59	YES
ntar_882	987	5	230	8	731	0.37	13.907	0.134	12.254	13	961	0.25	12.91	5.7	7.60E-256	7.10E-255	YES
orf19.4884	4610	84	6585	462	18026	1.332	85.244	1.656	64.695	546	24611	6.89	345.61	5.65	0.00E+00	0	YES
orf19.1171	2294	14	834	50	2270	0.446	21.696	0.36	16.372	64	3104	0.92	43.66	5.56	0.00E+00	0.00E+00	YES
orf19.1541	4021	36	2530	147	4775	0.655	37.549	0.604	19.648	183	7305	2.53	114.99	5.51	0.00E+00	0.00E+00	YES
ntar_748	237	1	64	2	57	0.308	16.115	0.139	3.979	3	121	0.05	2.38	5.49	6.60E-31	1.79E-30	YES
ntar_1397.1	472	4	170	3	313	0.62	21.494	0.105	10.972	7	483	0.17	7.66	5.49	3.20E-128	1.85E-127	YES
ntar_243	688	2	98	4	213	0.213	8.501	0.096	5.122	6	311	0.11	4.69	5.46	1.30E-80	5.58E-80	YES
orf19.5714	1729	112	5210	340	17855	4.736	179.827	3.25	170.859	452	23065	6.9	303.17	5.46	0.00E+00	0.00E+00	YES
orf19.3924	1354	5	240	19	765	0.27	10.578	0.232	9.348	24	1005	0.34	13.49	5.31	1.30E-252	1.16E-251	YES
ntar_1395	404	2	77	4	224	0.362	11.374	0.164	9.174	6	301	0.11	4.15	5.29	8.70E-78	3.78E-77	YES
ntar_1399	412	1	44	5	190	0.177	6.373	0.201	7.63	6	234	0.08	2.88	5.21	7.70E-59	2.86E-58	YES
orf19.510	1503	5	262	22	593	0.243	10.403	0.242	6.528	27	855	0.36	12.72	5.13	9.80E-207	8.00E-206	YES
ntar_1019	248	1	33	1	69	0.295	7.941	0.067	4.603	2	102	0.04	1.56	5.12	6.90E-27	1.78E-26	YES
orf19.1655	2384	156	5265	307	15234	4.784	131.796	2.128	105.726	463	20499	8.24	283.13	5.1	0.00E+00	0	YES
ntar_1185	473	3	105	7	316	0.464	13.248	0.245	11.053	10	421	0.17	5.75	5.1	2.50E-106	1.33E-105	YES
ntar_790	154	1	55	3	55	0.475	21.313	0.322	5.909	4	110	0.06	2.1	5.09	1.30E-26	3.33E-26	YES
orf19.5307	1890	138	3941	278	15734	5.338	124.439	2.431	137.737	416	19675	7.34	247.76	5.08	0.00E+00	0	YES
orf19.6805	3765	190	9793	1000	24349	3.689	155.225	4.39	107.001	1190	34142	15.21	493.64	5.02	0.00E+00	0.00E+00	YES
orf19.3121	738	1	26	1	80	0.099	2.102	0.022	1.794	2	106	0.04	1.44	5	5.00E-28	1.32E-27	YES
ntar_1400	273	2	69	2	93	0.536	15.083	0.121	5.636	4	162	0.09	2.83	4.98	3.70E-41	1.15E-40	YES
ntar_246	774	4	173	16	430	0.378	13.339	0.342	9.192	20	603	0.28	8.72	4.97	7.10E-145	4.51E-144	YES
orf19.7111.1	630	506	21093	2346	64517	58.717	1998.063	61.542	1694.366	2852	85610	37.88	1163.12	4.94	0.00E+00	0	YES
ntar_778	865	8	242	25	974	0.676	16.696	0.478	18.63	33	1216	0.5	15.28	4.94	2.20E-300	2.34E-299	YES
orf19.2247	1660	21	761	125	3873	0.925	27.358	1.244	38.602	146	4634	1.8	54.75	4.93	0.00E+00	0.00E+00	YES
orf19.6028	2358	4	117	7	325	0.124	2.961	0.049	2.28	11	442	0.2	6.18	4.92	6.30E-111	3.37E-110	YES
orf19.5933	1428	2	79	9	243	0.102	3.301	0.104	2.815	11	322	0.15	4.37	4.89	2.50E-77	1.10E-76	YES
ntar_618	378	1	41	4	98	0.193	6.473	0.175	4.29	5	139	0.07	2.03	4.87	1.70E-33	4.79E-33	YES
ntar_791	177	1	24	1	70	0.413	8.092	0.093	6.543	2	94	0.04	1.3	4.85	1.30E-24	3.18E-24	YES
ntar_1400.50	374	1	22	2	104	0.195	3.51	0.088	4.601	3	126	0.05	1.52	4.84	2.50E-32	7.13E-32	YES
ntar_1231	657	2	81	9	206	0.223	7.358	0.226	5.188	11	287	0.15	4.12	4.8	1.30E-67	5.04E-67	YES
ntar_804	509	2	78	9	201	0.287	9.145	0.292	6.534	11	279	0.15	3.99	4.76	2.00E-65	7.98E-65	YES
orf19.356	1001	10	301	37	1106	0.73	17.945	0.611	18.281	47	1407	0.67	18.13	4.76	0.00E+00	0.00E+00	YES
orf19.2156	846	270	8832	1163	31528	23.332	623.017	22.719	616.594	1433	40360	19.48	524.36	4.75	0.00E+00	0	YES
orf19.6277	3572	30	1140	117	2542	0.614	19.046	0.541	11.774	147	3682	2.06	55.05	4.74	0.00E+00	0	YES
ntar_1229	456	2	40	1	114	0.321	5.235	0.036	4.136	3	154	0.08	2.14	4.71	3.00E-40	9.16E-40	YES
ntar_947	362	1	37	7	154	0.202	6.1	0.32	7.039	8	191	0.09	2.38	4.65	1.70E-44	5.44E-44	YES
ntar_1182.5	354	1	26	1	40	0.207	4.383	0.047	1.87	2	66	0.04	1.11	4.63	9.90E-17	2.13E-16	YES
ntar_805	579	4	84	6	241	0.505	8.658	0.171	6.887	10	325	0.2	4.5	4.52	2.40E-79	1.04E-78	YES
orf19.3897	1616	41	1104	123	2999	1.855	40.77	1.258	30.705	164	4103	2.52	57.75	4.52	0.00E+00	0	YES
ntar_190	229	1	35	3	40	0.319	9.121	0.217	2.89	4	75	0.06	1.38	4.49	5.00E-17	1.09E-16	YES
ntar_21	1560	9	418	72	969	0.422	15.991	0.763	10.277	81	1387	0.92	20.49	4.47	2.20E-295	2.33E-294	YES
orf19.4607	1674	17	533	86	1610	0.742	19.001	0.849	15.913	103	2143	1.33	29.22	4.46	0.00E+00	0.00E+00	YES
orf19.5302	1118	18	647	103	1653	1.177	34.536	1.523	24.463	121	2300	1.51	32.98	4.45	0.00E+00	0	YES
ntar_1232	1428	11	286	35	757	0.563	11.952	0.405	8.771	46	1043	0.69	14.8	4.42	2.90E-237	2.57E-236	YES
orf19.7094	1665	12	198	16	757	0.527	7.097	0.159	7.522	28	955	0.57	12.17	4.41	1.80E-233	1.62E-232	YES
orf19.6420	1555	29	917	153	2609	1.363	35.193	1.626	27.76	182	3526	2.32	48.95	4.4	0.00E+00	0.00E+00	YES
ntar_1189	500	1	56	15	203	0.146	6.684	0.496	6.717	16	259	0.16	3.35	4.38	6.30E-55	2.25E-54	YES
ntar_812	190	1	16	2	75	0.385	5.025	0.174	6.531	3	91	0.05	1.1	4.37	1.70E-22	4.01E-22	YES
ntar_1006	421	3	66	7	175	0.521	9.356	0.275	6.877	10	241	0.17	3.42	4.35	4.60E-56	1.68E-55	YES
ntar_1186	263	1	19	3	81	0.278	4.311	0.189	5.096	4	100	0.06	1.24	4.33	7.50E-24	1.84E-23	YES
ntar_894	171	1	15	1	53	0.428	5.235	0.097	5.128	2	68	0.04	0.89	4.31	2.70E-17	5.95E-17	YES
orf19.5735.3	750	9	301	34	362	0.877	23.951	0.749	7.986	43	663	0.61	11.98	4.3	1.30E-137	8.04E-137	YES
orf19.7434	1497	25	880	134	1577	1.221	35.081	1.479	17.429	159	2457	2.02	39.3	4.28	0.00E+00	0.00E+00	YES
orf19.2133	1380	4	73	11	277	0.212	3.157	0.132	3.321	15	350	0.24	4.47	4.24	1.40E-80	6.38E-80	YES
ntar_1307	527	2	65	15	213	0.277	7.361	0.47	6.687	17	278	0.2	3.7	4.23	4.60E-59	1.71E-58	YES
orf19.2253	1955	32	882	185	2861	1.197	26.924	1.564	24.213	217	3743	2.7	49.99	4.21	0.00E+00	0.00E+00	YES
ntar_944	434	3	49	5	161	0.505	6.738	0.19	6.138	8	210	0.15	2.79	4.21	9.90E-50	3.36E-49	YES
orf19.4189	1077	8	101	2	325	0.543	5.597	0.031	4.993	10	426	0.31	5.7	4.21	9.90E-108	5.21E-107	YES
orf19.4567	912	1	51	14	155	0.08	3.337	0.254	2.812	15	206	0.15	2.8	4.2	8.20E-42	2.57E-41	YES
ntar_55	311	7	144	1	67	1.645	27.632	0.053	3.564	8	211	0.26	4.85	4.2	5.20E-50	1.79E-49	YES
orf19.2038	1417	31	869	73	689	1.599	36.598	0.851	8.045	104	1558	1.74	31.63	4.19	1.00156987724937e-319	1.11311013745449e-318	YES
ntar_207	177	1	21	2	41	0.413	7.08	0.187	3.833	3	62	0.05	0.97	4.19	1.60E-14	3.38E-14	YES
ntar_209	230	1	22	4	72	0.318	5.708	0.287	5.179	5	94	0.07	1.25	4.17	3.60E-21	8.41E-21	YES
ntar_781	253	1	10	4	112	0.289	2.359	0.261	7.324	5	122	0.07	1.22	4.14	8.30E-29	2.22E-28	YES
orf19.4608	1800	8	182	39	635	0.325	6.034	0.358	5.837	47	817	0.61	10.68	4.12	5.80E-175	4.14E-174	YES
ntar_1396	522	60	1406	245	3769	8.403	160.741	7.757	119.462	305	5175	4.22	73.13	4.12	0.00E+00	0	YES
ntar_236	235	1	25	4	55	0.311	6.349	0.281	3.872	5	80	0.07	1.2	4.11	2.00E-17	4.48E-17	YES
ntar_164	728	11	206	40	762	1.105	16.887	0.908	17.318	51	968	0.73	12.45	4.09	1.00E-211	8.24E-211	YES
ntar_1260	419	5	121	16	206	0.872	17.234	0.631	8.134	21	327	0.31	5.31	4.08	2.00E-68	8.05E-68	YES
orf19.539	1870	316	7278	712	8503	12.354	232.264	6.293	75.232	1028	15781	17.43	287.51	4.04	0.00E+00	0.00E+00	YES
ntar_1108	509	2	46	18	270	0.287	5.393	0.584	8.776	20	316	0.22	3.61	4.02	2.00E-66	8.08E-66	YES
ntar_1230	163	1	11	1	47	0.449	4.027	0.101	4.771	2	58	0.04	0.72	4	1.70E-14	3.44E-14	YES
ntar_1396.5	364	1	18	2	37	0.201	2.951	0.091	1.682	3	55	0.05	0.84	3.99	1.30E-12	2.54E-12	YES
ntar_1184	360	5	69	4	165	1.015	11.438	0.184	7.583	9	234	0.22	3.42	3.99	3.10E-55	1.11E-54	YES
orf19.3925	793	2	90	31	295	0.184	6.773	0.646	6.155	33	385	0.33	5.13	3.96	2.10E-73	8.65E-73	YES
orf19.6998	854	2	35	7	120	0.171	2.446	0.135	2.325	9	155	0.13	2.04	3.96	1.10E-33	3.00E-33	YES
orf19.4082	919	986	16561	2656	49026	78.436	1075.431	47.764	882.642	3642	65587	57.99	899.73	3.96	0.00E+00	0.00E+00	YES
orf19.2062	1122	268	5609	1053	13613	17.462	298.335	15.51	200.74	1321	19222	18.5	279.98	3.92	0.00E+00	0	YES
ntar_120	218	1	14	3	61	0.335	3.833	0.227	4.63	4	75	0.06	0.92	3.91	5.00E-17	1.09E-16	YES
ntar_294	731	4	111	21	174	0.4	9.062	0.475	3.938	25	285	0.32	4.75	3.89	4.40E-54	1.56E-53	YES
orf19.3727	1456	7	98	21	413	0.351	4.017	0.238	4.693	28	511	0.43	6.34	3.88	4.70E-111	2.54E-110	YES
ntar_943	642	3	79	20	205	0.342	7.344	0.515	5.283	23	284	0.27	4.05	3.88	2.00E-55	7.19E-55	YES
orf19.2157	1353	423	6748	1499	25199	22.856	297.638	18.31	308.148	1922	31947	27.85	409.81	3.88	0.00E+00	0.00E+00	YES
ntar_931	287	2	31	13	206	0.509	6.446	0.749	11.876	15	237	0.18	2.63	3.86	5.40E-50	1.85E-49	YES
orf19.4459	1928	50	992	212	2631	1.896	30.705	1.817	22.578	262	3623	3.58	51.37	3.84	0.00E+00	0.00E+00	YES
orf19.355	1272	1	20	3	34	0.057	0.938	0.039	0.442	4	54	0.06	0.88	3.84	1.90E-11	3.71E-11	YES
orf19.36.1	457	289	6693	1331	12428	46.232	874.009	48.134	449.944	1620	19121	21.56	302.52	3.81	0.00E+00	0	YES
orf19.5141	2211	19	424	87	833	0.628	11.444	0.65	6.233	106	1257	1.41	19.54	3.79	2.00E-239	1.75E-238	YES
orf19.929	1308	4	66	15	206	0.224	3.011	0.19	2.606	19	272	0.27	3.67	3.77	1.10E-55	4.08E-55	YES
ntar_733	794	29	422	79	1270	2.67	31.718	1.644	26.464	108	1692	1.71	23.1	3.75	0.00E+00	0.00E+00	YES
orf19.7053	2705	114	2093	365	4034	3.081	46.176	2.23	24.674	479	6127	7.18	95.82	3.74	0.00E+00	0.00E+00	YES
orf19.2701	766	20	264	52	919	1.909	20.568	1.122	19.85	72	1183	1.16	15.48	3.74	2.70E-249	2.42E-248	YES
ntar_242	134	1	9	1	39	0.546	4.008	0.123	4.815	2	48	0.04	0.59	3.72	9.70E-12	1.88E-11	YES
orf19.1766	1206	4	99	23	168	0.242	4.899	0.315	2.305	27	267	0.34	4.34	3.69	5.20E-48	1.73E-47	YES
orf19.341	2050	90	1963	686	6699	3.21	57.145	5.53	54.067	776	8662	8.96	113.99	3.67	0.00E+00	0.00E+00	YES
orf19.4979	2060	33	502	77	1003	1.171	14.543	0.618	8.056	110	1505	1.84	23.28	3.66	1.60E-300	1.69E-299	YES
orf19.1539	1378	13	150	38	661	0.69	6.496	0.456	7.936	51	811	0.79	9.94	3.66	1.30E-169	8.95E-169	YES
ntar_1248	218	1	23	7	59	0.335	6.296	0.531	4.478	8	82	0.09	1.17	3.64	1.80E-15	3.84E-15	YES
orf19.7521	2648	255	4503	1327	13976	7.04	101.483	8.282	87.325	1582	18479	20.29	249.98	3.62	0.00E+00	0	YES
orf19.3612	713	415	6552	1493	17255	42.552	548.398	34.606	400.405	1908	23807	27.51	338.25	3.62	0.00E+00	0	YES
ntar_326	145	1	18	4	37	0.504	7.408	0.456	4.222	5	55	0.07	0.84	3.6	6.90E-11	1.30E-10	YES
ntar_320	604	7	175	33	134	0.847	17.291	0.903	3.671	40	309	0.53	6.33	3.58	1.60E-49	5.39E-49	YES
orf19.5392	1815	296	4443	1169	12968	11.923	146.087	10.644	118.214	1465	17411	20.48	239.85	3.55	0.00E+00	0	YES
orf19.7303	738	1	14	3	36	0.099	1.132	0.067	0.807	4	50	0.06	0.72	3.54	2.10E-10	3.99E-10	YES
ntar_1339	393	3	33	13	187	0.558	5.011	0.547	7.873	16	220	0.22	2.53	3.54	1.30E-44	4.12E-44	YES
orf19.1980	1720	24	398	85	765	1.02	13.809	0.817	7.359	109	1163	1.58	18.2	3.53	4.40E-213	3.66E-212	YES
ntar_679	265	2	17	5	96	0.552	3.828	0.312	5.994	7	113	0.11	1.3	3.51	2.30E-24	5.78E-24	YES
orf19.6486	459	1	4	3	69	0.159	0.52	0.108	2.487	4	73	0.06	0.69	3.49	1.70E-16	3.72E-16	YES
ntar_1203	512	26	406	69	555	3.712	47.322	2.227	17.935	95	961	1.52	16.71	3.46	1.60E-172	1.14E-171	YES
ntar_1225	263	2	31	9	83	0.556	7.034	0.566	5.222	11	114	0.15	1.61	3.45	2.60E-21	6.17E-21	YES
ntar_1167	303	2	23	3	45	0.483	4.53	0.164	2.457	5	68	0.1	1.06	3.43	3.00E-14	6.15E-14	YES
ntar_645	252	3	51	8	45	0.87	12.078	0.525	2.955	11	96	0.18	1.89	3.43	8.00E-17	1.73E-16	YES
orf19.3282	2006	441	6107	1583	15931	16.072	181.681	13.042	131.397	2024	22038	29.2	314.02	3.43	0.00E+00	0.00E+00	YES
orf19.3444	2134	28	268	76	1158	0.959	7.495	0.589	8.978	104	1426	1.65	17.58	3.41	5.50E-285	5.64E-284	YES
ntar_946	157	2	20	1	32	0.931	7.602	0.105	3.372	3	52	0.08	0.86	3.4	8.30E-12	1.60E-11	YES
ntar_1191	393	2	1	17	268	0.372	0.152	0.715	11.283	19	269	0.21	2.25	3.4	7.00E-55	2.49E-54	YES
orf19.7668	1906	105	1141	396	4919	4.027	35.725	3.434	42.7	501	6060	7.11	74.74	3.39	0.00E+00	0	YES
orf19.3338	1429	20	260	76	788	1.023	10.858	0.879	9.124	96	1048	1.36	14.28	3.39	8.90E-194	6.95E-193	YES
orf19.460	1366	69	887	248	2588	3.693	38.751	3	31.346	317	3475	4.57	47.88	3.39	0.00E+00	0	YES
orf19.5565	1252	252	3042	559	6013	14.715	144.999	7.379	79.462	811	9055	13.83	140.51	3.34	0.00E+00	0	YES
ntar_54	179	2	13	1	52	0.817	4.334	0.092	4.806	3	65	0.08	0.82	3.33	2.50E-15	5.24E-15	YES
ntar_77	442	9	160	53	349	1.489	21.603	1.982	13.064	62	509	0.77	7.66	3.32	1.30E-83	5.95E-83	YES
ntar_123	364	1	39	19	93	0.201	6.394	0.863	4.227	20	132	0.19	1.93	3.32	8.00E-20	1.81E-19	YES
orf19.4899	2841	1	27	8	25	0.026	0.567	0.047	0.146	9	52	0.1	1.01	3.3	1.20E-07	2.11E-07	NO
orf19.532	1099	304	5047	1805	12676	20.222	274.061	27.143	190.835	2109	17723	26.03	255.46	3.29	0.00E+00	0	YES
orf19.4584	2209	222	3141	827	6318	7.347	84.856	6.187	47.321	1049	9459	14.95	145.99	3.29	0.00E+00	0.00E+00	YES
ntar_397	235	2	12	3	70	0.622	3.047	0.211	4.928	5	82	0.1	0.94	3.26	6.00E-18	1.33E-17	YES
orf19.6282	2546	13	172	47	358	0.373	4.032	0.305	2.326	60	530	0.86	8.09	3.23	4.50E-90	2.12E-89	YES
orf19.938	1689	11	242	115	630	0.476	8.551	1.125	6.171	126	872	1.35	12.43	3.2	1.90E-130	1.14E-129	YES
ntar_577	187	1	10	6	59	0.391	3.191	0.53	5.22	7	69	0.09	0.79	3.19	6.30E-13	1.24E-12	YES
ntar_1079	425	7	44	12	232	1.204	6.178	0.467	9.032	19	276	0.36	3.23	3.19	1.00E-56	3.64E-56	YES
ntar_51	246	2	16	6	77	0.594	3.881	0.403	5.179	8	93	0.12	1.11	3.18	2.90E-18	6.47E-18	YES
orf19.4590	3336	22	304	111	790	0.482	5.438	0.55	3.918	133	1094	1.72	15.61	3.18	4.90E-179	3.54E-178	YES
ntar_386	256	3	27	6	77	0.857	6.294	0.387	4.977	9	104	0.16	1.44	3.18	2.70E-20	6.22E-20	YES
orf19.5557	2721	19	222	99	853	0.51	4.869	0.601	5.187	118	1075	1.51	13.68	3.18	1.70E-184	1.25E-183	YES
ntar_1368	1020	168	2443	786	4985	12.041	142.934	12.735	80.861	954	7428	12.64	114.14	3.18	0.00E+00	0	YES
orf19.2734	1265	30	367	129	1021	1.734	17.314	1.685	13.354	159	1388	2.16	19.4	3.17	1.90E-233	1.63E-232	YES
orf19.413	2577	111	1152	394	3741	3.149	26.678	2.527	24.019	505	4893	7.31	65.32	3.16	0.00E+00	0	YES
orf19.2638	931	8	111	63	471	0.628	7.115	1.118	8.37	71	582	0.81	7.21	3.15	2.00E-95	9.80E-95	YES
orf19.6556	1279	110	1386	563	4295	6.288	64.67	7.275	55.561	673	5681	8.67	76.89	3.15	0.00E+00	0.00E+00	YES
orf19.5902	963	6	59	28	270	0.455	3.656	0.481	4.639	34	329	0.45	3.99	3.15	1.80E-58	6.75E-58	YES
orf19.3337	828	14	159	51	417	1.236	11.46	1.018	8.333	65	576	0.93	8.19	3.13	5.60E-98	2.82E-97	YES
orf19.1599	357	2	16	3	46	0.41	2.675	0.139	2.132	5	62	0.1	0.86	3.13	1.10E-12	2.17E-12	YES
ntar_942	243	2	17	6	67	0.602	4.175	0.408	4.562	8	84	0.12	1.06	3.11	5.70E-16	1.22E-15	YES
ntar_772	1072	20	286	139	929	1.364	15.921	2.143	14.338	159	1215	1.88	16.22	3.11	1.60E-191	1.22E-190	YES
ntar_514	411	11	105	45	428	1.957	15.246	1.809	17.23	56	533	0.77	6.67	3.11	1.30E-93	6.36E-93	YES
ntar_111	259	3	43	10	43	0.847	9.908	0.638	2.747	13	86	0.19	1.64	3.09	3.50E-13	6.89E-13	YES
orf19.4279	2628	720	8736	3482	24518	20.029	198.38	21.897	154.359	4202	33254	55.09	463.5	3.07	0.00E+00	0	YES
orf19.5303	834	1	9	4	38	0.088	0.644	0.079	0.754	5	47	0.07	0.58	3.07	7.10E-09	1.28E-08	YES
ntar_1316	261	2	11	8	99	0.56	2.515	0.507	6.276	10	110	0.14	1.15	3.04	4.80E-21	1.11E-20	YES
orf19.2475	1067	204	2201	1107	8504	13.977	123.103	17.146	131.866	1311	10705	16.6	136.03	3.03	0.00E+00	0.00E+00	YES
ntar_1407	1487	21	387	217	1126	1.032	15.531	2.412	12.529	238	1513	2.56	20.86	3.03	1.10E-214	8.97E-214	YES
orf19.799	1897	240	2546	1113	8363	9.249	80.094	9.696	72.94	1353	10909	17.97	145.15	3.01	0.00E+00	0.00E+00	YES
ntar_1247	237	3	25	5	56	0.925	6.295	0.349	3.909	8	81	0.15	1.21	3	3.30E-15	6.81E-15	YES
orf19.6784	1494	198	2550	1083	6418	9.689	101.859	11.98	71.076	1281	8968	16.19	129.18	3	0.00E+00	0.00E+00	YES
orf19.4274	1662	17	293	125	519	0.748	10.521	1.243	5.167	142	812	1.65	13.04	2.98	6.70E-108	3.56E-107	YES
orf19.2738	2902	194	2225	924	5870	4.887	45.756	5.262	33.467	1118	8095	14.73	114.95	2.96	0.00E+00	0	YES
orf19.2886	2419	765	7476	3319	24912	23.12	184.436	22.676	170.391	4084	32388	55.39	429.16	2.95	0.00E+00	0.00E+00	YES
ntar_616	296	6	43	18	183	1.482	8.669	1.005	10.229	24	226	0.37	2.8	2.93	6.30E-40	1.92E-39	YES
orf19.7495	1484	27	345	133	631	1.33	13.874	1.481	7.035	160	976	2.09	15.51	2.89	3.40E-135	2.03E-134	YES
ntar_753	298	6	49	23	186	1.472	9.813	1.276	10.327	29	235	0.41	3	2.87	9.50E-39	2.85E-38	YES
ntar_321	224	3	42	12	33	0.979	11.19	0.885	2.437	15	75	0.21	1.53	2.87	1.10E-09	1.96E-09	YES
ntar_266	145	1	11	6	36	0.504	4.527	0.684	4.108	7	47	0.09	0.63	2.86	1.30E-07	2.32E-07	YES
orf19.7455	1080	1	12	6	32	0.068	0.663	0.092	0.49	7	44	0.09	0.62	2.85	6.60E-07	1.11E-06	YES
orf19.4821	1407	1	10	2	10	0.052	0.424	0.023	0.118	3	20	0.05	0.38	2.84	1.20E-03	1.79E-03	NO
orf19.3127	3734	174	1804	903	5369	3.407	28.832	3.997	23.79	1077	7173	13.82	98.24	2.83	0.00E+00	0.00E+00	YES
orf19.271	777	1	11	4	20	0.094	0.845	0.085	0.426	5	31	0.07	0.49	2.83	4.80E-05	7.52E-05	YES
orf19.3746	2790	6	95	52	211	0.157	2.032	0.308	1.251	58	306	0.65	4.58	2.82	7.40E-39	2.21E-38	YES
ntar_112	403	5	30	7	96	0.907	4.443	0.287	3.941	12	126	0.24	1.69	2.81	1.40E-23	3.33E-23	YES
ntar_201	271	6	38	8	104	1.619	8.368	0.488	6.349	14	142	0.29	1.99	2.8	3.90E-26	9.82E-26	YES
orf19.4476	1176	47	544	210	945	2.922	27.606	2.951	13.295	257	1489	3.45	24.05	2.8	5.10E-199	4.08E-198	YES
orf19.6824	1404	6	66	22	99	0.312	2.805	0.259	1.167	28	165	0.4	2.79	2.8	6.00E-23	1.44E-22	YES
orf19.655	2607	134	1264	612	3691	3.758	28.935	3.88	23.425	746	4955	9.96	68.25	2.78	0.00E+00	0.00E+00	YES
orf19.3684	919	118	749	245	2544	9.387	48.638	4.406	45.801	363	3293	6.34	43.39	2.78	0.00E+00	0	YES
orf19.2202	910	36	267	123	966	2.892	17.51	2.234	17.563	159	1233	2.33	15.96	2.77	7.70E-196	6.10E-195	YES
orf19.7597	948	5	32	6	76	0.386	2.014	0.105	1.326	11	108	0.23	1.58	2.77	8.50E-20	1.94E-19	YES
orf19.6518	2058	46	353	146	1101	1.634	10.236	1.172	8.851	192	1454	2.89	19.64	2.77	5.50E-228	4.79E-227	YES
orf19.853	1259	28	198	112	881	1.626	9.385	1.47	11.578	140	1079	1.95	13.2	2.76	6.30E-171	4.43E-170	YES
orf19.638	1528	4408	29581	9321	86673	210.899	1155.316	100.815	938.499	13729	116254	238.15	1599.68	2.75	0.00E+00	0.00E+00	YES
orf19.6138	2254	8	56	35	267	0.259	1.483	0.257	1.96	43	323	0.58	3.88	2.74	5.40E-51	1.87E-50	YES
ntar_1317	200	1	11	8	43	0.366	3.282	0.661	3.557	9	54	0.1	0.68	2.74	4.40E-08	7.61E-08	YES
ntar_973	226	5	35	8	73	1.617	9.242	0.585	5.344	13	108	0.25	1.65	2.73	2.00E-18	4.56E-18	YES
orf19.5140	2088	30	255	98	599	1.05	7.288	0.776	4.746	128	854	1.91	12.56	2.72	4.40E-125	2.52E-124	YES
orf19.3668	1809	432	2949	1125	9140	17.458	97.285	10.278	83.595	1557	12089	25.09	163.61	2.71	0.00E+00	0	YES
orf19.3626.1	186	2	11	4	42	0.786	3.529	0.355	3.736	6	53	0.11	0.68	2.67	1.20E-09	2.13E-09	YES
orf19.4975	3098	46	289	70	696	1.086	5.567	0.373	3.717	116	985	2.26	14.38	2.67	9.40E-164	6.34E-163	YES
ntar_922	342	5	41	18	106	1.069	7.154	0.87	5.128	23	147	0.33	2.1	2.66	1.40E-21	3.25E-21	YES
ntar_1049	217	3	20	8	59	1.011	5.5	0.609	4.498	11	79	0.18	1.08	2.63	1.00E-12	1.98E-12	YES
orf19.3378	730	25	141	92	737	2.504	11.527	2.083	16.704	117	878	1.67	10.3	2.62	2.70E-137	1.64E-136	YES
ntar_281	154	1	16	12	43	0.475	6.2	1.288	4.62	13	59	0.14	0.83	2.62	3.00E-07	5.17E-07	YES
orf19.5290	1479	3	21	8	54	0.148	0.847	0.089	0.604	11	75	0.18	1.07	2.61	8.70E-12	1.68E-11	YES
orf19.1080	1608	14	145	59	200	0.637	5.381	0.606	2.058	73	345	1	5.98	2.58	3.70E-40	1.12E-39	YES
orf19.4568	2528	25	194	105	570	0.723	4.58	0.686	3.731	130	764	1.78	10.5	2.56	1.90E-103	9.76E-103	YES
orf19.2515	2791	68	678	260	819	1.781	14.497	1.54	4.855	328	1497	4.63	27.01	2.54	7.10E-167	4.87E-166	YES
orf19.4381	3085	2216	19475	11622	54387	52.514	376.733	62.26	291.685	13838	73862	177.04	1031.03	2.54	0.00E+00	0.00E+00	YES
orf19.6079	900	1	7	1	6	0.081	0.464	0.018	0.11	2	13	0.04	0.26	2.53	1.40E-02	0.018833687	NO
orf19.251	866	1083	8704	3433	15639	91.426	599.808	65.515	298.789	4516	24343	67.96	389.09	2.52	0.00E+00	0	YES
orf19.4818	1948	168	1392	784	3632	6.305	42.644	6.651	30.848	952	5024	12.62	71.58	2.5	0.00E+00	0.00E+00	YES
ntar_868	196	3	20	8	48	1.119	6.09	0.675	4.052	11	68	0.18	0.99	2.5	3.60E-10	6.59E-10	YES
ntar_934	212	3	13	8	73	1.035	3.659	0.624	5.697	11	86	0.18	0.99	2.5	2.20E-14	4.41E-14	YES
ntar_9	283	12	60	10	139	3.1	12.652	0.584	8.126	22	199	0.52	2.94	2.5	1.20E-34	3.52E-34	YES
orf19.2810	1914	17	159	73	260	0.649	4.958	0.63	2.248	90	419	1.22	6.9	2.49	5.10E-48	1.69E-47	YES
orf19.937	474	2	12	3	22	0.308	1.511	0.105	0.768	5	34	0.1	0.54	2.46	9.80E-06	1.58E-05	YES
orf19.5975	861	3	22	5	21	0.255	1.525	0.096	0.404	8	43	0.15	0.83	2.46	3.70E-06	6.01E-06	YES
ntar_253	190	2	14	9	47	0.77	4.397	0.783	4.093	11	61	0.15	0.81	2.45	1.30E-08	2.33E-08	YES
orf19.3794	2497	833	5807	2522	12855	24.388	138.786	16.692	85.178	3355	18662	51.29	279.62	2.45	0.00E+00	0	YES
orf19.5266	1416	17	99	42	279	0.878	4.172	0.49	3.26	59	378	0.97	5.26	2.44	1.90E-54	6.87E-54	YES
orf19.1330	1922	7	56	29	122	0.266	1.739	0.249	1.05	36	178	0.5	2.68	2.44	7.80E-22	1.85E-21	YES
orf19.2431	411	4	56	32	63	0.712	8.131	1.287	2.536	36	119	0.41	2.19	2.42	3.40E-10	6.27E-10	YES
ntar_533	204	2	11	10	60	0.717	3.218	0.81	4.866	12	71	0.16	0.82	2.4	2.60E-10	4.80E-10	YES
ntar_1271	299	5	38	15	59	1.223	7.584	0.829	3.265	20	97	0.31	1.62	2.4	4.70E-12	9.20E-12	YES
orf19.3984	2623	84	676	330	1221	2.341	15.38	2.079	7.702	414	1897	5.8	30.27	2.38	5.50E-212	4.54E-211	YES
orf19.857	2101	52	360	220	1048	1.809	10.226	1.731	8.253	272	1408	3.72	19.41	2.38	1.10E-173	7.47E-173	YES
ntar_806	472	5	39	37	165	0.774	4.931	1.296	5.784	42	204	0.49	2.53	2.37	1.40E-24	3.52E-24	YES
ntar_98	544	10	93	54	170	1.344	10.202	1.641	5.17	64	263	0.81	4.18	2.36	2.90E-27	7.57E-27	YES
ntar_524	132	2	26	24	75	1.108	11.755	3.005	9.401	26	101	0.27	1.4	2.36	2.30E-10	4.31E-10	YES
orf19.2943.5	300	1	7	1	2	0.244	1.392	0.055	0.11	2	9	0.04	0.23	2.33	1.00E-01	0.132001045	NO
orf19.4651	745	5981	37998	28328	137855	586.914	3043.798	628.414	3061.539	34309	175853	452.71	2274.24	2.33	0.00E+00	0.00E+00	YES
orf19.4923.1	213	1	12	8	19	0.343	3.362	0.621	1.476	9	31	0.1	0.52	2.33	2.60E-03	0.003659814	NO
orf19.1611	1272	56	330	218	1111	3.219	15.482	2.832	14.451	274	1441	3.85	19.04	2.31	7.10E-180	5.19E-179	YES
orf19.5069	1931	242	1813	1220	4685	9.162	56.031	10.442	40.142	1462	6498	18.93	92.86	2.29	0.00E+00	0	YES
orf19.6830	913	156	946	598	2859	12.491	61.835	10.825	51.81	754	3805	10.64	51.88	2.29	0.00E+00	0	YES
ntar_1227	394	680	1878	1793	16594	126.174	284.453	75.209	696.833	2473	18472	39.67	193.31	2.28	0.00E+00	0.00E+00	YES
orf19.1709	711	589	3278	2448	12502	60.562	275.138	56.902	290.927	3037	15780	41.76	201.24	2.27	0.00E+00	0.00E+00	YES
orf19.7314	1448	426	3032	1714	6370	21.508	124.96	19.563	72.785	2140	9402	29.74	143.17	2.27	0.00E+00	0	YES
ntar_265	230	2	20	16	46	0.636	5.189	1.15	3.309	18	66	0.21	0.98	2.25	1.20E-06	1.97E-06	YES
orf19.4666	1103	246	1774	1303	4883	16.305	95.982	19.523	73.246	1549	6657	19.76	93.33	2.24	0.00E+00	0.00E+00	YES
orf19.849	2547	1	12	15	48	0.029	0.281	0.097	0.312	16	60	0.16	0.76	2.23	3.00E-06	4.95E-06	NO
orf19.6443	879	134	547	372	2556	11.145	37.137	6.994	48.111	506	3103	7.97	37.47	2.23	0.00E+00	0.00E+00	YES
ntar_1055	193	2	14	10	37	0.758	4.329	0.856	3.172	12	51	0.16	0.72	2.22	4.90E-06	7.91E-06	YES
ntar_893	196	1	21	16	19	0.373	6.394	1.349	1.604	17	40	0.17	0.78	2.22	1.30E-02	0.018150307	NO
orf19.6678	1188	26	160	115	484	1.6	8.037	1.6	6.741	141	644	1.9	8.78	2.21	3.00E-72	1.26E-71	YES
ntar_561	528	13	57	47	276	1.8	6.442	1.471	8.649	60	333	0.86	3.98	2.21	9.00E-44	2.86E-43	YES
orf19.6302	846	7	44	30	122	0.605	3.104	0.586	2.386	37	166	0.5	2.32	2.2	7.00E-19	1.58E-18	YES
orf19.2317	934	32	133	88	573	2.505	8.498	1.557	10.15	120	706	1.9	8.71	2.2	1.00E-95	5.02E-95	YES
orf19.4894	879	72	309	165	1099	5.988	20.979	3.102	20.686	237	1408	4	18.31	2.2	2.10E-191	1.63E-190	YES
ntar_721	241	5	19	8	69	1.517	4.705	0.549	4.737	13	88	0.25	1.14	2.19	1.20E-13	2.40E-13	YES
ntar_654	145	4	29	19	62	2.017	11.936	2.166	7.075	23	91	0.3	1.38	2.18	1.40E-09	2.61E-09	YES
ntar_720	197	3	9	8	64	1.113	2.726	0.671	5.375	11	73	0.18	0.8	2.18	2.50E-11	4.82E-11	YES
ntar_293	167	2	12	10	41	0.876	4.288	0.99	4.062	12	53	0.16	0.7	2.16	1.90E-06	3.17E-06	YES
ntar_657	462	10	103	88	208	1.582	13.305	3.148	7.449	98	311	1.09	4.79	2.13	3.10E-24	7.60E-24	YES
ntar_391	197	3	14	8	42	1.113	4.241	0.671	3.527	11	56	0.18	0.77	2.12	1.60E-07	2.76E-07	YES
ntar_290	147	1	11	13	36	0.497	4.466	1.462	4.052	14	47	0.14	0.63	2.12	1.50E-04	2.34E-04	NO
orf19.2506	2146	591	4603	3435	9670	20.133	128.004	26.454	74.554	4026	14273	49.99	217.34	2.12	0.00E+00	0.00E+00	YES
orf19.1822	2532	12	60	34	161	0.346	1.414	0.222	1.052	46	221	0.72	3.12	2.12	2.50E-26	6.31E-26	YES
orf19.5138	2566	148	862	675	2644	4.217	20.048	4.347	17.048	823	3506	10.99	47.59	2.11	0.00E+00	0	YES
orf19.7447	1626	4	21	13	57	0.18	0.771	0.132	0.58	17	78	0.25	1.1	2.11	2.00E-09	3.66E-09	YES
orf19.4530.1	1322	739	4815	2616	8067	40.867	217.358	32.703	100.961	3355	12882	48.63	210.41	2.11	0.00E+00	0.00E+00	YES
orf19.6826	1194	1	6	5	19	0.061	0.3	0.069	0.263	6	25	0.08	0.34	2.11	2.80E-03	0.0039752	NO
orf19.2724	1965	1139	8577	6759	19813	42.376	260.486	56.847	166.825	7898	28390	97.49	419.83	2.11	0.00E+00	0	YES
ntar_972	207	4	16	6	44	1.413	4.613	0.479	3.517	10	60	0.2	0.84	2.1	6.60E-09	1.19E-08	YES
orf19.1227	591	2	12	5	16	0.247	1.212	0.14	0.448	7	28	0.11	0.49	2.1	1.80E-03	2.56E-03	NO
orf19.3363	2410	2074	13228	9344	31565	62.914	327.558	64.077	216.702	11418	44793	153.02	655.83	2.1	0.00E+00	0.00E+00	YES
orf19.1302	651	7	27	12	86	0.786	2.475	0.305	2.186	19	113	0.36	1.52	2.1	4.90E-16	1.03E-15	YES
orf19.6484	459	1	4	7	34	0.159	0.52	0.252	1.226	8	38	0.09	0.4	2.09	4.30E-05	6.78E-05	YES
orf19.4573	2511	53	260	192	867	1.543	6.179	1.264	5.713	245	1127	3.52	14.93	2.08	1.20E-126	6.90E-126	YES
orf19.376	1248	39	111	65	604	2.285	5.308	0.861	8.007	104	715	1.96	8.31	2.08	1.10E-106	5.79E-106	YES
ntar_595	502	27	74	50	448	3.932	8.797	1.646	14.765	77	522	1.4	5.91	2.08	1.90E-77	8.08E-77	YES
ntar_384	955	189	948	622	2646	14.468	59.24	10.764	45.842	811	3594	12.05	50.18	2.06	0.00E+00	0.00E+00	YES
orf19.4090	1743	110	634	445	1572	4.614	21.707	4.219	14.922	555	2206	7.7	31.92	2.05	3.90E-216	3.24E-215	YES
orf19.4211	2622	834	5495	4976	16062	23.254	125.068	31.364	101.354	5810	21557	71.6	296.84	2.05	0.00E+00	0.00E+00	YES
ntar_1195	138	1	8	11	35	0.53	3.46	1.317	4.196	12	43	0.13	0.53	2.05	1.70E-04	2.62E-04	NO
orf19.6709	963	146	714	467	1994	11.084	44.247	8.015	34.259	613	2708	9.2	37.8	2.04	7.90E-293	8.19E-292	YES
orf19.6996	2363	380	2335	2157	7271	11.756	58.97	15.086	50.91	2537	9606	31.71	129.82	2.03	0.00E+00	0.00E+00	YES
ntar_960	487	4	45	47	102	0.6	5.514	1.595	3.465	51	147	0.53	2.19	2.03	1.80E-10	3.45E-10	YES
tE(UUC)1	633	33	237	153	358	3.811	22.344	3.995	9.357	186	595	2.47	10.03	2.02	3.60E-46	1.17E-45	YES
ntar_941	385	2	15	19	58	0.38	2.325	0.816	2.493	21	73	0.23	0.93	2.01	6.70E-07	1.13E-06	YES
orf19.5170	3517	3054	18525	14477	45286	63.482	314.338	68.029	213.042	17531	63811	231.26	927.4	2	0.00E+00	0.00E+00	YES
orf19.4819	357	4	21	11	39	0.819	3.51	0.509	1.807	15	60	0.24	0.95	2	1.30E-06	2.11E-06	YES
orf19.4668	2245	46	295	246	732	1.498	7.842	1.811	5.395	292	1027	3.71	14.86	2	1.00E-88	4.77E-88	YES
orf19.3418	1207	36	203	191	663	2.18	10.037	2.615	9.088	227	866	2.89	11.54	2	8.00E-82	3.58E-81	YES
orf19.5353	975	7	31	10	51	0.525	1.897	0.17	0.865	17	82	0.34	1.35	1.99	2.90E-10	5.47E-10	YES
orf19.1600	2842	222	1357	1293	4142	5.711	28.495	7.519	24.113	1515	5499	18.8	74.76	1.99	0.00E+00	0.00E+00	YES
ntar_956	366	8	26	22	134	1.598	4.239	0.993	6.058	30	160	0.47	1.88	1.99	8.00E-21	1.84E-20	YES
orf19.6919	1260	25	117	80	334	1.451	5.541	1.049	4.386	105	451	1.57	6.25	1.99	3.70E-48	1.25E-47	YES
ntar_184	478	18	85	62	255	2.753	10.612	2.144	8.826	80	340	1.17	4.65	1.99	3.90E-36	1.14E-35	YES
orf19.7130	630	38	83	93	730	4.41	7.862	2.44	19.171	131	813	2.16	8.52	1.98	5.60E-114	3.04E-113	YES
ntar_1190	343	6	29	29	114	1.279	5.046	1.397	5.499	35	143	0.46	1.81	1.98	4.50E-15	9.33E-15	YES
ntar_211	609	27	126	76	314	3.241	12.347	2.062	8.531	103	440	1.61	6.36	1.98	9.10E-47	3.00E-46	YES
orf19.5305	854	4576	22034	17918	70568	391.728	1539.738	346.751	1367.173	22494	92602	315.33	1241.25	1.98	0.00E+00	0.00E+00	YES
orf19.4251	2335	27	125	89	366	0.845	3.195	0.63	2.593	116	491	1.72	6.76	1.97	1.10E-51	3.99E-51	YES
ntar_706	282	6	40	33	89	1.555	8.465	1.934	5.222	39	129	0.49	1.93	1.97	5.30E-11	1.00E-10	YES
orf19.1313	1534	200	1011	938	3442	9.532	39.331	10.106	37.124	1138	4453	15.06	58.64	1.96	0.00E+00	0.00E+00	YES
orf19.2154	1571	892	4159	4151	16386	41.509	157.988	43.668	172.572	5043	20545	66.91	259.65	1.96	0.00E+00	0.00E+00	YES
ntar_752	127	2	7	7	36	1.151	3.289	0.911	4.69	9	43	0.13	0.51	1.95	1.10E-05	1.75E-05	YES
ntar_503	271	5	41	34	69	1.349	9.029	2.073	4.213	39	110	0.46	1.79	1.95	8.90E-08	1.53E-07	YES
ntar_463	319	10	51	42	149	2.292	9.541	2.176	7.728	52	200	0.71	2.75	1.95	1.30E-19	2.94E-19	YES
orf19.5845	2608	94	443	462	1789	2.635	10.137	2.928	11.349	556	2232	7.25	28.02	1.95	7.80E-221	6.65E-220	YES
orf19.4066	2699	648	3568	2621	8233	17.552	78.892	16.049	50.469	3269	11801	45.34	174.57	1.94	0.00E+00	0	YES
orf19.3439	1202	117	411	414	2079	7.116	20.406	5.692	28.617	531	2490	7.7	29.46	1.94	1.70E-283	1.69E-282	YES
orf19.4571	1650	8	33	26	115	0.354	1.194	0.26	1.153	34	148	0.51	1.94	1.93	1.80E-16	3.77E-16	YES
orf19.2127	1212	31	165	140	460	1.87	8.124	1.909	6.28	171	625	2.29	8.73	1.93	1.20E-56	4.49E-56	YES
ntar_79	190	3	9	9	52	1.154	2.827	0.783	4.528	12	61	0.18	0.7	1.92	4.10E-08	7.10E-08	YES
orf19.4121	1346	95	327	219	1233	5.16	14.498	2.689	15.156	314	1560	5.28	19.96	1.92	2.10E-186	1.62E-185	YES
ntar_1187	164	2	7	9	42	0.892	2.547	0.907	4.237	11	49	0.15	0.56	1.92	4.70E-06	7.67E-06	YES
orf19.1277	1654	80	525	394	924	3.536	18.942	3.937	9.243	474	1449	6.18	23.31	1.92	5.80E-105	3.00E-104	YES
orf19.5585	1257	14	44	40	221	0.814	2.089	0.526	2.909	54	265	0.84	3.14	1.9	5.80E-32	1.62E-31	YES
orf19.999	3091	27	152	116	327	0.639	2.935	0.62	1.75	143	479	1.95	7.24	1.9	1.80E-39	5.41E-39	YES
orf19.7608	396	1	3	2	13	0.185	0.452	0.083	0.543	3	16	0.05	0.2	1.89	9.80E-03	1.36E-02	NO
orf19.1721	1306	477	2625	2483	7521	26.701	119.949	31.421	95.281	2960	10146	37.95	140.55	1.89	0.00E+00	0.00E+00	YES
ntar_1071	153	4	9	3	44	1.911	3.51	0.324	4.758	7	53	0.17	0.63	1.89	5.20E-09	9.37E-09	YES
orf19.972	1430	124	595	554	1924	6.339	24.831	6.403	22.261	678	2519	9.11	33.67	1.89	4.20E-230	3.67E-229	YES
orf19.4157	1157	1069	5411	4027	12763	67.546	279.097	57.522	182.513	5096	18174	72.35	267.04	1.88	0.00E+00	0.00E+00	YES
orf19.3305	2358	308	1912	1998	5489	9.549	48.39	14.004	38.514	2306	7401	27.77	102.46	1.88	0.00E+00	0.00E+00	YES
ntar_1220	316	8	15	9	109	1.851	2.833	0.471	5.707	17	124	0.37	1.35	1.88	1.00E-19	2.30E-19	YES
orf19.2952	1589	174	773	725	2693	8.005	29.031	7.541	28.041	899	3466	12.35	45.34	1.88	0.00E+00	0.00E+00	YES
orf19.5915	2052	11	74	63	142	0.392	2.152	0.507	1.145	74	216	0.92	3.38	1.87	2.70E-15	5.66E-15	YES
ntar_782	3342	179	1117	1127	2958	3.916	19.946	5.573	14.644	1306	4075	15.86	57.8	1.87	4.90E-302	5.29E-301	YES
orf19.7380	2332	41	276	252	575	1.285	7.063	1.786	4.08	293	851	3.58	12.99	1.86	1.00E-57	3.84E-57	YES
orf19.6083	493	38	124	157	729	5.635	15.01	5.263	24.466	195	853	2.69	9.73	1.86	6.30E-92	3.01E-91	YES
orf19.4749	1863	569	2822	2731	8800	22.328	90.397	24.227	78.153	3300	11622	43.37	157	1.86	0.00E+00	0.00E+00	YES
orf19.1830	934	54	378	346	747	4.227	24.152	6.122	13.233	400	1125	4.83	17.46	1.85	1.50E-72	6.27E-72	YES
ntar_1276	219	2	13	16	42	0.668	3.543	1.207	3.173	18	55	0.21	0.74	1.84	1.10E-04	0.000170183	NO
ntar_985	429	8	22	17	108	1.363	3.06	0.655	4.165	25	130	0.43	1.55	1.84	9.40E-17	2.03E-16	YES
orf19.5760	1401	173	750	868	3124	9.027	31.947	10.239	36.893	1041	3874	13.5	48.22	1.84	0.00E+00	0.00E+00	YES
orf19.2459	3452	325	1836	1810	4956	6.883	31.74	8.666	23.754	2135	6792	26.84	95.78	1.84	0.00E+00	0.00E+00	YES
orf19.3740	1032	37	220	170	386	2.621	12.722	2.722	6.188	207	606	2.76	9.76	1.82	9.10E-42	2.83E-41	YES
ntar_373	307	3	16	28	88	0.714	3.11	1.507	4.743	31	104	0.34	1.21	1.82	3.70E-09	6.73E-09	YES
ntar_385	451	293	1019	623	3055	47.495	134.837	22.83	112.075	916	4074	15.86	55.68	1.81	0.00E+00	0.00E+00	YES
orf19.2210	2279	244	1189	1184	3592	7.827	31.135	8.586	26.077	1428	4781	18.7	65.19	1.8	0.00E+00	0.00E+00	YES
ntar_1	211	3	16	16	44	1.039	4.525	1.253	3.45	19	60	0.24	0.84	1.8	3.10E-05	4.89E-05	YES
orf19.2160	1746	3	8	8	45	0.126	0.273	0.076	0.426	11	53	0.18	0.61	1.8	7.00E-07	1.17E-06	NO
ntar_926	271	8	22	12	85	2.158	4.845	0.732	5.189	20	107	0.39	1.36	1.8	3.40E-14	6.86E-14	YES
orf19.2125	571	965	3434	2985	12735	123.551	358.902	86.396	369.009	3950	16169	59.94	207.82	1.79	0.00E+00	0.00E+00	YES
ntar_152	2122	121	585	581	1754	4.169	16.452	4.525	13.676	702	2339	9.22	31.97	1.79	1.00E-188	7.80E-188	YES
orf19.2124	1870	514	2449	2132	6367	20.095	78.155	18.842	56.334	2646	8816	36.41	125.75	1.79	0.00E+00	0.00E+00	YES
orf19.5741	4515	164	756	518	1538	2.655	9.993	1.896	5.636	682	2294	10.28	35.28	1.78	3.10E-187	2.36E-186	YES
orf19.2591	1513	892	3950	1557	4603	43.101	155.801	17.007	50.336	2449	8553	45.47	155.94	1.78	0.00E+00	0	YES
orf19.7043	1371	126	613	548	1567	6.719	26.683	6.606	18.911	674	2180	9.13	31.25	1.77	1.40E-169	9.55E-169	YES
orf19.6999	1278	2	7	5	22	0.114	0.327	0.065	0.285	7	29	0.11	0.39	1.77	1.10E-03	1.64E-03	NO
orf19.6758	1098	214	822	657	2484	14.248	44.677	9.889	37.43	871	3306	13.25	45.08	1.77	0.00E+00	1.23E-307	YES
orf19.3783	469	11	66	67	154	1.715	8.398	2.361	5.433	78	220	0.96	3.24	1.76	7.80E-15	1.62E-14	YES
orf19.899	995	803	2965	2888	11037	59	177.833	47.969	183.528	3691	14002	53.22	179.78	1.76	0.00E+00	0	YES
orf19.2768	3602	236	1161	500	1022	4.79	19.235	2.294	4.694	736	2183	12.76	43.1	1.76	2.40E-151	1.57E-150	YES
orf19.5455	348	1306	4036	5556	23643	274.36	692.123	263.857	1124.079	6862	27679	93.65	316.02	1.75	0.00E+00	0.00E+00	YES
orf19.3310	882	43	170	125	449	3.564	11.502	2.342	8.423	168	619	2.6	8.79	1.75	1.40E-56	5.02E-56	YES
orf19.1066	1085	122	569	493	1382	8.22	31.296	7.509	21.074	615	1951	8.53	28.41	1.74	3.80E-148	2.43E-147	YES
ntar_827	385	6	24	14	48	1.139	3.72	0.601	2.063	20	72	0.34	1.11	1.73	4.60E-07	7.82E-07	YES
ntar_626	570	56	119	209	1080	7.182	12.459	6.06	31.349	265	1199	3.77	12.49	1.73	8.30E-133	4.97E-132	YES
orf19.5169	1949	333	1364	1269	4139	12.491	41.765	10.761	35.136	1602	5503	22.66	74.94	1.73	0.00E+00	0	YES
ntar_1372	322	5	21	19	60	1.135	3.892	0.975	3.083	24	81	0.34	1.12	1.72	2.40E-07	4.16E-07	YES
orf19.6911	330	1	3	1	7	0.222	0.543	0.05	0.351	2	10	0.04	0.15	1.72	6.40E-02	0.083086787	NO
orf19.2452	1841	671	3602	3924	9588	26.646	116.762	35.226	86.168	4595	13190	56.95	186.8	1.71	0.00E+00	0.00E+00	YES
orf19.5250	678	152	557	438	1620	16.39	49.027	10.677	39.533	590	2177	9.18	30.02	1.71	1.70E-197	1.37E-196	YES
orf19.3234	1498	136	545	554	1797	6.637	21.712	6.112	19.848	690	2342	9.55	31.13	1.7	3.20E-193	2.52E-192	YES
orf19.3829	1733	82	345	226	669	3.459	11.88	2.155	6.387	308	1014	4.86	15.83	1.7	4.90E-81	2.21E-80	YES
orf19.4063	1728	14	42	60	244	0.592	1.45	0.574	2.336	74	286	1.01	3.27	1.7	7.20E-28	1.87E-27	YES
orf19.7209	408	2	3	9	47	0.358	0.439	0.365	1.906	11	50	0.15	0.48	1.7	3.00E-06	4.82E-06	YES
orf19.6873.1	685	28	117	254	802	2.988	10.193	6.128	19.371	282	919	3.12	10.13	1.7	1.40E-72	5.72E-72	YES
orf19.716	1065	858	3832	3131	8479	58.897	214.727	48.587	131.725	3989	12311	57.24	184.49	1.69	0.00E+00	0	YES
orf19.3931	1183	453	1823	1341	4158	27.994	91.963	18.734	58.153	1794	5981	27.64	88.79	1.68	0.00E+00	0	YES
orf19.6570	1837	232	919	1126	3579	9.233	29.855	10.13	32.235	1358	4498	17.78	57.03	1.68	0.00E+00	0	YES
orf19.6254	1586	824	2659	2497	10047	37.982	100.052	26.02	104.811	3321	12706	50.75	162.46	1.68	0.00E+00	0	YES
orf19.7364	1611	2	8	3	9	0.091	0.296	0.031	0.092	5	17	0.1	0.31	1.68	4.00E-02	5.28E-02	NO
orf19.1756	2007	787	3171	3940	12226	28.667	94.289	32.444	100.788	4727	15397	61.33	195.76	1.67	0.00E+00	0	YES
orf19.804	1175	276	1033	1395	4588	17.172	52.466	19.621	64.604	1671	5621	21.62	68.78	1.67	0.00E+00	0	YES
ntar_975	454	9	25	21	103	1.449	3.286	0.764	3.754	30	128	0.5	1.6	1.67	4.20E-14	8.48E-14	YES
orf19.2461	1344	537	2178	2114	6386	29.21	96.71	25.995	78.615	2651	8564	37.1	117.82	1.67	0.00E+00	0.00E+00	YES
orf19.6222.1	546	74	331	252	640	9.908	36.178	7.628	19.394	326	971	4.79	15.17	1.66	4.10E-68	1.63E-67	YES
orf19.94	979	702	2576	2044	7005	52.422	157.027	34.505	118.386	2746	9581	42.55	134.81	1.66	0.00E+00	0	YES
orf19.7504	1259	271	1271	1449	3766	15.736	60.246	19.021	49.491	1720	5037	21.88	69.08	1.66	0.00E+00	0	YES
ntar_1158	146	5	8	1	44	2.504	3.27	0.113	4.986	6	52	0.19	0.6	1.66	2.00E-09	3.71E-09	YES
orf19.3483	1485	74	358	364	887	3.643	14.387	4.051	9.883	438	1245	5.71	18.02	1.66	1.70E-81	7.77E-81	YES
orf19.4404	2205	1	2	2	13	0.033	0.054	0.015	0.098	3	15	0.05	0.17	1.66	1.60E-02	2.20E-02	NO
orf19.4805	2837	454	2140	2554	6610	11.699	45.016	14.878	38.549	3008	8750	37.7	118.54	1.65	0.00E+00	0.00E+00	YES
orf19.3499	504	4	20	33	87	0.58	2.368	1.082	2.856	37	107	0.42	1.32	1.65	7.60E-08	1.32E-07	YES
ntar_394	773	31	104	123	440	2.932	8.029	2.63	9.418	154	544	2.15	6.74	1.65	1.40E-47	4.77E-47	YES
ntar_1114	151	4	19	18	43	1.937	7.509	1.97	4.712	22	62	0.29	0.92	1.65	1.10E-04	0.000164047	NO
orf19.2812	1651	36	162	158	406	1.594	5.856	1.582	4.069	194	568	2.62	8.19	1.64	3.40E-39	1.02E-38	YES
ntar_895	144	3	9	9	37	1.523	3.73	1.033	4.251	12	46	0.18	0.57	1.64	4.70E-05	7.29E-05	YES
orf19.5723	2259	717	3291	3477	8850	23.204	86.941	25.438	64.819	4194	12141	54.94	171.41	1.64	0.00E+00	0	YES
orf19.1728	633	6	26	18	45	0.693	2.451	0.47	1.176	24	71	0.37	1.15	1.64	1.30E-05	2.09E-05	YES
ntar_22	306	6	20	30	104	1.433	3.9	1.62	5.623	36	124	0.47	1.46	1.64	4.30E-11	8.07E-11	YES
ntar_885	265	3	22	27	46	0.828	4.954	1.684	2.872	30	68	0.33	1.04	1.64	1.10E-03	0.001578976	NO
orf19.7301	1771	107	286	325	1446	4.417	9.637	3.033	13.509	432	1732	6.6	20.5	1.64	2.60E-171	1.84E-170	YES
orf19.10	1626	64	228	198	670	2.878	8.368	2.012	6.818	262	898	3.98	12.35	1.63	2.20E-75	9.19E-75	YES
orf19.1476	1632	3	14	14	34	0.134	0.512	0.142	0.345	17	48	0.23	0.7	1.63	8.30E-04	1.21E-03	NO
orf19.5210	1808	77	310	403	1184	3.114	10.232	3.684	10.835	480	1494	6.14	19.04	1.63	7.80E-111	4.21E-110	YES
orf19.1345	1383	5	19	17	52	0.264	0.82	0.203	0.622	22	71	0.32	1	1.63	3.30E-06	5.35E-06	YES
orf19.298	504	1	5	5	11	0.145	0.592	0.164	0.361	6	16	0.08	0.24	1.63	1.10E-01	0.146332266	NO
orf19.7596	1033	21	96	69	151	1.486	5.546	1.104	2.419	90	247	1.34	4.11	1.62	6.50E-16	1.38E-15	YES
orf19.2429	1356	3	16	15	29	0.162	0.704	0.183	0.354	18	45	0.23	0.72	1.62	4.30E-03	6.06E-03	NO
orf19.802	1546	160	803	780	1640	7.566	30.997	8.338	17.551	940	2443	12.29	37.53	1.61	3.10E-138	1.92E-137	YES
orf19.996	1947	84	398	343	742	3.154	12.199	2.911	6.305	427	1140	5.9	18.01	1.61	8.30E-68	3.32E-67	YES
orf19.6066	1889	1209	5411	5484	13407	46.79	170.945	47.979	117.428	6693	18818	89.51	272.37	1.61	0.00E+00	0	YES
ntar_1174	367	5	22	30	79	0.996	3.577	1.351	3.562	35	101	0.43	1.31	1.6	2.00E-07	3.42E-07	YES
ntar_540	298	8	25	26	96	1.963	5.007	1.442	5.33	34	121	0.51	1.54	1.6	3.10E-11	5.91E-11	YES
ntar_907	134	3	4	7	47	1.637	1.781	0.863	5.803	10	51	0.17	0.51	1.6	6.40E-07	1.07E-06	YES
orf19.4976	357	1	4	1	2	0.205	0.669	0.046	0.093	2	6	0.04	0.14	1.6	3.80E-01	4.51E-01	NO
orf19.3434	2970	45	197	209	525	1.108	3.958	1.163	2.925	254	722	3.37	10.22	1.6	1.50E-47	4.85E-47	YES
orf19.7544	753	2	5	9	36	0.194	0.396	0.198	0.791	11	41	0.15	0.45	1.6	1.80E-04	0.000271847	NO
orf19.715	798	162	714	587	1368	14.841	53.396	12.157	28.363	749	2082	10.77	32.62	1.6	2.70E-131	1.60E-130	YES
orf19.2451	1831	857	4704	5332	10462	34.218	153.317	48.127	94.537	6189	15166	75.39	226.91	1.59	0.00E+00	0.00E+00	YES
ntar_1027	231	5	19	19	55	1.582	4.909	1.359	3.939	24	74	0.34	1.02	1.59	4.10E-06	6.68E-06	YES
orf19.4946	762	3	11	5	15	0.288	0.861	0.108	0.326	8	26	0.15	0.45	1.58	9.40E-03	1.31E-02	NO
orf19.6456	1989	196	861	1034	2575	7.204	25.833	8.592	21.42	1230	3436	15.71	46.99	1.58	7.60E-218	6.40E-217	YES
RDN58	157	101	474	685	1666	47.03	180.173	72.107	175.569	786	2140	9.35	27.93	1.58	1.10E-130	6.79E-130	YES
orf19.4995	1233	9	43	48	106	0.534	2.081	0.643	1.422	57	149	0.73	2.16	1.57	3.40E-09	6.15E-09	YES
ntar_1391	473	18	105	124	226	2.782	13.248	4.333	7.905	142	331	1.68	5	1.57	5.30E-16	1.13E-15	YES
ntar_499	437	11	49	65	160	1.84	6.692	2.458	6.058	76	209	0.94	2.79	1.57	1.30E-13	2.59E-13	YES
orf19.5992	1646	1935	10801	12681	23790	85.942	391.603	127.324	239.132	14616	34591	175.52	519.09	1.56	0.00E+00	0.00E+00	YES
orf19.7680	911	52	260	359	802	4.173	17.032	6.513	14.566	411	1062	4.87	14.39	1.56	6.40E-60	2.41E-59	YES
ntar_923	231	5	12	22	87	1.582	3.1	1.574	6.231	27	99	0.36	1.08	1.56	1.30E-09	2.37E-09	YES
orf19.5844	555	1	3	4	14	0.132	0.323	0.119	0.417	5	17	0.07	0.21	1.56	4.00E-02	5.28E-02	NO
orf19.6741	1598	890	3846	4440	10770	40.716	143.63	45.919	111.51	5330	14616	69.22	203.86	1.56	0.00E+00	0.00E+00	YES
ntar_852	186	4	12	12	44	1.572	3.85	1.066	3.914	16	56	0.25	0.72	1.56	1.70E-05	2.68E-05	YES
orf19.4056	1356	34	116	141	437	1.833	5.105	1.718	5.332	175	553	2.41	7.08	1.56	2.70E-42	8.36E-42	YES
orf19.1117	1300	1244	4159	3562	11590	69.957	190.922	45.283	147.507	4806	15749	74.91	219.98	1.55	0.00E+00	0	YES
orf19.6983	1700	256	888	940	2876	11.009	31.173	9.138	27.991	1196	3764	17.13	50.29	1.55	3.30E-282	3.36E-281	YES
orf19.5655	1347	11	27	36	149	0.597	1.196	0.442	1.83	47	176	0.7	2.04	1.54	6.90E-17	1.49E-16	YES
orf19.4526	1029	12	40	12	45	0.853	2.32	0.193	0.724	24	85	0.54	1.57	1.54	4.60E-08	7.96E-08	YES
orf19.984	1509	8	48	65	118	0.388	1.898	0.712	1.294	73	166	0.83	2.41	1.54	5.20E-08	9.00E-08	YES
ntar_255	165	4	16	14	34	1.772	5.787	1.402	3.409	18	50	0.26	0.76	1.53	7.40E-04	0.001085292	NO
orf19.5762	1185	65	259	343	885	4.01	13.043	4.784	12.357	408	1144	5.21	15.05	1.53	2.00E-73	8.42E-73	YES
orf19.1409.3	276	1	1	1	12	0.265	0.216	0.06	0.719	2	13	0.04	0.13	1.53	1.40E-02	1.88E-02	NO
orf19.5267	954	984	3983	5334	13398	75.406	249.157	92.404	232.362	6318	17381	80.05	229.68	1.52	0.00E+00	0	YES
ntar_1000	1265	37	136	180	491	2.138	6.416	2.352	6.422	217	627	2.84	8.12	1.52	2.20E-42	6.78E-42	YES
orf19.6844	1931	497	2155	1627	3146	18.816	66.6	13.925	26.956	2124	5301	31.61	90.33	1.51	7.60E-279	7.53E-278	YES
orf19.6329	1234	473	1497	2088	6508	28.022	72.397	27.964	87.258	2561	8005	34.54	98.51	1.51	0.00E+00	0.00E+00	YES
ntar_153	644	22	78	95	266	2.497	7.228	2.438	6.834	117	344	1.59	4.53	1.51	3.60E-24	8.90E-24	YES
orf19.3828	333	2	6	3	12	0.439	1.075	0.149	0.596	5	18	0.1	0.28	1.51	2.60E-02	3.52E-02	NO
orf19.5615	1162	1285	4742	4468	11695	80.845	243.538	63.547	166.52	5753	16437	83.89	238.24	1.51	0.00E+00	0	YES
ntar_911	247	6	23	20	49	1.776	5.557	1.338	3.282	26	72	0.38	1.09	1.51	3.20E-05	5.09E-05	YES
orf19.7056	1798	61	225	245	647	2.48	7.468	2.252	5.954	306	872	4.25	12.07	1.5	1.70E-57	6.10E-57	YES
ntar_1088	747	34	140	137	309	3.327	11.185	3.031	6.844	171	449	2.37	6.73	1.5	2.00E-26	4.99E-26	YES
ntar_1215	757	32	69	100	435	3.09	5.44	2.183	9.508	132	504	2	5.66	1.5	5.80E-48	1.93E-47	YES
orf19.1349	441	1	3	4	13	0.166	0.406	0.15	0.488	5	16	0.07	0.2	1.5	6.00E-02	7.83E-02	NO
orf19.6724	1730	3936	18207	23361	49185	166.328	628.064	223.168	470.392	27297	67392	336.91	950.16	1.5	0.00E+00	0	YES
orf19.6941	2222	364	1374	1471	3719	11.976	36.902	10.941	27.692	1835	5093	25.46	71.76	1.49	2.24177346144007e-319	2.48789226291589e-318	YES
ntar_31	790	10	42	94	237	0.925	3.173	1.966	4.964	104	279	1.14	3.21	1.49	2.80E-17	6.20E-17	YES
ntar_1279	419	33	105	85	268	5.758	14.955	3.353	10.583	118	373	1.91	5.35	1.49	8.80E-29	2.34E-28	YES
orf19.4783	1591	155	480	665	2046	7.122	18.005	6.908	21.277	820	2526	11.16	31.25	1.49	2.50E-184	1.84E-183	YES
orf19.3895	2081	13837	56647	77446	183170	486.101	1624.487	615.054	1456.317	91283	239817	1145.75	3205.58	1.48	0.00E+00	0.00E+00	YES
orf19.6487	492	7	22	49	144	1.04	2.669	1.646	4.843	56	166	0.66	1.85	1.48	3.60E-12	7.02E-12	YES
ntar_573	175	3	9	17	52	1.253	3.069	1.605	4.916	20	61	0.25	0.7	1.48	4.20E-05	6.59E-05	YES
orf19.2251	1425	202	756	1263	3289	10.363	31.661	14.648	38.188	1465	4045	17.82	49.77	1.48	8.80E-252	8.05E-251	YES
orf19.6073	1025	899	2979	4457	12705	64.12	173.444	71.863	205.08	5356	15684	69.69	193.99	1.48	0.00E+00	0.00E+00	YES
orf19.5921	1520	461	1456	1784	5366	22.172	57.165	19.397	58.409	2245	6822	31.59	87.84	1.48	0.00E+00	0	YES
orf19.3936	3848	901	4101	4659	9211	17.118	63.601	20.01	39.605	5560	13312	71.43	198.57	1.47	0.00E+00	0.00E+00	YES
ntar_1040	211	3	20	24	31	1.039	5.657	1.88	2.431	27	51	0.31	0.85	1.47	3.70E-02	0.04952812	NO
orf19.634	870	1	4	3	6	0.084	0.274	0.057	0.114	4	10	0.06	0.17	1.46	3.00E-01	0.359311951	NO
orf19.6306	1749	764	2785	3270	8224	31.935	95.027	30.899	77.798	4034	11009	54.95	151.14	1.46	0.00E+00	0.00E+00	YES
orf19.751	849	52	196	170	392	4.478	13.777	3.309	7.639	222	588	3.31	9.09	1.46	7.00E-35	2.02E-34	YES
orf19.2030	1007	622	2120	2203	5909	45.156	125.637	36.155	97.086	2825	8029	40.94	112.14	1.45	0.00E+00	0.00E+00	YES
orf19.1529	1029	3	15	12	15	0.213	0.87	0.193	0.241	15	30	0.21	0.57	1.45	1.00E-01	1.34E-01	NO
orf19.6807	1830	1	3	1	4	0.04	0.098	0.009	0.036	2	7	0.04	0.12	1.45	2.50E-01	0.308798278	NO
orf19.5233	348	1	3	1	4	0.21	0.514	0.047	0.19	2	7	0.04	0.12	1.45	2.50E-01	0.308798278	NO
orf19.5264	426	1	3	1	4	0.172	0.42	0.039	0.155	2	7	0.04	0.12	1.45	2.50E-01	3.09E-01	NO
orf19.2868	483	1	3	1	4	0.151	0.371	0.034	0.137	2	7	0.04	0.12	1.45	2.50E-01	0.308798278	NO
orf19.5000	1993	779	2294	2053	6655	28.575	68.691	17.024	55.248	2832	8949	45.44	123.5	1.44	0.00E+00	0	YES
ntar_406	177	4	9	12	48	1.652	3.034	1.12	4.487	16	57	0.25	0.67	1.44	1.10E-05	1.77E-05	YES
ntar_126	360	10	35	53	137	2.031	5.802	2.433	6.296	63	172	0.8	2.18	1.44	3.20E-11	6.16E-11	YES
orf19.4281	1831	335	1614	2204	4132	13.376	52.605	19.893	37.338	2539	5746	30.46	82.34	1.43	1.80E-250	1.64E-249	YES
orf19.1005	1809	9	37	28	49	0.364	1.221	0.256	0.448	37	86	0.56	1.51	1.43	1.10E-04	1.73E-04	NO
orf19.3330.3	536	31	77	144	478	4.228	8.573	4.44	14.755	175	555	2.32	6.25	1.43	1.20E-42	3.78E-42	YES
orf19.2168	1344	32	115	101	235	1.741	5.106	1.242	2.893	133	350	2	5.38	1.42	7.70E-21	1.78E-20	YES
orf19.660	2282	467	1979	2411	4840	14.961	51.754	17.461	35.092	2878	6819	36.99	99.09	1.42	0.00E+00	0	YES
ntar_725	697	19	46	86	289	1.993	3.939	2.039	6.86	105	335	1.41	3.76	1.42	3.20E-26	8.03E-26	YES
orf19.1701	1136	681	2161	3508	9641	43.825	113.524	51.035	140.416	4189	11802	53.88	144.24	1.42	0.00E+00	0.00E+00	YES
ntar_974	629	23	63	87	277	2.673	5.977	2.286	7.286	110	340	1.56	4.17	1.42	1.50E-25	3.74E-25	YES
orf19.4376	924	136	371	562	1769	10.76	23.961	10.052	31.676	698	2140	9.62	25.7	1.42	2.80E-155	1.81E-154	YES
orf19.6469	2514	1	3	3	9	0.029	0.071	0.02	0.059	4	12	0.06	0.16	1.42	1.40E-01	1.82E-01	NO
orf19.7017	1157	290	1051	1783	4390	18.324	54.21	25.469	62.778	2073	5441	25.33	67.68	1.42	4.59527123043845e-312	5.06385945168319e-311	YES
ntar_1115	1059	600	2059	2427	6101	41.42	116.03	37.876	95.319	3027	8160	41.99	111.91	1.41	0.00E+00	0	YES
ntar_367	492	21	70	80	207	3.12	8.491	2.687	6.961	101	277	1.43	3.8	1.41	9.70E-18	2.14E-17	YES
ntar_562	1425	87	253	320	960	4.463	10.595	3.711	11.146	407	1213	5.82	15.49	1.41	5.50E-85	2.53E-84	YES
orf19.691	1450	2321	7677	9809	25563	117.021	315.962	111.8	291.687	12130	33240	165.9	440.55	1.41	0.00E+00	0	YES
ntar_1138	1579	218	668	817	2311	10.093	25.247	8.551	24.215	1035	2979	14.72	39.05	1.41	1.40E-197	1.13E-196	YES
orf19.3415	2763	1013	4111	5629	11905	26.803	88.793	33.67	71.289	6642	16016	83.54	221.15	1.4	0.00E+00	0.00E+00	YES
orf19.4933	1445	1365	4880	7436	18012	69.059	201.541	85.047	206.238	8801	22892	111.34	294.62	1.4	0.00E+00	0.00E+00	YES
ntar_8	261	9	26	26	80	2.521	5.945	1.646	5.071	35	106	0.54	1.44	1.4	3.00E-08	5.20E-08	YES
orf19.2449	1773	3	12	16	34	0.124	0.404	0.149	0.317	19	46	0.24	0.64	1.4	5.20E-03	7.33E-03	NO
ntar_1151	636	20	58	84	245	2.299	5.442	2.183	6.374	104	303	1.43	3.76	1.4	4.20E-21	9.72E-21	YES
ntar_428	173	3	11	19	45	1.268	3.795	1.815	4.304	22	56	0.27	0.7	1.39	9.10E-04	0.001329379	NO
orf19.6445	1074	750	2135	2527	7634	51.052	118.633	38.885	117.604	3277	9769	48.3	126.86	1.39	0.00E+00	0	YES
ntar_1214	408	15	42	56	169	2.688	6.143	2.268	6.853	71	211	1.01	2.65	1.39	2.50E-15	5.27E-15	YES
orf19.3429	3290	300	1283	1699	3289	6.666	23.272	8.535	16.54	1999	4572	25.01	65.49	1.39	8.20E-204	6.69E-203	YES
ntar_1169	187	4	20	21	29	1.564	6.383	1.856	2.566	25	49	0.32	0.84	1.39	3.00E-02	4.05E-02	NO
orf19.1366	1260	4	9	2	19	0.232	0.426	0.026	0.249	6	28	0.16	0.43	1.39	6.80E-04	0.001004266	NO
ntar_912	593	5	17	40	101	0.616	1.711	1.115	2.818	45	118	0.51	1.34	1.39	1.80E-07	3.11E-07	YES
orf19.5292	3630	563	2580	3608	6595	11.339	42.415	16.427	30.059	4171	9175	50.39	131.54	1.38	0.00E+00	0.00E+00	YES
orf19.3733	1606	927	2776	3492	9766	42.198	103.154	35.935	100.611	4419	12542	62.74	163.62	1.38	0.00E+00	0.00E+00	YES
orf19.854	1764	491	1436	1521	4427	20.349	48.581	14.25	41.523	2012	5863	30.52	79.47	1.38	0.00E+00	0	YES
ntar_948	342	9	23	19	70	1.924	4.013	0.918	3.386	28	93	0.49	1.27	1.38	3.60E-08	6.27E-08	YES
ntar_576	335	11	14	21	130	2.401	2.494	1.036	6.421	32	144	0.58	1.49	1.38	1.60E-16	3.50E-16	YES
orf19.250	1337	1647	6669	9653	19540	90.057	297.674	119.321	241.806	11300	26209	139.97	360.64	1.37	0.00E+00	0	YES
orf19.7610	3602	890	4156	4968	7890	18.064	68.856	22.794	36.242	5858	12046	73.58	189.28	1.36	0.00E+00	0	YES
orf19.7539	1203	116	451	805	1758	7.049	22.373	11.059	24.178	921	2209	10.89	28	1.36	1.90E-108	9.98E-108	YES
ntar_359	277	9	23	19	68	2.375	4.955	1.134	4.062	28	91	0.49	1.25	1.36	8.10E-08	1.40E-07	YES
ntar_705	198	3	10	16	39	1.108	3.014	1.335	3.259	19	49	0.24	0.62	1.36	1.90E-03	2.73E-03	NO
orf19.1620	489	1	5	3	1	0.15	0.61	0.101	0.034	4	6	0.06	0.16	1.36	8.50E-01	9.31E-01	NO
orf19.2649	1537	164	608	931	2052	7.801	23.607	10.011	22.089	1095	2660	13.69	35.12	1.36	1.40E-133	8.33E-133	YES
orf19.3910	1279	52	187	141	275	2.972	8.725	1.822	3.557	193	462	3.07	7.85	1.36	3.60E-23	8.63E-23	YES
orf19.31	2267	120	438	558	1206	3.87	11.53	4.068	8.802	678	1644	9	23.05	1.36	1.50E-82	6.65E-82	YES
orf19.689	1882	44	102	108	406	1.709	3.234	0.948	3.569	152	508	2.5	6.4	1.36	1.00E-41	3.25E-41	YES
orf19.2745	1377	1	3	1	3	0.053	0.13	0.012	0.036	2	6	0.04	0.11	1.35	3.80E-01	4.51E-01	NO
ntar_462	571	17	65	104	221	2.177	6.793	3.01	6.404	121	286	1.48	3.77	1.35	2.70E-14	5.59E-14	YES
orf19.4264	1295	137	443	624	1528	7.734	20.415	7.963	19.522	761	1971	10.16	25.86	1.35	5.10E-111	2.74E-110	YES
orf19.5285	764	7961	27575	32839	73412	761.783	2153.94	710.367	1589.817	40800	100987	562.36	1430.12	1.35	0.00E+00	0.00E+00	YES
orf19.7442	1079	95	263	390	1097	6.437	14.546	5.974	16.821	485	1360	6.7	16.92	1.34	3.70E-87	1.72E-86	YES
ntar_995	1536	28	117	236	486	1.333	4.546	2.539	5.235	264	603	2.97	7.51	1.34	1.90E-27	5.04E-27	YES
orf19.263.1	639	2059	6884	9018	20895	235.566	642.912	233.236	541.022	11077	27779	149.78	378.27	1.34	0.00E+00	0	YES
orf19.4910	1111	2056	7917	10869	21674	135.29	425.263	161.682	322.774	12925	29591	164.97	415.53	1.33	0.00E+00	0.00E+00	YES
ntar_864	183	2	14	24	32	0.799	4.566	2.167	2.893	26	46	0.27	0.68	1.33	8.80E-02	1.13E-01	NO
orf19.5304	366	1	1	1	10	0.2	0.163	0.045	0.452	2	11	0.04	0.11	1.33	3.90E-02	0.05136234	NO
orf19.5023	1530	10	31	30	74	0.478	1.209	0.324	0.8	40	105	0.61	1.54	1.33	9.80E-07	1.63E-06	YES
ntar_901	683	15	58	86	172	1.606	5.068	2.081	4.167	101	230	1.26	3.15	1.32	7.50E-11	1.41E-10	YES
orf19.69.2	510	8	22	53	141	1.147	2.574	1.717	4.574	61	163	0.73	1.82	1.32	2.50E-10	4.63E-10	YES
orf19.2809	2688	48	214	256	395	1.305	4.751	1.574	2.431	304	609	3.87	9.65	1.32	1.00E-20	2.31E-20	YES
ntar_267	218	6	14	15	53	2.012	3.833	1.137	4.022	21	67	0.34	0.86	1.32	7.90E-06	1.28E-05	YES
orf19.3711	2190	5	17	27	61	0.167	0.463	0.204	0.461	32	78	0.41	1.01	1.32	1.20E-04	1.83E-04	NO
orf19.5994	1310	617	1962	2531	5988	34.433	89.38	31.931	75.628	3148	7950	43.47	108.08	1.31	0.00E+00	0	YES
orf19.720	648	8	30	36	69	0.903	2.763	0.918	1.762	44	99	0.59	1.47	1.31	5.60E-05	8.71E-05	YES
orf19.5518	3304	937	3595	4982	9604	20.733	64.934	24.92	48.093	5919	13199	75.42	186.72	1.31	0.00E+00	0	YES
orf19.4255	1740	1271	3327	4703	13468	53.401	114.108	44.67	128.064	5974	16795	85.32	210.69	1.3	0.00E+00	0	YES
orf19.87	889	61	163	291	791	5.016	10.942	5.41	14.721	352	954	4.63	11.41	1.3	3.10E-58	1.14E-57	YES
orf19.1497	1337	97	367	427	779	5.304	16.381	5.278	9.64	524	1146	7.07	17.4	1.3	4.90E-47	1.62E-46	YES
orf19.8278	689	38	95	350	929	4.032	8.228	8.395	22.308	388	1024	4.28	10.52	1.3	7.40E-60	2.78E-59	YES
orf19.5393	1601	1062	3983	5955	11776	48.494	148.467	61.472	121.697	7017	15759	88.03	216.27	1.3	0.00E+00	0	YES
orf19.4405	3245	105	420	386	571	2.366	7.724	1.966	2.911	491	991	7.03	17.26	1.3	6.80E-34	1.94E-33	YES
orf19.6690	2651	105	316	364	886	2.896	7.114	2.269	5.53	469	1202	6.85	16.76	1.29	8.60E-67	3.42E-66	YES
ntar_1056	863	62	163	183	529	5.252	11.272	3.505	10.142	245	692	3.78	9.24	1.29	3.40E-45	1.11E-44	YES
ncRNA108	1231	22	70	100	229	1.307	3.394	1.343	3.078	122	299	1.63	3.98	1.29	6.60E-16	1.40E-15	YES
orf19.3522	306	1	2	1	6	0.239	0.39	0.054	0.324	2	8	0.04	0.11	1.29	1.60E-01	2.04E-01	NO
orf19.4377	1086	59	240	436	830	3.972	13.188	6.635	12.645	495	1070	5.76	14.03	1.28	7.30E-43	2.31E-42	YES
orf19.1842	5167	752	2760	3904	7622	10.64	31.877	12.487	24.406	4656	10382	59.75	145.41	1.28	0.00E+00	0	YES
ntar_676	140	1	8	19	28	0.522	3.41	2.243	3.309	20	36	0.19	0.47	1.28	1.30E-01	1.69E-01	NO
orf19.377	1464	1	4	4	6	0.05	0.163	0.045	0.068	5	10	0.07	0.17	1.28	4.70E-01	0.551096755	NO
orf19.2903	3086	804	3090	3634	6286	19.047	59.755	19.461	33.702	4438	9376	59.42	144.2	1.28	0.00E+00	0.00E+00	YES
orf19.2182	6870	1662	7317	8876	12888	17.686	63.561	21.352	31.039	10538	20205	134.1	324.95	1.28	0.00E+00	0.00E+00	YES
orf19.701	2220	1	2	6	18	0.033	0.054	0.045	0.134	7	20	0.09	0.21	1.28	4.90E-02	6.49E-02	NO
orf19.7283	369	2	5	4	13	0.396	0.809	0.179	0.583	6	18	0.11	0.26	1.27	5.50E-02	7.18E-02	NO
orf19.5203	2607	164	524	767	1696	4.599	11.995	4.862	10.764	931	2220	12.33	29.67	1.27	8.60E-108	4.52E-107	YES
orf19.6248	702	1	4	7	13	0.104	0.34	0.165	0.306	8	17	0.09	0.23	1.27	2.30E-01	0.278481636	NO
ntar_769	1078	37	97	128	349	2.509	5.37	1.962	5.356	165	446	2.41	5.78	1.26	1.70E-27	4.39E-27	YES
orf19.1943	2373	13	35	31	85	0.4	0.88	0.216	0.593	44	120	0.73	1.75	1.26	4.90E-08	8.62E-08	YES
orf19.1433	1923	253	719	808	1996	9.618	22.313	6.944	17.173	1061	2715	15.92	37.97	1.25	1.50E-149	9.66E-149	YES
orf19.6782	2294	188	629	1045	2194	5.991	16.363	7.529	15.824	1233	2823	15.51	36.92	1.25	2.20E-126	1.27E-125	YES
orf19.781	2178	60	208	244	461	2.014	5.699	1.851	3.502	304	669	4.21	10.02	1.25	4.00E-28	1.04E-27	YES
orf19.4577	3340	58	197	209	394	1.27	3.52	1.034	1.952	267	591	3.85	9.14	1.25	3.10E-25	7.66E-25	YES
ntar_219	275	8	23	28	67	2.127	4.991	1.683	4.031	36	90	0.52	1.24	1.24	1.80E-05	2.91E-05	YES
orf19.4991	3715	273	1189	1552	2230	5.372	19.1	6.904	9.932	1825	3419	22.8	53.93	1.24	2.60E-94	1.29E-93	YES
orf19.5244	3068	666	2677	3459	5453	15.87	52.072	18.633	29.407	4125	8130	52.93	124.99	1.24	1.10E-256	1.02E-255	YES
orf19.4070	834	21	71	126	260	1.841	5.08	2.497	5.158	147	331	1.81	4.27	1.24	5.80E-15	1.20E-14	YES
orf19.4282	1092	77	296	490	890	5.155	16.176	7.416	13.485	567	1186	6.86	16.19	1.24	4.90E-44	1.58E-43	YES
orf19.1888	1244	388	1336	1992	3910	22.802	64.091	26.464	52.003	2380	5246	30.64	72.21	1.24	2.30E-216	1.96E-215	YES
ntar_308	463	15	45	53	118	2.368	5.8	1.892	4.217	68	163	0.99	2.32	1.23	1.10E-08	2.04E-08	YES
orf19.4652	312	1	4	3	3	0.234	0.765	0.159	0.159	4	7	0.06	0.14	1.23	7.00E-01	0.787677676	NO
orf19.7231	1682	326	1279	2231	3974	14.169	45.379	21.921	39.091	2557	5253	30.35	71.04	1.23	2.00E-184	1.52E-183	YES
orf19.1596	2459	158	534	744	1447	4.697	12.96	5	9.736	902	1981	11.92	27.9	1.23	1.60E-81	7.25E-81	YES
orf19.1350	1345	115	349	468	1020	6.251	15.485	5.751	12.547	583	1369	8.07	18.85	1.22	8.10E-65	3.15E-64	YES
orf19.5242	1712	151	539	1151	2293	6.448	18.789	11.111	22.16	1302	2832	15.03	35.05	1.22	8.40E-114	4.60E-113	YES
orf19.4507	905	24	72	100	220	1.939	4.748	1.826	4.022	124	292	1.7	3.97	1.22	1.80E-14	3.67E-14	YES
orf19.6681	1416	204	578	774	1813	10.532	24.36	9.034	21.184	978	2391	13.85	32.25	1.22	1.40E-121	8.23E-121	YES
orf19.2024	436	4	27	32	18	0.671	3.696	1.213	0.683	36	45	0.41	0.95	1.22	7.10E-01	0.80110185	NO
orf19.5270	1263	105	270	361	937	6.078	12.758	4.724	12.275	466	1207	6.82	15.81	1.21	2.80E-68	1.14E-67	YES
ntar_80	290	7	16	29	81	1.765	3.293	1.653	4.621	36	97	0.5	1.15	1.21	1.60E-06	2.66E-06	YES
orf19.6196	953	79	236	301	652	6.06	14.779	5.22	11.32	380	888	5.37	12.44	1.21	6.60E-42	2.06E-41	YES
orf19.4504	1193	118	389	452	847	7.231	19.459	6.262	11.747	570	1236	8.05	18.61	1.21	9.70E-50	3.30E-49	YES
orf19.2212	318	2	6	4	8	0.46	1.126	0.208	0.416	6	14	0.11	0.25	1.21	2.30E-01	0.276629868	NO
orf19.6008	3203	382	1387	2145	3803	8.719	25.842	11.068	19.645	2527	5190	31.69	72.85	1.2	4.20E-182	3.14E-181	YES
ntar_755	1112	28	119	187	284	1.841	6.386	2.779	4.226	215	403	2.57	5.9	1.2	9.00E-12	1.73E-11	YES
orf19.7489	5787	1266	5182	7907	12280	15.993	53.439	22.581	35.109	9173	17462	111.61	256.21	1.2	0.00E+00	0	YES
orf19.7336	1815	3	7	3	12	0.121	0.23	0.027	0.109	6	19	0.13	0.31	1.2	3.70E-02	4.92E-02	NO
orf19.1562	808	1207	2786	4797	13030	109.208	205.77	98.117	266.813	6004	15816	83.76	190.92	1.19	0.00E+00	0.00E+00	YES
orf19.4160	1509	137	376	927	2134	6.637	14.87	10.153	23.398	1064	2510	12.67	28.87	1.19	2.70E-119	1.51E-118	YES
orf19.342	2047	56	151	157	375	2	4.402	1.268	3.031	213	526	3.34	7.61	1.19	8.40E-28	2.19E-27	YES
orf19.5265	3159	352	1192	1967	3703	8.146	22.518	10.291	19.394	2319	4895	29.12	66.2	1.18	2.60E-183	1.91E-182	YES
orf19.6731	515	47	135	263	581	6.672	15.644	8.44	18.666	310	716	3.89	8.83	1.18	3.60E-33	1.03E-32	YES
orf19.4833	1949	2536	7332	7693	16415	95.125	224.503	65.233	139.349	10229	23747	156.27	354.57	1.18	0.00E+00	0	YES
orf19.2274	830	42	140	196	358	3.699	10.066	3.903	7.136	238	498	3.15	7.14	1.18	6.30E-19	1.42E-18	YES
orf19.552	1503	6	11	18	61	0.292	0.437	0.198	0.671	24	72	0.37	0.83	1.18	9.00E-06	1.44E-05	YES
orf19.5561	3450	1746	6899	8583	11953	36.998	119.338	41.116	57.323	10329	18852	134.75	304.74	1.18	0.00E+00	0.00E+00	YES
ntar_1209	285	2039	4031	6881	21362	523.033	844.072	399.018	1240.14	8920	25393	131.39	297	1.18	0.00E+00	0	YES
ntar_52	345	13	37	43	93	2.755	6.4	2.06	4.46	56	130	0.83	1.87	1.17	1.10E-06	1.86E-06	YES
orf19.2837	1507	639	1959	2539	5021	30.999	77.577	27.844	55.125	3178	6980	44.34	99.99	1.17	2.00E-285	2.06E-284	YES
orf19.3719	471	1	2	1	5	0.155	0.253	0.035	0.176	2	7	0.04	0.1	1.17	2.50E-01	3.09E-01	NO
orf19.5879	970	37	75	96	314	2.789	4.614	1.636	5.356	133	389	2.15	4.84	1.17	4.90E-27	1.26E-26	YES
orf19.6143	2490	449	1306	1722	3617	13.183	31.301	11.429	24.034	2171	4923	30.64	68.89	1.17	1.40E-215	1.15E-214	YES
orf19.7316	1001	365	814	1068	3086	26.657	48.529	17.633	51.008	1433	3900	22.17	49.82	1.17	2.20E-237	1.96E-236	YES
orf19.6229	1822	2561	7543	8840	17992	102.759	247.063	80.184	163.382	11401	25535	166.66	373.92	1.17	0.00E+00	0	YES
ntar_613	271	5	10	19	56	1.349	2.202	1.159	3.419	24	66	0.34	0.76	1.16	8.50E-05	1.31E-04	NO
orf19.1860	1438	18213	54042	80683	165177	925.933	2242.766	927.277	1900.484	98896	219219	1332.46	2979	1.16	0.00E+00	0.00E+00	YES
orf19.2333	1912	2565	7457	11353	23706	98.075	232.749	98.132	205.137	13918	31163	187.57	418.62	1.16	0.00E+00	0.00E+00	YES
orf19.4384	1801	37	88	141	361	1.502	2.916	1.294	3.316	178	449	2.52	5.61	1.16	9.90E-25	2.45E-24	YES
ntar_33	704	14	49	94	170	1.454	4.154	2.207	3.995	108	219	1.29	2.87	1.15	3.80E-08	6.71E-08	YES
ntar_1244	683	11	30	54	120	1.177	2.621	1.307	2.907	65	150	0.85	1.89	1.15	1.60E-07	2.82E-07	YES
ntar_556	1073	40	147	305	541	2.725	8.176	4.698	8.342	345	688	3.98	8.86	1.15	4.60E-23	1.12E-22	YES
orf19.4510	2034	100	332	500	890	3.594	9.741	4.063	7.24	600	1222	7.79	17.27	1.15	1.50E-42	4.62E-42	YES
orf19.5903	2387	1189	3697	6102	11805	36.415	92.429	42.248	81.825	7291	15502	93.88	207.97	1.15	0.00E+00	0	YES
ntar_856	768	79	232	390	795	7.52	18.028	8.392	17.127	469	1027	6.11	13.5	1.14	2.40E-42	7.62E-42	YES
ntar_984	322	15	50	55	87	3.406	9.267	2.823	4.47	70	137	1	2.21	1.14	5.80E-05	9.05E-05	YES
ntar_672	627	29	77	111	249	3.381	7.329	2.926	6.571	140	326	1.98	4.36	1.14	9.70E-16	2.05E-15	YES
orf19.3663	3027	1637	5141	7343	13546	39.536	101.355	40.091	74.041	8980	18687	120.52	265.46	1.14	0.00E+00	0.00E+00	YES
orf19.4570	652	181	437	717	1758	20.295	39.999	18.174	44.611	898	2195	12.54	27.58	1.14	1.30E-111	6.88E-111	YES
ntar_1043	213	5	13	17	39	1.716	3.642	1.319	3.029	22	52	0.32	0.71	1.14	3.40E-03	0.004871566	NO
ntar_315	282	8	28	38	60	2.074	5.925	2.227	3.52	46	88	0.61	1.33	1.14	2.80E-03	3.97E-03	NO
orf19.2262	1197	216	642	920	1794	13.192	32.008	12.702	24.797	1136	2436	15.5	34	1.13	6.10E-95	3.01E-94	YES
orf19.3501	3273	177	605	1119	1971	3.954	11.031	5.65	9.964	1296	2576	15.72	34.36	1.13	1.20E-83	5.59E-83	YES
ntar_1251	573	150	536	718	1082	19.138	55.824	20.709	31.243	868	1618	11.42	24.94	1.13	2.30E-44	7.31E-44	YES
orf19.7131	1393	406	1173	1992	4031	21.307	50.253	23.633	47.878	2398	5204	31.3	68.35	1.13	1.90E-207	1.51E-206	YES
orf19.2332	795	1	3	1	1	0.092	0.225	0.021	0.021	2	4	0.04	0.1	1.13	7.40E-01	8.28E-01	NO
orf19.2841	1987	3164	10049	14196	25190	116.411	301.812	118.074	209.751	17360	35239	232.96	508.24	1.13	0.00E+00	0.00E+00	YES
ntar_785	999	34	100	173	343	2.488	5.974	2.862	5.681	207	443	2.67	5.82	1.12	8.80E-18	1.94E-17	YES
ntar_14	404	11	26	43	105	1.991	3.841	1.759	4.3	54	131	0.76	1.64	1.12	3.00E-07	5.06E-07	YES
orf19.2397	2667	9051	24532	20965	43758	248.102	548.936	129.915	271.461	30016	68290	504.09	1094	1.12	0.00E+00	0.00E+00	YES
orf19.1523	1687	25	93	154	238	1.083	3.29	1.509	2.334	179	331	2.19	4.74	1.12	1.90E-09	3.47E-09	YES
orf19.6790	2862	92	365	553	764	2.35	7.611	3.193	4.417	645	1129	7.93	17.21	1.12	9.70E-26	2.44E-25	YES
ntar_335	317	5	15	26	50	1.153	2.824	1.356	2.61	31	65	0.4	0.86	1.12	4.10E-03	5.81E-03	NO
orf19.1847	1903	287	1079	1316	1702	11.026	33.837	11.429	14.798	1603	2781	21.37	46.28	1.11	1.60E-60	6.15E-60	YES
orf19.3874	2087	582	1885	3051	5370	20.387	53.901	24.161	42.572	3633	7255	46.49	100.67	1.11	4.50E-237	4.01E-236	YES
ntar_1277	1197	68	176	321	709	4.153	8.775	4.432	9.8	389	885	5.14	11.12	1.11	1.30E-39	3.94E-39	YES
ntar_603	203	7	15	14	43	2.521	4.41	1.14	3.505	21	58	0.37	0.8	1.11	2.50E-04	3.77E-04	NO
ntar_366	230	7	16	13	37	2.225	4.151	0.934	2.662	20	53	0.36	0.78	1.11	8.30E-04	1.22E-03	NO
ntar_1269	177	1	13	29	25	0.413	4.383	2.708	2.337	30	38	0.28	0.59	1.11	7.20E-01	8.10E-01	NO
orf19.4316	1534	431	1148	1807	3838	20.54	44.661	19.468	41.396	2238	4986	30.69	66.01	1.1	2.00E-210	1.65E-209	YES
ntar_1022	171	5	13	16	35	2.138	4.537	1.546	3.386	21	48	0.31	0.68	1.1	7.40E-03	0.010362334	NO
orf19.2735	1349	251	578	1640	3810	13.602	25.57	20.092	46.729	1891	4388	22.73	48.77	1.1	2.10E-201	1.70E-200	YES
orf19.1920	534	1	1	1	8	0.137	0.112	0.031	0.248	2	9	0.04	0.1	1.1	1.00E-01	1.32E-01	NO
ntar_1400.51	257	1	1	1	8	0.284	0.232	0.064	0.515	2	9	0.04	0.1	1.1	1.00E-01	1.32E-01	NO
orf19.4424	972	1	3	10	20	0.075	0.184	0.17	0.34	11	23	0.12	0.25	1.1	1.40E-01	1.82E-01	NO
orf19.1317	2917	955	3115	5083	8637	23.934	63.728	28.799	48.989	6038	11752	76.91	164.4	1.1	0.00E+00	0.00E+00	YES
orf19.2049	1252	128	407	654	1136	7.474	19.4	8.633	15.012	782	1543	10.08	21.54	1.1	1.90E-49	6.39E-49	YES
orf19.4128	1466	369	1068	1613	3071	18.401	43.476	18.184	34.659	1982	4139	26.82	57.27	1.09	2.80E-151	1.83E-150	YES
orf19.7055	327	1	3	3	5	0.224	0.548	0.152	0.253	4	8	0.06	0.13	1.09	5.50E-01	0.632627891	NO
ntar_977	388	14	26	43	129	2.638	3.999	1.832	5.501	57	155	0.87	1.84	1.09	4.00E-10	7.49E-10	YES
orf19.1722	417	1	1	2	10	0.175	0.143	0.079	0.397	3	11	0.05	0.11	1.08	1.00E-01	1.32E-01	NO
ntar_572	297	17	36	41	116	4.185	7.234	2.281	6.462	58	152	0.96	2.03	1.08	2.10E-09	3.84E-09	YES
ntar_810	750	368	956	1408	2969	35.871	76.069	31.026	65.497	1776	3925	25.09	53.09	1.08	5.60E-163	3.74E-162	YES
ntar_283	228	5	15	21	37	1.603	3.926	1.522	2.685	26	52	0.36	0.75	1.08	2.00E-02	2.71E-02	NO
ntar_333	1155	52	107	222	569	3.291	5.529	3.177	8.151	274	676	3.74	7.9	1.08	1.80E-35	5.30E-35	YES
orf19.434	2344	1408	4106	5517	10000	43.914	104.538	38.898	70.586	6925	14106	97.06	205.24	1.08	0.00E+00	0	YES
orf19.4853	2144	134	353	787	1638	4.569	9.826	6.066	12.64	921	1991	11.4	24.08	1.08	3.80E-79	1.68E-78	YES
RDN25	3422	512	782	2861	7993	10.938	13.638	13.817	38.646	3373	8775	42.36	89.46	1.08	0.00E+00	0.00E+00	YES
ntar_1217	450	20	43	74	187	3.249	5.703	2.718	6.875	94	230	1.34	2.83	1.08	2.30E-12	4.47E-12	YES
orf19.2454	3346	1130	3416	5937	10699	24.689	60.926	29.324	52.904	7067	14115	90.36	190.44	1.08	0.00E+00	0	YES
orf19.7049	1076	2754	6164	10933	26357	187.115	341.871	167.924	405.282	13687	32521	191.01	401.97	1.07	0.00E+00	0	YES
orf19.1720	2741	158	476	991	1830	4.214	10.364	5.975	11.046	1149	2306	13.96	29.34	1.07	8.20E-77	3.54E-76	YES
ntar_919	377	23	57	67	148	4.46	9.023	2.937	6.495	90	205	1.39	2.93	1.07	9.30E-10	1.72E-09	YES
orf19.3392	818	1362	3852	5579	10417	121.725	281.025	112.717	210.699	6941	14269	95.89	201.12	1.07	0.00E+00	0.00E+00	YES
ntar_488	213	7	15	35	84	2.403	4.203	2.716	6.525	42	99	0.55	1.14	1.07	2.10E-05	3.38E-05	YES
orf19.6178	1052	1490	3474	5647	13039	103.545	197.072	88.713	205.07	7137	16513	101.13	211.53	1.06	0.00E+00	0	YES
ntar_58	424	16	52	60	85	2.759	7.319	2.339	3.317	76	137	1.08	2.25	1.06	4.60E-04	6.81E-04	NO
orf19.2018.1	395	142	425	598	1022	26.281	64.21	25.02	42.808	740	1447	10.13	21.14	1.06	2.40E-45	7.91E-45	YES
orf19.3263	453	3	9	10	16	0.484	1.186	0.365	0.584	13	25	0.19	0.4	1.06	1.80E-01	2.28E-01	NO
ntar_602	560	12	32	62	124	1.567	3.41	1.83	3.664	74	156	0.95	1.98	1.06	1.60E-06	2.61E-06	YES
orf19.1490	4605	761	3107	4770	5681	12.081	40.265	17.119	20.411	5531	8788	67.23	139.71	1.06	4.10E-136	2.49E-135	YES
orf19.359	750	1	4	4	3	0.097	0.318	0.088	0.066	5	7	0.07	0.14	1.05	8.80E-01	0.957344919	NO
orf19.5503	330	1	2	1	4	0.222	0.362	0.05	0.201	2	6	0.04	0.09	1.05	3.80E-01	4.51E-01	NO
orf19.5874	891	1	2	1	4	0.082	0.134	0.019	0.074	2	6	0.04	0.09	1.05	3.80E-01	4.51E-01	NO
ntar_309	627	30	128	233	294	3.498	12.183	6.142	7.758	263	422	3.02	6.25	1.05	1.70E-07	2.89E-07	YES
orf19.5142	785	193	413	762	1840	17.974	31.397	16.042	38.781	955	2253	13.35	27.55	1.04	3.60E-107	1.90E-106	YES
ntar_617	454	18	46	80	163	2.899	6.047	2.912	5.94	98	209	1.32	2.72	1.04	1.00E-08	1.85E-08	YES
orf19.4566	582	1	2	2	6	0.126	0.205	0.057	0.171	3	8	0.05	0.11	1.04	3.40E-01	4.06E-01	NO
orf19.1287	1685	345	822	1868	4004	14.968	29.113	18.322	39.316	2213	4826	28.05	57.65	1.04	1.60E-194	1.26E-193	YES
orf19.3277	339	2	4	5	14	0.431	0.704	0.244	0.683	7	18	0.11	0.24	1.04	1.00E-01	0.12983807	NO
ntar_258	218	5	10	14	38	1.677	2.738	1.061	2.884	19	48	0.3	0.61	1.04	2.70E-03	3.82E-03	NO
orf19.5614	1109	832	2271	3903	7339	54.846	122.207	58.164	109.491	4735	9610	62.66	128.48	1.04	0.00E+00	0.00E+00	YES
orf19.3214	1582	204	657	1166	1860	9.427	24.784	12.181	19.453	1370	2517	17.09	34.99	1.03	9.30E-66	3.69E-65	YES
orf19.5280	1879	1874	6150	11298	17820	72.912	195.326	99.371	156.911	13172	23970	161.86	330.93	1.03	0.00E+00	0	YES
orf19.7466	7231	18094	64779	102901	139942	182.933	534.623	235.184	320.201	120995	204721	1511.7	3090.62	1.03	0.00E+00	0	YES
orf19.5112	2887	12997	40862	66474	105551	329.119	844.664	380.532	604.908	79471	146413	1024.38	2092.46	1.03	0.00E+00	0.00E+00	YES
orf19.6809	1299	1786	4597	7102	14000	100.515	211.192	90.356	178.317	8888	18597	123.97	252.99	1.03	0.00E+00	0.00E+00	YES
ntar_675	600	75	136	401	1003	9.138	13.527	11.045	27.658	476	1139	6.06	12.36	1.03	5.00E-56	1.82E-55	YES
ntar_825	367	8	20	28	57	1.594	3.252	1.261	2.57	36	77	0.52	1.07	1.03	1.10E-03	1.59E-03	NO
orf19.6003	2061	338	999	1664	2831	11.989	28.927	13.343	22.727	2002	3830	26.11	53.23	1.03	5.60E-112	3.02E-111	YES
orf19.3066	3680	2251	6587	10745	18189	44.718	106.82	48.255	81.778	12996	24776	171.07	347.02	1.02	0.00E+00	0	YES
orf19.3791	975	55	144	230	439	4.124	8.814	3.899	7.45	285	583	3.91	7.93	1.02	6.70E-21	1.55E-20	YES
orf19.6705	3916	272	867	1687	2723	5.078	13.213	7.12	11.505	1959	3590	23.88	48.4	1.02	9.10E-93	4.39E-92	YES
orf19.3435	605	41	168	249	265	4.954	16.572	6.802	7.247	290	433	3.56	7.21	1.02	9.80E-06	1.57E-05	YES
ntar_1142	692	140	301	475	1127	14.79	25.958	11.344	26.946	615	1428	9.04	18.3	1.02	4.10E-66	1.61E-65	YES
ntar_1091	569	30	86	140	241	3.854	9.02	4.066	7.008	170	327	2.25	4.56	1.02	2.30E-10	4.25E-10	YES
orf19.6021	1005	318	958	1181	1772	23.132	56.887	19.421	29.172	1499	2730	21.38	43.24	1.02	2.10E-69	8.50E-69	YES
orf19.6494	3315	1101	3832	6251	8606	24.281	68.985	31.164	42.953	7352	12438	91.9	185.54	1.01	1.50E-245	1.39E-244	YES
ntar_168	405	17	37	56	131	3.069	5.452	2.285	5.352	73	168	1.08	2.19	1.01	2.80E-08	4.88E-08	YES
ntar_550	758	51	124	227	465	4.919	9.763	4.949	10.15	278	589	3.74	7.55	1.01	6.90E-23	1.66E-22	YES
ntar_344	189	7	12	11	41	2.708	3.789	0.962	3.589	18	53	0.35	0.7	1.01	2.40E-04	3.62E-04	NO
orf19.6723	2059	106	318	682	1160	3.764	9.217	5.474	9.321	788	1478	9.51	19.08	1	2.60E-41	7.96E-41	YES
ntar_1320	212	7	15	18	44	2.414	4.222	1.403	3.434	25	59	0.4	0.81	1	1.60E-03	0.002348359	NO
orf19.5704	2464	200	589	1700	3048	5.934	14.265	11.402	20.467	1900	3637	21.36	42.79	1	1.50E-106	7.93E-106	YES
orf19.1009	321	1	3	5	8	0.228	0.558	0.257	0.412	6	11	0.08	0.16	1	5.20E-01	6.05E-01	NO
orf19.7041	2438	670	1920	3784	6549	20.091	46.998	25.651	44.444	4454	8469	55.76	111.47	1	1.50E-242	1.31E-241	YES
orf19.2209	2586	2120	6256	10674	17469	59.933	144.371	68.216	111.767	12794	23725	165.7	331.19	1	0.00E+00	0	YES
orf19.238	1426	7997	19799	26396	51644	409.982	828.581	305.918	599.203	34393	71443	510.44	1018.01	1	0.00E+00	0.00E+00	YES
orf19.3352	1365	332	966	1835	3094	17.781	42.233	22.217	37.503	2167	4060	27.3	54.42	1	7.10E-112	3.87E-111	YES
orf19.2463	1168	80	165	344	794	5.007	8.43	4.867	11.247	424	959	5.77	11.49	0.99	2.30E-42	7.33E-42	NO
orf19.6707	1541	668	1439	2773	6206	31.691	55.727	29.739	66.632	3441	7645	47.33	94.28	0.99	2.29295866234923e-320	2.55194787389921e-319	NO
ntar_95	129	2	4	15	33	1.133	1.85	1.922	4.233	17	37	0.2	0.39	0.99	3.30E-02	0.044299876	NO
ntar_1262	241	10	16	16	62	3.033	3.962	1.097	4.256	26	78	0.5	0.99	0.99	3.40E-06	5.55E-06	NO
orf19.2769	784	765	1987	2686	4861	71.335	151.249	56.621	102.585	3451	6848	50.16	99.5	0.99	3.40E-220	2.91E-219	NO
orf19.1585	1392	15774	37427	48478	98344	828.437	1604.565	575.562	1168.913	64252	135771	977.18	1930.34	0.98	0.00E+00	0.00E+00	NO
orf19.7190	1315	159	426	932	1690	8.84	19.333	11.713	21.263	1091	2116	13.51	26.69	0.98	1.50E-64	5.84E-64	NO
orf19.5157	657	275	625	1149	2411	30.6	56.771	28.903	60.716	1424	3036	19.55	38.59	0.98	1.30E-116	7.19E-116	NO
orf19.2633	1943	252	581	1048	2164	9.482	17.845	8.914	18.427	1300	2745	17.87	35.24	0.98	3.40E-103	1.73E-102	NO
orf19.4349	2974	855	2836	4781	6614	21.018	56.908	26.568	36.796	5636	9450	70.76	139.34	0.98	9.40E-181	6.94E-180	NO
ntar_891	660	25	68	92	153	2.769	6.149	2.304	3.835	117	221	1.67	3.29	0.98	6.40E-07	1.07E-06	NO
orf19.5033	854	109	274	470	883	9.331	19.147	9.095	17.107	579	1157	7.87	15.48	0.98	1.80E-38	5.27E-38	NO
orf19.3885	1237	23	53	64	134	1.359	2.557	0.855	1.792	87	187	1.37	2.69	0.97	5.40E-08	9.33E-08	NO
ntar_575	306	8	17	28	63	1.911	3.315	1.512	3.406	36	80	0.52	1.03	0.97	4.50E-04	6.69E-04	NO
orf19.1607	3540	1040	3771	6719	8580	21.478	63.572	31.368	40.101	7759	12351	93.54	183.5	0.97	1.70E-192	1.30E-191	NO
orf19.3029	1800	312	781	1108	2057	12.672	25.893	10.173	18.908	1420	2838	20.56	40.32	0.97	2.30E-93	1.10E-92	NO
ntar_1194	3703	147	443	916	1470	2.902	7.139	4.088	6.568	1063	1913	12.94	25.38	0.97	4.20E-47	1.40E-46	NO
ntar_565	131	5	11	12	27	2.79	5.011	1.514	3.41	17	38	0.28	0.55	0.97	2.50E-02	3.32E-02	NO
orf19.1618.1	794	365	928	1891	3498	33.607	69.749	39.36	72.891	2256	4426	28.97	56.63	0.97	2.10E-138	1.31E-137	NO
ntar_684	348	24	40	94	246	5.042	6.859	4.464	11.696	118	286	1.65	3.23	0.96	6.00E-15	1.23E-14	NO
orf19.6219	1635	426	1006	1881	3710	19.048	36.719	19.013	37.543	2307	4716	31.12	60.71	0.96	1.20E-163	7.99E-163	NO
orf19.4151	2235	2	7	19	29	0.065	0.187	0.14	0.215	21	36	0.23	0.45	0.96	1.80E-01	0.224635237	NO
ntar_1333	166	6	11	18	47	2.642	3.955	1.792	4.685	24	58	0.37	0.72	0.96	1.40E-03	0.001963349	NO
ntar_1223	171	6	13	14	32	2.565	4.537	1.353	3.096	20	45	0.34	0.65	0.96	1.20E-02	0.016142796	NO
ntar_1148	319	9	12	21	75	2.063	2.245	1.088	3.89	30	87	0.5	0.98	0.96	1.50E-06	2.54E-06	NO
orf19.3911	1842	9986	28513	46212	72922	396.332	923.772	414.621	655.002	56198	101435	746.89	1454.05	0.96	0.00E+00	0.00E+00	NO
orf19.7042	1337	1181	4526	8777	10862	64.577	202.02	108.493	134.416	9958	15388	115.7	224.91	0.96	1.40E-210	1.15E-209	NO
ntar_1188	208	5	21	35	35	1.757	6.025	2.781	2.784	40	56	0.47	0.92	0.96	3.50E-01	4.22E-01	NO
orf19.7520	1468	2076	4498	6318	13791	103.385	182.854	71.128	155.433	8394	18289	128.09	248.3	0.95	0.00E+00	0	NO
orf19.2661	996	13	12	30	126	0.954	0.719	0.498	2.093	43	138	0.72	1.4	0.95	2.60E-11	4.96E-11	NO
ntar_270	506	8	25	63	100	1.156	2.948	2.058	3.27	71	125	0.81	1.57	0.95	1.50E-03	2.18E-03	NO
ntar_879	473	16	31	74	168	2.473	3.911	2.586	5.877	90	199	1.2	2.31	0.95	5.80E-09	1.04E-08	NO
orf19.7304	2291	726	1964	2874	4640	23.167	51.16	20.732	33.509	3600	6604	50.29	96.99	0.95	1.40E-170	1.01E-169	NO
SNRNAU1	244	3	12	31	42	0.899	2.935	2.1	2.848	34	54	0.37	0.71	0.95	1.50E-01	0.185856981	NO
ntar_564	315	7	25	58	81	1.625	4.736	3.043	4.254	65	106	0.74	1.42	0.95	1.50E-02	2.10E-02	NO
ntar_542	454	13	38	108	181	2.093	4.995	3.931	6.596	121	219	1.37	2.63	0.94	3.90E-06	6.40E-06	NO
orf19.3672	2276	1490	3959	4405	6852	47.86	103.807	31.986	49.81	5895	10811	90.86	174.82	0.94	1.60E-278	1.57E-277	NO
orf19.3151	1366	292	804	1114	1721	15.627	35.125	13.478	20.845	1406	2525	19.88	38.23	0.94	1.60E-61	5.95E-61	NO
orf19.1651	1890	66	180	345	574	2.553	5.684	3.017	5.025	411	754	5.26	10.12	0.94	4.00E-20	9.22E-20	NO
ntar_89	217	4	8	26	55	1.348	2.2	1.98	4.193	30	63	0.36	0.69	0.94	4.80E-03	6.72E-03	NO
ntar_183	456	16	29	76	177	2.565	3.795	2.754	6.422	92	206	1.21	2.33	0.94	1.80E-09	3.19E-09	NO
orf19.1392	2480	841	2387	4157	6491	24.791	57.44	27.702	43.305	4998	8878	65.09	124.92	0.94	3.60E-207	2.97E-206	NO
orf19.5464	627	2	5	11	20	0.233	0.476	0.29	0.528	13	25	0.16	0.31	0.94	1.80E-01	2.28E-01	NO
orf19.2706	1650	670	2317	4345	5627	29.686	83.802	43.52	56.424	5015	7944	60.39	115.69	0.94	1.50E-121	8.61E-121	NO
ntar_189	275	9	28	48	67	2.393	6.076	2.885	4.031	57	95	0.73	1.39	0.94	1.70E-02	0.023215818	NO
ntar_1070	571	118	307	524	892	15.108	32.086	15.166	25.847	642	1199	8.64	16.54	0.94	3.00E-33	8.53E-33	NO
orf19.1496	1459	80	258	435	577	4.009	10.553	4.927	6.543	515	835	6.52	12.47	0.94	1.00E-14	2.15E-14	NO
ntar_328	190	6	12	14	34	2.309	3.769	1.218	2.961	20	46	0.34	0.64	0.93	8.60E-03	1.19E-02	NO
orf19.3436	611	46	135	200	282	5.504	13.186	5.41	7.636	246	417	3.33	6.36	0.93	5.40E-09	9.74E-09	NO
orf19.994	549	1	3	6	9	0.133	0.326	0.181	0.271	7	12	0.09	0.16	0.93	5.70E-01	0.65038211	NO
orf19.1824	930	1	2	2	5	0.079	0.128	0.036	0.089	3	7	0.05	0.1	0.93	4.70E-01	5.55E-01	NO
CaalfMp08.3	969	4	10	5	7	0.302	0.616	0.085	0.12	9	17	0.19	0.36	0.93	3.30E-01	4.00E-01	NO
orf19.733	1388	11	26	25	46	0.579	1.118	0.298	0.548	36	72	0.61	1.16	0.93	4.40E-03	6.25E-03	NO
orf19.2758	1983	4850	13000	21131	33839	178.803	391.23	176.11	282.337	25981	46839	351.9	667.84	0.92	0.00E+00	0.00E+00	NO
ntar_289	261	2	7	23	35	0.56	1.601	1.456	2.219	25	42	0.26	0.5	0.92	1.60E-01	0.196105173	NO
orf19.6578	1994	578	1498	3038	5181	21.191	44.833	25.18	42.989	3616	6679	46.23	87.56	0.92	4.50E-176	3.25E-175	NO
ntar_465	315	9	14	26	74	2.089	2.652	1.364	3.887	35	88	0.54	1.03	0.92	2.10E-05	3.31E-05	NO
orf19.2479	1749	45	92	219	459	1.881	3.139	2.069	4.342	264	551	3.45	6.54	0.92	9.70E-21	2.23E-20	NO
orf19.6001	1197	16	24	48	138	0.977	1.197	0.663	1.907	64	162	0.98	1.86	0.92	1.90E-09	3.51E-09	NO
orf19.3358	1214	8246	21844	40301	66263	496.571	1073.804	548.635	903.079	48547	88107	634.44	1199.97	0.92	0.00E+00	0	NO
orf19.675	928	3603	9225	12579	20599	283.84	593.239	224.019	367.258	16182	29824	235.65	445.67	0.92	0.00E+00	0.00E+00	NO
orf19.2936	1038	332	650	1296	2869	23.383	37.37	20.635	45.731	1628	3519	22.85	43.13	0.92	2.70E-139	1.67E-138	NO
orf19.5057	1513	104	298	562	852	5.025	11.754	6.139	9.317	666	1150	8.45	15.94	0.92	4.70E-25	1.17E-24	NO
orf19.1360	757	46	112	272	490	4.442	8.829	5.938	10.71	318	602	3.93	7.4	0.91	1.10E-17	2.32E-17	NO
orf19.5763	958	87	189	269	547	6.639	11.774	4.641	9.447	356	736	5.4	10.16	0.91	7.30E-27	1.88E-26	NO
orf19.4280	1018	363	789	1428	2851	26.068	46.253	23.183	46.336	1791	3640	25.07	47.13	0.91	1.10E-124	6.30E-124	NO
orf19.5110	2141	244	708	1507	2303	8.332	19.735	11.633	17.797	1751	3011	21.37	40.18	0.91	1.60E-63	6.28E-63	NO
orf19.270	636	94	180	354	796	10.805	16.89	9.199	20.708	448	976	6.36	11.96	0.91	7.80E-40	2.39E-39	NO
orf19.768	3114	595	1536	2786	4618	13.969	29.436	14.786	24.536	3381	6154	44.77	84.04	0.91	2.90E-155	1.88E-154	NO
ntar_203	896	32	60	126	285	2.611	3.996	2.324	5.263	158	345	2.21	4.15	0.91	1.30E-14	2.63E-14	NO
CaalfMp07	176	7	9	12	48	2.908	3.052	1.127	4.512	19	57	0.36	0.67	0.91	1.00E-04	1.55E-04	NO
orf19.4444	1088	2133	5205	7413	12775	143.324	285.498	112.603	194.27	9546	17980	139.22	260.99	0.91	0.00E+00	0.00E+00	NO
orf19.3784	944	48	119	179	303	3.717	7.523	3.134	5.311	227	422	3.23	6.06	0.91	5.10E-12	9.90E-12	NO
ntar_1373	458	13	35	57	88	2.075	4.561	2.057	3.179	70	123	0.95	1.77	0.91	1.70E-03	2.51E-03	NO
orf19.3311	1225	545	1079	1944	4247	32.525	52.565	26.227	57.361	2489	5326	35.99	67.33	0.9	1.00E-205	8.20E-205	NO
orf19.1237	1677	100	259	369	582	4.359	9.217	3.636	5.742	469	841	6.7	12.54	0.9	7.00E-21	1.62E-20	NO
orf19.1723	955	605	1233	2217	4689	46.314	77.05	38.366	81.236	2822	5922	40.43	75.58	0.9	1.30E-218	1.07E-217	NO
ntar_139	279	9	23	31	49	2.358	4.92	1.836	2.906	40	72	0.59	1.09	0.9	1.80E-02	2.45E-02	NO
orf19.7512	2214	287	710	1149	1944	9.477	19.138	8.577	14.528	1436	2654	19.99	37.27	0.9	1.60E-70	6.47E-70	NO
orf19.149	438	1	3	3	3	0.167	0.409	0.113	0.113	4	6	0.06	0.11	0.9	8.50E-01	0.931374341	NO
orf19.7385	1506	7	18	19	28	0.34	0.713	0.209	0.308	26	46	0.41	0.77	0.9	8.80E-02	0.113429525	NO
orf19.1362	1443	113	326	966	1546	5.725	13.482	11.064	17.726	1079	1872	12.11	22.52	0.89	5.60E-41	1.74E-40	NO
orf19.1652	2455	3237	7401	10885	20087	96.394	179.908	73.276	135.375	14122	27488	208.27	387.01	0.89	0.00E+00	0.00E+00	NO
orf19.6687	2004	4	7	11	28	0.146	0.208	0.091	0.231	15	35	0.24	0.44	0.89	2.40E-02	3.26E-02	NO
orf19.3309	1447	825	2203	3777	5800	41.681	90.857	43.138	66.318	4602	8003	61.37	113.72	0.89	3.50E-174	2.47E-173	NO
ntar_195	725	29	59	102	213	2.924	4.857	2.325	4.861	131	272	1.9	3.52	0.89	1.70E-10	3.26E-10	NO
orf19.3998	664	65	139	319	619	7.157	12.493	7.94	15.424	384	758	5.01	9.27	0.89	1.10E-24	2.70E-24	NO
ntar_212	264	8	10	28	81	2.215	2.261	1.753	5.076	36	91	0.52	0.97	0.89	1.30E-05	2.08E-05	NO
orf19.2425	1609	759	1904	3093	5029	34.486	70.619	31.769	51.713	3852	6933	53.3	98.42	0.88	7.40E-169	5.17E-168	NO
orf19.4602	1104	19425	43555	83155	154615	1286.319	2354.401	1244.817	2317.16	102580	198170	1397.19	2578.7	0.88	0.00E+00	0	NO
orf19.4197	1381	2108	4571	9579	18343	111.592	197.528	114.634	219.761	11687	22914	156.21	288.14	0.88	0.00E+00	0	NO
orf19.3735	1257	2	5	8	13	0.116	0.237	0.105	0.171	10	18	0.14	0.26	0.88	3.70E-01	0.43568048	NO
orf19.6500	1760	785	2080	3360	5080	32.607	70.528	31.551	47.756	4145	7160	56.46	104.09	0.88	2.20E-152	1.40E-151	NO
ncRNA110	592	75	163	303	581	9.262	16.432	8.459	16.238	378	744	5.25	9.67	0.88	4.60E-24	1.12E-23	NO
orf19.4433	2498	90	275	564	779	2.634	6.57	3.731	5.16	654	1054	7.95	14.65	0.88	6.00E-18	1.32E-17	NO
orf19.7490	1798	173	413	686	1179	7.034	13.708	6.306	10.849	859	1592	11.99	22.08	0.88	6.10E-43	1.92E-42	NO
orf19.4015	1418	912	2363	4167	6555	47.019	99.449	48.566	76.484	5079	8918	67.77	124.74	0.88	2.30E-200	1.83E-199	NO
orf19.4539	1048	877	1738	2334	5108	61.178	98.969	36.807	80.642	3211	6846	51.34	94.12	0.87	4.70E-262	4.54E-261	NO
ntar_1212	261	6	11	23	51	1.681	2.515	1.456	3.233	29	62	0.41	0.75	0.87	4.20E-03	0.005878612	NO
ntar_512	227	3	8	20	32	0.966	2.103	1.456	2.332	23	40	0.27	0.5	0.87	1.40E-01	0.171541892	NO
orf19.5449	647	93	163	238	599	10.508	15.035	6.079	15.318	331	762	5.37	9.82	0.87	5.00E-35	1.45E-34	NO
orf19.1715	2016	813	1965	4060	6891	29.482	58.168	33.283	56.554	4873	8856	63.27	115.64	0.87	4.50E-222	3.87E-221	NO
orf19.1960	3043	778	2231	3731	5022	18.691	43.753	20.263	27.305	4509	7253	59.27	108.12	0.87	2.50E-118	1.38E-117	NO
orf19.5426	3020	333	778	1293	2231	8.061	15.374	7.076	12.223	1626	3009	22.86	41.67	0.87	3.60E-80	1.60E-79	NO
orf19.3579	847	6504	16219	29181	46952	561.376	1142.752	569.381	917.158	35685	63171	478.88	872.37	0.87	0.00E+00	0.00E+00	NO
orf19.5024	1782	43488	116336	201384	296116	1784.097	3895.99	1867.685	2749.335	244872	412452	3253.74	5920.98	0.86	0.00E+00	0.00E+00	NO
orf19.2192	3721	5098	15871	21232	22301	100.161	254.54	94.301	99.16	26330	38172	361.8	658.06	0.86	0.00E+00	0	NO
orf19.1814	6051	1898	5343	8938	12185	22.931	52.695	24.412	33.317	10836	17528	143.24	260.23	0.86	1.80E-291	1.90E-290	NO
orf19.30	3832	2579	7629	14501	19374	49.202	118.81	62.54	83.65	17080	27003	214.1	387.91	0.86	0.00E+00	0	NO
orf19.4549	2528	286	783	1450	2084	8.271	18.484	9.479	13.639	1736	2867	22.44	40.6	0.86	2.50E-52	8.92E-52	NO
orf19.3469	1469	298	829	1801	2646	14.83	33.678	20.262	29.802	2099	3475	25.78	46.63	0.86	7.50E-64	2.93E-63	NO
ntar_66	719	25	53	114	214	2.542	4.399	2.62	4.924	139	267	1.86	3.35	0.85	1.40E-08	2.54E-08	NO
orf19.1536	2391	1627	3878	7529	12553	49.747	96.792	52.041	86.864	9156	16431	121.69	219.56	0.85	0.00E+00	0.00E+00	NO
ntar_1003	184	5	14	22	29	1.987	4.541	1.976	2.608	27	43	0.36	0.66	0.85	2.10E-01	2.64E-01	NO
orf19.7379	2758	169	409	741	1207	4.48	8.85	4.44	7.241	910	1616	12.3	22.19	0.85	2.90E-38	8.56E-38	NO
orf19.4715	11605	1067	2993	5435	7502	6.722	15.391	7.74	10.696	6502	10495	83.91	151.37	0.85	2.60E-173	1.85E-172	NO
orf19.3254	2515	258	717	1652	2440	7.5	17.013	10.856	16.052	1910	3157	23.08	41.58	0.85	1.00E-57	3.72E-57	NO
orf19.6608	2415	248	838	1524	1692	7.507	20.708	10.429	11.592	1772	2530	21.66	39	0.85	1.10E-23	2.58E-23	NO
ntar_881	463	22	33	43	133	3.474	4.253	1.535	4.753	65	166	1.16	2.08	0.85	8.50E-10	1.57E-09	NO
ntar_248	355	15	30	43	88	3.089	5.043	2.002	4.101	58	118	0.9	1.62	0.85	9.40E-05	1.44E-04	NO
orf19.3767	5260	2025	5702	9825	13084	28.145	64.692	30.87	41.156	11850	18786	155.21	278.38	0.84	2.00E-287	2.11E-286	NO
orf19.7463	1266	54	91	128	329	3.118	4.29	1.671	4.3	182	420	3.03	5.44	0.84	1.00E-19	2.29E-19	NO
orf19.1325	1873	211	467	790	1402	8.236	14.88	6.971	12.385	1001	1869	14.24	25.53	0.84	2.20E-51	7.66E-51	NO
ntar_1213	432	22	38	65	153	3.723	5.249	2.487	5.86	87	191	1.34	2.4	0.84	1.60E-08	2.92E-08	NO
orf19.4665	965	309	705	1245	2116	23.409	43.599	21.322	36.28	1554	2821	21.58	38.54	0.84	5.50E-71	2.26E-70	NO
orf19.4114	2414	288	754	1295	1854	8.722	18.64	8.866	12.707	1583	2608	21.23	37.84	0.83	3.20E-47	1.05E-46	NO
orf19.4162	2378	130	323	590	906	3.997	8.106	4.1	6.304	720	1229	9.63	17.13	0.83	1.10E-25	2.67E-25	NO
orf19.7441	1534	289	543	1153	2363	13.773	21.124	12.422	25.487	1442	2906	20.09	35.75	0.83	1.30E-97	6.45E-97	NO
ntar_714	218	3	14	27	21	1.006	3.833	2.047	1.594	30	35	0.33	0.59	0.83	9.00E-01	0.971387131	NO
ntar_1327	328	5	5	27	69	1.114	0.91	1.36	3.481	32	74	0.41	0.72	0.83	4.40E-04	0.000647596	NO
orf19.5924	3481	158	465	814	1003	3.318	7.972	3.865	4.767	972	1468	12.5	22.17	0.83	1.10E-18	2.38E-18	NO
orf19.2018.2	258	3	5	2	9	0.85	1.157	0.128	0.577	5	14	0.13	0.22	0.83	1.30E-01	0.163978741	NO
ntar_57	350	21	39	38	91	4.386	6.65	1.794	4.302	59	130	1.08	1.92	0.83	4.60E-06	7.42E-06	NO
ntar_877	388	9	25	62	90	1.696	3.845	2.641	3.838	71	115	0.84	1.49	0.83	1.20E-02	0.016680455	NO
orf19.3366.1	465	1476	3598	6286	9698	232.055	461.764	223.413	345.066	7762	13296	105.9	187.59	0.82	2.80E-274	2.76E-273	NO
ntar_802	1540	82	210	438	659	3.893	8.138	4.7	7.08	520	869	6.62	11.72	0.82	4.40E-17	9.64E-17	NO
orf19.1344	1510	198	376	627	1301	9.586	14.86	6.862	14.255	825	1677	12.42	21.98	0.82	7.30E-58	2.70E-57	NO
orf19.2184	1107	538	1317	2466	3808	35.53	70.999	36.816	56.914	3004	5125	40.04	70.8	0.82	1.10E-104	5.80E-104	NO
ntar_678	226	3	16	33	24	0.97	4.225	2.413	1.757	36	40	0.38	0.68	0.82	9.60E-01	1.00E+00	NO
orf19.7187	1020	1584	4099	8647	12852	113.53	239.822	140.104	208.47	10231	16951	129.35	228.63	0.82	0.00E+00	0.00E+00	NO
orf19.164	1617	439	1032	1570	2472	19.848	38.087	16.046	25.294	2009	3504	29.02	51.24	0.82	2.00E-77	8.52E-77	NO
orf19.5826	1677	32	66	95	179	1.395	2.349	0.936	1.766	127	245	1.95	3.45	0.82	5.20E-08	9.09E-08	NO
orf19.1232	1546	3491	9493	19022	26476	165.081	366.442	203.345	283.346	22513	35969	284.79	502.29	0.82	0.00E+00	0.00E+00	NO
orf19.2672	2446	4086	9605	20585	33439	122.123	234.343	139.085	226.188	24671	43044	319.46	563.23	0.82	0.00E+00	0.00E+00	NO
ntar_1255	309	14	47	60	45	3.312	9.077	3.209	2.41	74	92	1.01	1.77	0.82	5.20E-01	0.60402692	NO
orf19.6736	2111	518	1564	4108	5618	17.939	44.214	32.161	44.032	4626	7182	52.88	93.14	0.82	9.20E-101	4.67E-100	NO
orf19.985	2933	466	1338	3286	4566	11.615	27.224	18.516	25.757	3752	5904	44.19	77.7	0.81	5.40E-88	2.54E-87	NO
orf19.169	3383	2167	4883	10308	17325	46.829	86.138	50.357	84.731	12475	22208	164.39	289.03	0.81	0.00E+00	0.00E+00	NO
orf19.704	881	3487	7549	13727	23920	289.356	511.358	257.505	449.22	17214	31469	240.89	423.13	0.81	0.00E+00	0	NO
orf19.5286	1117	2422	5399	9740	16367	158.518	288.451	144.109	242.432	12162	21766	169.02	296.5	0.81	0.00E+00	0.00E+00	NO
orf19.4592	1807	425	777	1919	3853	17.194	25.661	17.551	35.279	2344	4630	31.39	55.06	0.81	2.40E-147	1.55E-146	NO
ntar_1226	815	1183	2515	3145	5588	106.117	184.159	63.775	113.442	4328	8103	69.23	121.27	0.81	4.30E-222	3.63E-221	NO
orf19.5454	1819	259	583	1422	2387	10.409	19.127	12.92	21.712	1681	2970	21.22	37.14	0.81	1.40E-68	5.51E-68	NO
orf19.4159	1518	546	1373	3088	4647	26.295	53.977	33.62	50.649	3634	6020	45.48	79.41	0.8	2.50E-110	1.31E-109	NO
ntar_525	255	7	17	30	45	2.007	3.979	1.944	2.92	37	62	0.5	0.88	0.8	6.60E-02	8.64E-02	NO
orf19.3865	2656	166	396	834	1306	4.569	8.898	5.189	8.136	1000	1702	12.96	22.62	0.8	5.90E-35	1.69E-34	NO
ntar_216	1460	545	1234	2030	3288	27.29	50.44	22.979	37.261	2575	4522	36.7	64.02	0.8	5.20E-102	2.67E-101	NO
ntar_479	518	18	37	57	104	2.54	4.263	1.819	3.322	75	141	1.13	1.96	0.8	1.30E-04	1.93E-04	NO
orf19.209	971	293	596	1089	1989	22.06	36.63	18.535	33.891	1382	2585	19.71	34.24	0.8	3.70E-71	1.54E-70	NO
ntar_746	185	30	69	126	200	11.855	22.258	11.256	17.887	156	269	2.14	3.71	0.8	2.20E-06	3.56E-06	NO
orf19.6450	681	1	1	4	11	0.107	0.088	0.097	0.267	5	12	0.07	0.12	0.8	2.60E-01	3.16E-01	NO
orf19.6235	644	55	131	319	502	6.244	12.139	8.186	12.897	374	633	4.65	8.06	0.79	3.30E-13	6.61E-13	NO
ntar_1258	461	132	248	762	1438	20.933	32.104	27.317	51.61	894	1686	11.12	19.3	0.79	9.20E-48	3.06E-47	NO
orf19.2871	2342	10245	24332	52784	82248	319.803	620.015	372.479	581.048	63029	106580	810.66	1406.44	0.79	0.00E+00	0.00E+00	NO
orf19.5919	2272	414	930	2094	3448	13.321	24.428	15.232	25.109	2508	4378	32.44	56.27	0.79	7.80E-97	3.85E-96	NO
orf19.4927	5621	847	2463	4869	6037	11.016	26.149	14.316	17.77	5716	8500	71.19	123.43	0.79	4.60E-97	2.30E-96	NO
ntar_976	171	4	7	20	40	1.71	2.443	1.933	3.87	24	47	0.31	0.54	0.79	3.50E-02	0.046777243	NO
orf19.3131	1524	155	347	650	1060	7.435	13.588	7.049	11.508	805	1407	11.04	19.12	0.79	9.60E-32	2.65E-31	NO
orf19.4591	2268	2714	6242	9194	14167	87.483	164.245	66.996	103.35	11908	20409	175.18	303.45	0.79	0.00E+00	0.00E+00	NO
ntar_205	496	13	20	45	105	1.916	2.406	1.499	3.503	58	125	0.85	1.47	0.79	1.30E-05	2.05E-05	NO
orf19.718	2291	147	371	1160	1789	4.691	9.664	8.368	12.92	1307	2160	14.96	25.87	0.79	1.10E-39	3.23E-39	NO
ntar_1222	1444	1440	3527	5279	7369	72.904	145.764	60.419	84.434	6719	10896	96.26	166.2	0.79	2.60E-183	1.96E-182	NO
orf19.7151	435	2	4	3	6	0.336	0.549	0.114	0.228	5	10	0.1	0.17	0.79	4.70E-01	0.551096755	NO
ntar_1041	448	14	58	113	92	2.285	7.726	4.169	3.398	127	150	1.45	2.49	0.79	5.80E-01	0.660355227	NO
ntar_376	167	8	20	35	49	3.502	7.147	3.464	4.855	43	69	0.58	1	0.78	7.80E-02	1.01E-01	NO
orf19.1421	714	49	96	274	498	5.017	8.024	6.342	11.54	323	594	4.06	6.98	0.78	4.10E-16	8.64E-16	NO
orf19.6704	812	11	19	47	96	0.99	1.396	0.957	1.956	58	115	0.79	1.36	0.78	2.10E-04	3.17E-04	NO
orf19.3765	4599	718	1799	3354	4724	11.413	23.344	12.053	16.995	4072	6523	53.96	92.76	0.78	1.00E-104	5.36E-104	NO
ntar_1074	208	8	11	25	64	2.812	3.156	1.986	5.091	33	75	0.5	0.86	0.78	5.10E-04	0.000763227	NO
orf19.1836	1456	254	657	1436	2022	12.753	26.929	16.3	22.977	1690	2679	21.15	36.33	0.78	1.30E-41	4.19E-41	NO
orf19.1840	3858	2358	6013	11076	15190	44.683	93.012	47.447	65.143	13434	21203	177.72	305.08	0.78	3.11359181877862e-318	3.45053026133862e-317	NO
orf19.6353	2282	124	284	503	778	3.972	7.427	3.643	5.641	627	1062	8.69	14.91	0.78	1.00E-21	2.40E-21	NO
orf19.3799	1673	6492	15528	31454	46863	283.687	553.9	310.718	463.455	37946	62391	497.22	851.02	0.78	0.00E+00	0	NO
orf19.4000	3308	315	904	2349	3137	6.961	16.309	11.736	15.69	2664	4041	30.92	52.93	0.78	3.00E-51	1.02E-50	NO
orf19.1510	2338	967	2441	4549	6282	30.237	62.307	32.156	44.456	5516	8723	72.94	124.81	0.77	1.90E-132	1.12E-131	NO
ntar_1280	395	23	27	67	191	4.257	4.079	2.803	8	90	218	1.39	2.39	0.77	1.50E-11	2.84E-11	NO
orf19.4142	1704	266	751	1447	1773	11.412	26.302	14.034	17.215	1713	2524	21.68	37.08	0.77	5.30E-28	1.39E-27	NO
orf19.3278	2164	9278	20879	34995	54569	313.44	575.79	267.261	417.217	44273	75448	628.32	1074.43	0.77	0.00E+00	0	NO
orf19.5867	2033	243	661	1375	1799	8.738	19.403	11.178	14.641	1618	2460	20.24	34.61	0.77	7.90E-32	2.19E-31	NO
orf19.1946	1051	2316	5514	9220	13332	161.099	313.095	144.982	209.878	11536	18846	160.85	274.82	0.77	0.00E+00	0	NO
orf19.3219	2416	272	714	1286	1669	8.231	17.637	8.797	11.43	1558	2383	20.57	35.11	0.77	1.00E-31	2.81E-31	NO
ntar_502	329	15	19	59	145	3.333	3.446	2.964	7.292	74	164	1.04	1.77	0.77	1.50E-07	2.60E-07	NO
orf19.780	5613	788	2251	4608	5651	10.263	23.933	13.568	16.657	5396	7902	66.88	113.92	0.77	2.20E-83	9.92E-83	NO
orf19.3229	306	1	2	1	2	0.239	0.39	0.054	0.108	2	4	0.04	0.08	0.77	7.40E-01	8.28E-01	NO
orf19.2034	690	1	2	1	2	0.106	0.173	0.024	0.048	2	4	0.04	0.08	0.77	7.40E-01	8.28E-01	NO
orf19.5775	1539	1	2	1	2	0.048	0.078	0.011	0.022	2	4	0.04	0.08	0.77	7.40E-01	0.827612948	NO
orf19.3919	2571	432	1141	2064	2636	12.284	26.485	13.268	16.964	2496	3777	32.85	55.85	0.77	2.10E-47	6.94E-47	NO
orf19.2302	1626	866	1775	3273	5661	38.936	65.146	33.267	57.603	4139	7436	58.7	99.8	0.77	5.10E-180	3.73E-179	NO
orf19.2231	1342	302	577	1367	2496	16.452	25.659	16.835	30.773	1669	3073	22.34	37.87	0.76	1.20E-80	5.41E-80	NO
orf19.1704	1509	1709	3263	5648	10592	82.796	129.044	61.857	116.135	7357	13855	109.14	184.99	0.76	0.00E+00	0	NO
orf19.4664	995	280	499	1046	2065	20.573	29.929	17.374	34.338	1326	2564	18.88	31.97	0.76	2.00E-77	8.60E-77	NO
orf19.139	11648	1104	3175	5874	6735	6.929	16.267	8.334	9.567	6978	9910	88.89	150.45	0.76	6.00E-88	2.80E-87	NO
orf19.3538	2268	89	202	443	685	2.869	5.315	3.228	4.997	532	887	6.91	11.69	0.76	2.80E-17	6.18E-17	NO
orf19.1534	2431	521	1372	2089	2469	15.668	33.681	14.202	16.804	2610	3841	36.31	61.36	0.76	5.70E-42	1.78E-41	NO
orf19.909.1	412	1878	3517	6711	12649	333.238	509.432	269.201	507.964	8589	16166	124.1	209.58	0.76	0.00E+00	0.00E+00	NO
ntar_262	605	18	44	81	112	2.175	4.34	2.213	3.063	99	156	1.33	2.24	0.75	4.80E-03	6.75E-03	NO
ntar_892	820	30	53	131	253	2.675	3.857	2.64	5.105	161	306	2.18	3.67	0.75	1.90E-09	3.41E-09	NO
orf19.837.1	668	516	748	1933	4390	56.472	66.825	47.824	108.733	2449	5138	34.83	58.64	0.75	1.10E-189	8.75E-189	NO
orf19.5139	2459	1346	3261	6218	8699	40.017	79.141	41.791	58.531	7564	11960	100.58	169.27	0.75	3.20E-181	2.37E-180	NO
orf19.6869	1381	228	625	1238	1522	12.07	27.008	14.815	18.235	1466	2147	18.56	31.24	0.75	3.40E-23	8.21E-23	NO
orf19.1212	1606	3121	8016	15225	19858	142.071	297.868	156.674	204.58	18346	27874	239.89	403.47	0.75	0.00E+00	0	NO
orf19.4041	630	150	352	904	1358	17.406	33.344	23.715	35.664	1054	1710	12.95	21.74	0.75	2.00E-29	5.29E-29	NO
orf19.2754	838	558	917	2488	4993	48.68	65.304	49.067	98.581	3046	5910	40.96	68.67	0.75	3.60E-179	2.61E-178	NO
orf19.1375	2059	2347	4752	10186	17281	83.332	137.731	81.759	138.863	12533	22033	169.96	284.75	0.74	0.00E+00	0.00E+00	NO
orf19.156	2664	766	1839	3142	4293	21.021	41.196	19.492	26.662	3908	6132	53.96	90.39	0.74	3.00E-90	1.43E-89	NO
orf19.34	1560	26	56	97	152	1.218	2.142	1.028	1.612	123	208	1.75	2.93	0.74	8.20E-05	0.00012604	NO
orf19.6771	905	2171	4155	7072	12835	175.375	273.989	129.146	234.65	9243	16990	137.8	230.16	0.74	0.00E+00	0.00E+00	NO
orf19.913.2	1053	10094	20824	45933	75764	700.796	1180.177	720.913	1190.442	56027	96588	748.53	1248.13	0.74	0.00E+00	0	NO
orf19.6261	6878	293	781	1363	1605	3.114	6.776	3.275	3.861	1656	2386	21.97	36.58	0.74	1.50E-23	3.60E-23	NO
orf19.7362	2511	78	194	389	520	2.271	4.611	2.56	3.426	467	714	6.07	10.09	0.73	5.40E-10	9.95E-10	NO
orf19.1440	1818	553	1274	2441	3523	22.238	41.82	22.19	32.062	2994	4797	40.38	67.16	0.73	3.00E-77	1.28E-76	NO
orf19.5231.2	530	2522	5440	13317	21028	347.877	612.54	415.257	656.441	15839	26468	202.23	336.28	0.73	0.00E+00	0.00E+00	NO
orf19.4520	863	252	420	925	1873	21.347	29.044	17.714	35.909	1177	2293	16.86	28.03	0.73	1.00E-70	4.11E-70	NO
orf19.5856	1188	180	403	1020	1563	11.077	20.244	14.19	21.768	1200	1966	15.01	24.96	0.73	5.00E-35	1.44E-34	NO
orf19.6084	639	3	6	10	17	0.343	0.56	0.259	0.44	13	23	0.19	0.32	0.73	3.00E-01	0.358045204	NO
orf19.2968	744	26	43	82	172	2.555	3.449	1.821	3.825	108	215	1.63	2.71	0.73	1.10E-07	1.94E-07	NO
ntar_478	200	5	7	19	43	1.828	2.089	1.57	3.557	24	50	0.34	0.56	0.73	1.60E-02	2.13E-02	NO
orf19.3940.1	415	1211	1864	4612	9817	213.33	268.046	183.665	391.385	5823	11681	82.38	136.83	0.73	0.00E+00	0	NO
orf19.663	4512	1339	3440	8596	11674	21.695	45.499	31.486	42.808	9935	15114	119.98	199.22	0.73	2.40E-192	1.85E-191	NO
orf19.1825	2352	31	63	182	302	0.964	1.599	1.279	2.124	213	365	2.64	4.38	0.73	3.00E-08	5.31E-08	NO
ntar_67	166	6	14	22	30	2.642	5.033	2.19	2.99	28	44	0.4	0.67	0.73	2.30E-01	0.277032009	NO
orf19.4970	1728	3	9	19	21	0.127	0.311	0.182	0.201	22	30	0.27	0.44	0.73	6.30E-01	7.13E-01	NO
ntar_475	418	30	42	62	170	5.247	5.996	2.451	6.729	92	212	1.61	2.66	0.73	2.70E-10	5.12E-10	NO
ntar_625	342	19	35	53	100	4.061	6.107	2.561	4.838	72	135	1.13	1.87	0.72	2.00E-04	2.99E-04	NO
orf19.5563	983	1717	3183	7135	12828	127.695	193.239	119.957	215.913	8852	16011	121.72	201.1	0.72	0.00E+00	0	NO
orf19.3932	1048	710	1438	1968	3241	49.528	81.886	31.035	51.167	2678	4679	42.22	69.72	0.72	9.30E-104	4.79E-103	NO
orf19.6938	1450	2353	4954	10963	17375	118.634	203.892	124.953	198.258	13316	22329	176.6	291.56	0.72	0.00E+00	0.00E+00	NO
orf19.3437	1729	96	282	525	548	4.059	9.733	5.018	5.244	621	830	7.85	12.95	0.72	1.30E-05	2.10E-05	NO
orf19.3761	2857	770	1997	4446	5733	19.703	41.714	25.718	33.201	5216	7730	64.88	107.02	0.72	8.20E-87	3.83E-86	NO
orf19.558	2275	1129	2670	6536	9363	36.28	70.039	47.481	68.094	7665	12033	95.28	157.13	0.72	8.90E-177	6.42E-176	NO
ntar_819	618	51	89	118	244	6.033	8.594	3.156	6.532	169	333	2.84	4.67	0.72	3.30E-11	6.33E-11	NO
orf19.1288	2980	2040	4173	6343	10214	50.046	83.569	35.177	56.709	8383	14387	126.98	209.01	0.72	1.10E-298	1.13E-297	NO
orf19.2781	2844	39	74	159	278	1.003	1.553	0.924	1.617	198	352	2.74	4.51	0.72	6.20E-09	1.11E-08	NO
ITS2	151	2	3	2	7	0.968	1.186	0.219	0.767	4	10	0.09	0.15	0.72	3.00E-01	3.59E-01	NO
orf19.6012	4044	519	1357	2619	3179	9.382	20.025	10.703	13.006	3138	4536	40.61	66.79	0.72	6.30E-45	2.05E-44	NO
orf19.489	920	879	1377	2906	6194	69.849	89.322	52.203	111.393	3785	7571	56.14	92.33	0.72	2.10E-248	1.89E-247	NO
orf19.685.1	749	271	507	1157	2041	26.451	40.396	25.529	45.085	1428	2548	19.47	32.01	0.72	7.70E-61	2.93E-60	NO
orf19.4636	423	3	8	11	11	0.518	1.129	0.43	0.43	14	19	0.2	0.33	0.72	7.50E-01	8.37E-01	NO
ntar_1085	378	12	18	59	119	2.321	2.842	2.58	5.209	71	137	0.93	1.52	0.72	8.40E-05	0.000129705	NO
orf19.6148	3211	112	196	368	709	2.55	3.643	1.894	3.653	480	905	7.13	11.71	0.72	5.90E-26	1.49E-25	NO
orf19.5323	1200	2368	4595	7651	13109	144.264	228.516	105.372	180.743	10019	17704	149.78	245.56	0.71	0.00E+00	0	NO
orf19.6435	614	1413	2703	5430	9364	168.241	262.718	146.156	252.329	6843	12067	96.52	158.12	0.71	1.00E-274	9.96E-274	NO
ntar_640	227	6	13	26	39	1.932	3.418	1.893	2.843	32	52	0.43	0.71	0.71	1.30E-01	1.67E-01	NO
orf19.4947	842	1943	4044	7977	12437	168.701	286.623	156.572	244.386	9920	16481	136.94	223.55	0.71	4.00E-304	4.35E-303	NO
orf19.7194	1109	99	249	966	1391	6.526	13.399	14.396	20.752	1065	1640	11.6	18.94	0.71	9.80E-23	2.34E-22	NO
ntar_656	231	3	12	36	37	0.949	3.1	2.576	2.65	39	49	0.41	0.66	0.71	6.80E-01	7.67E-01	NO
ntar_757	176	7	13	15	28	2.908	4.408	1.409	2.632	22	41	0.38	0.62	0.71	7.80E-02	1.02E-01	NO
ntar_1364	241	7	10	28	60	2.123	2.476	1.92	4.119	35	70	0.49	0.79	0.71	5.10E-03	7.23E-03	NO
orf19.1589.1	1664	48	115	194	247	2.109	4.124	1.927	2.456	242	362	3.36	5.47	0.71	5.90E-05	9.20E-05	NO
ntar_1296	209	42	100	110	121	14.691	28.554	8.698	9.579	152	221	2.44	3.98	0.71	6.00E-03	8.38E-03	NO
orf19.7502	1586	1933	4564	10851	15125	89.102	171.733	113.071	157.785	12784	19689	160.32	261.31	0.7	3.70E-265	3.61E-264	NO
orf19.5451	381	7	14	21	34	1.343	2.193	0.911	1.476	28	48	0.43	0.7	0.7	1.00E-01	0.131134662	NO
orf19.207	4747	211	532	1157	1475	3.25	6.688	4.028	5.141	1368	2007	17.27	28.08	0.7	6.30E-22	1.49E-21	NO
orf19.1771	2102	150	373	1053	1437	5.217	10.59	8.279	11.311	1203	1810	14.18	23.02	0.7	1.80E-22	4.21E-22	NO
orf19.4861.1	285	2	4	5	8	0.513	0.838	0.29	0.464	7	12	0.11	0.19	0.7	5.70E-01	6.50E-01	NO
ntar_704	239	8	11	20	50	2.447	2.747	1.383	3.461	28	61	0.46	0.74	0.7	3.60E-03	0.005109581	NO
orf19.5311	2851	201	498	1177	1547	5.154	10.424	6.823	8.978	1378	2045	17.07	27.66	0.7	1.20E-23	2.81E-23	NO
orf19.7481	1279	4057	8565	14621	21746	231.895	399.639	188.926	281.308	18678	30311	269.12	435.47	0.69	0.00E+00	0	NO
orf19.3519	1510	177	341	751	1247	8.569	13.477	8.22	13.664	928	1588	12.68	20.49	0.69	2.80E-33	7.91E-33	NO
orf19.1042	1142	13713	28207	54927	84893	877.856	1474.016	794.888	1229.927	68640	113100	955.14	1543.95	0.69	0.00E+00	0.00E+00	NO
orf19.2474	1916	666	1586	2775	3516	25.412	49.399	23.936	30.362	3441	5102	47.28	76.41	0.69	1.10E-57	3.99E-57	NO
orf19.3394	976	539	1123	2255	3438	40.373	68.666	38.184	58.281	2794	4561	38.34	61.95	0.69	3.50E-79	1.53E-78	NO
orf19.7437	968	524	1018	1723	2846	39.574	62.76	29.417	48.644	2247	3864	33.39	53.92	0.69	2.60E-81	1.16E-80	NO
orf19.4371	1136	18801	39334	74753	112786	1209.928	2066.337	1087.518	1642.67	93554	152120	1304.95	2106.72	0.69	0.00E+00	0.00E+00	NO
orf19.554	1399	40	98	251	336	2.09	4.18	2.965	3.974	291	434	3.54	5.7	0.69	1.00E-05	1.63E-05	NO
orf19.6225.1	1150	438	873	1763	2811	27.844	45.303	25.336	40.442	2201	3684	30.58	49.3	0.69	1.90E-70	7.66E-70	NO
orf19.5854.1	906	98	183	336	578	7.908	12.054	6.129	10.555	434	761	6.36	10.24	0.69	1.10E-17	2.42E-17	NO
orf19.1666	2319	386	1099	2715	3149	12.169	28.282	19.349	22.467	3101	4248	36.54	58.84	0.69	1.70E-30	4.75E-30	NO
ntar_399	537	44	93	230	347	5.99	10.335	7.078	10.691	274	440	3.51	5.65	0.69	8.20E-08	1.42E-07	NO
ntar_151	601	11	27	73	98	1.338	2.681	2.007	2.698	84	125	1.01	1.62	0.69	3.80E-02	5.04E-02	NO
orf19.3443	1552	442	1022	2045	2735	20.82	39.298	21.776	29.157	2487	3757	33.06	53.12	0.68	8.90E-47	2.92E-46	NO
orf19.4273	2962	283	677	2178	3060	6.985	13.64	12.152	17.093	2461	3737	28.34	45.52	0.68	1.10E-47	3.61E-47	NO
ntar_610	140	4	6	17	34	2.089	2.558	2.007	4.018	21	40	0.29	0.46	0.68	7.10E-02	0.092588756	NO
ntar_106	438	17	24	111	212	2.837	3.27	4.188	8.008	128	236	1.54	2.47	0.68	6.90E-07	1.15E-06	NO
orf19.5126	2660	1380	3660	11017	14249	37.928	82.113	68.449	88.629	12397	17909	141.48	227.09	0.68	1.20E-174	8.92E-174	NO
orf19.4772	1930	566	1315	2708	3612	21.44	40.661	23.189	30.964	3274	4927	43.07	69.12	0.68	5.30E-60	2.00E-59	NO
orf19.4600	911	471	870	2368	3995	37.797	56.992	42.959	72.556	2839	4865	36.78	59.01	0.68	5.90E-101	3.00E-100	NO
orf19.1340	1046	1219	2644	4410	6159	85.198	150.849	69.678	97.421	5629	8803	81	129.84	0.68	2.20E-127	1.30E-126	NO
ntar_837	492	35	61	162	287	5.201	7.399	5.442	9.651	197	348	2.62	4.19	0.68	1.10E-08	2.01E-08	NO
orf19.7288	1647	640	1288	2259	3499	28.408	46.67	22.668	35.15	2899	4787	42.06	67.38	0.68	8.00E-87	3.73E-86	NO
orf19.753	2702	377	1055	2331	2593	10.2	23.301	14.257	15.878	2708	3648	33.04	52.93	0.68	1.90E-23	4.56E-23	NO
orf19.1671	1723	2460	5815	11822	15346	104.377	201.408	113.394	147.361	14282	21161	187.61	300.46	0.68	4.00E-236	3.56E-235	NO
orf19.3872	997	1175	2315	4388	6962	86.159	138.569	72.737	115.535	5563	9277	79.21	126.67	0.68	6.40E-174	4.52E-173	NO
orf19.51	4220	1306	3240	8072	10400	22.625	45.819	31.612	40.775	9378	13640	114.44	182.71	0.67	3.00E-138	1.84E-137	NO
orf19.2250	1001	5765	12392	26331	37903	421.039	738.786	434.73	626.488	32096	50295	428.31	683.32	0.67	0.00E+00	0	NO
orf19.6459	1202	246	558	1162	1568	14.962	27.704	15.977	21.583	1408	2126	18.59	29.62	0.67	1.00E-26	2.56E-26	NO
ntar_247	199	6	7	17	44	2.204	2.099	1.412	3.658	23	51	0.36	0.57	0.67	7.50E-03	1.05E-02	NO
orf19.7007	429	1	2	2	3	0.17	0.278	0.077	0.116	3	5	0.05	0.08	0.67	8.10E-01	8.93E-01	NO
SNRNAU2	215	1	2	2	3	0.34	0.555	0.154	0.231	3	5	0.05	0.08	0.67	8.10E-01	8.93E-01	NO
orf19.2547	3101	188	450	1349	1843	4.432	8.66	7.189	9.833	1537	2293	18.02	28.67	0.67	3.80E-27	9.88E-27	NO
snR52	327	134	329	644	779	29.958	60.043	32.548	39.415	778	1108	10.22	16.26	0.67	1.20E-10	2.29E-10	NO
orf19.4553	2339	236	696	1726	1889	7.376	17.758	12.195	13.362	1962	2585	22.89	36.39	0.67	2.50E-14	5.08E-14	NO
orf19.2905	894	29	52	153	259	2.371	3.471	2.828	4.793	182	311	2.32	3.69	0.67	4.50E-07	7.64E-07	NO
orf19.848	324	1	1	1	5	0.226	0.184	0.051	0.255	2	6	0.04	0.07	0.67	3.80E-01	0.450866906	NO
orf19.6949	327	1	1	1	5	0.224	0.183	0.051	0.253	2	6	0.04	0.07	0.67	3.80E-01	0.450866906	NO
orf19.1806	1077	26	98	208	159	1.765	5.43	3.192	2.443	234	257	2.67	4.24	0.67	8.40E-01	0.920717954	NO
orf19.2513	2172	43	100	260	353	1.447	2.748	1.978	2.689	303	453	3.72	5.9	0.67	5.30E-06	8.58E-06	NO
ntar_860	1389	376	794	1749	2545	19.79	34.114	20.81	30.315	2125	3339	28.2	44.75	0.67	9.00E-50	3.06E-49	NO
orf19.918	4687	268	662	1087	1214	4.18	8.429	3.833	4.285	1355	1876	18.78	29.8	0.67	7.90E-15	1.64E-14	NO
ntar_438	813	32	69	136	191	2.878	5.065	2.765	3.887	168	260	2.29	3.64	0.67	2.70E-04	0.000404497	NO
ntar_56	541	21	38	82	140	2.838	4.192	2.505	4.282	103	178	1.45	2.29	0.67	1.70E-04	2.54E-04	NO
ntar_410	293	6	12	33	51	1.497	2.444	1.861	2.88	39	63	0.49	0.78	0.66	9.10E-02	0.117689012	NO
orf19.657	1344	8405	15310	42789	71357	457.188	679.81	526.162	878.437	51194	86667	660.81	1047.14	0.66	0.00E+00	0	NO
orf19.2611	2808	1645	3539	8318	11912	42.828	75.213	48.956	70.188	9963	15451	128.86	204.14	0.66	6.90E-215	5.75E-214	NO
orf19.7648	1468	162	323	812	1253	8.068	13.131	9.141	14.122	974	1576	12.63	20	0.66	6.70E-27	1.73E-26	NO
ntar_1122	395	12	21	48	84	2.221	3.173	2.008	3.518	60	105	0.84	1.32	0.66	4.70E-03	0.006680361	NO
ntar_756	177	3	8	24	30	1.239	2.697	2.241	2.804	27	38	0.31	0.49	0.66	4.80E-01	5.63E-01	NO
orf19.6156	598	384	627	2156	3823	46.945	62.572	59.585	105.773	2540	4450	31.85	50.34	0.66	1.30E-99	6.53E-99	NO
ntar_29	239	6	12	37	57	1.835	2.996	2.559	3.946	43	69	0.53	0.83	0.66	7.80E-02	1.01E-01	NO
orf19.5194.1	900	679	1151	2488	4515	55.155	76.321	45.687	83.002	3167	5666	45.38	71.7	0.66	1.50E-135	9.22E-135	NO
ntar_623	165	6	8	19	43	2.658	2.893	1.903	4.312	25	51	0.38	0.59	0.66	1.80E-02	0.024110482	NO
ntar_691	297	18	33	91	150	4.431	6.631	5.064	8.356	109	183	1.41	2.23	0.66	3.10E-04	0.000470412	NO
orf19.5045	2404	125	351	812	883	3.801	8.713	5.582	6.077	937	1234	11.28	17.78	0.66	3.40E-07	5.72E-07	NO
orf19.1283	7087	487	1268	2688	3049	5.024	10.677	6.268	7.118	3175	4317	40.01	63.06	0.66	1.90E-29	5.02E-29	NO
orf19.69	738	20	58	94	78	1.981	4.69	2.105	1.749	114	136	1.51	2.38	0.66	5.60E-01	0.644589692	NO
orf19.6993	2022	1039	1867	3575	6120	37.566	55.103	29.22	50.078	4614	7987	67.52	106.34	0.66	3.80E-171	2.69E-170	NO
orf19.185	1306	788	2002	5145	6356	44.11	91.481	65.107	80.522	5933	8358	71.32	112.32	0.66	8.50E-71	3.50E-70	NO
orf19.4057	441	1	3	5	4	0.166	0.406	0.187	0.15	6	7	0.08	0.12	0.65	9.80E-01	0.99999856	NO
orf19.4229	853	221	347	888	1682	18.941	24.277	17.205	32.625	1109	2029	15.42	24.27	0.65	1.70E-52	6.05E-52	NO
orf19.3325	2741	2207	4660	8715	12247	58.864	101.458	52.547	73.925	10922	16907	152.69	240.36	0.65	4.00E-233	3.51E-232	NO
ntar_179	347	10	21	58	85	2.107	3.612	2.762	4.053	68	106	0.84	1.33	0.65	3.10E-02	4.20E-02	NO
orf19.3839	1413	88	146	267	505	4.553	6.166	3.123	5.913	355	651	5.42	8.53	0.65	1.90E-17	4.12E-17	NO
orf19.7068	1448	105	228	581	821	5.301	9.397	6.631	9.381	686	1049	8.64	13.6	0.65	2.40E-14	4.81E-14	NO
ntar_703	390	8	18	39	52	1.5	2.754	1.653	2.206	47	70	0.61	0.97	0.65	1.60E-01	1.99E-01	NO
orf19.2785	977	7342	14695	29677	44516	549.385	897.607	502.009	753.868	37019	59211	513.61	806.75	0.65	0.00E+00	0.00E+00	NO
orf19.5029	1727	485	1027	1961	2733	20.531	35.489	18.766	26.183	2446	3760	33.93	53.25	0.65	8.80E-51	3.02E-50	NO
ntar_1026	556	38	59	128	251	4.996	6.333	3.805	7.469	166	310	2.45	3.84	0.65	3.90E-09	7.07E-09	NO
orf19.4864	1369	682	1500	2793	3688	36.42	65.388	33.717	44.572	3475	5188	48.01	75.27	0.65	1.00E-60	3.88E-60	NO
orf19.3133	2419	3294	7217	15533	21107	99.551	178.046	106.122	144.366	18827	28324	248.76	389.96	0.65	0.00E+00	0	NO
ntar_1089	244	8	17	30	41	2.397	4.158	2.032	2.78	38	58	0.54	0.85	0.65	1.80E-01	2.23E-01	NO
ntar_531	165	4	14	28	21	1.772	5.064	2.805	2.106	32	35	0.38	0.59	0.65	9.80E-01	1.00E+00	NO
ntar_749	136	6	8	13	33	3.225	3.51	1.58	4.015	19	41	0.33	0.51	0.65	2.50E-02	3.33E-02	NO
ntar_765	184	8	12	16	37	3.179	3.892	1.437	3.327	24	49	0.42	0.66	0.65	2.10E-02	0.027860246	NO
ntar_352	231	10	19	15	24	3.165	4.909	1.073	1.719	25	43	0.49	0.77	0.65	1.30E-01	0.160553882	NO
orf19.177	2720	128	407	1086	1112	3.44	8.93	6.599	6.764	1214	1519	13.65	21.34	0.64	9.80E-06	1.58E-05	NO
orf19.5121	2766	3	2	8	26	0.079	0.043	0.048	0.156	11	28	0.18	0.27	0.64	3.00E-02	0.040443076	NO
orf19.7472	4581	148	298	483	700	2.362	3.882	1.743	2.528	631	998	9.4	14.68	0.64	8.30E-16	1.76E-15	NO
orf19.6783	2764	1465	3846	8666	9741	38.749	83.039	51.816	58.309	10131	13587	125.16	195.34	0.64	1.20E-82	5.32E-82	NO
orf19.1105.2	1372	9878	22891	47955	60304	526.346	995.685	577.652	727.22	57833	83195	757.34	1181.91	0.64	0.00E+00	0.00E+00	NO
orf19.6167	1080	1669	2825	6186	10957	112.977	156.101	94.661	167.858	7855	13782	112.12	174.94	0.64	0.00E+00	1.86E-307	NO
orf19.5021	1534	5253	9663	21913	35506	250.345	375.922	236.082	382.957	27166	45169	373.09	582.06	0.64	0.00E+00	0	NO
orf19.5999	12561	741	1947	3924	4197	4.313	9.25	5.163	5.528	4665	6144	59.51	92.82	0.64	5.80E-33	1.64E-32	NO
orf19.2018	1132	172	305	1036	1698	11.108	16.079	15.125	24.818	1208	2003	14.85	23.15	0.64	2.50E-37	7.46E-37	NO
ntar_534	554	35	29	82	264	4.619	3.124	2.446	7.884	117	293	1.96	3.05	0.64	3.40E-16	7.29E-16	NO
orf19.5580	8729	595	1404	2929	3586	4.983	9.599	5.546	6.797	3524	4990	45.95	71.56	0.64	7.00E-44	2.22E-43	NO
orf19.2652	686	13	36	71	70	1.385	3.132	1.71	1.688	84	106	1.06	1.65	0.64	4.20E-01	0.491669246	NO
orf19.7012	1022	665	1227	3595	5735	47.569	71.648	58.135	92.844	4260	6962	54.01	84.06	0.64	5.10E-121	2.87E-120	NO
orf19.4150	994	458	839	2321	3722	33.685	50.372	38.59	61.953	2779	4561	35.92	55.83	0.64	7.40E-81	3.30E-80	NO
orf19.5843	1556	176	579	1306	1146	8.269	22.207	13.871	12.186	1482	1725	17.23	26.76	0.64	6.60E-03	0.009268425	NO
orf19.5669	737	683	1075	2734	5050	67.75	87.047	61.308	113.37	3417	6125	47.56	73.85	0.63	2.30E-147	1.50E-146	NO
ITS1	139	2	3	2	6	1.052	1.288	0.238	0.714	4	9	0.09	0.14	0.63	4.10E-01	4.86E-01	NO
ntar_119	332	9	10	37	83	1.982	1.798	1.842	4.136	46	93	0.63	0.99	0.63	7.50E-04	0.001100599	NO
ntar_532	266	10	10	32	82	2.748	2.244	1.988	5.1	42	92	0.63	0.98	0.63	1.90E-04	2.82E-04	NO
RDN18	2389	730	1067	3359	6354	22.339	26.654	23.237	44.005	4089	7421	54.44	84.4	0.63	2.00E-185	1.54E-184	NO
orf19.17	730	79	178	360	456	7.912	14.552	8.15	10.335	439	634	5.86	9.08	0.63	7.10E-07	1.19E-06	NO
ntar_1045	272	8	26	75	77	2.15	5.704	4.557	4.684	83	103	0.91	1.41	0.63	4.90E-01	0.569194649	NO
orf19.856	1942	291	626	1352	1823	10.955	19.237	11.506	15.531	1643	2449	21.81	33.76	0.63	8.10E-29	2.16E-28	NO
orf19.1641	1272	40	52	143	307	2.299	2.44	1.858	3.993	183	359	2.64	4.09	0.63	6.80E-12	1.33E-11	NO
orf19.1591	1446	5274	10314	23056	34445	266.642	425.667	263.513	394.123	28330	44759	383.3	592.71	0.63	0.00E+00	0	NO
ncRNA004	304	63	109	271	454	15.15	21.398	14.733	24.709	334	563	4.54	7.01	0.63	1.20E-11	2.24E-11	NO
orf19.4354	2900	943	1954	5059	7173	23.772	40.21	28.831	40.924	6002	9127	76.27	117.64	0.63	3.20E-116	1.79E-115	NO
orf19.7009	1044	49	90	204	323	3.431	5.145	3.229	5.119	253	413	3.48	5.36	0.62	7.90E-08	1.36E-07	NO
ntar_94	269	6	19	31	20	1.631	4.215	1.905	1.23	37	39	0.48	0.73	0.62	1.00E+00	0.99999856	NO
orf19.4923	1557	41	104	173	170	1.925	3.986	1.836	1.806	214	274	2.93	4.51	0.62	7.40E-02	0.096453426	NO
orf19.3413	309	2	2	3	11	0.473	0.386	0.16	0.589	5	13	0.1	0.15	0.62	1.90E-01	0.22975738	NO
orf19.2346	2101	1247	2908	5679	6720	43.391	82.6	44.672	52.92	6926	9628	92.51	142.36	0.62	5.20E-75	2.22E-74	NO
orf19.829	2879	532	1619	4186	4212	13.509	33.56	24.029	24.206	4718	5831	54.04	83.15	0.62	1.40E-17	3.17E-17	NO
orf19.7215.3	461	4974	10183	25265	35917	788.79	1318.215	905.742	1289.059	30239	46100	390.59	600.98	0.62	0.00E+00	0	NO
orf19.4035	1485	2191	5083	11325	13967	107.863	204.27	126.037	155.615	13516	19050	173.67	267.21	0.62	6.30E-161	4.22E-160	NO
orf19.7409	1248	3310	4761	13013	25326	193.897	227.664	172.325	335.757	16323	30087	228.52	351.58	0.62	0.00E+00	0	NO
orf19.7320	1281	7	8	21	51	0.399	0.373	0.271	0.659	28	59	0.43	0.66	0.62	6.40E-03	9.00E-03	NO
orf19.5491.1	669	8288	13971	32258	55506	905.692	1246.272	796.889	1372.737	40546	69477	569.51	876.06	0.62	0.00E+00	0.00E+00	NO
ntar_1200	280	8	16	51	75	2.089	3.41	3.01	4.432	59	91	0.71	1.1	0.62	5.90E-02	0.076993557	NO
orf19.2416.1	625	2350	3927	9081	15729	274.881	374.966	240.126	416.385	11431	19656	160.94	247.3	0.62	0.00E+00	0	NO
orf19.5289	522	6	13	34	46	0.84	1.486	1.076	1.458	40	59	0.5	0.77	0.62	2.30E-01	0.280278891	NO
ntar_800	252	9	16	33	54	2.611	3.789	2.164	3.545	42	70	0.6	0.92	0.62	5.00E-02	6.54E-02	NO
orf19.4633	1225	2083	3427	7146	12733	124.311	166.951	96.408	171.976	9229	16160	135.19	207.59	0.62	0.00E+00	0.00E+00	NO
orf19.6585	761	309	541	1458	2379	29.685	42.425	31.664	51.723	1767	2920	23.34	35.82	0.62	2.10E-53	7.51E-53	NO
orf19.2501	2961	510	1142	2698	3473	12.592	23.016	15.059	19.406	3208	4615	40.94	62.81	0.62	1.70E-44	5.46E-44	NO
orf19.6376	2232	881	2094	5341	6602	28.856	55.988	39.547	48.939	6222	8696	76.34	117.1	0.62	3.80E-70	1.56E-69	NO
orf19.244	840	318	521	1202	2116	27.676	37.014	23.649	41.678	1520	2637	21.56	33.05	0.62	2.00E-57	7.42E-57	NO
ntar_317	509	27	51	147	224	3.878	5.979	4.773	7.281	174	275	2.2	3.37	0.62	7.20E-05	1.11E-04	NO
orf19.7298	3257	471	1041	2433	3159	10.572	19.074	12.346	16.047	2904	4200	37.32	57.2	0.62	9.00E-42	2.81E-41	NO
orf19.4649	4066	507	1373	3098	3222	9.116	20.152	12.592	13.111	3605	4595	44.13	67.62	0.62	6.70E-19	1.51E-18	NO
orf19.4173	1667	10	20	82	121	0.439	0.716	0.813	1.201	92	141	1.04	1.6	0.62	1.40E-02	0.019357672	NO
orf19.5702	5361	662	1623	3904	4599	9.028	18.067	12.035	14.194	4566	6222	56.46	86.47	0.62	9.10E-43	2.86E-42	NO
orf19.5179	1392	12	29	82	102	0.63	1.243	0.974	1.212	94	131	1.12	1.71	0.61	9.40E-02	0.120948395	NO
orf19.4831	1690	11163	22376	51771	73960	482.893	790.146	506.275	724.075	62934	96336	835.85	1279.52	0.61	0.00E+00	0.00E+00	NO
orf19.1002	2597	172	369	791	1040	4.842	8.479	5.034	6.626	963	1409	12.82	19.61	0.61	2.10E-15	4.47E-15	NO
orf19.744	4763	849	1926	3153	3607	13.031	24.132	10.94	12.53	4002	5533	57.09	87.31	0.61	6.20E-42	1.94E-41	NO
ntar_136	754	26	57	131	170	2.521	4.511	2.871	3.73	157	227	2.03	3.11	0.61	6.10E-03	8.55E-03	NO
orf19.6266	2712	455	1106	2801	3359	12.265	24.338	17.069	20.492	3256	4465	39.78	60.79	0.61	3.20E-32	8.84E-32	NO
orf19.1282	977	1155	1902	5001	8571	86.426	116.179	84.596	145.148	6156	10473	83.54	127.66	0.61	4.90E-211	4.00E-210	NO
orf19.7539.1	1475	108	251	554	669	5.353	10.155	6.207	7.504	662	920	8.53	13.02	0.61	8.20E-08	1.42E-07	NO
ntar_312	199	6	15	24	23	2.204	4.498	1.993	1.912	30	38	0.42	0.64	0.61	7.20E-01	8.10E-01	NO
orf19.3298	6966	390	947	2064	2358	4.093	8.113	4.897	5.601	2454	3305	31.31	47.76	0.61	2.80E-21	6.56E-21	NO
orf19.4890	3175	492	1082	2716	3548	11.329	20.337	14.137	18.489	3208	4630	40.43	61.64	0.61	1.90E-45	6.16E-45	NO
orf19.3201	999	614	1106	2725	4294	44.932	66.07	45.08	71.116	3339	5400	44.96	68.52	0.61	3.20E-90	1.52E-89	NO
ntar_599	138	5	10	18	25	2.649	4.324	2.156	2.997	23	35	0.33	0.51	0.61	3.60E-01	0.428499916	NO
ntar_1078	434	15	31	84	117	2.527	4.263	3.199	4.46	99	148	1.24	1.89	0.61	1.90E-02	0.025756033	NO
orf19.4751	1044	1069	2176	6216	8804	74.857	124.386	98.4	139.525	7285	10980	90.44	137.76	0.61	8.00E-134	4.79E-133	NO
orf19.4396	2135	6267	14237	35607	44971	214.595	397.953	275.628	348.504	41874	59208	523.31	796.84	0.61	0.00E+00	0	NO
ntar_515	580	398	645	1537	2688	50.166	66.366	43.796	76.679	1935	3333	27.25	41.48	0.61	1.20E-70	5.04E-70	NO
ntar_636	225	8	23	35	24	2.599	6.1	2.571	1.765	43	47	0.58	0.88	0.61	9.70E-01	0.99999856	NO
orf19.4499	1508	489	1058	3335	4536	23.706	41.869	36.549	49.767	3824	5594	45.43	69.09	0.6	6.50E-59	2.42E-58	NO
orf19.1162	551	299	535	1363	2149	39.671	57.945	40.882	64.53	1662	2684	22.19	33.74	0.6	5.90E-45	1.92E-44	NO
orf19.5015	5589	1811	4574	10484	11569	23.689	48.84	31.001	34.248	12295	16143	152.83	232.19	0.6	2.40E-83	1.10E-82	NO
orf19.3204	2418	117	254	852	1160	3.537	6.269	5.823	7.937	969	1414	11.32	17.18	0.6	3.10E-15	6.40E-15	NO
orf19.1414	1278	1311	1852	5459	10382	74.994	86.481	70.594	134.408	6770	12234	93.03	141.15	0.6	3.60E-301	3.88E-300	NO
ntar_427	555	72	147	252	334	9.484	15.807	7.504	9.957	324	481	4.71	7.15	0.6	3.90E-06	6.40E-06	NO
orf19.1654	733	460	840	1785	2756	45.879	68.389	40.246	62.208	2245	3596	31.56	47.86	0.6	4.90E-58	1.82E-57	NO
orf19.3073	357	1	2	1	1	0.205	0.334	0.046	0.046	2	3	0.04	0.07	0.6	9.20E-01	0.987214139	NO
CaalfMt37	72	1	2	1	1	1.015	1.658	0.23	0.23	2	3	0.04	0.07	0.6	9.20E-01	0.987214139	NO
orf19.3931.1	303	1	2	1	1	0.241	0.394	0.055	0.055	2	3	0.04	0.07	0.6	9.20E-01	0.987214139	NO
orf19.4337	2257	319	589	1354	2063	10.333	15.574	9.915	15.123	1673	2652	22.85	34.64	0.6	3.50E-41	1.08E-40	NO
orf19.3255	1163	90	189	461	618	5.657	9.698	6.551	8.792	551	807	7.1	10.75	0.6	3.60E-09	6.44E-09	NO
orf19.723	3338	548	1407	3209	3444	12.002	25.155	15.888	17.071	3757	4851	46.55	70.47	0.6	2.70E-22	6.49E-22	NO
ntar_62	713	47	104	240	302	4.819	8.705	5.563	7.008	287	406	3.7	5.6	0.6	3.20E-04	4.83E-04	NO
orf19.7079	3487	303	824	1878	1893	6.353	14.102	8.901	8.982	2181	2717	26.59	40.25	0.6	2.80E-09	5.06E-09	NO
orf19.6385	2453	13720	32476	82911	99922	408.896	790.09	558.6	673.965	96631	132398	1186.63	1795.66	0.6	0.00E+00	0.00E+00	NO
ntar_771	1284	64	129	271	372	3.644	5.996	3.488	4.793	335	501	4.58	6.93	0.6	1.40E-06	2.37E-06	NO
ntar_429	471	31	39	99	216	4.812	4.941	3.474	7.588	130	255	1.95	2.95	0.6	1.20E-08	2.10E-08	NO
orf19.1403	1996	394	934	2639	3248	14.431	27.925	21.851	26.923	3033	4182	36.21	54.74	0.6	2.50E-31	6.91E-31	NO
orf19.2311	826	4142	8264	21096	29650	366.595	597.065	422.091	593.907	25238	37914	325.73	491.87	0.59	0.00E+00	0	NO
orf19.863	1288	1731	3048	8635	13577	98.251	141.225	110.798	174.406	10366	16625	134.63	203.27	0.59	4.80E-267	4.69E-266	NO
orf19.2966	1029	1013	1717	3602	5988	71.97	99.579	57.852	96.281	4615	7705	66.79	100.77	0.59	3.40E-145	2.14E-144	NO
orf19.6569	1598	98	218	530	665	4.483	8.141	5.481	6.885	628	883	7.96	12.01	0.59	4.80E-08	8.41E-08	NO
orf19.305	1499	927	1976	3780	4730	45.21	78.668	41.675	52.208	4707	6706	65.12	98.09	0.59	7.30E-61	2.76E-60	NO
orf19.5549	726	63	132	224	280	6.344	10.85	5.099	6.381	287	412	4.15	6.26	0.59	1.40E-04	0.000209915	NO
orf19.5926	1149	101	192	499	730	6.426	9.972	7.177	10.512	600	922	7.82	11.77	0.59	5.60E-13	1.10E-12	NO
orf19.2246	894	1326	2778	6230	8171	108.433	185.441	115.169	151.221	7556	10949	99.95	150.49	0.59	7.20E-109	3.82E-108	NO
orf19.5711	2501	1137	2666	5262	5859	33.236	63.615	34.772	38.76	6399	8525	85.04	128.02	0.59	1.20E-49	4.20E-49	NO
orf19.4064	2815	506	1187	2694	3134	13.141	25.164	15.816	18.42	3200	4321	40.76	61.35	0.59	4.20E-28	1.09E-27	NO
orf19.5859	1581	4	6	14	26	0.185	0.226	0.146	0.272	18	32	0.26	0.39	0.59	1.80E-01	2.23E-01	NO
orf19.4812	548	263	460	1058	1677	35.086	50.094	31.907	50.632	1321	2137	18.36	27.6	0.59	3.50E-36	1.02E-35	NO
orf19.7089	2997	851	1978	4898	5874	20.759	39.387	27.01	32.428	5749	7852	71.58	107.61	0.59	1.30E-54	4.51E-54	NO
orf19.979	6294	26388	63981	137070	150117	306.504	606.646	359.917	394.618	163458	214098	2097.23	3150.98	0.59	0.00E+00	0	NO
orf19.7306	1342	642	1432	3192	3887	34.974	63.68	39.309	47.922	3834	5319	49.84	74.88	0.59	3.10E-41	9.61E-41	NO
orf19.4996	975	15	24	52	91	1.125	1.469	0.881	1.544	67	115	0.98	1.47	0.59	4.10E-03	5.86E-03	NO
ntar_137	257	10	8	15	60	2.845	1.858	0.965	3.863	25	68	0.49	0.74	0.59	7.50E-05	1.17E-04	NO
orf19.6910	1009	322	642	1222	1654	23.33	37.971	20.015	27.122	1544	2296	21.87	32.84	0.59	9.50E-27	2.45E-26	NO
orf19.28	1070	269	438	1289	2137	18.379	24.429	19.909	33.044	1558	2575	20.48	30.75	0.59	3.40E-47	1.11E-46	NO
orf19.4645	2505	581	1531	3921	4202	16.956	36.474	25.869	27.754	4502	5733	53.64	80.44	0.58	3.30E-23	8.09E-23	NO
ntar_605	510	26	33	106	212	3.727	3.861	3.435	6.878	132	245	1.83	2.74	0.58	3.00E-07	5.07E-07	NO
orf19.5854	1521	9799	20255	43705	57306	470.987	794.721	474.885	623.368	53504	77561	719.34	1078.46	0.58	0.00E+00	0.00E+00	NO
ntar_783	237	6	10	29	47	1.851	2.518	2.022	3.281	35	57	0.46	0.69	0.58	1.10E-01	1.37E-01	NO
ntar_1394.5	174	1	1	2	6	0.42	0.343	0.19	0.571	3	7	0.05	0.08	0.58	4.70E-01	0.554979227	NO
ntar_1303	234	7	11	23	41	2.187	2.805	1.624	2.899	30	52	0.45	0.67	0.58	7.70E-02	9.96E-02	NO
orf19.675.1	481	53	71	171	350	8.055	8.809	5.875	12.039	224	421	3.35	5.01	0.58	2.30E-12	4.58E-12	NO
orf19.3065	1347	1388	2499	5594	8526	75.332	110.716	68.634	104.725	6982	11025	96.96	145.1	0.58	3.70E-166	2.52E-165	NO
ntar_1319	561	19	40	64	77	2.476	4.255	1.885	2.271	83	117	1.22	1.83	0.58	1.00E-01	1.33E-01	NO
orf19.3920	1029	754	1352	3171	4837	53.569	78.41	50.929	77.774	3925	6189	53.76	80.36	0.58	5.00E-93	2.42E-92	NO
orf19.5575	1842	332	721	1673	2089	13.177	23.359	15.01	18.764	2005	2810	25.96	38.8	0.58	1.50E-23	3.65E-23	NO
orf19.5776	9996	2390	5254	11283	13666	17.479	31.367	18.655	22.62	13673	18920	180.6	269.83	0.58	2.00E-142	1.23E-141	NO
orf19.740	1664	1042	3593	8438	6499	45.78	128.859	83.805	64.62	9480	10092	107.81	160.97	0.58	2.80E-01	3.40E-01	NO
orf19.6165	3371	5384	13975	30794	30986	116.762	247.403	150.971	152.083	36178	44961	451.26	673.33	0.58	1.10E-138	6.67E-138	NO
orf19.1743	2519	2607	5047	10161	14100	75.661	119.568	66.664	92.611	12768	19147	179.26	267.24	0.58	4.10E-227	3.56E-226	NO
ntar_775	499	50	111	168	179	7.325	13.275	5.564	5.935	218	290	3.22	4.79	0.58	2.30E-02	0.03066923	NO
ntar_506	354	17	34	69	92	3.511	5.732	3.221	4.3	86	126	1.19	1.78	0.58	4.80E-02	6.29E-02	NO
orf19.55	1369	1388	2192	4819	8404	74.121	95.554	58.175	101.568	6207	10596	90.56	134.93	0.58	4.10E-216	3.43E-215	NO
orf19.210	1586	178	311	731	1137	8.205	11.702	7.617	11.861	909	1448	12.55	18.69	0.57	2.80E-23	6.80E-23	NO
orf19.1770	864	5461	10321	26846	38622	462.078	712.885	513.514	739.596	32307	48943	421.46	627.47	0.57	0.00E+00	0	NO
orf19.6480	1640	277	669	1336	1395	12.348	24.344	13.463	14.074	1613	2064	21.17	31.5	0.57	3.40E-09	6.23E-09	NO
orf19.4759	837	2382	5486	13815	16410	208.053	391.149	272.78	324.382	16197	21896	201.23	299.45	0.57	1.30E-140	7.96E-140	NO
orf19.930	1078	52981	89769	254305	402042	3593.008	4969.572	3898.724	6170.583	307286	491811	4038.04	6004.54	0.57	0.00E+00	0.00E+00	NO
orf19.5268	1144	478	855	2022	3058	30.546	44.602	29.211	44.227	2500	3913	34.18	50.81	0.57	3.10E-57	1.13E-56	NO
ntar_477	171	4	8	24	33	1.71	2.792	2.32	3.193	28	41	0.34	0.51	0.57	3.70E-01	4.43E-01	NO
orf19.7328	2964	2246	5383	11085	11766	55.397	108.382	61.808	65.679	13331	17149	173.7	257.96	0.57	1.70E-74	7.26E-74	NO
orf19.819	772	4777	8499	21750	32941	452.371	656.995	465.616	705.981	26527	41440	354.34	526.11	0.57	0.00E+00	0	NO
ntar_1046	429	6	15	72	92	1.022	2.087	2.774	3.548	78	107	0.81	1.21	0.57	1.80E-01	2.18E-01	NO
orf19.6990	1097	471	934	1894	2528	31.389	50.81	28.534	38.128	2365	3462	32.87	48.78	0.57	7.20E-37	2.13E-36	NO
orf19.1767	2121	187	491	1086	1065	6.446	13.815	8.462	8.308	1273	1556	15.81	23.46	0.57	1.10E-04	0.000169336	NO
orf19.3097	1320	26790	53024	122102	164741	1483.732	2397.231	1528.745	2064.911	148892	217765	1988.24	2945.01	0.57	0.00E+00	0	NO
orf19.7354	1984	584	1419	3937	4528	21.519	42.683	32.795	37.761	4521	5947	53.88	79.8	0.57	1.30E-31	3.51E-31	NO
orf19.7391	1313	1062	2084	5103	6979	59.131	94.721	64.231	87.943	6165	9063	80.99	119.92	0.57	1.70E-97	8.47E-97	NO
orf19.1447	1996	196	397	1307	1783	7.179	11.87	10.822	14.78	1503	2180	17.96	26.6	0.57	2.30E-22	5.38E-22	NO
ntar_188	237	9	9	18	53	2.776	2.266	1.255	3.7	27	62	0.48	0.71	0.57	1.70E-03	0.002417766	NO
orf19.5653	1657	56997	118435	288136	370874	2514.701	4265.49	2873.832	3703.202	345133	489309	4464.4	6602.06	0.56	0.00E+00	0.00E+00	NO
ntar_1211	266	9	17	43	61	2.474	3.814	2.672	3.794	52	78	0.68	1.01	0.56	1.20E-01	0.151628294	NO
orf19.5910	2983	617	1501	4128	4713	15.121	30.029	22.87	26.141	4745	6214	56.66	83.78	0.56	7.20E-32	2.01E-31	NO
orf19.1048	1149	146	268	483	700	9.289	13.92	6.947	10.08	629	968	9.33	13.79	0.56	1.10E-13	2.24E-13	NO
orf19.5487	2392	903	1999	5926	7431	27.598	49.873	40.944	51.4	6829	9430	81.98	121.12	0.56	2.10E-70	8.68E-70	NO
orf19.1592	1070	106	242	664	799	7.242	13.497	10.256	12.355	770	1041	9.36	13.83	0.56	2.20E-07	3.78E-07	NO
orf19.3080	3351	251	592	1433	1613	5.476	10.543	7.067	7.964	1684	2205	21.02	31.01	0.56	9.20E-12	1.78E-11	NO
orf19.7586	2280	2424	5747	13007	14236	77.724	150.424	94.282	103.306	15431	19983	196.09	289.25	0.56	7.40E-92	3.56E-91	NO
orf19.1985	1452	183	346	571	786	9.214	14.221	6.499	8.956	754	1132	11.41	16.83	0.56	3.50E-14	7.04E-14	NO
orf19.5013	1773	636	1166	2913	4231	26.224	39.247	27.153	39.483	3549	5397	47.32	69.79	0.56	5.00E-69	2.02E-68	NO
orf19.6493	393	4	5	19	36	0.744	0.759	0.799	1.516	23	41	0.3	0.45	0.56	1.10E-01	1.39E-01	NO
orf19.647.3	1464	1241	2112	4222	6672	61.971	86.092	47.661	75.403	5463	8784	80.25	118.21	0.56	6.40E-143	3.97E-142	NO
orf19.6005	2573	295	649	1280	1462	8.382	15.053	8.222	9.401	1575	2111	21.36	31.46	0.56	2.10E-13	4.25E-13	NO
ntar_1392	685	31	65	136	167	3.308	5.663	3.281	4.034	167	232	2.26	3.32	0.56	1.70E-02	2.26E-02	NO
orf19.3700	2292	1235	3086	7776	8326	39.392	80.351	56.07	60.103	9011	11412	109.4	160.96	0.56	3.50E-43	1.12E-42	NO
orf19.2269	972	3669	6305	14548	22486	275.955	387.106	247.357	382.754	18217	28791	254.33	374.15	0.56	0.00E+00	0	NO
orf19.2590	742	867	1392	1119	2256	85.422	111.956	24.924	50.305	1986	3648	40.94	60.2	0.56	6.40E-95	3.15E-94	NO
orf19.3686	1384	776	1702	3973	4735	40.99	73.39	47.443	56.605	4749	6437	61.2	89.96	0.56	1.20E-42	3.91E-42	NO
orf19.7469	1585	529	797	1523	2794	24.4	30.008	15.88	29.166	2052	3591	31.92	46.9	0.55	3.20E-80	1.40E-79	NO
orf19.2178.1	928	304	439	1131	2049	23.949	28.231	20.142	36.532	1435	2488	20.46	30.05	0.55	4.20E-54	1.49E-53	NO
orf19.2285	1695	29	47	82	139	1.251	1.655	0.8	1.357	111	186	1.74	2.55	0.55	2.90E-04	4.37E-04	NO
orf19.4521	1351	366	821	2049	2419	19.805	36.266	25.065	29.625	2415	3240	30.31	44.51	0.55	2.60E-20	5.93E-20	NO
ntar_869	167	7	17	28	25	3.064	6.075	2.771	2.477	35	42	0.49	0.71	0.55	8.20E-01	0.907453553	NO
orf19.2990	2077	494	998	2083	2639	17.388	28.675	16.574	21.022	2577	3637	35.27	51.61	0.55	1.50E-31	4.03E-31	NO
orf19.7568	846	5	8	12	21	0.432	0.564	0.234	0.411	17	29	0.28	0.41	0.55	2.60E-01	3.15E-01	NO
ntar_1219	368	25	23	68	178	4.966	3.73	3.054	8.003	93	201	1.48	2.16	0.55	1.20E-08	2.17E-08	NO
ntar_1047	338	7	20	54	52	1.514	3.531	2.64	2.545	61	72	0.7	1.03	0.55	7.70E-01	0.855490968	NO
orf19.252	1091	1908	2392	6513	13212	127.853	130.842	98.66	200.363	8421	15604	123.56	180.67	0.55	0.00E+00	0	NO
orf19.2593	1270	4848	7655	7501	14648	279.072	359.71	97.612	190.831	12349	22303	239.19	349.59	0.55	0.00E+00	0.00E+00	NO
orf19.2199	1242	759	1430	3371	4661	44.676	68.711	44.856	62.091	4130	6091	55.6	81.23	0.55	7.10E-67	2.83E-66	NO
orf19.4795	3581	134	298	528	560	2.736	4.966	2.437	2.587	662	858	9.26	13.52	0.55	1.10E-04	1.75E-04	NO
orf19.6414.3	952	7815	14062	34521	50044	600.135	881.498	599.284	869.738	42336	64106	570.92	833.59	0.55	0.00E+00	0.00E+00	NO
orf19.6431	964	97	172	595	873	7.356	10.648	10.201	14.983	692	1045	8.46	12.35	0.55	1.60E-13	3.28E-13	NO
orf19.717	1952	7907	15515	41720	55841	296.134	474.333	353.224	473.311	49627	71356	633.77	924.9	0.55	0.00E+00	0.00E+00	NO
orf19.4643	7281	246	564	1515	1759	2.47	4.623	3.439	3.997	1761	2323	21.51	31.38	0.54	4.50E-13	8.99E-13	NO
orf19.1823	2974	470	1034	2448	2866	11.554	20.749	13.604	15.944	2918	3900	37.41	54.56	0.54	1.20E-23	2.90E-23	NO
orf19.2945	2011	35	38	91	221	1.272	1.128	0.748	1.818	126	259	2.03	2.96	0.54	8.50E-10	1.57E-09	NO
orf19.6977	1958	143	278	625	827	5.339	8.473	5.275	6.988	768	1105	10.39	15.14	0.54	3.20E-11	6.16E-11	NO
orf19.7451	4228	698	1534	3537	4105	12.069	21.652	13.826	16.064	4235	5639	54.74	79.73	0.54	6.00E-33	1.70E-32	NO
orf19.3813	1642	364	568	1330	2228	16.206	20.644	13.386	22.45	1694	2796	24.3	35.38	0.54	6.30E-51	2.16E-50	NO
orf19.6757	1012	2054	3095	6378	11330	148.38	182.512	104.157	185.235	8432	14425	127.78	186.08	0.54	3.70E-296	3.86E-295	NO
orf19.5391	3813	401	949	2563	2885	7.688	14.853	11.109	12.519	2964	3834	35.84	52.18	0.54	4.90E-18	1.08E-17	NO
orf19.7517	1654	497	776	2383	3864	21.967	27.999	23.811	38.652	2880	4640	37.86	55.12	0.54	1.90E-76	8.09E-76	NO
orf19.6400	873	183	312	828	1256	15.325	21.328	15.675	23.804	1011	1568	13.53	19.7	0.54	1.80E-22	4.34E-22	NO
orf19.3558	776	3299	5744	11913	17818	310.797	441.737	253.715	379.901	15212	23562	219.03	318.8	0.54	0.00E+00	0	NO
orf19.5219	8572	901	2373	4909	4372	7.684	16.521	9.464	8.439	5810	6745	73.5	106.98	0.54	7.30E-09	1.31E-08	NO
ntar_240	426	1021	1806	3734	5476	175.216	252.999	144.861	212.68	4755	7282	68.18	99.19	0.54	5.40E-96	2.67E-95	NO
orf19.4290	1218	3307	6369	16351	22033	198.492	312.058	221.862	299.295	19658	28402	256	372.31	0.54	1.00E-276	1.01E-275	NO
orf19.3060	1130	2335	4470	10189	13682	151.065	236.07	149.018	200.329	12524	18152	169.55	246.57	0.54	3.10E-180	2.25E-179	NO
orf19.4866	2451	602	1391	3568	4030	17.956	33.868	24.058	27.204	4170	5421	51.49	74.84	0.54	2.80E-26	7.12E-26	NO
orf19.2432	1565	1092	2754	5255	4706	51.011	105.017	55.494	49.752	6347	7460	83.34	121.11	0.54	8.40E-12	1.62E-11	NO
orf19.5995	1584	1850	3130	7455	11408	85.383	117.924	77.782	119.159	9305	14538	129.23	187.77	0.54	5.10E-209	4.17E-208	NO
orf19.652	2245	348	644	1417	1968	11.332	17.119	10.431	14.504	1765	2612	24.43	35.5	0.54	1.30E-29	3.56E-29	NO
orf19.7300	1878	223	514	1064	1122	8.681	16.333	9.363	9.885	1287	1636	16.94	24.62	0.54	4.90E-07	8.31E-07	NO
orf19.1673	2052	618	1227	4119	5519	22.017	35.684	33.174	44.5	4737	6746	56.63	82.27	0.54	4.40E-61	1.69E-60	NO
orf19.772.1	592	292	640	2008	2479	36.059	64.516	56.057	69.283	2300	3119	27.27	39.6	0.54	4.20E-21	9.85E-21	NO
orf19.5947	5717	1579	3342	7646	9168	20.192	34.886	22.103	26.533	9225	12510	120.9	175.56	0.54	1.90E-82	8.59E-82	NO
orf19.6650	772	196	342	655	972	18.561	26.437	14.022	20.832	851	1314	12.58	18.25	0.54	1.40E-18	3.12E-18	NO
orf19.3223.1	850	2501	4704	12687	17444	215.106	330.263	246.676	339.548	15188	22148	196.26	284.67	0.54	3.30E-227	2.81E-226	NO
orf19.1168	863	645	933	3092	5246	54.639	64.518	59.213	100.575	3737	6179	49.13	71.24	0.54	2.00E-112	1.08E-111	NO
ntar_103	304	5	22	66	48	1.202	4.319	3.588	2.612	71	70	0.73	1.05	0.53	9.50E-01	1.00E+00	NO
ntar_245	424	26	47	102	144	4.483	6.615	3.976	5.619	128	191	1.79	2.59	0.53	6.30E-03	8.78E-03	NO
orf19.4096	1594	342	732	2261	2811	15.685	27.405	23.442	29.177	2603	3543	31.18	45.1	0.53	1.80E-24	4.38E-24	NO
orf19.577	2287	2041	3965	7961	10239	65.243	103.464	57.529	74.074	10002	14204	140.39	203.01	0.53	1.00E-125	5.97E-125	NO
orf19.6168	2790	142	284	743	956	3.721	6.075	4.401	5.669	885	1240	11.33	16.38	0.53	8.80E-11	1.66E-10	NO
orf19.1440.2	1316	333	738	1530	1675	18.499	33.467	19.214	21.059	1863	2413	24.82	35.88	0.53	9.50E-12	1.84E-11	NO
orf19.2645	321	1	1	5	10	0.228	0.186	0.257	0.515	6	11	0.08	0.11	0.53	5.20E-01	0.604984807	NO
orf19.828	909	1025	1934	6027	8273	82.436	126.971	109.578	150.582	7052	10207	87.27	126.15	0.53	6.60E-101	3.38E-100	NO
orf19.2016	660	784	1319	3579	5417	86.842	119.265	89.62	135.796	4363	6736	58.23	84.17	0.53	3.30E-92	1.58E-91	NO
ntar_743	135	3	5	20	30	1.625	2.21	2.448	3.677	23	35	0.27	0.4	0.53	3.60E-01	4.28E-01	NO
orf19.1901	2842	1972	3620	10084	14079	50.727	76.014	58.64	81.964	12056	17699	155.41	224.49	0.53	2.40E-188	1.84E-187	NO
orf19.4365	2226	280	544	1699	2275	9.196	14.584	12.614	16.909	1979	2819	24.27	35.05	0.53	5.50E-26	1.40E-25	NO
orf19.1150.1	1153	256	321	993	1907	16.232	16.614	14.233	27.365	1249	2228	17.56	25.35	0.53	3.00E-53	1.07E-52	NO
orf19.4161	1227	281	494	1259	1825	16.742	24.027	16.958	24.609	1540	2319	20.68	29.84	0.53	1.00E-28	2.74E-28	NO
orf19.7199	626	159	303	681	902	18.569	28.885	17.979	23.84	840	1205	11.44	16.5	0.53	5.70E-12	1.10E-11	NO
orf19.3328	2297	262	607	1654	1864	8.339	15.77	11.9	13.426	1916	2471	23.24	33.53	0.53	1.30E-11	2.59E-11	NO
orf19.6947	856	672	990	2639	4515	57.392	69.02	50.951	87.269	3311	5505	46.37	66.89	0.53	2.40E-102	1.21E-101	NO
ntar_356	142	6	8	15	31	3.089	3.362	1.746	3.612	21	39	0.34	0.5	0.53	9.10E-02	1.17E-01	NO
orf19.3863	1893	6	8	6	18	0.232	0.252	0.052	0.157	12	26	0.27	0.39	0.53	9.30E-02	0.120358443	NO
orf19.3507	1235	8220	14599	32151	45894	486.588	705.452	430.243	614.841	40371	60493	566.14	815.28	0.53	0.00E+00	0	NO
orf19.4176	901	1142	1785	6173	9705	92.661	118.229	113.229	178.215	7315	11490	92.75	133.55	0.53	3.00E-169	2.11E-168	NO
ntar_539	562	95	208	537	626	12.358	22.087	15.792	18.429	632	834	7.91	11.39	0.53	3.60E-05	5.62E-05	NO
orf19.5235	1057	634	1109	3160	4560	43.85	62.613	49.408	71.378	3794	5669	49.29	70.81	0.52	1.50E-66	5.89E-66	NO
ntar_370	774	23	66	159	136	2.172	5.089	3.395	2.907	182	202	2.15	3.09	0.52	8.20E-01	9.04E-01	NO
orf19.6142	606	1	2	2	2	0.121	0.197	0.055	0.055	3	4	0.05	0.08	0.52	9.50E-01	0.99999856	NO
orf19.4119	5945	390	852	1894	2118	4.796	8.553	5.265	5.895	2284	2970	29.91	42.94	0.52	9.30E-15	1.92E-14	NO
orf19.3445	1483	815	1613	3794	4786	40.177	64.909	42.281	53.396	4609	6399	61.14	87.72	0.52	1.10E-49	3.63E-49	NO
orf19.4169	603	34	72	223	275	4.122	7.126	6.112	7.546	257	347	3.09	4.42	0.52	6.30E-03	0.00888385	NO
orf19.6966	2030	1642	3297	6324	7537	59.134	96.925	51.485	61.429	7966	10834	112.28	160.73	0.52	6.00E-73	2.51E-72	NO
orf19.4427	747	3084	4820	11533	18612	301.822	385.068	255.157	412.236	14617	23432	208.03	297.79	0.52	0.00E+00	0.00E+00	NO
orf19.7084	1335	1948	3774	9814	12738	106.675	168.707	121.493	157.868	11762	16512	152.3	217.99	0.52	3.10E-136	1.88E-135	NO
orf19.4472	357	16	17	40	97	3.276	2.842	1.852	4.495	56	114	0.92	1.31	0.52	1.30E-04	1.93E-04	NO
orf19.2198	2753	788	1618	3860	4660	20.926	35.074	23.172	28.006	4648	6278	60.7	86.83	0.52	1.40E-40	4.23E-40	NO
orf19.6574	1524	18	37	95	116	0.863	1.449	1.03	1.259	113	153	1.44	2.06	0.52	1.00E-01	0.131601334	NO
ntar_165	214	2	9	30	23	0.683	2.51	2.317	1.778	32	32	0.32	0.46	0.52	9.90E-01	0.99999856	NO
ntar_655	609	29	48	132	198	3.481	4.704	3.582	5.379	161	246	2.15	3.07	0.51	6.50E-04	9.67E-04	NO
orf19.3751	3877	837	1873	4859	5451	15.783	28.831	20.713	23.262	5696	7324	70.75	100.98	0.51	4.20E-32	1.17E-31	NO
ntar_766	363	14	32	78	84	2.82	5.261	3.551	3.829	92	116	1.16	1.65	0.51	3.90E-01	0.458244474	NO
orf19.6520	1677	3	5	5	8	0.131	0.178	0.049	0.079	8	13	0.15	0.22	0.51	6.00E-01	0.68963417	NO
ntar_724	262	9	12	32	59	2.511	2.733	2.019	3.726	41	71	0.59	0.85	0.51	3.00E-02	0.040780783	NO
orf19.6047	1562	8106	14300	41063	57922	379.387	546.344	434.466	613.53	49169	72222	635.62	905.86	0.51	0.00E+00	0.00E+00	NO
orf19.2929	6122	1425	2968	7187	8499	17.017	28.932	19.402	22.969	8612	11467	111.48	158.87	0.51	3.00E-66	1.21E-65	NO
ntar_510	1330	122	240	481	586	6.706	10.769	5.977	7.29	603	826	8.43	12.01	0.51	1.60E-06	2.71E-06	NO
orf19.1089	1220	779	1269	2839	4361	46.68	62.074	38.458	59.143	3618	5630	51.93	73.94	0.51	5.80E-80	2.58E-79	NO
orf19.1499	4167	710	1739	4470	4546	12.456	24.905	17.728	18.05	5180	6285	62.89	89.5	0.51	2.50E-15	5.21E-15	NO
orf19.6416	1558	235	402	1032	1493	11.027	15.398	10.947	15.855	1267	1895	17.12	24.35	0.51	7.70E-23	1.85E-22	NO
orf19.3225	3388	2120	4854	10814	11175	45.746	85.5	52.751	54.573	12934	16029	166.85	237.28	0.51	1.90E-48	6.53E-48	NO
orf19.4662	2242	302	565	1706	2282	9.848	15.039	12.576	16.84	2008	2847	25.14	35.74	0.51	1.50E-25	3.86E-25	NO
orf19.1082	777	120	169	578	964	11.291	12.98	12.294	20.527	698	1133	9.16	13.02	0.51	8.80E-20	1.99E-19	NO
ntar_480	366	23	22	63	154	4.594	3.587	2.845	6.962	86	176	1.36	1.93	0.5	8.00E-07	1.33E-06	NO
orf19.5595	2036	1244	2547	7134	8702	44.668	74.656	57.908	70.716	8378	11249	104.42	147.99	0.5	3.90E-69	1.57E-68	NO
ntar_566	209	8	10	24	48	2.798	2.855	1.898	3.8	32	58	0.49	0.7	0.5	3.70E-02	4.86E-02	NO
orf19.2842	2562	676	1674	5076	5375	19.29	38.993	32.744	34.711	5752	7049	66.65	94.42	0.5	3.30E-19	7.44E-19	NO
orf19.2445	1647	1	3	11	11	0.044	0.109	0.11	0.111	12	14	0.13	0.18	0.5	9.60E-01	1.00E+00	NO
orf19.1369	1524	240	435	960	1291	11.513	17.034	10.411	14.016	1200	1726	16.71	23.66	0.5	4.40E-17	9.62E-17	NO
orf19.3051	1235	1880	2975	7018	10951	111.288	143.758	93.915	146.71	8898	13926	126.71	179.36	0.5	9.10E-202	7.38E-201	NO
orf19.4125	1311	187	297	1014	1531	10.428	13.52	12.783	19.322	1201	1828	15.21	21.53	0.5	5.90E-24	1.44E-23	NO
orf19.6854	1821	36058	77892	199851	226876	1447.6	2552.668	1813.772	2061.352	235909	304768	2969.48	4201.07	0.5	0.00E+00	0	NO
orf19.8	2329	65	126	308	387	2.04	3.229	2.186	2.749	373	513	4.92	6.96	0.5	2.00E-04	0.000308225	NO
orf19.7612	2319	2267	4465	9736	11807	71.467	114.903	69.385	84.239	12003	16272	163.32	230.91	0.5	8.80E-107	4.65E-106	NO
orf19.3314	1115	848	1906	3580	3474	55.6	102.014	53.063	51.55	4428	5380	60.58	85.61	0.5	1.90E-13	3.84E-13	NO
orf19.2079	671	123	235	468	580	13.401	20.901	11.527	14.301	591	815	8.36	11.81	0.5	1.10E-06	1.79E-06	NO
ntar_1111	559	13	16	82	139	1.7	1.708	2.424	4.114	95	155	1.15	1.63	0.5	2.20E-03	0.003135921	NO
ntar_992	403	9	28	90	82	1.633	4.146	3.691	3.367	99	110	1.07	1.51	0.5	8.90E-01	9.67E-01	NO
ntar_87	646	83	143	379	536	9.393	13.21	9.696	13.728	462	679	6.17	8.7	0.5	5.80E-08	1.00E-07	NO
orf19.4750	2282	189	443	1142	1190	6.055	11.585	8.271	8.628	1331	1633	16.35	23.06	0.5	4.60E-05	7.13E-05	NO
orf19.1765	1713	293	525	1279	1733	12.505	18.29	12.34	16.738	1572	2258	21.28	30	0.5	5.90E-22	1.39E-21	NO
orf19.1702	1093	1371	2220	5474	8238	91.701	121.212	82.77	124.703	6845	10458	95.35	134.39	0.5	4.90E-136	2.94E-135	NO
orf19.3801	2547	12	23	57	72	0.344	0.539	0.37	0.468	69	95	0.91	1.28	0.49	2.00E-01	2.53E-01	NO
orf19.5513	953	86	158	463	617	6.597	9.894	8.029	10.712	549	775	6.97	9.82	0.49	2.60E-07	4.48E-07	NO
orf19.1653	919	1854	2864	6680	10592	147.486	185.981	120.129	190.694	8534	13456	122.97	173.08	0.49	2.30E-201	1.83E-200	NO
orf19.4560	1800	3538	7026	18428	22569	143.695	232.942	169.197	207.45	21966	29595	281.6	396.35	0.49	2.80E-185	2.12E-184	NO
orf19.1992	1691	159	237	665	1066	6.874	8.364	6.499	10.43	824	1303	11.31	15.89	0.49	2.10E-20	4.90E-20	NO
orf19.3624	3568	210	460	1370	1568	4.303	7.694	6.346	7.271	1580	2028	19	26.7	0.49	2.80E-09	5.09E-09	NO
orf19.2135	6358	704	1416	3777	4566	8.095	13.291	9.818	11.882	4481	5982	56.94	80.02	0.49	1.40E-35	4.06E-35	NO
orf19.687	1844	209	367	1169	1615	8.286	11.877	10.477	14.491	1378	1982	17.3	24.31	0.49	1.70E-19	3.78E-19	NO
orf19.204	936	57	127	320	345	4.452	8.097	5.65	6.098	377	472	4.73	6.64	0.49	2.70E-02	0.036637477	NO
orf19.2249	917	446	624	2105	3473	35.557	40.609	37.938	62.663	2551	4097	33.7	47.35	0.49	9.80E-67	3.90E-66	NO
orf19.2304	1157	1615	2828	6804	9375	102.046	145.867	97.189	134.064	8419	12203	115.26	161.94	0.49	1.90E-121	1.08E-120	NO
orf19.6164	327	1	3	4	1	0.224	0.548	0.202	0.051	5	4	0.07	0.1	0.49	9.30E-01	9.90E-01	NO
orf19.2673	1503	332	445	1566	2653	16.149	17.669	17.219	29.205	1898	3098	25.08	35.23	0.49	5.40E-54	1.91E-53	NO
orf19.3336	459	1	1	1	4	0.159	0.13	0.036	0.144	2	5	0.04	0.06	0.49	5.50E-01	0.630824553	NO
orf19.6267	1368	1	1	1	4	0.053	0.044	0.012	0.048	2	5	0.04	0.06	0.49	5.50E-01	0.630824553	NO
orf19.2204.2	1006	207	489	1291	1330	15.043	29.008	21.209	21.874	1498	1819	18.23	25.59	0.49	5.40E-05	8.37E-05	NO
orf19.3049	1410	1	4	13	10	0.052	0.169	0.152	0.117	14	14	0.14	0.2	0.49	9.90E-01	1.00E+00	NO
ntar_489	408	13	20	81	122	2.329	2.925	3.281	4.947	94	142	1.14	1.61	0.49	1.80E-02	2.48E-02	NO
orf19.4457	5078	543	1459	3395	2861	7.817	17.146	11.049	9.322	3938	4320	47.9	67.2	0.49	5.60E-02	7.40E-02	NO
orf19.4390	2095	1216	2167	5070	6803	42.433	61.729	39.995	53.727	6286	8970	86.34	120.94	0.49	6.30E-82	2.83E-81	NO
orf19.1961	1925	854	1605	4884	6327	32.433	49.757	41.931	54.38	5738	7932	71.57	100.23	0.49	9.50E-60	3.57E-59	NO
orf19.6929	751	449	742	1806	2627	43.708	58.962	39.743	57.875	2255	3369	31.34	43.87	0.49	8.00E-40	2.45E-39	NO
orf19.1082.1	1116	2576	4476	10878	15001	168.748	239.352	161.091	222.397	13454	19477	184.05	257.66	0.49	4.30E-192	3.33E-191	NO
orf19.4962	1255	93	127	547	882	5.417	6.039	7.203	11.628	640	1009	7.92	11.09	0.49	9.20E-16	1.93E-15	NO
orf19.5281	4006	3707	7948	18816	20567	67.65	118.402	77.625	84.944	22523	28515	290.99	407.3	0.49	1.80E-106	9.50E-106	NO
orf19.6043	1951	310	532	1264	1765	11.616	16.273	10.707	14.968	1574	2297	21.78	30.48	0.48	2.60E-24	6.43E-24	NO
orf19.230	2720	171	349	926	1092	4.596	7.657	5.626	6.642	1097	1441	13.9	19.45	0.48	4.00E-08	6.92E-08	NO
orf19.7426	1159	875	1489	3655	5144	55.193	76.67	52.118	73.433	4530	6633	62.19	86.98	0.48	4.60E-70	1.86E-69	NO
orf19.7448	1414	6405	10136	23837	36281	331.151	427.788	278.605	424.525	30242	46417	431.1	602.59	0.48	0.00E+00	0	NO
orf19.4468	804	2912	5640	14023	17221	264.784	418.634	288.251	354.385	16935	22861	222.32	310.75	0.48	2.70E-145	1.71E-144	NO
ntar_848	771	74	131	259	346	7.017	10.14	5.552	7.425	333	477	4.85	6.77	0.48	3.90E-05	6.02E-05	NO
ntar_1331	619	24	43	116	155	2.835	4.146	3.097	4.143	140	198	1.84	2.57	0.48	2.00E-02	0.027108833	NO
orf19.2476	5203	613	1348	3545	3870	8.613	15.461	11.26	12.306	4158	5218	51.7	72.24	0.48	1.90E-18	4.16E-18	NO
ntar_332	178	8	12	15	27	3.286	4.023	1.393	2.51	23	39	0.42	0.58	0.48	1.70E-01	2.10E-01	NO
ntar_1273	218	5	10	31	38	1.677	2.738	2.35	2.884	36	48	0.44	0.61	0.48	5.30E-01	6.12E-01	NO
orf19.2891	2202	362	601	1929	2755	12.018	16.288	14.478	20.7	2291	3356	29.17	40.72	0.48	6.90E-36	2.00E-35	NO
orf19.4495	1902	5413	11335	30959	35663	208.058	355.65	269.006	310.228	36372	46998	453.69	633.25	0.48	5.30E-211	4.34E-210	NO
orf19.3728	2855	1108	2568	5768	5606	28.372	53.678	33.389	32.488	6876	8174	88.16	123	0.48	3.80E-15	7.88E-15	NO
ntar_875	194	6	8	20	36	2.261	2.461	1.704	3.07	26	44	0.38	0.54	0.48	1.40E-01	0.171573078	NO
orf19.4655	2976	54	84	126	205	1.327	1.684	0.7	1.14	180	289	3.02	4.2	0.48	2.20E-05	3.53E-05	NO
orf19.568	1708	950	1714	5123	6800	40.662	59.887	49.57	65.871	6073	8514	77.06	107.4	0.48	5.10E-70	2.10E-69	NO
orf19.7396	1206	35	72	192	223	2.122	3.563	2.631	3.059	227	295	2.87	3.99	0.48	4.10E-02	0.054455329	NO
orf19.2890	1455	689	1061	2582	4008	34.619	43.517	29.328	45.576	3271	5069	46.52	64.82	0.48	9.50E-71	3.90E-70	NO
orf19.4578	923	248	342	1294	2093	19.643	22.112	23.17	37.518	1542	2435	19.76	27.52	0.48	2.90E-37	8.46E-37	NO
orf19.556	821	1816	2313	7149	12773	161.707	168.129	143.909	257.409	8965	15086	125.46	174.68	0.48	6.00E-292	6.24E-291	NO
orf19.6298	2345	209	326	1449	2125	6.516	8.296	10.212	14.993	1658	2451	19.61	27.31	0.48	1.10E-27	2.95E-27	NO
orf19.2382	3069	1055	2141	5714	6712	25.131	41.632	30.77	36.185	6769	8853	85.78	119.41	0.48	1.30E-44	4.14E-44	NO
orf19.3572	1380	82	173	412	453	4.344	7.481	4.934	5.431	494	626	6.4	8.91	0.48	4.50E-03	0.006425583	NO
orf19.3174	3205	1165	2632	6306	6436	26.574	49.008	32.517	33.225	7471	9068	94.69	131.78	0.48	6.80E-22	1.62E-21	NO
orf19.2771	3705	743	1590	3751	4046	14.661	25.611	16.732	18.068	4494	5636	58.15	80.91	0.48	9.50E-20	2.16E-19	NO
orf19.5050	2248	286	565	1982	2474	9.301	14.999	14.571	18.209	2268	3039	26.83	37.33	0.48	6.20E-19	1.40E-18	NO
orf19.2478	1256	117	171	471	756	6.81	8.125	6.198	9.959	588	927	8.17	11.36	0.48	1.50E-14	3.15E-14	NO
orf19.905	1447	1067	1959	4626	5911	53.908	80.794	52.835	67.587	5693	7870	77.23	107.35	0.48	2.70E-59	1.01E-58	NO
ntar_589	841	27	56	127	140	2.347	3.974	2.496	2.754	154	196	2.04	2.83	0.47	1.70E-01	2.14E-01	NO
orf19.685	1065	1890	2609	8004	13293	129.739	146.196	124.206	206.513	9894	15902	135.23	187.82	0.47	1.00E-257	9.83E-257	NO
orf19.5256	1356	14	14	17	59	0.755	0.616	0.207	0.72	31	73	0.65	0.91	0.47	3.70E-04	0.000546157	NO
orf19.345	1613	91	170	490	625	4.124	6.29	5.021	6.411	581	795	7.38	10.24	0.47	3.00E-06	4.86E-06	NO
orf19.5938	6213	384	865	2424	2598	4.518	8.309	6.448	6.918	2808	3463	34.07	47.3	0.47	1.70E-10	3.22E-10	NO
ntar_1314	218	7	10	21	36	2.347	2.738	1.592	2.732	28	46	0.43	0.6	0.47	1.50E-01	0.193951412	NO
ntar_508	206	4	3	24	47	1.42	0.869	1.925	3.775	28	50	0.34	0.48	0.47	6.60E-02	8.56E-02	NO
orf19.5181	3391	1645	3270	9035	10818	35.465	57.548	44.034	52.783	10680	14088	134.79	187.07	0.47	1.40E-75	6.15E-75	NO
orf19.3954.1	562	136	108	393	989	17.691	11.468	11.557	29.116	529	1097	8.22	11.4	0.47	5.70E-40	1.75E-39	NO
orf19.1170	1377	1232	2154	5661	7616	65.408	93.352	67.943	91.51	6893	9770	91.81	127.28	0.47	1.00E-85	4.74E-85	NO
orf19.1448.1	449	421	618	1725	2737	68.548	82.14	63.493	100.856	2146	3355	29.64	41.08	0.47	6.30E-49	2.11E-48	NO
orf19.5589	324	39	80	192	216	8.8	14.735	9.794	11.03	231	296	3.01	4.17	0.47	5.90E-02	0.077161024	NO
orf19.444	614	86	146	362	501	10.24	14.19	9.744	13.5	448	647	6.13	8.5	0.47	5.30E-07	8.98E-07	NO
orf19.4551	2395	82	141	252	342	2.503	3.513	1.739	2.363	334	483	5.08	7.04	0.47	1.90E-05	3.03E-05	NO
ntar_834	3799	207	445	1191	1309	3.983	6.99	5.181	5.701	1398	1754	17.41	24.11	0.47	1.10E-06	1.88E-06	NO
ntar_811	1072	88	137	409	610	6.001	7.627	6.305	9.415	497	747	6.6	9.13	0.47	1.20E-09	2.14E-09	NO
orf19.7293	2255	306	604	1769	2140	9.92	15.985	12.965	15.701	2075	2744	25.8	35.73	0.47	1.40E-15	2.84E-15	NO
orf19.4163	3765	1706	3788	8620	8657	33.126	60.042	37.838	38.043	10326	12445	133.59	184.65	0.47	2.90E-27	7.55E-27	NO
orf19.3226	992	1151	1807	4488	6704	84.824	108.707	74.77	111.814	5639	8511	79.16	109.38	0.47	1.30E-104	6.93E-104	NO
ntar_896	231	4	9	37	43	1.266	2.325	2.647	3.08	41	52	0.45	0.62	0.47	6.40E-01	0.724205877	NO
orf19.1031	3997	1858	4253	10744	10816	33.984	63.5	44.424	44.772	12602	15069	156.7	216.38	0.47	1.30E-29	3.43E-29	NO
orf19.1968.1	1620	1284	2130	6573	9215	57.944	78.465	67.056	94.114	7857	11345	101.25	139.79	0.47	1.30E-110	7.20E-110	NO
orf19.4830	444	452	677	1885	2914	74.424	90.995	70.164	108.588	2337	3591	32.1	44.31	0.47	1.90E-48	6.42E-48	NO
orf19.4416	9311	485	1052	2534	2656	3.808	6.743	4.498	4.72	3019	3708	38.67	53.36	0.46	1.10E-10	1.98E-10	NO
orf19.5949	5788	26576	63893	149419	137542	335.674	658.774	426.642	393.17	175995	201435	2206.14	3044.32	0.46	4.80E-186	3.61E-185	NO
orf19.6146	1109	3275	5510	18594	25721	215.892	296.505	277.094	383.734	21869	31231	273.36	377.19	0.46	9.90E-285	1.00E-283	NO
orf19.7590	2630	4601	9333	24423	28037	127.895	211.776	153.472	176.38	29024	37370	370	510.43	0.46	9.20E-163	6.18E-162	NO
orf19.3134	441	1	1	4	8	0.166	0.135	0.15	0.3	5	9	0.07	0.1	0.46	6.00E-01	6.91E-01	NO
orf19.2010	396	1	1	4	8	0.185	0.151	0.167	0.334	5	9	0.07	0.1	0.46	6.00E-01	0.691317118	NO
orf19.4024	799	1165	1801	3879	5947	106.595	134.517	80.234	123.147	5044	7748	74.64	102.94	0.46	1.60E-103	8.12E-103	NO
orf19.1597	1102	3634	6093	15332	21286	241.079	329.96	229.934	319.585	18966	27379	259.53	357.9	0.46	1.60E-265	1.56E-264	NO
orf19.4674.1	546	785	900	1901	4154	105.108	98.37	57.541	125.877	2686	5054	44.4	61.22	0.46	8.30E-141	5.13E-140	NO
orf19.4120	1736	548	885	2941	4195	23.077	30.423	27.998	39.981	3489	5080	44.33	61.11	0.46	3.10E-52	1.07E-51	NO
orf19.5809	1699	35	78	112	86	1.506	2.74	1.089	0.837	147	164	2.2	3.04	0.46	8.30E-01	9.12E-01	NO
orf19.3480	1601	1805	3316	10112	12935	82.422	123.605	104.384	133.675	11917	16251	149.54	205.95	0.46	4.30E-111	2.32E-110	NO
orf19.600	3643	552	994	3433	4495	11.077	16.283	15.574	20.415	3985	5489	48.55	66.85	0.46	1.30E-40	3.97E-40	NO
orf19.2439.1	468	2684	3169	10806	19762	419.27	404.099	381.597	698.648	13490	22931	187.4	258.04	0.46	0.00E+00	0.00E+00	NO
ntar_76	510	18	21	54	108	2.58	2.457	1.75	3.504	72	129	1.1	1.52	0.46	8.20E-04	1.21E-03	NO
ntar_131	689	2796	3082	8898	18112	296.671	266.947	213.432	434.931	11694	21194	175.73	241.8	0.46	0.00E+00	0.00E+00	NO
orf19.7672	1011	463	753	2415	3418	33.48	44.448	39.478	55.936	2878	4171	36.88	50.74	0.46	5.90E-42	1.83E-41	NO
orf19.5167	2446	735	1268	4248	5730	21.968	30.937	28.702	38.759	4983	6998	61.97	85.24	0.46	2.70E-58	1.01E-57	NO
orf19.5012	1221	108	182	597	819	6.466	8.895	8.081	11.098	705	1001	8.88	12.21	0.46	1.60E-09	2.90E-09	NO
orf19.5840	748	288	407	907	1523	28.148	32.472	20.04	33.688	1195	1930	18.02	24.74	0.46	1.50E-32	4.32E-32	NO
orf19.6323	707	144	206	596	947	14.89	17.388	13.932	22.162	740	1153	10.19	13.98	0.46	4.80E-17	1.04E-16	NO
ntar_1092	251	9	21	41	35	2.621	4.993	2.7	2.307	50	56	0.67	0.92	0.46	9.30E-01	0.993972646	NO
orf19.3780	1393	144	214	625	957	7.557	9.168	7.415	11.367	769	1171	10.43	14.3	0.46	1.20E-15	2.56E-15	NO
orf19.4754	1756	4768	9201	20319	23526	198.504	312.696	191.234	221.665	25087	32727	342.19	469.17	0.46	1.40E-159	9.30E-159	NO
orf19.1949	2255	4128	7753	19794	24152	133.829	205.18	145.069	177.207	23922	31905	314.46	431.14	0.46	2.60E-185	2.00E-184	NO
ntar_1388	281	5	17	38	21	1.301	3.61	2.235	1.236	43	38	0.5	0.68	0.46	7.60E-01	0.85055457	NO
orf19.5419	908	11142	22030	51998	59110	897.086	1447.905	946.427	1077.082	63140	81140	836.95	1146.34	0.45	0.00E+00	0.00E+00	NO
orf19.1795	3197	440	1050	2787	2688	10.062	19.6	14.407	13.911	3227	3738	39.11	53.57	0.45	4.60E-05	7.23E-05	NO
orf19.5862	1539	101	194	399	457	4.798	7.523	4.285	4.913	500	651	6.99	9.57	0.45	7.80E-04	1.14E-03	NO
ntar_162	335	14	22	70	101	3.055	3.919	3.453	4.988	84	123	1.09	1.49	0.45	5.20E-02	6.81E-02	NO
ntar_883	233	10	20	32	32	3.138	5.123	2.27	2.272	42	52	0.63	0.86	0.45	7.00E-01	0.790761545	NO
orf19.3366	1228	2976	4097	11571	19005	177.17	199.104	155.725	256.061	14547	23102	204.4	279.47	0.45	0.00E+00	0	NO
orf19.2039	1504	1404	2618	6866	8414	68.246	103.88	75.447	92.561	8270	11032	108.06	147.72	0.45	1.20E-64	4.70E-64	NO
orf19.233.1	829	864	1621	3988	4817	76.193	116.692	79.504	96.138	4852	6438	64.54	88.22	0.45	1.50E-36	4.53E-36	NO
orf19.6078	1962	4	7	3	3	0.149	0.213	0.025	0.025	7	10	0.17	0.23	0.45	8.10E-01	8.96E-01	NO
orf19.673	1110	29	46	79	117	1.91	2.473	1.176	1.744	108	163	1.71	2.34	0.45	1.00E-02	1.42E-02	NO
orf19.1896	2245	10120	21515	56090	60045	329.55	571.921	412.91	442.521	66210	81560	833.41	1138.71	0.45	1.00E-227	8.92E-227	NO
orf19.5206	2077	257	433	1755	2384	9.046	12.441	13.965	18.991	2012	2817	23.9	32.64	0.45	1.80E-23	4.43E-23	NO
orf19.4952.1	701	1659	2648	7009	10022	173.016	225.43	165.243	236.543	8668	12670	118.56	161.92	0.45	6.00E-132	3.54E-131	NO
ntar_1376	234	6	8	21	36	1.875	2.04	1.483	2.545	27	44	0.39	0.54	0.45	1.80E-01	2.20E-01	NO
orf19.3453	3254	464	968	2482	2693	10.425	17.753	12.606	13.693	2946	3661	37.47	51.16	0.45	5.90E-12	1.15E-11	NO
orf19.4579	1336	3116	5002	12447	17733	170.509	223.434	153.973	219.609	15563	22735	216.75	295.95	0.45	1.90E-235	1.67E-234	NO
orf19.3264.1	526	11480	19760	47386	62593	1595.559	2241.881	1488.849	1968.854	58866	82353	811.2	1107.42	0.45	0.00E+00	0	NO
orf19.415	945	1556	2801	7654	9718	120.375	176.886	133.858	170.145	9210	12519	120.12	163.97	0.45	7.30E-84	3.34E-83	NO
orf19.3590	1249	9601	17043	42906	54913	561.967	814.32	567.73	727.422	52507	71956	705.5	962.82	0.45	0.00E+00	0.00E+00	NO
orf19.2438	676	1081	1842	5816	7801	116.906	162.613	142.188	190.931	6897	9643	87.57	119.5	0.45	6.90E-78	3.02E-77	NO
orf19.4508	674	16	27	44	59	1.735	2.391	1.079	1.448	60	86	0.95	1.29	0.45	1.60E-01	1.99E-01	NO
orf19.1794	1179	165	327	812	921	10.231	16.552	11.382	12.925	977	1248	12.74	17.38	0.45	9.20E-06	1.48E-05	NO
orf19.2644	1392	10583	18681	46896	60274	555.81	800.889	556.779	716.414	57479	78955	774.36	1056.04	0.45	0.00E+00	0.00E+00	NO
orf19.5525	1191	2038	3165	7084	10514	125.098	158.589	98.3	146.059	9122	13679	133.03	181.42	0.45	2.00E-162	1.32E-161	NO
ntar_1404	206	6	12	28	31	2.129	3.476	2.246	2.49	34	43	0.45	0.61	0.45	7.00E-01	7.83E-01	NO
orf19.4798	3437	1756	4167	10034	9215	37.351	72.353	48.248	44.36	11790	13382	147.1	200.57	0.45	5.10E-11	9.71E-11	NO
ntar_200	173	5	4	23	47	2.113	1.38	2.197	4.495	28	51	0.37	0.51	0.45	5.20E-02	6.84E-02	NO
orf19.7614	1026	2	2	6	13	0.143	0.116	0.097	0.21	8	15	0.12	0.17	0.45	3.90E-01	0.459825471	NO
orf19.1742	1714	659	1214	3713	4642	28.108	42.269	35.801	44.809	4372	5856	54.77	74.63	0.45	1.00E-35	3.03E-35	NO
orf19.2896	1068	1163	1750	3319	5204	79.61	97.786	51.36	80.619	4482	6954	69.94	95.27	0.45	2.60E-97	1.30E-96	NO
orf19.7308	1689	5194	9948	25744	30403	224.817	351.494	251.903	297.824	30938	40351	402.59	548.35	0.45	3.10E-196	2.49E-195	NO
ntar_1342	258	4	16	49	33	1.133	3.701	3.139	2.116	53	49	0.55	0.75	0.45	8.40E-01	9.21E-01	NO
orf19.318	1616	614	1261	3152	3428	27.777	46.568	32.235	35.097	3766	4689	48.49	65.99	0.44	2.10E-15	4.40E-15	NO
ntar_291	1638	184	280	673	1011	8.212	10.201	6.79	10.212	857	1291	12.29	16.72	0.44	2.50E-16	5.25E-16	NO
orf19.2821	1148	3160	5269	16307	22151	201.234	273.904	234.757	319.246	19467	27420	250.26	340.47	0.44	2.10E-230	1.78E-229	NO
ntar_964	778	207	384	620	701	19.451	29.455	13.17	14.908	827	1085	12.69	17.26	0.44	3.00E-06	4.95E-06	NO
orf19.451	3204	802	2147	5516	4568	18.299	39.99	28.452	23.589	6318	6715	74.9	101.85	0.44	4.80E-01	0.562955866	NO
orf19.7411	1184	421	748	2795	3628	25.995	37.702	39.014	50.698	3216	4376	38.49	52.33	0.44	5.40E-30	1.44E-29	NO
ntar_1267	356	9	13	33	52	1.848	2.179	1.532	2.417	42	65	0.6	0.82	0.44	1.30E-01	1.62E-01	NO
orf19.6688	981	57	96	128	170	4.248	5.84	2.156	2.867	185	266	3.14	4.27	0.44	3.10E-03	0.004357491	NO
orf19.6720	765	62	95	224	334	5.925	7.411	4.839	7.224	286	429	4.12	5.6	0.44	8.30E-06	1.34E-05	NO
ntar_945	565	23	40	118	154	2.976	4.225	3.452	4.51	141	194	1.82	2.47	0.44	4.00E-02	0.052901074	NO
orf19.7421	668	2966	5229	12276	15594	324.602	467.147	303.715	386.238	15242	20823	209.86	285.03	0.44	6.50E-144	4.06E-143	NO
orf19.2693	980	505	988	2258	2527	37.672	60.165	38.079	42.663	2763	3515	37.12	50.39	0.44	2.20E-14	4.56E-14	NO
orf19.3088	569	62	85	373	571	7.966	8.915	10.834	16.603	435	656	5.35	7.26	0.44	1.10E-08	1.89E-08	NO
ntar_571	151	1	6	30	25	0.484	2.371	3.283	2.739	31	31	0.28	0.39	0.44	9.90E-01	1.00E+00	NO
orf19.5379	1629	2269	3621	9157	12930	101.829	132.654	92.901	131.326	11426	16551	158.61	215.01	0.44	6.90E-164	4.70E-163	NO
orf19.1267.1	267	711	1109	3055	4394	194.677	247.874	189.098	272.284	3766	5503	51.23	69.44	0.44	1.30E-57	4.64E-57	NO
ntar_513	188	16	46	108	76	6.222	14.602	9.494	6.689	124	122	1.48	2	0.44	9.10E-01	9.79E-01	NO
orf19.2180	1698	487	1250	3821	3569	20.968	43.932	37.19	34.776	4308	4819	49.38	66.82	0.44	2.60E-03	0.003713092	NO
orf19.7221	3563	959	2093	5815	6039	19.677	35.056	26.972	28.043	6774	8132	83.11	112.41	0.44	3.50E-17	7.65E-17	NO
orf19.943	2134	902	1921	4894	5072	30.901	53.721	37.901	39.324	5796	6993	73.41	99.28	0.44	7.50E-16	1.59E-15	NO
orf19.1060	526	94	146	365	528	13.065	16.565	11.468	16.608	459	674	6.45	8.72	0.44	7.00E-08	1.22E-07	NO
orf19.1963	3506	1888	3833	11692	13243	39.368	65.244	55.114	62.495	13580	17076	165.63	223.93	0.44	6.30E-60	2.37E-59	NO
ntar_1210	238	8	12	30	45	2.457	3.009	2.083	3.128	38	57	0.54	0.73	0.43	2.10E-01	2.61E-01	NO
orf19.5980	1867	359	572	1329	1875	14.057	18.284	11.764	16.616	1688	2447	24.1	32.58	0.43	6.00E-25	1.48E-24	NO
orf19.6845	1602	244	418	1424	1871	11.135	15.571	14.69	19.323	1668	2289	20.69	27.95	0.43	5.90E-17	1.28E-16	NO
orf19.530	1405	219	466	1008	987	11.395	19.793	11.857	11.623	1227	1453	16.33	22.07	0.43	3.80E-03	0.005369429	NO
orf19.7619	2077	524	995	2666	3135	18.444	28.589	21.213	24.973	3190	4130	41.18	55.62	0.43	1.60E-19	3.64E-19	NO
orf19.3193	2214	506	978	2382	2704	16.708	26.362	17.781	20.207	2888	3682	38.18	51.55	0.43	2.50E-15	5.31E-15	NO
orf19.2132	773	1171	2367	5589	5985	110.748	182.739	119.493	128.103	6760	8352	88.99	120.14	0.43	9.30E-25	2.29E-24	NO
orf19.2699	2114	3250	6325	16451	18715	112.392	178.553	128.61	146.473	19701	25040	254.74	343.55	0.43	3.90E-97	1.95E-96	NO
orf19.3681	2994	344	855	2387	2180	8.4	17.042	13.176	12.047	2731	3035	32.3	43.55	0.43	4.50E-02	5.89E-02	NO
orf19.3707	1495	7305	13685	28031	31903	357.22	546.28	309.873	353.072	35336	45588	498.65	672.27	0.43	6.40E-202	5.19E-201	NO
orf19.4097	2695	250	536	1612	1725	6.782	11.869	9.885	10.59	1862	2261	22.46	30.26	0.43	4.90E-06	8.01E-06	NO
ntar_1016	300	13	20	60	86	3.168	3.979	3.305	4.743	73	106	0.97	1.31	0.43	8.70E-02	1.13E-01	NO
orf19.6780	1175	393	649	1686	2267	24.452	32.962	23.714	31.922	2079	2916	28.3	38.12	0.43	1.60E-24	3.92E-24	NO
orf19.2220	312	6	9	8	14	1.406	1.721	0.424	0.742	14	23	0.29	0.38	0.43	3.90E-01	0.466007178	NO
orf19.7030	1184	1538	3557	7869	6906	94.965	179.285	109.838	96.505	9407	10463	121.24	163.27	0.43	1.70E-05	2.64E-05	NO
orf19.5677	1974	7	17	31	22	0.259	0.514	0.26	0.184	38	39	0.51	0.69	0.43	1.00E+00	0.99999856	NO
orf19.7386	1064	1068	1908	5866	7355	73.381	107.016	91.114	114.371	6934	9263	87.51	117.78	0.43	5.60E-55	2.02E-54	NO
orf19.7118	669	544	728	2129	3470	59.447	64.941	52.594	85.818	2673	4198	37.48	50.43	0.43	2.90E-62	1.13E-61	NO
orf19.7486	817	818	1131	3773	5852	73.196	82.614	76.322	118.51	4591	6983	61.08	82.16	0.43	3.50E-89	1.64E-88	NO
orf19.338	3349	5904	10714	20421	23884	128.881	190.918	100.774	117.996	26325	34598	384.56	517.28	0.43	3.30E-179	2.40E-178	NO
ntar_1323	232	11	9	15	53	3.466	2.315	1.069	3.78	26	62	0.53	0.71	0.43	1.00E-03	0.00149266	NO
orf19.1911	1289	3221	5122	12314	17170	182.682	237.136	157.882	220.39	15535	22292	219.49	294.88	0.43	4.00E-209	3.28E-208	NO
orf19.5754	1972	394	754	2041	2358	14.606	22.818	17.105	19.784	2435	3112	31.27	42.01	0.43	2.40E-13	4.83E-13	NO
orf19.5246	1311	698	1241	2794	3416	38.923	56.491	35.222	43.111	3492	4657	48.6	65.29	0.43	1.20E-27	3.07E-27	NO
orf19.7173	1795	55	106	323	377	2.24	3.524	2.974	3.475	378	483	4.68	6.28	0.42	1.10E-02	0.015356853	NO
orf19.3775	5158	1247	2645	6885	7077	17.674	30.602	22.06	22.701	8132	9722	102.48	137.47	0.42	2.60E-19	5.82E-19	NO
orf19.4136	3860	374	667	1910	2368	7.083	10.312	8.178	10.15	2284	3035	29.45	39.49	0.42	8.50E-18	1.87E-17	NO
orf19.1478	2563	3420	5993	15814	19822	97.552	139.543	101.972	127.959	19234	25815	255.69	342.8	0.42	2.90E-157	1.91E-156	NO
orf19.5098	1086	395	630	1962	2695	26.59	34.62	29.858	41.058	2357	3325	30.65	41.09	0.42	7.70E-29	2.05E-28	NO
orf19.6601.1	1044	1144	1843	5390	7345	80.109	105.35	85.325	116.403	6534	9188	86.36	115.76	0.42	6.60E-77	2.84E-76	NO
orf19.5596	1252	121	194	538	737	7.065	9.247	7.102	9.74	659	931	8.87	11.89	0.42	1.10E-08	2.04E-08	NO
orf19.7376	2385	247	400	1187	1608	7.571	10.009	8.225	11.155	1434	2008	18.84	25.24	0.42	6.00E-17	1.30E-16	NO
orf19.6855	2082	787	1164	4175	6047	27.634	33.364	33.141	48.054	4962	7211	63.27	84.76	0.42	4.30E-73	1.80E-72	NO
orf19.3391	979	7354	10450	26673	41452	549.159	637.008	450.273	700.545	34027	51902	489.22	654.73	0.42	0.00E+00	0.00E+00	NO
orf19.6548	886	1513	2993	8399	9369	124.842	201.597	156.668	174.958	9912	12362	124.71	166.81	0.42	4.10E-40	1.25E-39	NO
orf19.4791	3006	90	170	251	254	2.189	3.375	1.38	1.398	341	424	5.36	7.17	0.42	4.90E-02	0.064842792	NO
orf19.5220	1089	132	253	1057	1279	8.861	13.864	16.041	19.432	1189	1532	13.56	18.13	0.42	2.10E-07	3.53E-07	NO
orf19.5890	3533	1020	2291	5444	5029	21.106	38.698	25.466	23.551	6464	7320	82.27	109.96	0.42	4.60E-06	7.39E-06	NO
orf19.5619	2426	305	638	1918	2060	9.191	15.694	13.066	14.049	2223	2698	27	36.08	0.42	5.10E-07	8.60E-07	NO
orf19.414	2437	328	477	2387	3402	9.84	11.681	16.188	23.097	2715	3879	31.71	42.38	0.42	4.30E-36	1.26E-35	NO
orf19.5294	1376	17966	32522	88292	106570	954.53	1410.491	1060.448	1281.416	106258	139092	1386.3	1852.03	0.42	0.00E+00	0.00E+00	NO
orf19.5158	919	681	1358	2650	2656	54.174	88.185	47.656	47.817	3331	4014	46.79	62.49	0.42	2.90E-09	5.19E-09	NO
ntar_32	386	30	38	99	172	5.682	5.875	4.239	7.372	129	210	1.91	2.56	0.42	2.70E-04	4.02E-04	NO
orf19.10711	2934	3	5	1	1	0.075	0.102	0.006	0.006	4	6	0.12	0.16	0.42	8.50E-01	0.931374341	NO
orf19.7218	1076	1158	1899	5077	6750	78.678	105.323	77.98	103.792	6235	8649	84.28	112.5	0.42	1.50E-66	5.95E-66	NO
ntar_665	227	3	11	36	26	0.966	2.892	2.621	1.895	39	37	0.41	0.54	0.42	9.20E-01	9.87E-01	NO
ntar_888	494	30	36	72	143	4.44	4.349	2.409	4.789	102	179	1.69	2.26	0.42	1.00E-04	1.53E-04	NO
orf19.7193	2233	2551	4446	13160	16545	83.518	118.821	97.399	122.589	15711	20991	201.99	269.53	0.42	8.60E-124	4.94E-123	NO
orf19.1761	782	1084	2030	4808	5477	101.34	154.918	101.612	115.88	5892	7507	79.35	105.88	0.42	2.70E-30	7.21E-30	NO
orf19.6509	708	864	1538	3842	4667	89.215	129.639	89.683	109.063	4706	6205	63.33	84.5	0.42	1.40E-33	4.01E-33	NO
orf19.4727	709	1205	2226	6234	7380	124.25	187.366	145.314	172.22	7439	9606	95.56	127.47	0.42	1.80E-43	5.87E-43	NO
orf19.1279	1641	2386	4040	11749	15140	106.296	146.921	118.326	152.648	14135	19180	184.3	245.8	0.42	1.50E-126	8.74E-126	NO
orf19.7678	540	10260	14138	44416	68609	1389.026	1562.448	1359.352	2102.136	54676	82747	742.06	989.44	0.42	0.00E+00	0.00E+00	NO
orf19.3340	1017	3892	6087	14114	19772	279.775	357.185	229.359	321.665	18006	25859	258.89	345.2	0.42	1.30E-243	1.19E-242	NO
ntar_1341	421	15	24	70	95	2.605	3.402	2.748	3.733	85	119	1.13	1.5	0.41	1.10E-01	0.139862446	NO
orf19.1741	1527	1	2	4	4	0.048	0.078	0.043	0.043	5	6	0.07	0.09	0.41	9.70E-01	0.99999856	NO
orf19.5253	2477	308	569	1473	1722	9.09	13.709	9.828	11.502	1781	2291	23.43	31.22	0.41	1.40E-10	2.64E-10	NO
ntar_803	224	3	7	32	35	0.979	1.865	2.361	2.585	35	42	0.37	0.5	0.41	8.20E-01	0.907453553	NO
ntar_1242	228	6	13	35	35	1.924	3.403	2.537	2.54	41	48	0.51	0.68	0.41	8.60E-01	9.38E-01	NO
orf19.3207	2872	584	1156	3078	3360	14.866	24.021	17.712	19.357	3662	4516	46.78	62.29	0.41	1.90E-13	3.76E-13	NO
orf19.2309	2385	494	960	3791	4484	15.142	24.021	26.269	31.106	4285	5444	49.38	65.74	0.41	1.30E-21	3.11E-21	NO
orf19.5758	2125	830	1697	4035	4119	28.555	47.658	31.381	32.071	4865	5816	63.68	84.71	0.41	7.70E-12	1.49E-11	NO
orf19.860	2514	318	576	1451	1719	9.247	13.673	9.539	11.313	1769	2295	23.61	31.41	0.41	2.30E-11	4.46E-11	NO
orf19.7088	1332	414	640	2744	3763	22.722	28.674	34.046	46.742	3158	4403	37.81	50.23	0.41	2.40E-35	7.02E-35	NO
orf19.1801	1372	4074	6132	16693	23948	217.082	266.722	201.079	288.794	20767	30080	286.86	381.08	0.41	3.70E-297	3.93E-296	NO
orf19.6561	1789	13160	26239	69061	74244	537.777	875.283	637.983	686.633	82221	100483	1051.72	1397.13	0.41	1.00E-255	9.43E-255	NO
ntar_464	264	14	31	54	42	3.877	7.008	3.38	2.632	68	73	0.96	1.27	0.41	9.80E-01	0.99999856	NO
orf19.5920	681	536	805	2549	3624	57.541	70.544	61.86	88.047	3085	4429	40.66	54	0.41	3.00E-42	9.46E-42	NO
orf19.5078	685	2477	4337	10057	12234	264.358	377.842	242.641	295.496	12534	16571	173.65	230.62	0.41	2.40E-90	1.16E-89	NO
ntar_624	553	255	344	822	1346	33.711	37.123	24.566	40.271	1077	1690	16.11	21.4	0.41	2.10E-25	5.25E-25	NO
orf19.3122	1367	284	463	1126	1490	15.188	20.213	13.613	18.034	1410	1953	19.69	26.14	0.41	1.90E-15	3.98E-15	NO
orf19.7279	1293	689	1015	2650	3896	38.956	46.847	33.871	49.853	3339	4911	47.08	62.52	0.41	2.70E-53	9.39E-53	NO
orf19.4569	795	29	35	80	150	2.667	2.627	1.663	3.122	109	185	1.72	2.29	0.41	2.10E-04	3.13E-04	NO
orf19.6082	1211	5329	6189	16895	31323	321.705	304.992	230.569	427.95	22224	37512	334.4	443.8	0.41	0.00E+00	0.00E+00	NO
ntar_1293	568	27	62	173	164	3.475	6.514	5.034	4.777	200	226	2.42	3.21	0.41	7.00E-01	7.85E-01	NO
orf19.3462	931	4702	7858	18327	23515	369.224	503.702	325.333	417.897	23029	31373	323.32	429	0.41	2.50E-212	2.06E-211	NO
orf19.5020	1343	224	382	1628	2093	12.194	16.975	20.034	25.785	1852	2475	21.64	28.71	0.41	2.90E-15	6.06E-15	NO
orf19.832	3503	499	1012	2471	2549	10.414	17.241	11.658	12.039	2970	3561	38.66	51.28	0.41	8.20E-08	1.42E-07	NO
orf19.2275	738	1676	3161	10841	12785	166.025	255.611	242.772	286.628	12517	15946	150.85	200.09	0.41	1.80E-63	6.89E-63	NO
orf19.3840	4475	1711	3123	8692	10268	27.952	41.648	32.101	37.964	10403	13391	134.37	178.13	0.41	1.20E-58	4.34E-58	NO
orf19.2927	1722	434	748	2342	2943	18.425	25.923	22.477	28.277	2776	3691	35.22	46.67	0.41	1.40E-21	3.24E-21	NO
ntar_1124	678	292	279	1056	2100	31.485	24.558	25.741	51.246	1348	2379	19.4	25.7	0.41	6.90E-55	2.46E-54	NO
ntar_594	140	8	16	43	46	4.178	6.82	5.076	5.436	51	62	0.65	0.86	0.41	7.10E-01	8.00E-01	NO
orf19.2483	662	2661	3483	10062	16322	293.862	313.984	251.196	407.933	12723	19805	180.41	238.95	0.41	7.20E-280	7.23E-279	NO
orf19.4242	4424	808	1774	5139	5125	13.352	23.93	19.198	19.167	5947	6899	72	95.33	0.4	6.10E-09	1.09E-08	NO
orf19.5182	3217	1083	1883	5679	7052	24.611	34.931	29.175	36.269	6762	8935	86.51	114.53	0.4	7.70E-49	2.61E-48	NO
orf19.1570	2406	1425	2769	7235	7908	43.299	68.681	49.697	54.381	8660	10677	111.87	148.04	0.4	9.80E-31	2.67E-30	NO
orf19.3265.1	613	328	718	1859	1785	39.117	69.9	50.119	48.178	2187	2503	27.35	36.19	0.4	5.00E-03	0.007051015	NO
orf19.4825	578	304	514	1538	1956	38.451	53.07	43.976	55.991	1842	2470	23.82	31.52	0.4	1.30E-15	2.79E-15	NO
orf19.6923.1	216	435	433	1889	3473	147.229	119.631	144.532	266.026	2324	3906	31.51	41.65	0.4	8.60E-76	3.68E-75	NO
orf19.275	1303	98	183	672	799	5.498	8.381	8.523	10.146	770	982	9.14	12.07	0.4	1.20E-04	1.91E-04	NO
orf19.1195	2588	865	1721	4770	5138	24.435	39.685	30.461	32.848	5635	6859	71.03	93.86	0.4	2.60E-17	5.72E-17	NO
orf19.4669	1515	1936	3634	8613	9555	93.422	143.147	93.957	104.35	10549	13189	141.94	187.48	0.4	7.50E-44	2.39E-43	NO
orf19.2387	1841	979	1799	5183	6056	38.876	58.316	46.528	54.426	6162	7855	78.61	103.78	0.4	8.10E-32	2.24E-31	NO
orf19.5064.1	690	1479	2068	7650	11244	156.702	178.86	183.231	269.616	9129	13312	117.28	154.72	0.4	7.80E-137	4.76E-136	NO
orf19.5001	1950	614	1194	3417	3773	23.019	36.541	28.96	32.013	4031	4967	50.68	66.84	0.4	1.40E-14	2.77E-14	NO
orf19.5648	609	357	358	1405	2640	42.856	35.081	38.128	71.723	1762	2998	24.66	32.52	0.4	5.90E-61	2.23E-60	NO
orf19.2829	690	416	671	2224	2931	44.076	58.034	53.269	70.281	2640	3602	33.58	44.27	0.4	2.80E-25	7.04E-25	NO
orf19.2298	1436	3839	6194	15122	19912	195.443	257.412	174.037	229.421	18961	26106	265.29	349.55	0.4	6.60E-190	5.07E-189	NO
CaalfMp05	276	37	38	34	123	9.801	8.216	2.036	7.373	71	161	1.63	2.15	0.4	9.40E-08	1.62E-07	NO
orf19.2707.1	447	5555	7960	26341	38240	908.518	1062.715	973.893	1415.415	31896	46200	420.72	553.86	0.4	0.00E+00	0.00E+00	NO
orf19.1910	763	220	309	895	1342	21.079	24.168	19.386	29.101	1115	1651	15.44	20.32	0.4	4.90E-19	1.11E-18	NO
ntar_593	219	7	14	28	27	2.337	3.815	2.113	2.04	35	41	0.49	0.64	0.4	8.80E-01	9.55E-01	NO
orf19.7357	1425	543	977	2770	3273	27.857	40.916	32.126	38.002	3313	4250	42.74	56.23	0.4	1.50E-18	3.30E-18	NO
orf19.5931	1442	189	346	896	1028	9.582	14.319	10.269	11.795	1085	1374	14.31	18.83	0.4	7.80E-06	1.25E-05	NO
orf19.5784	2262	214	429	939	930	6.916	11.318	6.861	6.802	1153	1359	15.58	20.49	0.4	7.80E-03	0.010845725	NO
ntar_1299	338	10	26	50	30	2.163	4.591	2.445	1.469	60	56	0.78	1.02	0.4	8.40E-01	0.926245795	NO
ntar_1083	261	5	13	41	36	1.401	2.972	2.596	2.282	46	49	0.52	0.69	0.39	9.90E-01	0.99999856	NO
orf19.2767	720	23723	48805	135902	140182	2408.762	4045.23	3119.462	3221.316	159625	188987	1990.16	2615.96	0.39	1.02762286882350e-314	1.13400864960484e-313	NO
orf19.2680	5653	788	1510	3851	4184	10.191	15.941	11.259	12.246	4639	5694	60.63	79.67	0.39	6.20E-16	1.32E-15	NO
orf19.952	2391	130	276	772	772	3.975	6.889	5.336	5.342	902	1048	11.13	14.62	0.39	5.20E-02	6.86E-02	NO
orf19.637	1104	5727	11041	33932	37931	379.241	596.83	507.957	568.459	39659	48972	489.73	643.24	0.39	8.60E-141	5.34E-140	NO
orf19.5064	1568	1075	2260	6746	6936	50.121	86.015	71.103	73.187	7821	9196	95.04	124.81	0.39	1.80E-14	3.75E-14	NO
ntar_699	666	31	54	93	107	3.403	4.839	2.308	2.658	124	161	1.9	2.5	0.39	1.80E-01	0.220865069	NO
orf19.3152	2226	1176	2144	4853	5452	38.622	57.479	36.031	40.523	6029	7596	83.09	109.08	0.39	1.40E-27	3.62E-27	NO
orf19.5622	2419	2213	4193	9117	9668	66.881	103.443	62.288	66.126	11330	13861	156.23	205.09	0.39	2.40E-36	7.10E-36	NO
orf19.1471	1074	7506	12946	34558	42155	510.93	719.354	531.778	649.409	42064	55101	559.93	735.03	0.39	1.90E-277	1.84E-276	NO
orf19.2753	3262	384	757	1833	1900	8.606	13.849	9.287	9.637	2217	2657	29.18	38.31	0.39	5.60E-06	8.97E-06	NO
ntar_229	196	6	6	22	42	2.238	1.827	1.855	3.545	28	48	0.4	0.53	0.39	1.00E-01	1.31E-01	NO
SNRNAU4	140	12	19	61	81	6.266	8.099	7.201	9.573	73	100	0.94	1.24	0.39	2.00E-01	2.46E-01	NO
orf19.6092	3233	1936	3932	11126	11621	43.778	72.58	56.875	59.472	13062	15553	162.71	213.46	0.39	8.10E-29	2.16E-28	NO
orf19.3031	1026	1083	1636	4947	6860	77.168	95.158	79.686	110.624	6030	8496	80.47	105.57	0.39	5.00E-72	2.10E-71	NO
orf19.1477	962	448	693	1668	2283	34.046	42.99	28.655	39.265	2116	2976	30.16	39.56	0.39	2.00E-25	4.98E-25	NO
orf19.2076	1201	179	250	458	736	10.896	12.422	6.302	10.139	637	986	10.33	13.55	0.39	2.80E-14	5.75E-14	NO
orf19.7244	900	462	858	2594	2982	37.528	56.893	47.634	54.82	3056	3840	38.32	50.27	0.39	6.10E-14	1.23E-13	NO
ntar_251	489	30	40	98	158	4.485	4.882	3.312	5.346	128	198	1.91	2.5	0.39	1.90E-03	2.79E-03	NO
orf19.3959	3947	1494	3094	7810	7728	27.672	46.78	32.702	32.395	9304	10822	119.15	156.25	0.39	3.10E-14	6.38E-14	NO
orf19.4563	1221	296	390	1772	2629	17.723	19.062	23.985	35.624	2068	3019	25.46	33.39	0.39	8.80E-32	2.43E-31	NO
ntar_272	189	6	6	19	38	2.321	1.895	1.661	3.327	25	44	0.38	0.49	0.39	1.00E-01	0.130429129	NO
orf19.1186	1088	1038	1490	4430	6440	69.747	81.728	67.292	97.933	5468	7930	74.55	97.74	0.39	2.10E-79	9.06E-79	NO
orf19.498	1541	2950	5201	16776	20287	139.951	201.417	179.917	217.815	19726	25488	246.46	323.02	0.39	9.90E-115	5.47E-114	NO
orf19.6978	429	48	84	257	311	8.18	11.685	9.901	11.994	305	395	3.88	5.08	0.39	1.60E-02	2.16E-02	NO
orf19.4930	748	2391	4089	10433	12736	233.687	326.232	230.512	281.712	12824	16825	173.61	227.37	0.39	2.60E-86	1.20E-85	NO
orf19.7329	840	1406	2122	6230	8627	122.367	150.757	122.573	169.924	7636	10749	102.87	134.69	0.39	2.00E-90	9.46E-90	NO
orf19.1359	1803	596	1151	3393	3728	24.166	38.097	31.101	34.21	3989	4879	49.82	65.18	0.39	3.10E-13	6.25E-13	NO
orf19.4575	2537	923	1516	4173	5318	26.597	35.661	27.184	34.682	5096	6834	68.22	89.23	0.39	6.40E-42	2.02E-41	NO
orf19.956	8984	335	709	1886	1838	2.726	4.71	3.469	3.385	2221	2547	27.83	36.36	0.39	3.70E-03	5.18E-03	NO
ntar_1166	567	34	54	133	175	4.384	5.684	3.877	5.107	167	229	2.34	3.06	0.39	2.40E-02	0.032818726	NO
orf19.7436.1	665	435	780	1886	2157	47.822	69.998	46.871	53.666	2321	2937	31.49	41.12	0.39	1.50E-11	2.79E-11	NO
orf19.6778	4204	1087	2120	5684	6040	18.903	30.094	22.345	23.771	6771	8160	86.7	113.22	0.39	4.10E-18	9.13E-18	NO
orf19.3960	1575	850	1363	3576	4652	39.454	51.645	37.523	48.869	4426	6015	60.62	79.15	0.38	1.30E-40	3.97E-40	NO
orf19.7106	2470	665	1007	2590	3581	19.683	24.33	17.33	23.987	3255	4588	45.71	59.67	0.38	2.50E-39	7.67E-39	NO
orf19.1467	771	12024	16311	44592	68648	1140.122	1262.518	955.848	1473.15	56616	84959	808	1054.6	0.38	0.00E+00	0.00E+00	NO
orf19.6126	1787	5464	11028	32938	34673	223.534	368.285	304.62	321.026	38402	45701	471.91	615.9	0.38	1.20E-82	5.59E-82	NO
ntar_754	235	7	9	30	47	2.178	2.286	2.11	3.309	37	56	0.5	0.66	0.38	2.00E-01	2.51E-01	NO
orf19.5278	1299	611	1043	2521	3045	34.387	47.917	32.074	38.784	3132	4088	43.17	56.31	0.38	1.20E-20	2.70E-20	NO
orf19.5591	1118	4082	7367	21323	24717	266.924	393.242	315.205	365.786	25405	32084	325.41	424.3	0.38	7.40E-117	4.13E-116	NO
orf19.6903	1008	366	537	2270	3128	26.545	31.793	37.218	51.343	2636	3665	32.14	41.9	0.38	4.90E-29	1.31E-28	NO
orf19.7392	2944	2394	5011	15196	15499	59.449	101.578	85.306	87.104	17590	20510	213.08	277.74	0.38	2.00E-27	5.23E-27	NO
orf19.5387	4458	390	738	2058	2263	6.396	9.879	7.629	8.399	2448	3001	31.26	40.74	0.38	1.30E-08	2.24E-08	NO
orf19.7363	3003	862	1946	5015	4473	20.985	38.672	27.6	24.644	5877	6419	72.95	95.07	0.38	2.70E-02	3.67E-02	NO
orf19.2051	3096	342	686	2172	2321	8.076	13.223	11.594	12.404	2514	3007	30.45	39.67	0.38	1.60E-06	2.69E-06	NO
orf19.639.1	674	628	987	2985	3939	68.117	87.391	73.193	96.694	3613	4926	47.62	62.04	0.38	3.90E-34	1.12E-33	NO
orf19.3994	1352	2827	4683	11323	14114	152.864	206.709	138.411	172.722	14150	18797	196.9	256.5	0.38	3.20E-106	1.67E-105	NO
orf19.4346	6503	1380	2990	7842	7361	15.514	27.439	19.93	18.728	9222	10351	115.24	150.11	0.38	8.30E-07	1.39E-06	NO
orf19.5097	3420	380	787	2470	2562	8.123	13.733	11.936	12.394	2850	3349	34.3	44.68	0.38	1.10E-05	1.78E-05	NO
orf19.1710	1189	2069	3467	10064	12483	127.214	174.014	139.886	173.704	12133	15950	158.79	206.72	0.38	3.50E-83	1.61E-82	NO
orf19.1668	1995	203	375	1152	1313	7.439	11.218	9.543	10.889	1355	1688	16.94	22.05	0.38	4.90E-06	7.86E-06	NO
orf19.7349	2819	1038	2371	6628	6029	26.919	50.194	38.857	35.385	7666	8400	92.71	120.62	0.38	4.70E-03	6.68E-03	NO
ntar_199	195	5	15	38	24	1.875	4.591	3.221	2.036	43	39	0.5	0.65	0.38	8.20E-01	9.08E-01	NO
ntar_644	290	15	20	50	79	3.781	4.116	2.849	4.507	65	99	0.96	1.25	0.38	5.50E-02	0.071763003	NO
orf19.1389	1016	5562	5749	21137	38665	400.216	337.684	343.824	629.648	26699	44414	377.97	491.4	0.38	0.00E+00	0	NO
orf19.168	1051	291	569	2010	2229	20.242	32.309	31.607	35.09	2301	2798	27.25	35.42	0.38	2.10E-07	3.56E-07	NO
ntar_741	295	13	18	38	59	3.222	3.641	2.129	3.309	51	77	0.79	1.03	0.38	1.10E-01	0.145857689	NO
orf19.6828.1	737	1808	2456	6641	10136	179.344	198.871	148.92	227.548	8449	12592	120.97	157.14	0.38	4.70E-145	2.97E-144	NO
orf19.1698	2538	625	1246	3508	3644	18.003	29.298	22.843	23.755	4133	4890	51.83	67.32	0.38	9.00E-09	1.61E-08	NO
ntar_1126	334	17	22	43	74	3.721	3.931	2.128	3.666	60	96	0.98	1.27	0.38	3.00E-02	0.040272798	NO
orf19.6037	2435	251	485	1174	1214	7.536	11.887	7.968	8.249	1425	1699	18.88	24.51	0.38	7.50E-04	0.00109851	NO
orf19.7115	1883	319	560	1927	2310	12.385	17.748	16.913	20.297	2246	2870	27.58	35.82	0.38	2.40E-12	4.71E-12	NO
orf19.5295	1290	103	204	496	498	5.837	9.437	6.354	6.387	599	702	7.86	10.21	0.38	1.00E-01	0.129899999	NO
orf19.1409.2	891	49	64	249	373	4.02	4.287	4.619	6.926	298	437	3.85	5	0.38	2.50E-05	3.91E-05	NO
orf19.1078	1522	3396	6273	14334	15421	163.121	245.964	155.646	167.638	17730	21694	242.58	314.75	0.38	1.40E-56	5.19E-56	NO
orf19.4858	3215	440	761	2087	2482	10.005	14.126	10.728	12.773	2527	3243	33.33	43.24	0.38	2.20E-14	4.53E-14	NO
ntar_1039	270	9	25	73	56	2.437	5.526	4.468	3.432	82	81	0.93	1.21	0.38	9.50E-01	1.00E+00	NO
orf19.1253	2573	535	1073	3298	3469	15.201	24.887	21.183	22.307	3833	4542	46.81	60.71	0.38	2.30E-08	4.00E-08	NO
orf19.7148	1692	59	81	176	274	2.549	2.857	1.719	2.679	235	355	3.61	4.68	0.38	4.50E-05	6.94E-05	NO
orf19.3732	1319	2263	3111	9675	14281	125.429	140.756	121.225	179.138	11938	17392	162.67	210.97	0.38	1.20E-177	8.57E-177	NO
orf19.3873	1444	5212	7533	18324	26421	263.872	311.324	209.72	302.73	23536	33954	341.93	443.35	0.37	0.00E+00	0.00E+00	NO
ntar_727	303	7	14	42	44	1.689	2.757	2.291	2.403	49	58	0.6	0.78	0.37	8.00E-01	0.887730882	NO
ntar_336	338	17	27	78	101	3.677	4.767	3.814	4.944	95	128	1.27	1.64	0.37	1.60E-01	1.99E-01	NO
orf19.1628	1792	5085	8643	20640	24671	207.448	287.831	190.352	227.784	25725	33314	356.43	461.99	0.37	1.10E-152	7.48E-152	NO
orf19.1734	4223	1357	2832	7210	6891	23.492	40.021	28.216	26.998	8567	9723	109.18	141.51	0.37	3.40E-08	6.04E-08	NO
orf19.867	1880	1126	1765	4555	5972	43.786	56.027	40.042	52.558	5681	7737	78.8	102.07	0.37	8.40E-53	2.96E-52	NO
orf19.1956	2481	1576	3141	9820	10396	46.439	75.553	65.414	69.329	11396	13537	138.75	179.73	0.37	2.40E-24	5.91E-24	NO
ntar_217	274	14	9	42	102	3.735	1.96	2.533	6.159	56	111	0.86	1.11	0.37	2.80E-04	4.26E-04	NO
orf19.6972	2142	470	1063	3019	2761	16.041	29.616	23.293	21.327	3489	3824	42.13	54.56	0.37	8.50E-02	1.10E-01	NO
orf19.837	922	559	915	2436	3049	44.324	59.225	43.665	54.714	2995	3964	40.56	52.53	0.37	2.40E-22	5.67E-22	NO
ntar_124	332	2720	3811	9986	14727	598.946	685.034	497.095	733.922	12706	18538	181.94	235.55	0.37	8.10E-191	6.25E-190	NO
ntar_498	183	4	11	30	22	1.598	3.587	2.709	1.989	34	33	0.39	0.51	0.37	9.60E-01	1.00E+00	NO
orf19.410.3	705	1138	1540	4104	6262	118.008	130.36	96.207	146.959	5242	7802	75.51	97.75	0.37	1.50E-89	7.18E-89	NO
orf19.6310	2809	316	652	1646	1583	8.224	13.852	9.684	9.324	1962	2235	25.15	32.55	0.37	1.40E-02	0.018934112	NO
orf19.3944	2616	1212	2160	6416	7432	33.871	49.275	40.533	47.005	7628	9592	97.32	125.93	0.37	5.50E-34	1.56E-33	NO
orf19.2516	804	361	603	1787	2198	32.825	44.758	36.733	45.232	2148	2801	27.96	36.18	0.37	2.80E-14	5.75E-14	NO
orf19.3061.1	541	3161	3984	13099	20624	427.154	439.474	400.154	630.738	16260	24608	223.79	289.49	0.37	4.90E-305	5.27E-304	NO
orf19.4624	1535	4488	6738	15336	21143	213.748	261.959	165.116	227.893	19824	27881	290.78	375.96	0.37	3.80E-232	3.33E-231	NO
orf19.5642	581	2928	4285	11149	15667	368.427	440.135	317.136	446.152	14077	19952	199.16	257.47	0.37	2.90E-174	2.06E-173	NO
orf19.7019	956	830	1741	5142	5101	63.471	108.681	88.892	88.282	5972	6842	72.83	94.15	0.37	3.80E-07	6.39E-07	NO
orf19.5117	1810	19597	35946	80533	86236	791.531	1185.177	735.329	788.286	100130	122182	1381.81	1785.98	0.37	3.90E-305	4.26E-304	NO
orf19.2415	1624	623	1047	3576	4398	28.045	38.474	36.391	44.807	4199	5445	52.32	67.62	0.37	7.60E-26	1.91E-25	NO
orf19.6198.1	670	862	1354	3636	4732	94.057	120.602	89.688	116.854	4498	6086	61.55	79.55	0.37	7.50E-40	2.28E-39	NO
orf19.7327	934	5477	9369	23241	27468	428.699	598.629	411.239	486.579	28718	36837	392.25	506.79	0.37	3.80E-155	2.51E-154	NO
orf19.2322.3	868	4558	5670	16382	26702	383.894	389.83	311.913	508.976	20940	32372	301.98	390.08	0.37	0.00E+00	0	NO
orf19.6884	2039	637	1058	2993	3681	22.839	30.966	24.259	29.869	3630	4739	48.02	62.02	0.37	7.20E-24	1.75E-23	NO
orf19.6734	2788	935	2214	6910	6264	24.517	47.391	40.961	37.173	7845	8478	91.28	117.88	0.37	5.40E-02	7.11E-02	NO
orf19.413.1	917	1147	1859	4924	6190	91.443	120.982	88.743	111.685	6071	8049	82.62	106.68	0.37	3.20E-45	1.04E-44	NO
orf19.5238	2139	1465	2587	7258	8388	50.071	72.177	56.078	64.882	8723	10975	113.53	146.58	0.37	5.40E-39	1.61E-38	NO
ntar_34	702	1353	1950	5172	7353	140.902	165.771	121.761	173.301	6525	9303	92.19	119.01	0.37	1.60E-84	7.44E-84	NO
orf19.7629	3299	221	425	1242	1329	4.897	7.688	6.222	6.665	1463	1754	18.34	23.68	0.37	3.30E-04	0.000488061	NO
orf19.3247	6593	877	1814	4089	3731	9.725	16.42	10.25	9.363	4966	5545	65.85	84.99	0.37	1.50E-03	2.14E-03	NO
orf19.7625	740	1008	1273	4056	6383	99.583	102.662	90.584	142.714	5064	7656	70.36	90.79	0.37	6.20E-95	3.06E-94	NO
orf19.1426	2731	1799	3344	11436	12930	48.158	73.073	69.205	78.334	13235	16274	160.26	206.75	0.37	4.30E-45	1.39E-44	NO
orf19.1663	2041	743	1252	3774	4579	26.614	36.608	30.559	37.119	4517	5831	58.35	75.24	0.37	1.40E-26	3.46E-26	NO
orf19.2019	766	1522	1709	6958	11469	145.259	133.145	150.121	247.725	8480	13178	113.13	145.87	0.37	4.50E-185	3.42E-184	NO
orf19.2639	811	637	944	4065	5456	57.422	69.464	82.837	111.308	4702	6400	56.87	73.3	0.37	1.20E-43	3.98E-43	NO
orf19.656	1105	285	444	1081	1413	18.856	23.979	16.168	21.157	1366	1857	19.35	24.94	0.37	4.50E-13	9.02E-13	NO
orf19.3141	2894	2506	5535	16584	15651	63.305	114.138	94.706	89.478	19090	21186	228.64	294.63	0.37	8.90E-10	1.63E-09	NO
orf19.6594	2238	1388	2573	6473	6954	45.34	68.611	47.8	51.41	7861	9527	104.22	134.3	0.37	1.50E-22	3.62E-22	NO
orf19.7615	958	341	497	1585	2188	26.022	30.96	27.343	37.788	1926	2685	25.56	32.93	0.37	8.10E-22	1.90E-21	NO
ntar_712	1001	72	130	335	372	5.258	7.75	5.531	6.149	407	502	5.4	6.96	0.37	3.80E-02	0.05083554	NO
orf19.3782.2	816	2316	3741	10682	13420	207.494	273.596	216.346	272.105	12998	17161	172.93	222.65	0.36	1.50E-92	7.39E-92	NO
orf19.397	612	581	592	3085	5133	69.404	57.727	83.309	138.769	3666	5725	46.73	60.13	0.36	1.40E-82	6.34E-82	NO
orf19.3167	1522	1732	3360	9588	10048	83.194	131.746	104.112	109.229	11320	13408	142.54	183.38	0.36	3.80E-23	9.17E-23	NO
orf19.3656	1638	2600	4362	10092	12012	116.042	158.922	101.824	121.332	12692	16374	178.43	229.53	0.36	5.60E-73	2.36E-72	NO
orf19.1625	837	1677	2364	7439	10558	146.475	168.552	146.884	208.704	9116	12922	122.77	157.88	0.36	3.40E-113	1.85E-112	NO
orf19.1323	2621	642	1189	3645	4038	17.907	27.072	22.984	25.49	4287	5227	53.59	68.88	0.36	1.30E-13	2.54E-13	NO
ntar_493	764	63	107	381	461	6.028	8.358	8.242	9.983	444	568	5.45	7.01	0.36	4.70E-03	6.69E-03	NO
ntar_78	531	184	317	868	1015	25.333	35.627	27.015	31.626	1052	1332	13.9	17.86	0.36	1.10E-05	1.82E-05	NO
orf19.1873	630	3783	5880	17967	23320	438.988	556.991	471.326	612.437	21750	29200	286.75	368.37	0.36	3.70E-178	2.70E-177	NO
orf19.2114	968	497	658	1787	2739	37.535	40.566	30.51	46.816	2284	3397	32.93	42.29	0.36	2.90E-39	8.87E-39	NO
ntar_878	288	6	7	22	37	1.523	1.45	1.262	2.126	28	44	0.4	0.51	0.36	2.30E-01	0.277032009	NO
orf19.7272	333	1	2	9	10	0.22	0.358	0.447	0.497	10	12	0.11	0.14	0.36	9.50E-01	1.00E+00	NO
orf19.2313	1455	859	1374	3592	4523	43.161	56.355	40.8	51.432	4451	5897	61.08	78.42	0.36	3.80E-33	1.07E-32	NO
orf19.5905	711	722	875	4705	6969	74.238	73.443	109.364	162.171	5427	7844	65.27	83.76	0.36	4.10E-77	1.77E-76	NO
orf19.6610	2986	721	1615	3984	3368	17.652	32.277	22.05	18.662	4705	4983	59.28	76.05	0.36	6.90E-01	0.774330565	NO
orf19.1737	357	3	3	10	19	0.614	0.501	0.463	0.881	13	22	0.19	0.25	0.36	3.70E-01	0.438626527	NO
orf19.993	941	537	975	2462	2680	41.72	61.834	43.24	47.121	2999	3655	39.97	51.26	0.36	1.10E-09	1.96E-09	NO
orf19.3823	5236	972	1901	5431	5608	13.571	21.667	17.142	17.721	6403	7509	80.41	103.12	0.36	1.80E-11	3.36E-11	NO
orf19.804.1	656	6976	9295	26009	39319	777.427	845.584	655.249	991.681	32985	48614	469.92	602.62	0.36	0.00E+00	0.00E+00	NO
orf19.3013	1549	2658	4527	13232	15676	125.447	174.41	141.176	167.439	15890	20203	206.5	264.76	0.36	9.30E-79	4.06E-78	NO
orf19.2937	1116	3974	5421	15281	22527	260.328	289.886	226.294	333.974	19255	27948	271.54	348.11	0.36	2.50E-279	2.50E-278	NO
orf19.7427	1454	1850	2974	9343	11704	93.017	122.064	106.196	133.181	11193	14678	144.83	185.56	0.36	4.20E-75	1.81E-74	NO
orf19.783	3781	568	1109	3287	3420	10.982	17.504	14.367	14.966	3855	4529	47.92	61.38	0.36	2.10E-07	3.59E-07	NO
orf19.5271	1931	167	324	997	1052	6.323	10.013	8.533	9.014	1164	1376	14.34	18.37	0.36	5.80E-03	8.19E-03	NO
ntar_715	533	24	40	120	145	3.292	4.479	3.721	4.501	144	185	1.87	2.39	0.36	1.60E-01	2.04E-01	NO
orf19.4609	853	2862	4625	11666	14409	245.289	323.574	226.026	279.485	14528	19034	201.02	257.2	0.36	1.90E-96	9.23E-96	NO
orf19.1037	2341	318	526	1429	1727	9.931	13.409	10.088	12.206	1747	2253	23.43	29.98	0.36	1.20E-10	2.31E-10	NO
ncRNA005	589	96	165	433	501	11.916	16.718	12.15	14.073	529	666	7.09	9.07	0.36	4.60E-03	0.006493361	NO
orf19.3135	1942	1145	2101	5273	5630	43.104	64.564	44.874	47.966	6418	7731	85.43	109.27	0.36	4.30E-17	9.25E-17	NO
orf19.4932	2492	3279	5994	18684	20760	96.194	143.542	123.911	137.833	21963	26754	274.25	350.59	0.35	5.20E-66	2.07E-65	NO
orf19.1300	1534	667	1117	3352	4018	31.788	43.455	36.113	43.337	4019	5135	52.08	66.57	0.35	1.70E-21	4.02E-21	NO
orf19.5791	1322	4851	7815	23957	29792	268.26	352.784	299.493	372.857	28808	37607	375.29	479.65	0.35	2.60E-184	1.93E-183	NO
orf19.5201.1	626	8396	10415	31233	49712	980.516	992.879	824.566	1313.894	39629	60127	564.99	722.02	0.35	0.00E+00	0	NO
orf19.2066.1	487	3568	4358	13395	21522	535.615	534.035	454.569	731.185	16963	25880	241.11	308.08	0.35	0.00E+00	0.00E+00	NO
orf19.1827	1359	3	5	4	4	0.161	0.22	0.049	0.049	7	9	0.14	0.18	0.35	9.20E-01	0.983756315	NO
orf19.6461	888	1509	2273	6306	8357	124.232	152.756	117.362	155.708	7815	10630	107.27	136.96	0.35	1.20E-71	4.92E-71	NO
orf19.3730	655	944	1445	3731	4871	105.363	131.655	94.139	123.041	4675	6316	65.34	83.41	0.35	6.70E-41	2.08E-40	NO
orf19.499	921	203	337	1178	1431	16.114	21.836	21.138	25.707	1381	1768	17.15	21.89	0.35	5.20E-08	9.10E-08	NO
orf19.4240	1403	1399	2121	6121	8035	72.898	90.218	72.103	94.755	7520	10156	101.72	129.76	0.35	3.70E-65	1.45E-64	NO
orf19.5649	568	27	35	106	161	3.475	3.677	3.084	4.69	133	196	1.86	2.38	0.35	7.60E-03	0.010577543	NO
orf19.4743	2183	335	551	1373	1650	11.219	15.063	10.394	12.506	1708	2201	23.59	30.09	0.35	2.40E-10	4.53E-10	NO
orf19.3367	1076	2152	3160	11333	15170	146.213	175.261	174.068	233.264	13485	18330	172.31	219.79	0.35	1.90E-122	1.07E-121	NO
ntar_1358	775	50	83	294	357	4.717	6.391	6.269	7.621	344	440	4.26	5.43	0.35	1.60E-02	0.021842401	NO
orf19.4205.1	741	358	628	1810	2056	35.32	50.577	40.369	45.907	2168	2684	28.04	35.75	0.35	1.30E-08	2.24E-08	NO
orf19.3496	5373	4274	9062	21065	18204	58.153	100.651	64.793	56.056	25339	27266	330.3	420.99	0.35	6.20E-04	0.000920626	NO
orf19.679	744	140	174	665	1007	13.757	13.957	14.772	22.394	805	1181	10.61	13.52	0.35	3.40E-13	6.67E-13	NO
orf19.6318	578	1010	1312	3986	6027	127.747	135.462	113.971	172.523	4996	7339	69.86	89.01	0.35	8.80E-79	3.87E-78	NO
orf19.4885	1376	19514	31114	86631	107890	1036.775	1349.425	1040.498	1297.288	106145	139004	1429.16	1820.94	0.35	0.00E+00	0.00E+00	NO
orf19.6280	354	2	7	22	14	0.413	1.18	1.027	0.654	24	21	0.25	0.32	0.35	8.40E-01	0.928480876	NO
orf19.3555	2811	761	1441	4003	4177	19.792	30.592	23.535	24.585	4764	5618	60.9	77.55	0.35	1.60E-09	2.97E-09	NO
orf19.4311	723	12677	17191	54689	78863	1281.843	1418.973	1250.109	1804.715	67366	96054	915.3	1165.36	0.35	0.00E+00	0.00E+00	NO
ntar_664	230	13	15	22	47	4.132	3.892	1.581	3.381	35	62	0.66	0.84	0.35	3.70E-02	4.96E-02	NO
ntar_355	420	25	45	128	141	4.352	6.394	5.037	5.554	153	186	1.97	2.51	0.35	3.60E-01	0.429899358	NO
orf19.5984	1172	401	567	1728	2406	25.013	28.871	24.367	33.966	2129	2973	28.94	36.82	0.35	2.50E-24	6.11E-24	NO
orf19.3354	1036	482	649	1853	2723	34.013	37.385	29.56	43.487	2335	3372	32.93	41.89	0.35	2.10E-33	5.95E-33	NO
ntar_60	174	2	10	40	26	0.84	3.43	3.799	2.472	42	36	0.4	0.51	0.35	6.90E-01	7.81E-01	NO
orf19.150	978	1500	2461	8907	10861	112.127	150.17	150.515	183.74	10407	13322	128.43	163.28	0.35	1.50E-55	5.49E-55	NO
orf19.1662	1215	1631	2584	8228	10284	98.137	126.919	111.919	140.042	9859	12868	127.61	162.18	0.35	1.90E-63	7.28E-63	NO
orf19.1377	1219	633	933	2209	2992	37.963	45.676	29.949	40.61	2842	3925	41.39	52.59	0.35	9.40E-30	2.53E-29	NO
orf19.6257	6784	5202	8937	21473	24220	56.058	78.617	52.311	59.069	26675	33157	367.59	467.03	0.35	1.10E-102	5.85E-102	NO
ntar_1007	374	18	19	39	82	3.519	3.032	1.723	3.628	57	101	0.98	1.25	0.35	4.70E-03	6.60E-03	NO
orf19.5941	1433	1539	2445	6112	7574	78.514	101.823	70.489	87.449	7651	10019	106.76	135.61	0.35	6.60E-51	2.27E-50	NO
orf19.1451	5083	537	1128	2928	2659	7.723	13.243	9.52	8.655	3465	3787	43.82	55.66	0.34	1.10E-01	1.44E-01	NO
orf19.6551.1	478	431	578	1867	2700	65.918	72.162	64.551	93.456	2298	3278	31.18	39.58	0.34	2.50E-30	6.64E-30	NO
orf19.7110	1097	385	544	1456	2043	25.657	29.594	21.935	30.813	1841	2587	26.1	33.13	0.34	4.40E-22	1.04E-21	NO
orf19.2888	1180	327	520	1433	1775	20.259	26.299	20.07	24.888	1760	2295	23.79	30.2	0.34	7.90E-12	1.54E-11	NO
orf19.3782	1876	369	657	1726	1887	14.38	20.9	15.205	16.642	2095	2544	27.75	35.21	0.34	1.10E-06	1.77E-06	NO
orf19.4204	1057	1271	1570	7497	10962	87.908	88.641	117.219	171.589	8768	12532	108.41	137.53	0.34	3.00E-115	1.68E-114	NO
orf19.6634	1770	8634	13761	37482	46259	356.612	463.968	349.974	432.411	46116	60020	625.33	793.3	0.34	2.00E-286	2.10E-285	NO
orf19.3173	1095	657	851	2512	3795	43.864	46.38	37.913	57.342	3169	4646	44.77	56.79	0.34	1.30E-49	4.31E-49	NO
ntar_606	2118	446	845	2122	2140	15.395	23.809	16.558	16.717	2568	2985	33.84	42.92	0.34	2.10E-04	3.15E-04	NO
orf19.6703	1902	78	107	296	426	2.998	3.357	2.572	3.706	374	533	5.3	6.72	0.34	1.60E-05	2.58E-05	NO
orf19.3223	1095	32696	46170	134568	187045	2182.917	2516.27	2031.019	2826.217	167264	233215	2307.13	2925.01	0.34	0.00E+00	0.00E+00	NO
orf19.6478	4949	1201	2442	6350	5961	17.741	29.447	21.205	19.929	7551	8403	96.37	122.18	0.34	1.30E-04	0.000193581	NO
orf19.5384	3868	1640	3170	8398	8385	30.997	48.908	35.882	35.867	10038	11555	129.34	163.96	0.34	1.20E-12	2.40E-12	NO
orf19.2511.1	655	675	858	3848	5558	75.339	78.173	97.091	140.395	4523	6416	56.47	71.58	0.34	8.30E-57	3.00E-56	NO
orf19.7611	603	18845	30669	68899	82160	2284.734	3035.245	1888.348	2254.326	87744	112829	1258.18	1594.81	0.34	0.00E+00	0.00E+00	NO
orf19.1667	3856	144	235	730	883	2.73	3.637	3.129	3.789	874	1118	11.3	14.32	0.34	2.70E-05	4.24E-05	NO
orf19.1714	1352	114	190	625	744	6.164	8.387	7.64	9.105	739	934	9.33	11.82	0.34	3.90E-04	0.000584816	NO
orf19.5201	671	1422	1893	6545	9416	154.929	168.36	161.203	232.176	7967	11309	106.06	134.38	0.34	5.60E-100	2.85E-99	NO
ntar_1318	2673	1148	1929	6853	8138	31.398	43.067	42.371	50.372	8001	10067	98.59	124.88	0.34	7.60E-36	2.22E-35	NO
orf19.6350	543	4	5	10	17	0.539	0.55	0.304	0.518	14	22	0.23	0.29	0.34	4.80E-01	0.555380481	NO
orf19.1754	1938	1590	2772	6954	7693	59.979	85.359	59.302	65.677	8544	10465	115.58	146.35	0.34	5.40E-28	1.41E-27	NO
orf19.3982	1749	59	93	209	259	2.466	3.173	1.975	2.45	268	352	3.88	4.92	0.34	1.60E-02	0.021406165	NO
orf19.4895	914	119	138	723	1082	9.518	9.01	13.073	19.586	842	1220	10.32	13.07	0.34	9.00E-13	1.78E-12	NO
orf19.1053	1431	727	1146	3161	3928	37.141	47.792	36.507	45.416	3888	5074	52.69	66.69	0.34	2.00E-25	4.91E-25	NO
orf19.3950	1944	653	1138	3340	3768	24.557	34.935	28.395	32.069	3993	4906	51.47	65.13	0.34	5.60E-14	1.13E-13	NO
orf19.7581	1646	886	1240	3780	5255	39.351	44.958	37.953	52.822	4666	6495	63.62	80.47	0.34	2.90E-51	1.00E-50	NO
orf19.1439	1400	976	1650	4885	5675	50.966	70.334	57.666	67.067	5861	7325	76.04	96.18	0.34	1.40E-24	3.44E-24	NO
ntar_156	235	22	31	83	116	6.844	7.872	5.837	8.167	105	147	1.49	1.88	0.34	6.50E-02	8.50E-02	NO
orf19.3859	1353	4359	8162	19558	19623	235.53	360.006	238.898	239.961	23917	27785	320.95	405.88	0.34	1.20E-34	3.39E-34	NO
ntar_853	157	6	7	18	31	2.794	2.661	1.895	3.267	24	38	0.37	0.47	0.34	2.60E-01	0.322144986	NO
orf19.7452	2273	133	233	864	993	4.278	6.117	6.282	7.228	997	1226	12	15.17	0.34	4.50E-04	0.000671951	NO
orf19.7382	1432	25155	42315	123206	143379	1284.216	1763.448	1421.92	1656.594	148361	185694	1937.59	2448.75	0.34	0.00E+00	0.00E+00	NO
orf19.6476	2656	375	697	2041	2153	10.322	15.661	12.7	13.412	2416	2850	30.57	38.61	0.34	3.30E-05	5.19E-05	NO
orf19.7203	1321	2245	2893	10496	15331	124.243	130.694	131.313	192.018	12741	18224	168.79	213.15	0.34	5.70E-168	3.96E-167	NO
orf19.543	1716	3744	6500	16105	17756	159.505	226.052	155.106	171.199	19849	24256	269.94	340.84	0.34	3.10E-62	1.20E-61	NO
ntar_1160	332	252	499	1000	867	55.491	89.696	49.779	43.207	1252	1366	17.47	22.06	0.34	4.80E-01	5.61E-01	NO
orf19.755	608	828	978	4112	6274	99.56	95.995	111.773	170.732	4940	7252	64.25	81.08	0.34	1.40E-77	5.98E-77	NO
orf19.2559	3001	2896	5367	15633	16499	70.549	106.728	86.092	90.963	18529	21866	235.04	296.63	0.34	2.70E-35	7.68E-35	NO
orf19.5747	1603	1700	2650	8987	11242	77.53	98.656	92.655	116.034	10687	13892	136.4	172.07	0.34	3.60E-66	1.44E-65	NO
orf19.5130	1929	16161	27137	76719	88867	612.481	839.539	657.29	762.223	92880	116004	1224.69	1544.9	0.34	0.00E+00	0.00E+00	NO
orf19.1192	4366	367	647	1901	2106	6.145	8.844	7.196	7.981	2268	2753	29.12	36.73	0.33	3.70E-07	6.27E-07	NO
orf19.7459	2493	1946	3288	8717	9960	57.066	78.708	57.787	66.101	10663	13248	143.16	180.51	0.33	2.90E-41	9.16E-41	NO
orf19.1011	2734	1307	2231	6069	6876	34.949	48.698	36.686	41.611	7376	9107	97.93	123.45	0.33	9.70E-27	2.50E-26	NO
orf19.492	2069	6112	11359	29408	30106	215.963	327.636	234.904	240.75	35520	41465	466.42	587.99	0.33	8.80E-56	3.18E-55	NO
orf19.1203	3334	1533	2968	7575	7372	33.615	53.126	37.549	36.584	9108	10340	118.63	149.55	0.33	1.00E-08	1.83E-08	NO
orf19.3166	5196	1106	2272	5655	5086	15.561	26.095	17.987	16.195	6761	7358	87.16	109.87	0.33	2.90E-02	3.88E-02	NO
orf19.1795.1	547	530	877	2441	2862	70.835	95.681	73.751	86.568	2971	3739	39.54	49.84	0.33	8.50E-14	1.71E-13	NO
orf19.2036	1160	809	1283	3175	3874	50.986	66.005	45.235	55.255	3984	5157	55.81	70.33	0.33	3.70E-24	9.14E-24	NO
orf19.6522	2206	242	437	1223	1309	8.02	11.822	9.162	9.818	1465	1746	18.95	23.87	0.33	6.40E-04	0.000942529	NO
orf19.1139	3237	969	2057	6544	6203	21.885	37.923	33.411	31.705	7513	8260	89.5	112.69	0.33	2.60E-03	3.70E-03	NO
orf19.3756	1994	783	1381	5295	6033	28.707	41.331	43.886	50.059	6078	7414	72.38	91.12	0.33	4.00E-19	9.09E-19	NO
orf19.6434	1676	1109	1385	4148	6388	48.374	49.316	40.903	63.062	5257	7773	74.81	94.17	0.33	2.80E-86	1.31E-85	NO
orf19.4395	2208	1899	3169	9223	10715	62.876	85.651	69.033	80.291	11122	13884	145.63	183.2	0.33	2.10E-45	6.91E-45	NO
orf19.2484	1431	4233	6873	13736	15998	216.255	286.628	158.638	184.969	17969	22871	268.24	337.43	0.33	5.70E-90	2.72E-89	NO
ntar_1290	265	5	15	48	34	1.379	3.378	2.994	2.123	53	49	0.58	0.73	0.33	8.40E-01	0.920833466	NO
orf19.7077	1908	1014	2044	7957	8258	38.852	63.931	68.922	71.609	8971	10302	102.82	129.31	0.33	7.30E-11	1.38E-10	NO
orf19.1376	1569	2103	3432	10116	12012	97.988	130.538	106.555	126.668	12219	15444	160.46	201.78	0.33	4.50E-57	1.63E-56	NO
orf19.3259	726	525	885	2232	2528	52.866	72.747	50.809	57.612	2757	3413	37.63	47.32	0.33	9.20E-11	1.72E-10	NO
orf19.3696	921	3979	5849	18616	24384	315.843	378.995	334.051	438.045	22595	30233	299.28	376.25	0.33	6.20E-180	4.52E-179	NO
orf19.7361	1615	201	379	1388	1492	9.099	14.005	14.204	15.285	1589	1871	18.82	23.65	0.33	1.40E-03	0.00201217	NO
orf19.3093	2625	551	1089	3053	2965	15.345	24.758	19.221	18.688	3604	4054	45.37	57.02	0.33	3.00E-03	4.35E-03	NO
orf19.346	2019	2513	4169	10113	11615	90.994	123.227	82.781	95.182	12626	15784	175.43	220.48	0.33	2.80E-52	9.89E-52	NO
orf19.4937	4158	2048	3935	12288	12600	36.008	56.477	48.841	50.137	14336	16535	176.4	221.65	0.33	2.00E-18	4.43E-18	NO
orf19.6662	763	314	415	1336	1921	30.086	32.459	28.938	41.656	1650	2336	22.52	28.27	0.33	6.60E-21	1.53E-20	NO
ntar_176	150	3	7	26	24	1.462	2.785	2.865	2.647	29	31	0.32	0.41	0.33	9.90E-01	0.99999856	NO
orf19.1161	5389	1931	3534	9458	9826	26.196	39.135	29.005	30.168	11389	13360	148.74	186.74	0.33	6.00E-20	1.36E-19	NO
orf19.6344	1350	817	1451	3930	4227	44.243	64.142	48.111	51.805	4747	5678	62.34	78.26	0.33	1.20E-11	2.25E-11	NO
orf19.445	1380	1501	2487	9053	10709	79.517	107.549	108.418	128.394	10554	13196	129.67	162.8	0.33	6.70E-44	2.14E-43	NO
orf19.7491	1282	562	1052	2809	2845	32.048	48.971	36.212	36.717	3371	3897	43.75	54.93	0.33	4.40E-05	6.89E-05	NO
orf19.658	3861	950	1521	5312	6436	17.988	23.509	22.738	27.58	6262	7957	78.62	98.63	0.33	2.70E-31	7.53E-31	NO
orf19.6699	1265	796	1314	3009	3438	46.002	61.989	39.311	44.966	3805	4752	53.96	67.65	0.33	4.40E-16	9.27E-16	NO
orf19.446.1	1194	1567	2048	7272	10399	95.945	102.362	100.655	144.099	8839	12447	117.37	147.14	0.33	7.80E-105	4.06E-104	NO
orf19.6731.1	508	826	1201	4025	5279	118.87	141.088	130.945	171.934	4851	6480	63.45	79.51	0.33	1.20E-38	3.49E-38	NO
orf19.3755	1082	1824	2264	7320	11081	123.241	124.871	111.807	169.444	9144	13345	127.16	159.22	0.32	8.70E-138	5.30E-137	NO
orf19.6898.1	698	1360	2033	5993	7682	142.443	173.817	141.898	182.093	7353	9715	99.23	124.21	0.32	5.30E-53	1.88E-52	NO
orf19.4243	1194	233	335	886	1188	14.266	16.744	12.264	16.462	1119	1523	15.84	19.82	0.32	6.20E-11	1.18E-10	NO
ntar_1035	273	23	53	144	116	6.159	11.586	8.717	7.03	167	169	2.03	2.54	0.32	9.70E-01	0.99999856	NO
orf19.486	3119	444	817	2220	2283	10.407	15.632	11.763	12.111	2664	3100	34.57	43.26	0.32	1.30E-04	0.000193018	NO
orf19.5077	777	4846	5904	18707	28882	455.952	453.458	397.896	615.007	23553	34786	331.72	415.1	0.32	0.00E+00	0	NO
ntar_567	369	11	17	34	42	2.179	2.749	1.523	1.883	45	59	0.68	0.85	0.32	5.00E-01	0.585023932	NO
orf19.6994	1373	6611	9501	25816	34533	352.009	412.962	310.745	416.138	32427	44034	454.98	569.18	0.32	3.90E-291	4.03E-290	NO
orf19.5352	1302	1593	2444	6737	8408	89.446	112.022	85.515	106.845	8330	10852	113.9	142.48	0.32	8.40E-53	2.94E-52	NO
orf19.815	5980	1400	2643	6576	6415	17.115	26.376	18.174	17.749	7976	9058	105.51	131.93	0.32	8.90E-08	1.53E-07	NO
orf19.2439	719	1630	3147	9010	8904	165.735	261.204	207.101	204.894	10640	12051	134.03	167.56	0.32	1.50E-09	2.72E-09	NO
orf19.4471	2955	488	882	2380	2486	12.073	17.812	13.311	13.919	2868	3368	37.5	46.88	0.32	1.20E-05	1.87E-05	NO
orf19.6658	1834	1062	2017	4478	4180	42.333	65.632	40.353	37.709	5540	6197	75.82	94.76	0.32	4.70E-04	7.05E-04	NO
orf19.332.1	1004	2533	3583	10515	14191	184.441	212.973	173.086	233.858	13048	17774	179.48	224.31	0.32	1.60E-120	8.83E-120	NO
ntar_224	433	11	22	87	90	1.857	3.032	3.321	3.439	98	112	1.12	1.4	0.32	7.90E-01	8.81E-01	NO
orf19.2480.1	912	760	1393	3248	3227	60.922	91.152	58.858	58.543	4008	4620	54.62	68.26	0.32	1.30E-05	2.05E-05	NO
orf19.29	1200	162	238	771	998	9.869	11.836	10.618	13.76	933	1236	12.29	15.36	0.32	1.60E-07	2.78E-07	NO
orf19.4543	1652	746	1182	2568	3058	33.013	42.699	25.69	30.627	3314	4240	48.49	60.57	0.32	4.30E-18	9.62E-18	NO
orf19.4732	3008	7698	15147	39576	37216	187.093	300.511	217.44	204.704	47274	52363	608.42	759.84	0.32	8.50E-22	2.01E-21	NO
orf19.1738	1779	5919	10054	24356	26775	243.237	337.267	226.264	249.016	30275	36829	417.62	521.5	0.32	4.20E-89	1.97E-88	NO
ntar_584	493	10	29	99	74	1.483	3.51	3.319	2.483	109	103	1.18	1.48	0.32	7.80E-01	8.68E-01	NO
orf19.677	1032	1798	2595	7169	9493	127.37	150.061	114.806	152.194	8967	12088	124.96	155.96	0.32	2.10E-76	8.95E-76	NO
orf19.5823	1372	2764	4408	12991	15538	147.279	191.734	156.486	187.376	15755	19946	208.38	260.07	0.32	1.10E-74	4.77E-74	NO
orf19.2938	2149	585	1048	3221	3460	19.901	29.103	24.771	26.639	3806	4508	48	59.89	0.32	2.90E-08	5.10E-08	NO
orf19.4016	1442	13955	22068	67032	80826	707.492	913.291	768.251	927.384	80987	102894	1064.01	1327.13	0.32	0.00E+00	0	NO
orf19.7556	944	316	445	1231	1670	24.472	28.132	21.551	29.27	1547	2115	21.72	27.09	0.32	2.40E-15	5.05E-15	NO
orf19.155	1665	410	801	2284	2215	18.002	28.71	22.671	22.011	2694	3016	33.86	42.22	0.32	2.20E-02	0.030040985	NO
orf19.5567	1071	176	275	932	1138	12.014	15.323	14.382	17.58	1108	1413	14.13	17.62	0.32	2.40E-06	3.98E-06	NO
orf19.6041	4173	1470	3058	10725	10416	25.753	43.732	42.475	41.298	12195	13474	142.36	177.41	0.32	1.00E-05	1.59E-05	NO
orf19.5328	7375	4040	7870	21842	21041	40.048	63.683	48.946	47.204	25882	28911	328.16	408.9	0.32	1.20E-15	2.51E-15	NO
orf19.6853	1154	2170	3286	11381	14259	137.471	169.931	162.99	204.436	13551	17545	173.37	216.01	0.32	1.30E-80	5.88E-80	NO
orf19.216	1748	890	1564	4187	4468	37.222	53.396	39.587	42.291	5077	6032	67.13	83.63	0.32	2.80E-11	5.30E-11	NO
ntar_264	832	44	61	163	225	3.866	4.375	3.238	4.474	207	286	2.96	3.68	0.32	7.60E-03	1.06E-02	NO
orf19.3100	3256	668	1104	3406	3931	14.999	20.235	17.288	19.975	4074	5035	52.56	65.46	0.32	2.90E-15	6.03E-15	NO
orf19.3695	1451	1108	1673	5030	6319	55.825	68.808	57.291	72.053	6138	7992	82.07	102.2	0.32	6.60E-39	2.00E-38	NO
orf19.7519	990	668	842	2372	3588	49.329	50.756	39.597	59.964	3040	4430	44.02	54.81	0.32	7.40E-46	2.42E-45	NO
orf19.1680	2220	6247	10126	28695	33483	205.719	272.205	213.619	249.543	34942	43609	465.47	579.14	0.32	1.10E-140	6.66E-140	NO
orf19.6565	1238	3731	6054	17726	20705	220.324	291.832	236.634	276.712	21457	26759	282.86	351.93	0.32	6.20E-86	2.88E-85	NO
ntar_116	204	2	13	49	25	0.717	3.803	3.97	2.028	51	38	0.48	0.59	0.32	2.90E-01	0.353550458	NO
orf19.5213.2	469	2743	3712	10010	14127	427.572	472.331	352.734	498.369	12753	17839	182.98	227.63	0.31	6.80E-144	4.28E-143	NO
orf19.7016	2123	618	1033	3573	4103	21.281	29.038	27.814	31.976	4191	5136	52.11	64.77	0.31	3.40E-14	6.95E-14	NO
orf19.3252	3109	332	596	1912	2046	7.807	11.44	10.164	10.888	2244	2642	27.94	34.71	0.31	9.30E-05	1.44E-04	NO
orf19.7456	1393	382	620	1504	1727	20.048	26.561	17.844	20.512	1886	2347	26.39	32.79	0.31	4.90E-08	8.63E-08	NO
ntar_768	569	30	55	198	212	3.854	5.768	5.751	6.164	228	267	2.73	3.39	0.31	4.20E-01	4.99E-01	NO
ntar_1036	352	10	17	35	37	2.077	2.882	1.643	1.739	45	54	0.65	0.81	0.31	7.80E-01	8.66E-01	NO
orf19.7105	2341	127	215	612	680	3.966	5.481	4.321	4.806	739	895	9.7	12.04	0.31	9.30E-03	1.29E-02	NO
ntar_157	192	7	16	43	34	2.665	4.973	3.701	2.93	50	50	0.61	0.76	0.31	9.80E-01	1.00E+00	NO
orf19.3639	1389	352	577	1450	1647	18.527	24.79	17.253	19.618	1802	2224	24.85	30.84	0.31	4.70E-07	8.00E-07	NO
ntar_1031	567	26	41	139	167	3.352	4.315	4.052	4.873	165	208	2.1	2.6	0.31	1.80E-01	2.26E-01	NO
orf19.585	1025	1716	2364	8818	11811	122.391	137.637	142.178	190.65	10534	14175	135.59	168.25	0.31	2.50E-88	1.17E-87	NO
orf19.906	4495	1343	2746	7520	6779	21.843	36.457	27.649	24.952	8863	9525	111.23	138.02	0.31	9.20E-02	1.18E-01	NO
ntar_998	439	22	24	75	127	3.664	3.263	2.823	4.786	97	151	1.42	1.77	0.31	7.40E-03	1.04E-02	NO
orf19.1772	3088	206	339	1279	1491	4.877	6.551	6.845	7.989	1485	1830	18.1	22.45	0.31	7.70E-06	1.23E-05	NO
orf19.3898	902	357	512	1262	1673	28.935	33.875	23.123	30.688	1619	2185	23.48	29.12	0.31	1.60E-14	3.30E-14	NO
orf19.1927	1016	148	253	830	925	10.649	14.861	13.501	15.063	978	1178	12.27	15.2	0.31	3.20E-03	4.59E-03	NO
orf19.3256	4451	902	1626	4943	5190	14.815	21.801	18.354	19.292	5845	6816	73.82	91.45	0.31	1.30E-09	2.37E-09	NO
orf19.1416	1160	1584	2259	7497	9800	99.828	116.217	106.811	139.779	9081	12059	119.85	148.48	0.31	3.20E-68	1.29E-67	NO
orf19.1065	2076	25387	44840	127595	135034	894.007	1288.99	1015.764	1076.191	152982	179874	1982.34	2455.06	0.31	2.40E-269	2.35E-268	NO
orf19.2746	2240	2192	3957	11290	11682	71.54	105.422	83.298	86.286	13482	15639	173.42	214.71	0.31	2.50E-19	5.73E-19	NO
orf19.7438	3237	5968	11765	30373	27775	134.785	216.901	155.071	141.966	36341	39540	469.13	580.83	0.31	6.60E-09	1.18E-08	NO
ntar_874	144	7	10	16	22	3.554	4.144	1.836	2.528	23	32	0.39	0.48	0.31	5.60E-01	6.50E-01	NO
orf19.57	796	195	225	741	1171	17.909	16.869	15.385	24.34	936	1396	13.25	16.4	0.31	8.70E-17	1.88E-16	NO
orf19.2965	1259	5750	9068	24867	29466	333.887	429.83	326.425	387.23	30617	38534	415.67	514.34	0.31	1.50E-135	9.22E-135	NO
ntar_1298	259	5	9	26	27	1.411	2.074	1.659	1.725	31	36	0.4	0.49	0.31	9.00E-01	9.76E-01	NO
orf19.227	880	2739	3579	10009	14421	227.544	242.712	187.973	271.135	12748	18000	182.83	226.09	0.31	9.20E-154	6.02E-153	NO
orf19.6305	1381	798	1320	3339	3723	42.244	57.042	39.958	44.604	4137	5043	56.76	70.19	0.31	3.90E-13	7.70E-13	NO
orf19.1835	2214	615	1088	4270	4707	20.307	29.327	31.874	35.175	4885	5795	57.76	71.4	0.31	1.20E-10	2.28E-10	NO
orf19.2384	1529	319	548	2207	2488	15.252	21.389	23.855	26.923	2526	3036	29.9	36.93	0.3	5.70E-07	9.63E-07	NO
orf19.5094	2501	863	1766	4844	4318	25.226	42.139	32.009	28.566	5707	6084	71.57	88.42	0.3	4.20E-01	4.98E-01	NO
orf19.7580	447	489	699	1623	2150	79.976	93.321	60.006	79.58	2112	2849	31.29	38.64	0.3	1.20E-18	2.66E-18	NO
ntar_780	749	33	67	144	116	3.221	5.338	3.177	2.562	177	183	2.4	2.96	0.3	1.00E+00	0.99999856	NO
orf19.154	1273	226	248	1217	1839	12.979	11.626	15.8	23.902	1443	2087	18.32	22.61	0.3	4.00E-21	9.34E-21	NO
orf19.6526	1138	948	1353	4208	5480	60.901	70.952	61.111	79.673	5156	6833	69.42	85.71	0.3	2.20E-38	6.69E-38	NO
orf19.6077	1851	1659	3335	6675	5251	65.523	107.523	59.598	46.936	8334	8586	115.8	142.95	0.3	8.10E-01	8.95E-01	NO
orf19.4701	1032	143	247	790	863	10.13	14.283	12.651	13.836	933	1110	11.76	14.51	0.3	1.00E-02	0.014473756	NO
orf19.6458	792	14	18	54	78	1.292	1.356	1.127	1.629	68	96	0.96	1.18	0.3	1.50E-01	0.192188478	NO
orf19.3202	2721	121	225	703	715	3.251	4.935	4.27	4.348	824	940	10.23	12.63	0.3	1.60E-01	1.96E-01	NO
orf19.5579	1216	240	301	813	1225	14.429	14.772	11.05	16.668	1053	1526	15.49	19.12	0.3	8.30E-16	1.75E-15	NO
orf19.847	1349	1167	2188	5842	5668	63.243	96.794	71.571	69.517	7009	7856	90.93	112.18	0.3	3.60E-05	5.59E-05	NO
orf19.1757	2066	319	594	1959	2010	11.288	17.158	15.671	16.097	2278	2604	27.85	34.35	0.3	4.60E-03	0.006539774	NO
ntar_587	390	22	50	140	112	4.124	7.651	5.933	4.751	162	162	1.96	2.42	0.3	9.40E-01	0.99999856	NO
ntar_660	440	669	471	2415	4920	111.155	63.882	90.709	185.006	3084	5391	44.41	54.76	0.3	1.20E-119	7.00E-119	NO
orf19.6132	622	1486	2067	5530	7448	174.657	198.318	146.934	198.117	7016	9515	100.01	123.29	0.3	6.50E-63	2.53E-62	NO
orf19.4153	1876	103	182	454	463	4.014	5.79	4	4.083	557	645	7.52	9.26	0.3	1.80E-01	2.24E-01	NO
orf19.3235	1020	1071	1633	4140	5035	76.762	95.543	67.079	81.672	5211	6668	73.36	90.38	0.3	4.60E-28	1.20E-27	NO
orf19.6452	647	4840	6054	18412	27148	546.887	558.405	470.309	694.236	23252	33202	329.06	405.23	0.3	1.90E-302	2.07E-301	NO
orf19.2598	880	3282	3855	12560	19398	272.655	261.429	235.881	364.71	15842	23253	223.76	275.5	0.3	5.40E-247	4.94E-246	NO
orf19.1055	1575	3281	5123	15182	18042	152.294	194.113	159.307	189.53	18463	23165	245.39	302.12	0.3	2.90E-79	1.28E-78	NO
orf19.3622	1971	445	897	2685	2486	16.506	27.159	22.514	20.868	3130	3383	38.45	47.33	0.3	3.10E-01	3.73E-01	NO
orf19.5897	3173	686	1275	3551	3496	15.806	23.98	18.496	18.23	4237	4771	54.42	66.97	0.3	9.10E-04	0.001336362	NO
orf19.971	2015	334	635	1906	1868	12.118	18.807	15.633	15.338	2240	2503	27.96	34.4	0.3	5.00E-02	6.54E-02	NO
orf19.5934	2059	439	688	2231	2647	15.587	19.941	17.907	21.27	2670	3335	34.48	42.43	0.3	1.60E-11	3.06E-11	NO
ntar_1023	289	17	31	63	58	4.3	6.401	3.603	3.321	80	89	1.14	1.4	0.3	9.10E-01	0.980548819	NO
orf19.2805	2849	305	554	1424	1408	7.826	11.605	8.26	8.177	1729	1962	22.92	28.18	0.3	3.20E-02	0.042271314	NO
ntar_1125	602	20	35	108	115	2.429	3.47	2.965	3.161	128	150	1.62	2	0.3	6.10E-01	0.700222666	NO
orf19.6347	1656	218	339	1351	1619	9.624	12.217	13.483	16.176	1569	1958	19.13	23.51	0.3	5.30E-07	8.86E-07	NO
orf19.2494	2847	421	688	2115	2400	10.811	14.422	12.277	13.948	2536	3088	32.87	40.38	0.3	3.20E-08	5.56E-08	NO
orf19.269	1521	5752	9947	29231	31215	276.469	390.278	317.615	339.553	34983	41162	451.8	555.04	0.3	6.70E-63	2.60E-62	NO
orf19.7509.1	392	7271	9696	33449	45524	1356.016	1476.107	1410.209	1921.445	40720	55220	542.18	665.92	0.3	0.00E+00	0.00E+00	NO
ntar_1201	441	17	21	108	149	2.818	2.842	4.047	5.59	125	170	1.51	1.86	0.3	7.40E-02	0.09574118	NO
orf19.2583.1	571	2	2	6	11	0.256	0.209	0.174	0.319	8	13	0.12	0.15	0.3	6.00E-01	6.90E-01	NO
orf19.2280	2950	161	299	815	795	3.99	6.049	4.566	4.459	976	1094	12.62	15.5	0.3	2.40E-01	2.93E-01	NO
ntar_1252	350	9	11	44	63	1.88	1.876	2.078	2.978	53	74	0.69	0.85	0.29	2.60E-01	0.315151573	NO
orf19.5660.1	610	3772	4938	16664	23041	452.063	483.095	451.477	624.95	20436	27979	275.58	337.95	0.29	5.70E-196	4.53E-195	NO
orf19.7576	530	62	88	274	354	8.552	9.909	8.544	11.051	336	442	4.53	5.55	0.29	5.00E-03	7.10E-03	NO
ntar_1001	745	307	427	1324	1744	30.126	34.204	29.371	38.731	1631	2171	22.16	27.17	0.29	4.20E-13	8.40E-13	NO
orf19.3227	2757	654	1134	4018	4371	17.342	24.546	24.086	26.231	4672	5505	57.11	70	0.29	3.20E-09	5.70E-09	NO
orf19.3275	782	125	176	851	1084	11.686	13.431	17.985	22.935	976	1260	11.6	14.22	0.29	2.60E-06	4.18E-06	NO
orf19.5893	998	6224	7461	30226	43788	455.928	446.147	500.537	725.936	36450	51249	477.28	584.87	0.29	0.00E+00	0.00E+00	NO
orf19.4347	2853	1096	2255	5271	4251	28.084	47.169	30.534	24.653	6367	6506	83.62	102.45	0.29	5.90E-01	6.74E-01	NO
orf19.2248	2162	816	1273	3370	3949	27.593	35.139	25.761	30.221	4186	5222	57.68	70.65	0.29	2.10E-17	4.53E-17	NO
orf19.4882	1516	819	1125	3768	4985	39.495	44.286	41.077	54.405	4587	6110	61.07	74.81	0.29	9.70E-36	2.84E-35	NO
orf19.6866	1246	448	678	2506	3045	26.286	32.473	33.239	40.434	2954	3723	37.08	45.42	0.29	6.20E-14	1.26E-13	NO
orf19.667.1	768	17366	22968	70699	97596	1653.086	1784.733	1521.382	2102.54	88065	120564	1219	1492.71	0.29	0.00E+00	0.00E+00	NO
orf19.7549	2389	994	1793	5191	5259	30.418	44.789	35.91	36.422	6185	7052	79.23	97.01	0.29	1.00E-06	1.71E-06	NO
orf19.6081	1890	9351	17351	45297	43373	361.704	547.866	396.09	379.692	54648	60724	716.12	876.54	0.29	1.10E-27	2.95E-27	NO
orf19.3048	3210	563	938	2962	3280	12.822	17.439	15.25	16.906	3525	4218	45.06	55.12	0.29	6.80E-09	1.22E-08	NO
orf19.2524	908	3166	4860	14993	17907	254.907	319.42	272.891	326.295	18159	22767	239.62	293.15	0.29	2.40E-77	1.05E-76	NO
orf19.3574	816	175	298	946	1027	15.679	21.794	19.16	20.824	1121	1325	14.21	17.39	0.29	7.10E-03	9.96E-03	NO
orf19.3062	3635	362	662	2168	2218	7.28	10.868	9.857	10.096	2530	2880	31.15	38.1	0.29	4.30E-03	6.14E-03	NO
orf19.1036	2400	2508	4390	11684	11996	76.396	109.16	80.458	82.699	14192	16386	188.22	230.23	0.29	1.30E-18	2.88E-18	NO
orf19.2006.1	915	1164	1484	4805	6801	93.001	96.789	86.788	122.977	5969	8285	82.25	100.54	0.29	5.00E-64	1.96E-63	NO
orf19.4929	3824	434	777	2266	2306	8.297	12.126	9.793	9.977	2700	3083	34.59	42.26	0.29	2.00E-03	0.002867158	NO
orf19.3626	2215	201	348	1348	1475	6.634	9.376	10.058	11.018	1549	1823	18.49	22.59	0.29	1.70E-03	2.49E-03	NO
orf19.92	2864	3472	6117	16520	16825	88.626	127.461	95.329	97.198	19992	22942	263.42	321.71	0.29	5.50E-23	1.33E-22	NO
orf19.3577.1	488	184	219	838	1225	27.565	26.782	28.38	41.533	1022	1444	13.65	16.67	0.29	4.70E-13	9.36E-13	NO
orf19.2756	958	645	1059	2999	3318	49.221	65.969	51.737	57.304	3644	4377	48.36	59.05	0.29	1.20E-09	2.18E-09	NO
orf19.4869	2189	181	315	1024	1089	6.045	8.588	7.731	8.231	1205	1404	15.08	18.41	0.29	1.60E-02	2.15E-02	NO
orf19.3230	4331	1636	3367	9672	8472	27.615	46.394	36.907	32.365	11308	11839	139.72	170.55	0.29	9.00E-01	9.70E-01	NO
orf19.7212	2432	516	794	2165	2557	15.511	19.484	14.712	17.396	2681	3351	36.75	44.85	0.29	1.20E-11	2.29E-11	NO
orf19.5742	6328	310	605	1651	1501	3.581	5.706	4.312	3.925	1961	2106	24.97	30.47	0.29	6.00E-01	6.90E-01	NO
ntar_10	351	8	14	43	45	1.666	2.38	2.025	2.121	51	59	0.65	0.79	0.29	8.60E-01	9.38E-01	NO
orf19.7348	321	1	1	1	3	0.228	0.186	0.051	0.155	2	4	0.04	0.05	0.29	7.40E-01	0.827612948	NO
orf19.2025	345	1	1	1	3	0.212	0.173	0.048	0.144	2	4	0.04	0.05	0.29	7.40E-01	0.827612948	NO
orf19.3904	771	1	1	1	3	0.095	0.077	0.021	0.064	2	4	0.04	0.05	0.29	7.40E-01	0.827612948	NO
orf19.1571	783	1	1	1	3	0.093	0.076	0.021	0.063	2	4	0.04	0.05	0.29	7.40E-01	8.28E-01	NO
orf19.2657	2124	1	1	1	3	0.034	0.028	0.008	0.023	2	4	0.04	0.05	0.29	7.40E-01	0.827612948	NO
orf19.2583.2	255	1	1	1	3	0.287	0.234	0.065	0.195	2	4	0.04	0.05	0.29	7.40E-01	0.827612948	NO
orf19.2107	1219	1383	1701	5158	7600	82.942	83.274	69.93	103.153	6541	9301	93.18	113.63	0.29	3.40E-83	1.53E-82	NO
orf19.6627	888	1507	2260	5595	6784	124.067	151.882	104.129	126.4	7102	9044	101.32	123.56	0.29	3.50E-36	1.02E-35	NO
ntar_850	236	10	23	56	39	3.098	5.816	3.922	2.734	66	62	0.83	1.01	0.28	8.50E-01	9.29E-01	NO
orf19.297	556	246	294	1064	1558	32.346	31.556	31.627	46.362	1310	1852	17.78	21.66	0.28	1.40E-16	2.94E-16	NO
orf19.1180	1290	1715	2155	5728	8419	97.192	99.694	73.384	107.98	7443	10574	110.02	133.95	0.28	5.50E-94	2.69E-93	NO
[truncated: 5,824 more rows]
