# Supplementary material for: The Transcriptomes of Two Heritable Cell Types Illuminate the Circuit Governing Their Differentiation
Source: PLoS Genet. 2010 Aug 19;6(8):e1001070. doi: 10.1371/journal.pgen.1001070 (PMC2924316; doi:10.1371/journal.pgen.1001070)
Supplement: Table S4 — Results of the differential UTR length (white versus opaque) analysis. (1.04 MB TXT) [file pgen.1001070.s011.txt]

chromosome	strand	start	end	transcript_id	feature_type	log2(fc_utr)	log2(fc_cds)	log2(fc_norm)	-LOG10(P-value)
Ca21chr4	-	67702	69505	orf19.5673	3_UTR	0.147613721	-5.376460317	5.524074038	350
Ca21chr6	-	1021982	1022030	orf19.2156	5_UTR	-0.658286504	4.759782474	-5.418068979	263.4901231
Ca21chr4	+	413737	414514	orf19.4584	5_UTR	6.782255744	1.444527839	5.337727906	350
Ca21chr4	+	1320997	1321073	orf19.4405	5_UTR	5.466179496	0.953012712	4.513166785	5.366062379
Ca21chr2	+	129828	130097	orf19.2049	5_UTR	-3.112290801	1.178214763	-4.290505564	96.28513599
Ca21chr2	-	442660	443523	orf19.1541	3_UTR	2.794733913	7.031433966	-4.236700052	350
Ca21chr1	-	893751	893973	orf19.1066	5_UTR	5.458317379	1.334595386	4.123721993	27.62987802
Ca21chr4	-	520353	521005	ntar_762	3_UTR	-1.501301079	-5.483647214	3.982346135	350
Ca21chrR	-	338432	338514	orf19.2529.1	5_UTR	1.763647399	-1.84567312	3.609320519	25.53389842
Ca21chr1	+	1580491	1580772	orf19.4438	3_UTR	-3.36772258	-6.749601671	3.381879091	27.76175066
Ca21chr6	-	743272	743614	orf19.5714	5_UTR	2.416548729	5.745619677	-3.329070948	81.69294385
Ca21chr6	+	1022157	1022222	orf19.2157	5_UTR	0.679583134	4.001345479	-3.321762345	39.57338828
Ca21chrR	+	1585765	1586309	orf19.6140	5_UTR	0.466448681	-2.35524685	2.821695531	152.6942549
Ca21chr4	+	1456758	1457500	orf19.2881	5_UTR	-5.516814078	-2.79090897	-2.725905108	15.82268531
Ca21chr4	-	1217355	1218059	orf19.1239	3_UTR	4.82220079	7.32776093	-2.50556014	9.165368636
Ca21chr1	+	2524033	2524775	orf19.655	3_UTR	0.657306214	3.155997499	-2.498691285	125.2018264
Ca21chr2	-	1740775	1741169	ntar_445	3_UTR	-0.794348054	-3.290043217	2.495695163	44.15692017
Ca21chr4	+	826068	826203	orf19.5045	5_UTR	-2.089803937	0.373405142	-2.463209079	14.65023391
Ca21chr2	-	2134269	2134537	orf19.1743	5_UTR	-1.909449031	0.548265708	-2.457714739	36.79859817
Ca21chrR	+	353057	353352	orf19.2540	5_UTR	2.161041059	-0.252839971	2.41388103	49.89599523
Ca21chrR	-	1875848	1875949	orf19.6445	5_UTR	-0.844974127	1.543144537	-2.388118664	39.15561174
Ca21chr2	-	452792	453032	orf19.1543	5_UTR	-3.248523947	-0.860728712	-2.387795235	10.75383106
Ca21chr6	-	161778	162844	orf19.84	5_UTR	-4.599640509	-2.296343762	-2.303296748	45.46789168
Ca21chr1	-	1115480	1115503	orf19.434	5_UTR	-1.320416866	0.980487947	-2.300904813	9.944833753
Ca21chr3	+	1567804	1568560	orf19.6817	5_UTR	-6.617862275	-4.370015138	-2.247847138	17.14143863
Ca21chr6	+	970928	971453	orf19.1097	5_UTR	-0.187443	-2.418439487	2.230996487	51.41543642
Ca21chr2	-	161906	162591	ntar_296	3_UTR	0.518408395	-1.529450904	2.047859299	80.79477505
Ca21chrR	+	477687	478041	orf19.2619	5_UTR	-2.077282017	-0.063614413	-2.013667604	14.90079861
Ca21chr4	-	827202	827945	ntar_785	5_UTR	0.5730947	2.514868989	-1.941774289	57.05739565
Ca21chr2	-	608309	608846	orf19.5799	5_UTR	-2.635255536	-0.730001223	-1.905254312	38.2133924
Ca21chr1	+	2849917	2850423	orf19.4934	3_UTR	6.623504461	8.51557609	-1.89207163	7.094221
Ca21chr6	-	513497	515804	orf19.5518	3_UTR	2.587129352	0.716294634	1.870834717	254.7846069
Ca21chr2	+	897756	897895	orf19.792	5_UTR	1.219457746	-0.634255642	1.853713388	8.205722641
Ca21chr2	-	1758091	1758113	orf19.3612	5_UTR	1.74439143	3.5842324	-1.839840969	11.03840137
Ca21chrR	-	44740	44903	orf19.7517	5_UTR	-1.189832756	0.649809759	-1.839642515	14.88840011
Ca21chr7	+	96244	96927	orf19.7060	5_UTR	-2.303693508	-0.4873703	-1.816323207	45.50615405
Ca21chr6	+	709627	710236	orf19.5626	5_UTR	-4.185728357	-2.371035699	-1.814692659	95.70021526
Ca21chr1	+	2009914	2010390	orf19.4775	5_UTR	-2.839536828	-1.058646934	-1.780889893	11.50535194
Ca21chr3	-	1302589	1302788	orf19.7362	5_UTR	-1.05738246	0.703076837	-1.760459297	9.295068955
Ca21chr6	-	11352	11445	orf19.6329	5_UTR	-0.162352019	1.596499637	-1.758851656	20.25291487
Ca21chr2	-	109377	109734	orf19.2062	5_UTR	2.171268952	3.885581261	-1.714312309	32.2112078
Ca21chrR	+	1957397	1957892	orf19.7314	5_UTR	0.538836496	2.242252422	-1.703415925	77.70800549
Ca21chr7	-	908686	908888	orf19.7152	5_UTR	-1.537510596	0.162867308	-1.700377905	147.5040901
Ca21chr1	+	1310758	1310871	orf19.1823	5_UTR	-1.320416866	0.371288481	-1.691705347	6.491396855
Ca21chr3	+	434835	435802	ntar_562	3_UTR	1.222499739	2.89370794	-1.671208201	86.10816836
Ca21chr1	+	2094702	2094756	orf19.4815	3_UTR	-2.172859677	-0.554521039	-1.618338638	5.130647479
Ca21chr2	+	155665	155823	orf19.2030	5_UTR	0.041554212	1.659541112	-1.617986899	124.4491409
Ca21chr1	-	1756823	1757480	ntar_169	5_UTR	-2.639578526	-4.240604284	1.601025758	42.5973739
Ca21chr5	+	776378	777509	ntar_918	3_UTR	-0.497747419	1.090174729	-1.587922148	350
Ca21chr3	-	406707	407180	orf19.1663	5_UTR	-1.155830948	0.417182401	-1.573013349	34.55449402
Ca21chrR	+	574357	574971	ntar_1218	5_UTR	-1.653485518	-3.221954227	1.568468709	17.85522492
Ca21chr3	+	107125	107368	orf19.5392	5_UTR	1.98701166	3.552557318	-1.565545658	14.37468429
Ca21chr1	-	693401	693499	orf19.3029	5_UTR	-0.611971311	0.935391146	-1.547362457	5.715739119
Ca21chrR	+	2077350	2077564	ntar_1394.2	5_UTR	4.596928088	6.138644513	-1.541716425	8.142229019
Ca21chr3	+	209594	209733	orf19.2506	5_UTR	3.276518277	1.756106134	1.520412143	12.61508137
Ca21chr5	-	823433	823488	orf19.1124	5_UTR	-1.002520525	0.517732255	-1.52025278	12.22528616
Ca21chr5	-	72102	72420	orf19.951	5_UTR	-3.998255155	-2.48972132	-1.508533835	46.78219449
Ca21chr1	-	1739043	1739646	ntar_164	3_UTR	4.253987443	2.749972462	1.504014981	12.91866478
Ca21chr6	+	756826	756970	orf19.5723	5_UTR	-0.002240906	1.490197819	-1.492438725	10.36975981
Ca21chr7	+	607366	607816	ntar_1123	3_UTR	-0.225327097	1.264545635	-1.489872732	32.75182399
Ca21chr2	+	1642714	1642903	orf19.2175	5_UTR	-0.018908312	-1.486718342	1.46781003	36.88988733
Ca21chr2	+	2193258	2193482	orf19.5342.2	5_UTR	0.422610481	-1.032945347	1.455555828	16.53263221
Ca21chr5	-	627852	628040	orf19.4304	5_UTR	-2.006157136	-0.554225722	-1.451931414	16.92535675
Ca21chr6	-	390054	390117	orf19.3393	3_UTR	-1.81637436	-0.373686005	-1.442688355	5.417191882
Ca21chr1	-	66326	66481	orf19.6066	5_UTR	0.013778569	1.451987287	-1.438208718	21.74202947
Ca21chr3	-	244247	244500	orf19.3156	5_UTR	-2.430840855	-0.999293248	-1.431547607	7.148311919
Ca21chr2	-	709619	709855	orf19.882	5_UTR	-1.515488681	-0.09919479	-1.416293891	17.02445208
Ca21chrR	+	1722450	1723588	orf19.610	5_UTR	-3.535973657	-2.130348519	-1.405625138	75.290981
Ca21chr6	+	121030	121162	orf19.3660	3_UTR	-1.44204631	-0.048082218	-1.393964092	6.361771888
Ca21chr1	-	2248268	2248737	orf19.4889	5_UTR	-3.444986729	-2.059208656	-1.385778073	15.05065484
Ca21chr2	-	1642015	1642598	orf19.2176	5_UTR	-1.326791508	0.056998663	-1.383790171	31.82846489
Ca21chr2	+	1607145	1607367	ntar_437	5_UTR	0.515196317	-0.850931582	1.366127899	10.40771355
Ca21chr2	-	250509	251617	orf19.1446	5_UTR	-1.933632463	-0.578752746	-1.354879717	232.6420933
Ca21chr6	+	312955	313523	ntar_990	3_UTR	-1.986525862	-0.634691388	-1.351834474	31.60696954
Ca21chr3	+	901721	901889	orf19.5877	5_UTR	-0.134625459	-1.477729162	1.343103704	41.62810763
Ca21chr5	+	533084	533247	orf19.4248	5_UTR	-1.322727026	0.013777946	-1.336504972	8.00969235
Ca21chrR	-	660648	660716	orf19.2847	5_UTR	0.9743264	-0.354944377	1.329270777	12.7164344
Ca21chr3	+	1268848	1269897	orf19.7347	5_UTR	0.683458373	-0.644361819	1.327820191	350
Ca21chrR	-	798987	799516	orf19.4381	5_UTR	1.073790138	2.399782025	-1.325991887	117.2472114
Ca21chr1	-	2105008	2105719	ntar_198	3_UTR	-1.347440039	-0.033535718	-1.313904322	32.86114213
Ca21chr1	-	3120327	3120873	orf19.7222	5_UTR	-0.738226114	0.574898103	-1.313124218	114.2320006
Ca21chr2	-	514703	514976	orf19.1580	3_UTR	0.059262459	-1.250642891	1.30990535	9.9901804
Ca21chrR	+	1000774	1001261	orf19.544.1	3_UTR	-1.305610066	0.00104668	-1.306656746	34.19247363
Ca21chrR	-	295247	295584	orf19.3230	5_UTR	-1.2546839	0.02228564	-1.27696954	15.27005971
Ca21chr7	-	337900	338329	orf19.6570	5_UTR	0.450764444	1.72541683	-1.274652386	14.78662315
Ca21chrR	+	1911642	1911799	orf19.7288	5_UTR	-0.575230765	0.694016481	-1.269247245	5.202848495
Ca21chr1	+	1221320	1221589	orf19.2461	5_UTR	0.42108042	1.689826894	-1.268746474	18.99894659
Ca21chr6	-	24362	24861	ncrna007	5_UTR	-1.040030248	-2.299457247	1.259426999	134.500626
Ca21chrR	-	87088	87225	orf19.7499.1	5_UTR	-1.290043217	-0.031619364	-1.258423853	10.53580906
Ca21chr3	+	1798166	1798258	ntar_697	3_UTR	-0.735454365	0.519926468	-1.255380833	5.438322739
Ca21chrR	+	839046	839136	orf19.4375	5_UTR	-1.438811566	-0.192672188	-1.246139378	5.400296218
Ca21chr3	+	162669	162857	orf19.1289	5_UTR	-1.434351918	-0.195776615	-1.238575304	9.522256835
Ca21chr1	+	1257029	1257153	orf19.2447	5_UTR	-1.150491864	0.085853321	-1.236345185	7.582985708
Ca21chr5	+	667696	668062	orf19.4328	5_UTR	-1.469360159	-0.253585357	-1.215774802	7.701399413
Ca21chrR	-	1777999	1778042	orf19.6378	5_UTR	-1.428220155	-0.222117356	-1.206102799	7.411454524
Ca21chrR	-	1248993	1249231	orf19.459	5_UTR	-1.283551572	-0.079254949	-1.204296622	12.88697598
Ca21chr3	-	836139	836276	orf19.2808	3_UTR	0.66021781	-0.539659296	1.199877106	5.077347144
Ca21chr6	-	705676	705922	orf19.5625	5_UTR	-1.985489541	-0.786338623	-1.199150918	5.236146377
Ca21chrR	-	1312535	1312900	ntar_1302	5_UTR	-1.06436889	-2.262072879	1.197703989	11.15495653
Ca21chr3	-	572780	573752	orf19.255	5_UTR	-0.283397676	-1.474612934	1.191215257	52.69629271
Ca21chr1	-	450825	451094	orf19.3670	5_UTR	-1.890829865	-0.701899107	-1.188930758	28.02120638
Ca21chr1	-	2964211	2964292	orf19.4983	5_UTR	-1.151709842	0.035218147	-1.18692799	8.501963468
Ca21chr3	+	355873	355985	orf19.1680	5_UTR	-0.917853694	0.267592821	-1.185446515	49.85995575
Ca21chr1	-	3118761	3118996	orf19.7221	5_UTR	-0.945737104	0.214172991	-1.159910095	5.146605417
Ca21chr1	+	645044	645167	orf19.3003	5_UTR	-1.116276149	0.039280183	-1.155556331	5.414319825
Ca21chrR	-	1018895	1019082	orf19.1736	3_UTR	-0.38222215	-1.527915072	1.145692922	8.412348737
Ca21chr2	+	1007680	1007760	orf19.183	5_UTR	-1.498841137	-0.358450246	-1.140390891	27.24610088
Ca21chrR	-	1239119	1239262	orf19.6621	3_UTR	0.094620634	-1.045010535	1.139631169	5.959579227
Ca21chr1	-	185392	185513	orf19.6011	3_UTR	0.964097268	-0.166815387	1.130912654	10.18568305
Ca21chr4	-	461742	462454	orf19.2770.1	5_UTR	0.999468672	-0.127492006	1.126960678	203.8279128
Ca21chr1	+	1231114	1231427	orf19.2458	5_UTR	-2.38274146	-1.258045292	-1.124696168	10.4290175
Ca21chr1	+	451984	452185	orf19.3672	5_UTR	-0.296169319	0.825780048	-1.121949367	8.073196685
Ca21chr1	+	1251400	1251598	orf19.2451	5_UTR	0.179946232	1.29927618	-1.119329948	45.14353698
Ca21chr2	+	1637875	1638461	orf19.2178.1	5_UTR	0.003294904	1.118853459	-1.115558555	40.82022237
Ca21chr1	-	1051488	1051742	orf19.55	5_UTR	-0.376506482	0.736909411	-1.113415893	16.12409293
Ca21chr2	+	643399	643500	orf19.5777	5_UTR	-1.193159239	-0.079905476	-1.113253762	14.82040489
Ca21chr4	-	463140	463389	orf19.2770	5_UTR	-0.883097919	0.217429114	-1.100527033	12.93262205
Ca21chr2	+	1156829	1157112	orf19.6877	5_UTR	-1.572593852	-0.473953451	-1.098640401	11.73857301
Ca21chrR	-	774459	775317	ntar_1246	5_UTR	-0.769417843	0.327907696	-1.097325539	84.29304362
Ca21chrR	-	1258161	1258939	orf19.454	5_UTR	-1.479837431	-0.385301297	-1.094536134	19.09183549
Ca21chr3	-	1239470	1239822	ntar_634	5_UTR	-1.64234496	-0.5598828	-1.08246216	11.91793267
Ca21chr6	+	135169	135213	orf19.3649	3_UTR	-1.534704237	-0.452860894	-1.081843344	5.489057264
Ca21chr1	-	2757057	2757135	orf19.6360	3_UTR	-0.9749203	0.10501224	-1.079932539	5.141943795
Ca21chr1	-	1583991	1584380	orf19.4436	3_UTR	0.486938056	-0.573990942	1.060928999	11.19593653
Ca21chr3	+	1583972	1584184	orf19.6809	5_UTR	0.011472902	1.069157875	-1.057684973	58.81599034
Ca21chr4	-	74088	74270	orf19.5675	3_UTR	0.981772729	-0.074832402	1.056605131	34.98007526
Ca21chr6	-	435457	435565	ntar_1001	3_UTR	-0.68370399	0.372838865	-1.056542856	11.65514705
Ca21chr1	+	2452212	2452225	orf19.2301	3_UTR	-1.186665477	-0.133822556	-1.05284292	5.982051021
Ca21chr1	+	1996456	1996737	orf19.4771	5_UTR	-2.7877754	-1.743636272	-1.044139128	6.419826724
Ca21chr1	-	348491	348894	ntar_33	5_UTR	0.822027399	1.86015538	-1.038127981	8.570495806
Ca21chr1	+	363929	364188	orf19.4549	5_UTR	-0.258739969	0.772753053	-1.031493022	14.67237394
Ca21chr3	+	154752	155056	orf19.3071	5_UTR	-1.648828994	-0.619587157	-1.029241837	7.11332201
Ca21chr2	+	1608078	1608434	orf19.2192	5_UTR	-0.506208272	0.522566648	-1.02877492	97.29917506
Ca21chr3	-	919037	919198	orf19.5890	5_UTR	-0.895325702	0.133447907	-1.028773609	6.569096442
Ca21chr5	+	429549	429622	orf19.3182	5_UTR	-2.636145144	-1.612848323	-1.023296821	56.38488223
Ca21chr5	-	538631	538663	orf19.4252	5_UTR	-1.14191597	-0.119560005	-1.022355965	5.141977879
Ca21chr3	+	264769	264975	orf19.1727	5_UTR	-1.285188377	-0.264820205	-1.020368173	6.718569916
Ca21chr1	-	3178261	3178435	orf19.7269	5_UTR	-0.963055077	0.050325442	-1.013380519	6.414797918
Ca21chr2	-	1856794	1856933	orf19.4066	5_UTR	0.797419625	1.80904614	-1.011626515	7.239324459
Ca21chr3	+	938889	939257	orf19.5903	5_UTR	0.069953242	1.08116566	-1.011212418	27.52752609
Ca21chr7	+	421987	422181	orf19.6525	3_UTR	0.684966331	-0.32492569	1.009892021	30.37205846
Ca21chr1	+	17330	17337	orf19.6099	5_UTR	-1.149012935	-0.139396918	-1.009616017	5.263177968
Ca21chrR	+	775047	775349	orf19.4392	3_UTR	0.884796886	-0.123246644	1.00804353	10.95212077
Ca21chr1	+	1854812	1854921	orf19.388	5_UTR	-1.64234496	-0.637216713	-1.005128247	6.384132068
Ca21chr2	-	2040310	2040549	ntar_491	5_UTR	-0.545047759	-1.549980942	1.004933183	6.369893798
Ca21chr1	-	1640815	1640851	orf19.2787	5_UTR	3.112542542	7.296254495	-4.183711953	0.01768224
Ca21chrR	+	1134864	1134908	ntar_1281	3_UTR	2.264545635	-1.784363965	4.0489096	2.061460518
Ca21chr7	+	79434	79445	orf19.7071	5_UTR	4.643057258	8.607361097	-3.964303838	0.021582669
Ca21chr5	-	109765	109829	orf19.935	3_UTR	4.402049159	8.308939755	-3.906890596	0.022357465
Ca21chr1	+	1238430	1238527	orf19.2457	3_UTR	2.697505042	6.450940543	-3.753435501	1.777118199
Ca21chr3	+	962541	962573	orf19.5912	5_UTR	-4.757822178	-1.094017368	-3.66380481	2.970411282
Ca21chr1	-	463885	463924	orf19.3679	5_UTR	3.527580041	0.052673044	3.474906997	2.457488566
Ca21chr5	-	106664	107921	ntar_854	5_UTR	9.651701353	6.300169545	3.351531808	2.63627547
Ca21chr1	-	1357331	1357373	orf19.6274	5_UTR	4.615042882	7.962517098	-3.347474215	0.340379423
Ca21chr5	+	94395	94405	ntar_852	3_UTR	-1.64234496	1.636514413	-3.278859373	0.944591285
Ca21chr5	+	94220	94238	ntar_852	5_UTR	-1.64234496	1.636514413	-3.278859373	2.209470028
Ca21chr6	-	1011583	1011589	orf19.2143	5_UTR	-3.757822178	-0.497393676	-3.260428502	2.165156338
Ca21chr2	-	146097	146152	orf19.2038	3_UTR	0.643057258	3.892152473	-3.249095215	4.554977334
Ca21chr4	-	1402455	1402491	orf19.2906	3_UTR	-2.864737382	0.209132515	-3.073869897	1.664666885
Ca21chr4	-	1481881	1481901	orf19.2870	5_UTR	1.94261754	-1.096910824	3.039528364	1.145846147
Ca21chr4	-	117507	117583	orf19.4173	3_UTR	-2.379310555	0.628957061	-3.008267616	1.365912045
Ca21chrR	-	1933074	1933083	orf19.7301	3_UTR	-1.05738246	1.948463491	-3.00584595	1.29803159
Ca21chr1	-	79671	79675	orf19.6058	5_UTR	-3.227307461	-0.435793776	-2.791513685	1.539002321
Ca21chr2	+	936473	936551	orf19.4505	3_UTR	5.264545635	8.016886455	-2.75234082	1.865266897
Ca21chrR	+	264925	264989	ntar_1176	3_UTR	5.402049159	8.107524467	-2.705475308	0.051655841
Ca21chrR	+	556918	556960	orf19.173	5_UTR	1.849508136	-0.81837139	2.667879526	3.48805058
Ca21chr1	+	2528820	2529300	ntar_243	5_UTR	7.008706731	4.368882295	2.639824436	2.73000216
Ca21chr7	+	80991	81007	orf19.7071	3_UTR	5.98701166	8.607361097	-2.620349437	0.054988644
Ca21chr3	-	734433	734535	orf19.344	5_UTR	-1.64234496	-4.251227197	2.608882237	0.650149309
Ca21chr2	+	1318590	1318635	orf19.24	3_UTR	-6.64234496	-4.052229431	-2.59011553	1.582870108
Ca21chr6	-	904977	904979	orf19.4555	5_UTR	-0.05738246	-2.638523249	2.58114079	0.320024636
Ca21chr2	+	2181282	2181356	orf19.5335	5_UTR	-2.964273055	-0.410048475	-2.554224581	2.14341455
Ca21chrR	-	943899	943907	orf19.510	3_UTR	2.402049159	4.952601629	-2.55055247	0.268018437
Ca21chr7	-	410643	410700	ntar_1099	5_UTR	-2.931851578	-0.406966898	-2.52488468	2.886730989
Ca21chrR	+	799773	799851	ntar_1247	5_UTR	0.94261754	3.457190713	-2.514573173	0.299527002
Ca21chr1	+	301780	301825	orf19.3338	3_UTR	0.94261754	3.426947678	-2.484330138	0.295537844
Ca21chr1	-	499072	499098	orf19.2925	5_UTR	-2.64234496	-0.173113606	-2.469231355	1.921660313
Ca21chr1	+	400555	400608	orf19.4530.1	5_UTR	4.240298089	1.835396893	2.404901195	2.979928187
Ca21chrR	+	2106168	2106214	orf19.7561	5_UTR	-3.449699883	-1.087518178	-2.362181705	1.971845112
Ca21chrR	+	265499	265565	ntar_1177	5_UTR	7.603207746	9.964291583	-2.361083837	0.584895063
Ca21chr2	+	230312	230377	orf19.1991	5_UTR	-2.580944416	-0.24443863	-2.336505786	3.017935021
Ca21chr4	-	1279300	1279353	orf19.1264	5_UTR	-4.227307461	-6.546026	2.318718538	0.078123316
Ca21chr2	-	1933515	1933641	orf19.1604	5_UTR	-3.925278924	-1.631090046	-2.294188878	3.917504529
Ca21chrR	-	285611	285683	ntar_1183	5_UTR	6.071900557	8.364682306	-2.292781749	0.210950068
Ca21chr1	-	1267600	1267600	orf19.2442	3_UTR	-2.64234496	-0.360527079	-2.281817882	1.034238847
Ca21chr3	+	1453858	1453913	orf19.7419	3_UTR	1.527580041	-0.735454365	2.263034406	0.640099654
Ca21chr6	+	608476	608569	ntar_1014	3_UTR	-1.864737382	0.390076517	-2.254813899	1.365231717
Ca21chr2	+	695656	695837	orf19.893	5_UTR	4.715207044	6.965872893	-2.250665848	3.439875129
Ca21chrR	+	266577	266732	ntar_1178	3_UTR	4.82526059	7.060075122	-2.234814532	0.945841616
Ca21chr2	-	2002165	2002216	orf19.1370	5_UTR	6.008706731	8.228299976	-2.219593245	0.539299947
Ca21chr2	+	30124	30174	orf19.2110	5_UTR	-2.279774881	-0.07276035	-2.207014531	2.04939384
Ca21chr7	+	614791	614849	orf19.5177	5_UTR	-2.64234496	-0.437201609	-2.205143351	0.992584287
Ca21chr6	+	509823	509905	orf19.5514	3_UTR	-3.580944416	-1.376538805	-2.20440561	1.776390635
Ca21chr4	+	67942	67994	orf19.5672	5_UTR	0.428044367	-1.740262462	2.16830683	1.641801745
Ca21chr2	+	610754	610757	orf19.5798	5_UTR	1.527580041	-0.637998895	2.165578936	0.616206388
Ca21chr4	-	1091861	1091938	orf19.736	5_UTR	-2.516814078	-0.357236694	-2.159577385	3.618302006
Ca21chr6	-	493341	493382	orf19.3477	5_UTR	2.190545054	0.036198954	2.1543461	2.524142785
Ca21chr7	+	893961	894001	orf19.7159	5_UTR	-2.379310555	-0.239159507	-2.140151048	0.893127272
Ca21chr3	-	619764	619783	orf19.278	3_UTR	-3.227307461	-1.094309029	-2.132998432	1.056279962
Ca21chr1	+	531963	532028	orf19.2941	3_UTR	6.542530382	8.675293763	-2.132763381	0.076833516
Ca21chr6	-	82106	82114	orf19.4213	5_UTR	-2.05738246	0.070059925	-2.127442385	0.789240322
Ca21chr1	+	1757938	1758072	orf19.5079	5_UTR	-5.64234496	-3.523618933	-2.118726027	2.374542884
Ca21chr2	-	1869205	1869294	orf19.4072	5_UTR	8.285433002	6.173777295	2.111655707	2.468756508
Ca21chr1	-	2383485	2383555	orf19.2344	3_UTR	-3.172859677	-1.067019737	-2.10583994	2.134426292
Ca21chrR	+	2086821	2086943	ntar_1399	5_UTR	4.466179496	6.557327384	-2.091147888	0.860601629
Ca21chr1	+	87773	87900	orf19.6053	5_UTR	-4.500325956	-2.415310085	-2.085015871	2.798352604
Ca21chr3	-	1693993	1694050	ntar_684	3_UTR	-0.757822178	1.317465949	-2.075288127	2.815650907
Ca21chr4	-	508878	508889	orf19.2752	5_UTR	-2.05738246	0.000363708	-2.057746168	0.763498316
Ca21chr2	-	1200659	1200667	orf19.5210	5_UTR	3.643057258	1.590572641	2.052484618	1.073128787
Ca21chr1	+	1223688	1223737	orf19.2460	5_UTR	5.957567882	8.009981134	-2.052413252	1.632544236
Ca21chr1	+	2871706	2872104	orf19.4942	3_UTR	-5.186665477	-3.154243999	-2.032421478	3.229316601
Ca21chr6	-	603303	603366	orf19.5568	5_UTR	-2.70123865	-0.683329615	-2.017909034	2.351811905
Ca21chr6	+	720213	720214	orf19.5701	3_UTR	1.527580041	-0.482658141	2.010238182	0.578808969
Ca21chrR	+	264674	264753	ntar_1176	5_UTR	6.112542542	8.107524467	-1.994981925	0.084174811
Ca21chr6	-	414631	414703	orf19.692	3_UTR	-2.64234496	-0.651663976	-1.990680985	0.883721111
Ca21chr2	-	458133	458181	orf19.1547	3_UTR	1.94261754	-0.042318587	1.984936128	1.205163479
Ca21chr4	-	665140	665186	orf19.2674	5_UTR	-0.834990038	-2.806320696	1.971330657	1.625585019
Ca21chrR	+	2082749	2082861	ntar_1395	3_UTR	4.300169545	6.264545635	-1.96437609	0.785427101
Ca21chr4	-	735491	735523	orf19.3378	5_UTR	0.86015538	2.815263923	-1.955108543	2.298163581
Ca21chr3	-	436146	436165	orf19.1650	5_UTR	-1.64234496	0.31040611	-1.95275107	0.58877522
Ca21chr1	-	1382841	1382896	orf19.6261	3_UTR	2.402049159	0.469846774	1.932202385	1.29522319
Ca21chr4	+	29692	29696	orf19.5643	3_UTR	1.708152287	-0.22246546	1.930617746	2.269061056
Ca21chr3	+	402538	402554	orf19.1664	5_UTR	-2.864737382	-0.951720683	-1.913016698	0.883656627
Ca21chr2	-	1390436	1390477	orf19.2229	3_UTR	-2.542809287	-0.634171029	-1.908638258	2.494700449
Ca21chr1	+	1794185	1794222	orf19.5098	5_UTR	-1.472419959	0.436191497	-1.908611456	1.311148723
Ca21chrR	+	2222978	2223003	orf19.7621	5_UTR	-1.864737382	0.042982111	-1.907719493	1.081981398
Ca21chr1	-	2524768	2524802	orf19.1171	3_UTR	3.643057258	5.546243885	-1.903186627	0.085902695
Ca21chr1	-	2779567	2779647	orf19.6347	3_UTR	-1.64234496	0.259628283	-1.901973244	1.380857071
Ca21chr2	+	807083	807090	orf19.839	5_UTR	-1.864737382	0.03401918	-1.898756562	1.075260331
Ca21chr4	+	1351213	1351271	orf19.4416	3_UTR	-1.64234496	0.238038177	-1.880383138	1.716375377
Ca21chr2	+	1275206	1275299	orf19.5488	5_UTR	-1.822917206	0.049348715	-1.872265921	2.138742118
Ca21chr4	-	396565	396636	orf19.4592	5_UTR	2.800598535	0.92858798	1.872010555	2.157937674
Ca21chr1	-	1356578	1356802	orf19.6274	3_UTR	6.09236466	7.962517098	-1.870152438	0.147080246
Ca21chrR	+	991248	991251	ntar_1260	5_UTR	2.030080382	3.896813851	-1.866733469	0.736794684
Ca21chrR	-	630660	630901	orf19.2833	5_UTR	7.209404081	9.075858571	-1.86645449	1.405691397
Ca21chr4	+	482097	482165	ntar_760	5_UTR	1.749972462	-0.108231601	1.858204064	1.788779172
Ca21chr3	+	554655	554670	orf19.245	5_UTR	-1.64234496	0.197783703	-1.840128663	0.561322924
Ca21chr1	+	530041	530225	orf19.2941	5_UTR	6.837435304	8.675293763	-1.83785846	0.093913216
Ca21chr1	+	2954226	2954246	orf19.4979	3_UTR	5.58647373	3.752805907	1.833667823	1.003988781
Ca21chr1	+	1427944	1427967	orf19.6243	5_UTR	-1.931851578	-0.101383456	-1.830468121	2.44285868
Ca21chr2	+	1017149	1017193	orf19.4125	3_UTR	-1.279774881	0.549059768	-1.828834649	1.144885962
Ca21chrR	+	613616	613653	ntar_1225	3_UTR	1.527580041	3.353550641	-1.8259706	0.99953788
Ca21chr3	+	88863	88911	orf19.5404	5_UTR	-2.172859677	-0.347014219	-1.825845459	1.482812547
Ca21chr7	+	837018	837031	orf19.5502	3_UTR	1.527580041	-0.294931894	1.822511935	0.931083925
Ca21chr4	-	246065	246126	orf19.4668	3_UTR	-0.05738246	1.761962664	-1.819345123	0.716325045
Ca21chr1	-	2264029	2264112	orf19.4894	3_UTR	4.334934963	2.52654325	1.808391713	0.960530575
Ca21chr2	-	517089	517117	orf19.1580	5_UTR	-3.05738246	-1.250642891	-1.806739569	0.856152936
Ca21chr2	+	1015883	1015909	orf19.4125	5_UTR	-1.250027538	0.549059768	-1.799087306	2.297141368
Ca21chr3	-	390092	390117	orf19.1668	5_UTR	2.058094758	0.267976541	1.790118217	1.448230925
Ca21chrR	+	2087851	2087911	ntar_1400	3_UTR	3.849508136	5.633779445	-1.784271309	0.093749742
Ca21chr1	-	231454	231503	ntar_18	5_UTR	1.190545054	-0.592419735	1.782964789	2.588352044
Ca21chrR	+	549251	549294	orf19.176	5_UTR	6.239074948	8.019130654	-1.780055706	0.980462151
Ca21chrR	-	1555143	1555220	orf19.10	3_UTR	-0.05738246	1.722280728	-1.779663188	2.137075388
Ca21chr2	-	31508	31636	orf19.2108	3_UTR	-3.5598828	-5.33866857	1.77878577	1.213025719
Ca21chr4	-	1442132	1442223	orf19.2885	3_UTR	-1.905379366	-0.135035015	-1.770344351	4.995309034
Ca21chr4	+	1053976	1053998	orf19.3791	3_UTR	2.749972462	0.986860378	1.763112084	0.811996804
Ca21chr3	+	547167	547228	orf19.240	5_UTR	1.35765504	-0.384806542	1.742461582	1.140430246
Ca21chr4	+	39082	39162	orf19.5651	3_UTR	-2.931851578	-1.192863002	-1.738988575	1.53744487
Ca21chr6	-	705084	705141	orf19.5625	3_UTR	0.94261754	-0.786338623	1.728956163	0.938860878
Ca21chr4	-	423744	423771	orf19.4577	3_UTR	-0.64234496	1.086492753	-1.728837713	0.486856438
Ca21chrR	+	1134655	1134704	ntar_1281	5_UTR	-0.05738246	-1.784363965	1.726981506	0.015215844
Ca21chr5	+	924397	924686	orf19.3897	5_UTR	6.237238289	4.513611669	1.72362662	2.144452823
Ca21chrR	+	1659659	1659811	ntar_1339	3_UTR	4.94261754	3.225551504	1.717066037	2.093684211
Ca21chr1	+	874058	874073	ntar_86	5_UTR	-2.757822178	-1.044891516	-1.712930662	1.133473922
Ca21chr1	+	1344770	1344907	orf19.6277	5_UTR	6.300169545	4.590503607	1.709665938	0.93581649
Ca21chrR	-	2253170	2253178	orf19.7645	5_UTR	-1.5598828	0.149674974	-1.709557775	2.008888364
Ca21chr2	-	1354351	1354374	orf19.1295	5_UTR	-1.812269962	-0.113547581	-1.698722381	2.65896126
Ca21chr4	+	553876	553937	orf19.2730	5_UTR	-0.05738246	-1.751969452	1.694586992	0.015137159
Ca21chrR	-	1955515	1955613	orf19.7313	5_UTR	-2.864737382	-1.173510038	-1.691227344	3.033796494
Ca21chr1	+	2457070	2457134	orf19.2296	5_UTR	-2.250027538	-0.559235558	-1.69079198	2.541568753
Ca21chr7	-	435231	435302	orf19.6518	3_UTR	1.190545054	2.87758092	-1.687035866	1.60669613
Ca21chr3	-	1615206	1615259	orf19.6796	5_UTR	1.527580041	-0.154152087	1.681732128	0.843236593
Ca21chr3	+	901418	901419	ntar_603	5_UTR	-0.542809287	1.131651365	-1.674460652	1.136199346
Ca21chr5	+	805327	805378	orf19.6673	5_UTR	1.264545635	-0.409773698	1.674319333	1.320441893
Ca21chrR	-	8558	8580	ncrna111	5_UTR	1.527580041	-0.146316188	1.673896229	1.43329747
Ca21chr7	-	223232	223295	orf19.7006	3_UTR	1.020620052	-0.649724491	1.670344543	2.437301535
Ca21chr1	-	336662	336718	orf19.3356	3_UTR	-2.101776579	-0.44426057	-1.657516009	2.67565544
Ca21chr2	+	937472	937566	orf19.4504	5_UTR	-0.578214623	1.077317899	-1.655532522	4.733718642
Ca21chrR	+	170204	170226	orf19.3285	5_UTR	-2.379310555	-0.72598423	-1.653326324	0.691453549
Ca21chr3	+	1380632	1380647	orf19.7389	5_UTR	-1.472419959	0.174060776	-1.646480735	1.064142204
Ca21chr5	-	1153124	1153237	orf19.4026	3_UTR	-2.000798931	-0.358786442	-1.64201249	3.884240716
Ca21chr2	-	655546	655560	ntar_344	3_UTR	-0.05738246	1.580047461	-1.637429921	0.22961974
Ca21chr2	-	1636366	1636374	orf19.2179	5_UTR	0.94261754	-0.693734052	1.636351593	0.297716428
Ca21chr1	+	867415	867454	orf19.1048	5_UTR	-1.05738246	0.57078454	-1.628166999	0.886158615
Ca21chr5	-	368538	368622	orf19.6294	5_UTR	-1.497955051	0.127618306	-1.625573357	3.717902162
Ca21chr4	-	71750	71836	orf19.5673	5_UTR	-3.757822178	-5.376460317	1.618638139	0.115420437
Ca21chr1	+	2169745	2169828	orf19.4858	5_UTR	-1.311139052	0.300697192	-1.611836244	3.294376734
Ca21chr2	+	388279	388326	ntar_320	5_UTR	1.790614447	3.402049159	-1.611434712	0.828753544
Ca21chr4	-	1398670	1398701	orf19.2908	3_UTR	-2.227307461	-0.617865984	-1.609441477	0.956812657
Ca21chr3	-	1780658	1780663	orf19.6182	5_UTR	0.679583134	-0.925017006	1.60460014	2.632583785
Ca21chr2	-	1324127	1324209	orf19.28	5_UTR	-0.931851578	0.668093499	-1.599945077	2.740733284
Ca21chr1	+	428862	428892	orf19.3664	3_UTR	-0.405305763	-2.00491504	1.599609277	1.848900427
Ca21chr2	+	2198599	2198605	orf19.5346	3_UTR	-1.757822178	-0.164264782	-1.593557396	1.370758941
Ca21chrR	+	284238	284263	orf19.3232	3_UTR	5.071900557	6.656863058	-1.584962501	0.109987516
Ca21chr7	+	817541	817600	orf19.6703	5_UTR	2.030080382	0.446709632	1.583370749	1.481079694
Ca21chrR	-	841184	841232	orf19.4376	3_UTR	3.14773197	1.567966999	1.579764971	3.121983751
Ca21chr2	+	138800	138813	orf19.2042	5_UTR	-1.64234496	-0.062944367	-1.579400594	0.500550332
Ca21chrR	-	1584629	1584693	orf19.6141	5_UTR	-1.64234496	-0.067210121	-1.57513484	1.553812861
Ca21chr4	+	460739	460753	orf19.2771	3_UTR	1.849508136	0.274839314	1.574668822	1.416354968
Ca21chr3	+	249979	250059	orf19.3159	5_UTR	0.574885756	-0.993680236	1.568565992	3.894004364
Ca21chr1	+	2551071	2551152	orf19.1158	3_UTR	-1.983381878	-0.418158365	-1.565223513	1.652756033
Ca21chrR	+	1838894	1838916	orf19.6420	5_UTR	2.679583134	4.241540899	-1.561957764	0.33072426
Ca21chr3	-	965866	965910	orf19.5915	3_UTR	-0.05738246	1.494259968	-1.551642428	0.217444442
Ca21chr3	-	903496	903571	orf19.5879	3_UTR	3.030080382	1.480511787	1.549568594	1.05384503
Ca21chrR	-	496622	496679	orf19.3749	5_UTR	-1.266835825	0.281363253	-1.548199079	3.633324401
Ca21chrR	-	287150	287237	ntar_1185	3_UTR	4.030080382	5.57682356	-1.546743178	0.10025344
Ca21chr1	-	1639483	1639581	orf19.2787	3_UTR	5.749972462	7.296254495	-1.546282033	0.113645651
Ca21chr1	-	1375484	1375485	orf19.6266	5_UTR	1.94261754	0.397770437	1.544847103	0.872429775
Ca21chr3	-	994597	994670	orf19.5929	5_UTR	-1.757822178	-0.215070306	-1.542751872	1.307212282
Ca21chr2	+	823645	823741	ntar_357	3_UTR	-2.379310555	-0.838069431	-1.541241123	0.935434256
Ca21chr7	-	940340	940449	orf19.7131	5_UTR	-0.472419959	1.063237565	-1.535657524	2.677206854
Ca21chr2	-	446422	446680	orf19.1541	5_UTR	5.497206392	7.031433966	-1.534227574	0.304650806
Ca21chrR	-	1947606	1947650	orf19.7310	3_UTR	-4.227307461	-2.699362447	-1.527945014	0.792224322
Ca21chr2	+	1008430	1008438	orf19.183	3_UTR	1.165009962	-0.358450246	1.523460207	2.776722274
Ca21chrR	+	2271147	2271211	orf19.7661	3_UTR	-1.794348054	-0.27556263	-1.518785424	1.049649935
Ca21chrR	-	1051246	1051334	orf19.6308	3_UTR	1.058094758	-0.457469618	1.515564375	1.483566109
Ca21chr5	-	206321	206348	orf19.1978	3_UTR	-4.05738246	-2.54362691	-1.51375555	0.779885854
Ca21chr6	-	508242	508273	orf19.5513	5_UTR	-1.05738246	0.446829725	-1.504212184	0.309888184
Ca21chrR	-	1844841	1844866	orf19.6422	5_UTR	-1.720347472	-0.21724831	-1.503099162	1.692810444
Ca21chr1	-	85022	85080	orf19.6054	3_UTR	-1.745438453	-0.24346323	-1.501975224	2.341155897
Ca21chr1	-	1735359	1735401	orf19.5068	5_UTR	-1.5598828	-0.061964526	-1.497918274	2.849648569
Ca21chrR	+	2179491	2179539	orf19.7596	5_UTR	-0.05738246	1.431553153	-1.488935613	1.588604545
Ca21chr1	+	929053	929159	orf19.6844	5_UTR	-0.214923737	1.266648179	-1.481571915	3.801709212
Ca21chr4	-	23695	23708	orf19.5639	5_UTR	-2.05738246	-0.576097304	-1.481285156	2.196395987
Ca21chr4	+	70458	70466	ntar_705	3_UTR	-0.379310555	1.100158817	-1.479469372	1.357086625
Ca21chr1	+	299558	299578	orf19.3337	5_UTR	1.643057258	3.12252663	-1.479469372	0.522707561
Ca21chrR	-	1426764	1426825	orf19.699	3_UTR	-3.180764875	-4.658646773	1.477881898	2.652658309
Ca21chrR	+	470508	470545	orf19.2616	5_UTR	-1.794348054	-0.320055786	-1.474292268	1.667343971
Ca21chr3	+	1589728	1589884	ntar_667	5_UTR	6.684084527	8.152070906	-1.467986379	0.120402597
Ca21chr1	+	1696330	1696388	orf19.4713	5_UTR	-1.995981915	-0.531342632	-1.464639283	2.955869238
Ca21chr3	-	1714834	1714854	snr52	3_UTR	-1.05738246	0.406477518	-1.463859978	0.30555338
Ca21chr5	-	40127	40161	orf19.972	5_UTR	0.35765504	1.821366386	-1.463711346	1.802815211
Ca21chr2	+	157550	157654	ntar_295	5_UTR	-1.576756619	-0.115097958	-1.461658661	3.305413238
Ca21chrR	-	1888541	1888541	rdn5	3_UTR	1.264545635	-0.194264266	1.458809901	0.638347742
Ca21chrR	+	603357	603448	ntar_1219	5_UTR	2.486938056	1.030080382	1.456857675	1.877063682
Ca21chr1	-	920754	920788	orf19.6840	5_UTR	-1.757822178	-3.214071634	1.456249456	0.477851635
Ca21chr2	+	697512	697658	orf19.893	3_UTR	5.518534901	6.965872893	-1.447337991	1.852445107
Ca21chr1	+	2819873	2819954	orf19.4924	3_UTR	1.416548729	-0.025554524	1.442103253	3.782741481
Ca21chrR	+	1696893	1696962	orf19.3710	5_UTR	-1.64234496	-0.201278752	-1.441066209	2.52018816
Ca21chr6	+	678014	678123	orf19.5610	5_UTR	-1.287680079	0.147356455	-1.435036534	4.868676336
Ca21chrR	+	1885417	1885482	ntar_1367	3_UTR	-0.182913342	-1.61419392	1.431280578	1.489640837
Ca21chrR	-	1571679	1571766	orf19.6148	3_UTR	-0.5598828	0.863694435	-1.423577235	1.98396967
Ca21chr3	+	434378	434687	ntar_562	5_UTR	4.315171708	2.89370794	1.421463768	2.279008698
Ca21chr1	-	1107599	1107601	orf19.440	5_UTR	-1.398419378	0.021237966	-1.419657343	3.02858487
Ca21chr2	+	1060351	1060400	orf19.3545	5_UTR	1.527580041	0.114724087	1.412855954	0.911218981
Ca21chr3	-	760271	760347	orf19.356	5_UTR	6.264545635	4.852859345	1.41168629	0.776608744
Ca21chr7	+	15973	15981	orf19.7111.1	5_UTR	3.424680133	4.832360866	-1.407680732	4.46653794
Ca21chr1	+	105159	105179	orf19.6043	5_UTR	-0.905379366	0.502179824	-1.407559191	1.045391547
Ca21chr1	-	1136395	1136407	orf19.425	5_UTR	-1.453311136	-0.045977696	-1.40733344	3.691203837
Ca21chr2	+	1051521	1051538	orf19.3538	3_UTR	-0.757822178	0.648544729	-1.406366907	1.467156621
Ca21chr1	-	2220203	2220290	orf19.4883	5_UTR	-1.938737963	-0.535695099	-1.403042864	3.990318813
Ca21chrR	+	268400	268454	ntar_1179.3	5_UTR	6.615042882	8.014079903	-1.399037021	0.126065454
Ca21chrR	+	267731	267817	ntar_1179.2	5_UTR	7.673757898	9.071305917	-1.397548019	3.766507714
Ca21chr4	-	826947	827006	ntar_785	3_UTR	3.912243891	2.514868989	1.397374902	1.240169608
Ca21chrR	+	265737	265909	ntar_1177	3_UTR	8.568326383	9.964291583	-1.3959652	0.126875346
Ca21chr2	-	227543	227571	orf19.1992	3_UTR	2.013006868	0.619568905	1.393437963	1.43447793
Ca21chrR	-	1363315	1363371	ntar_1307	3_UTR	3.527580041	4.919897464	-1.392317423	0.120368282
Ca21chrR	+	1338607	1338754	orf19.3885	5_UTR	2.242177822	0.854561364	1.387616459	3.069656931
Ca21chr4	-	695878	696247	ntar_779	5_UTR	8.799043069	7.422397804	1.376645265	1.034242758
Ca21chr2	-	389303	389456	orf19.1515	5_UTR	-1.995981915	-0.620286062	-1.375695854	3.708907725
Ca21chr2	+	773165	773181	orf19.853	5_UTR	1.527580041	2.902750157	-1.375170116	0.107690079
Ca21chr2	-	32588	32634	orf19.2108	5_UTR	-3.964273055	-5.33866857	1.374395515	0.057887806
Ca21chr5	+	972843	972946	orf19.3926	3_UTR	4.94261754	6.313231071	-1.37061353	0.067074861
Ca21chr2	-	557037	557078	orf19.5826	3_UTR	-0.472419959	0.896074954	-1.368494913	0.504584505
Ca21chr6	-	741886	742095	orf19.5714	3_UTR	7.108082894	5.745619677	1.362463217	2.668848979
Ca21chr1	+	2916340	2916340	orf19.4963	3_UTR	-1.64234496	-0.285846704	-1.356498256	0.670977556
Ca21chr5	-	836897	837007	orf19.1116	5_UTR	-1.681873325	-0.325681308	-1.356192016	4.403629771
Ca21chr5	-	42486	42566	orf19.970	3_UTR	-1.362237041	-0.013143929	-1.349093112	3.055614997
Ca21chr2	+	654977	654982	ntar_343	3_UTR	0.94261754	-0.403832874	1.346450414	0.268756739
Ca21chr2	+	930832	930837	orf19.4507	3_UTR	-0.227307461	1.115006582	-1.342314043	1.086203057
Ca21chrR	+	254161	254240	orf19.3241	5_UTR	-1.564342448	-0.227903247	-1.336439202	3.436663662
Ca21chr1	+	309035	309136	orf19.3342	5_UTR	-1.983381878	-0.647732023	-1.335649856	2.180593516
Ca21chr2	+	1621657	1621692	ta(agc)1	5_UTR	-0.05738246	-1.391801499	1.334419039	0.014199386
Ca21chrR	-	993230	993376	orf19.541	5_UTR	-2.893883727	-1.560203008	-1.33368072	3.148522573
Ca21chr1	-	815641	815724	orf19.4459	5_UTR	5.082168893	3.749972462	1.33219643	1.435210119
Ca21chrR	-	1034480	1034542	orf19.6316	5_UTR	-1.893883727	-0.56859662	-1.325287107	3.893924671
Ca21chr7	+	652088	652166	orf19.5162	3_UTR	1.112542542	-0.212304901	1.324847443	1.549061096
Ca21chrR	-	1926828	1926858	orf19.7298	3_UTR	-0.834990038	0.486894529	-1.321884567	1.22673705
Ca21chr1	-	1870657	1870780	orf19.399	5_UTR	-2.247207019	-0.932588474	-1.314618544	3.207536331
Ca21chr2	+	1072209	1072239	orf19.3551	5_UTR	-1.66072349	-0.346135987	-1.314587503	4.442687133
Ca21chr1	+	1152799	1152817	orf19.414	5_UTR	1.772692539	0.460328302	1.312364237	1.944734594
Ca21chr2	+	740485	740658	ntar_354	3_UTR	-6.379310555	-5.068609715	-1.310700839	1.17451403
Ca21chr1	-	3158572	3158671	orf19.7247	3_UTR	-1.829971964	-0.51992725	-1.310044714	2.380244927
Ca21chr7	+	21062	21071	orf19.7106	5_UTR	-0.864737382	0.443581774	-1.308319156	0.774762855
Ca21chr6	-	762168	762209	orf19.5727	3_UTR	1.232124157	-0.074628675	1.306752832	1.720440671
Ca21chr2	+	332538	332541	ntar_315	5_UTR	-0.757822178	0.548338601	-1.306160779	1.309139148
Ca21chrR	-	658745	658859	orf19.2847	3_UTR	-1.660046962	-0.354944377	-1.305102585	4.52987953
Ca21chr7	-	9933	10023	orf19.7114	3_UTR	-2.337490379	-1.037383594	-1.300106784	1.678737125
Ca21chr1	+	2014918	2014936	orf19.4776	5_UTR	-1.864737382	-0.565866231	-1.298871151	1.052998776
Ca21chr1	-	2882680	2882794	orf19.4948	5_UTR	-2.034662383	-0.735926683	-1.2987357	3.054148007
Ca21chr1	+	1216499	1216520	orf19.2467	3_UTR	-0.172859677	-1.471569062	1.298709385	1.385082699
Ca21chr5	+	20218	20225	orf19.980	5_UTR	-2.078444075	-0.780816322	-1.297627754	3.225165687
Ca21chr4	-	521129	521195	ntar_762	5_UTR	-4.186665477	-5.483647214	1.296981738	0.728406683
Ca21chr5	-	429604	429784	ntar_882	3_UTR	4.887475986	6.18102228	-1.293546294	0.584571557
Ca21chr2	-	2225674	2225674	orf19.5368	5_UTR	-1.64234496	-0.348916665	-1.293428296	0.43875547
Ca21chr7	+	282505	282544	orf19.6919	3_UTR	3.368882295	2.075568946	1.293313349	1.292468285
Ca21chrR	+	2085050	2085112	ntar_1397.1	5_UTR	4.567108405	5.853510066	-1.286401661	0.223026346
Ca21chr2	-	1318251	1318297	ntar_400	3_UTR	-1.542809287	-0.259016321	-1.283792966	1.890938657
Ca21chr1	-	613123	613167	orf19.2984	3_UTR	-1.05738246	0.226033446	-1.283415906	4.018731364
Ca21chr5	-	930853	931248	ntar_943	5_UTR	3.899913089	2.617217253	1.282695836	3.40933043
Ca21chr2	-	2122811	2122824	orf19.1748	3_UTR	0.580047461	-0.702287501	1.282334962	1.361230446
Ca21chrR	+	1493293	1493325	orf19.2367	5_UTR	-2.041615144	-0.762878626	-1.278736518	4.029020737
Ca21chr6	-	954533	954620	orf19.1090	3_UTR	1.30518762	0.030435419	1.274752201	2.406205415
Ca21chr7	+	244174	244259	orf19.6898	5_UTR	-1.576756619	-0.315119496	-1.261637122	2.559342967
Ca21chr1	+	2848585	2848704	orf19.4934	5_UTR	7.256634244	8.51557609	-1.258941846	1.099179634
Ca21chr5	+	286704	286754	orf19.1942	5_UTR	-1.571955633	-0.314789735	-1.257165897	2.403071276
Ca21chr6	+	254445	254561	orf19.139	5_UTR	-0.804616389	0.450475995	-1.255092385	3.622656927
Ca21chrR	-	1397068	1397148	ntar_1308	5_UTR	-3.379310555	-2.126768523	-1.252542032	1.208778177
Ca21chr2	+	116177	116177	orf19.2059	3_UTR	-2.05738246	-0.805525603	-1.251856857	0.509238732
Ca21chr2	+	1357450	1357476	orf19.81	3_UTR	-1.263833337	-0.012546812	-1.251286526	2.105407104
Ca21chr5	-	1174953	1174958	orf19.4043	5_UTR	-1.379310555	-0.128249897	-1.251060658	1.186740442
Ca21chrR	-	1682476	1682491	orf19.3705	3_UTR	-1.05738246	0.193668725	-1.251051185	0.792982372
Ca21chr1	+	2690852	2690876	orf19.5229	5_UTR	-1.681873325	-0.431358646	-1.250514679	2.148559241
Ca21chr1	+	1578359	1578966	orf19.4438	5_UTR	-7.999896965	-6.749601671	-1.250295294	0.910501758
Ca21chr4	+	1562446	1562456	orf19.3102	5_UTR	-1.411019414	-0.167060144	-1.243959271	2.812353422
Ca21chr7	-	642435	642539	orf19.5165	5_UTR	1.222725459	-0.020757935	1.243483394	1.305766827
Ca21chr4	+	19655	19712	orf19.5636	5_UTR	-2.144845301	-3.388299338	1.243454037	0.367452657
Ca21chr4	-	145509	145585	orf19.4160	5_UTR	-0.05738246	1.183573242	-1.240955702	0.668391144
Ca21chr4	-	1276847	1277082	orf19.1264	3_UTR	-5.305309973	-6.546026	1.240716026	0.186269026
Ca21chr1	+	3099386	3099411	orf19.7215	5_UTR	-1.964273055	-0.724913056	-1.239359999	1.009671317
Ca21chr5	+	1157144	1157154	orf19.4030	5_UTR	-1.346889077	-0.108875306	-1.238013771	2.752911645
Ca21chr4	+	379579	379776	orf19.4599	5_UTR	6.604395638	7.840431491	-1.236035852	1.064628676
Ca21chr1	+	2327329	2327421	orf19.996	5_UTR	0.144251401	1.376469349	-1.232217948	2.119482412
Ca21chr2	+	2009292	2009388	orf19.1368	5_UTR	-3.05738246	-1.826663252	-1.230719208	1.494035213
Ca21chrR	+	2065539	2065697	orf19.6592	3_UTR	-0.810742492	0.419939318	-1.23068181	4.266270963
Ca21chr3	+	451463	451511	orf19.1638	5_UTR	-1.279774881	-0.052832803	-1.226942078	0.685505787
Ca21chr1	+	1985690	1985764	orf19.4767	5_UTR	-1.516814078	-0.290696167	-1.226117911	1.474687491
Ca21chr1	-	1141047	1141122	orf19.419	3_UTR	0.94261754	-0.282057988	1.224675528	0.902130253
Ca21chrR	-	1851754	1851787	orf19.6431	5_UTR	1.749972462	0.526871622	1.22310084	0.974019412
Ca21chr1	-	2639259	2639293	orf19.5258	3_UTR	0.94261754	-0.280105661	1.222723201	1.931017092
Ca21chr2	-	193688	193727	orf19.2006	3_UTR	0.849508136	-0.370654124	1.22016226	1.259665617
Ca21chr2	-	2172002	2172117	orf19.5328	3_UTR	-1.116276149	0.102454181	-1.218730329	3.24871171
Ca21chr6	-	24006	24100	ncrna007	3_UTR	-3.516814078	-2.299457247	-1.217356831	0.816132043
Ca21chr3	+	1603100	1603169	orf19.6800	5_UTR	0.817086658	-0.397976064	1.215062722	0.982598616
Ca21chr2	+	1498568	1498604	orf19.1902	5_UTR	-1.722963421	-0.515169114	-1.207794307	4.228792203
Ca21chr1	-	1359771	1359775	orf19.6273	5_UTR	-0.735454365	0.472319608	-1.207773973	0.788488852
Ca21chr2	+	338542	338557	orf19.1492	3_UTR	-1.167006951	0.040617615	-1.207624566	2.65366185
Ca21chrR	+	809838	809882	orf19.4363	5_UTR	-1.459480903	-0.254186661	-1.205294242	2.192051767
Ca21chr4	-	1566261	1566351	orf19.3100	5_UTR	1.451631188	0.247792719	1.203838469	2.124933037
Ca21chr3	-	739053	739198	orf19.346	3_UTR	1.504496428	0.3035806	1.200915828	3.168539736
Ca21chr3	+	577684	577761	orf19.259	5_UTR	-1.164297664	0.034876048	-1.199173712	1.918382542
Ca21chr4	+	551372	551472	orf19.2734	3_UTR	1.86015538	3.058094758	-1.197939378	1.09518329
Ca21chr2	+	276736	276770	orf19.1461	3_UTR	1.527580041	0.331036295	1.196543746	1.73883431
Ca21chrR	-	1363510	1363841	ntar_1307	5_UTR	3.723977254	4.919897464	-1.19592021	2.251322084
Ca21chr1	+	1585872	1586010	orf19.4435	5_UTR	-1.447328978	-0.251731366	-1.195597612	3.957656
Ca21chr6	+	685242	685269	orf19.5612	3_UTR	-1.472419959	-2.663940108	1.191520149	0.212947746
Ca21chr3	+	768399	768457	orf19.6956	5_UTR	-1.864737382	-0.674989724	-1.189747658	0.938852647
Ca21chr4	-	817482	817557	orf19.5039	5_UTR	-1.172859677	0.016538559	-1.189398236	1.042746469
Ca21chr4	-	1532639	1532697	orf19.3123.2	5_UTR	-0.607579542	0.581389503	-1.188969045	3.113453035
Ca21chr7	-	286659	286776	orf19.6921	3_UTR	0.68985147	-0.495097179	1.184948649	3.281090741
Ca21chrR	+	1245701	1245813	orf19.460	3_UTR	4.58647373	3.402468121	1.184005609	0.657306974
Ca21chr7	-	671539	671644	orf19.5145	3_UTR	-2.029368084	-0.845406654	-1.183961429	2.212016808
Ca21chr3	-	249688	249793	orf19.3158	5_UTR	-1.927747179	-0.745986197	-1.181760982	4.564685287
Ca21chr4	-	248281	248309	orf19.4668	5_UTR	2.94261754	1.761962664	1.180654877	0.593391202
Ca21chr4	-	1413425	1413565	orf19.2898	3_UTR	-5.176323532	-3.996931994	-1.179391538	1.858235476
Ca21chr2	+	1613292	1613410	orf19.2191	3_UTR	-1.59081466	-0.41207481	-1.17873985	2.774698334
Ca21chrR	-	1396638	1396725	ntar_1308	3_UTR	-3.305309973	-2.126768523	-1.178541451	1.11081742
Ca21chr2	-	1939350	1939413	orf19.1605	5_UTR	-1.089803937	0.087083611	-1.176887549	2.821183075
Ca21chr5	+	330456	330481	orf19.4143	5_UTR	-0.807404207	0.368917353	-1.17632156	2.62455516
Ca21chr1	+	1082643	1082677	orf19.4056	5_UTR	0.428044367	1.602961853	-1.174917485	0.513905728
Ca21chrR	-	192133	192179	orf19.3269	3_UTR	0.701609441	-0.470701442	1.172310883	1.679946676
Ca21chr3	-	59343	59403	orf19.5426	5_UTR	-0.334916435	0.836186869	-1.171103304	3.220906775
Ca21chr4	-	951289	951366	orf19.3841	3_UTR	0.800598535	-0.368083299	1.168681835	2.047350992
Ca21chr5	-	207954	208211	orf19.1978	5_UTR	-3.711693007	-2.54362691	-1.168066098	3.80081627
Ca21chr4	+	273193	273295	orf19.4653	5_UTR	-3.093006369	-4.26063763	1.167631261	0.466099553
Ca21chrR	+	2087639	2087670	ntar_1400	5_UTR	4.466179496	5.633779445	-1.167599948	0.143949218
Ca21chr2	-	1444949	1445052	orf19.2263	3_UTR	-1.082917552	0.081050597	-1.163968149	3.39372619
Ca21chr6	-	449124	449243	orf19.3455	5_UTR	-1.526867743	-0.364795465	-1.162072278	3.477658829
Ca21chr4	+	468436	468512	orf19.2768	3_UTR	0.35765504	1.518314995	-1.160659956	0.935093239
Ca21chr1	-	2513493	2513619	orf19.657	3_UTR	1.872228212	0.712337771	1.159890442	3.171450226
Ca21chr2	+	291061	291131	orf19.1473	5_UTR	1.222725459	0.064406021	1.158319439	1.176769719
Ca21chr6	-	936822	936882	ntar_1048	5_UTR	0.112542542	-1.044207071	1.156749613	0.853050165
Ca21chrR	+	327417	327533	orf19.2521	5_UTR	-1.388588368	-0.232435296	-1.156153072	3.903394677
Ca21chr3	+	752835	752840	orf19.352	5_UTR	0.94261754	-0.213292215	1.155909755	0.569745091
Ca21chr2	-	59037	59144	orf19.2090	3_UTR	-1.298390559	-0.143026631	-1.155363929	2.861687448
Ca21chr1	-	280372	280431	orf19.3330.3	3_UTR	0.457190713	1.611277121	-1.154086408	2.757603849
Ca21chr1	+	178483	178544	orf19.6016	3_UTR	0.515802873	-0.635914786	1.151717659	4.157483998
Ca21chr1	+	574140	574279	orf19.2962	5_UTR	-2.727233858	-1.576756619	-1.150477239	3.472123338
Ca21chr5	+	328230	328268	orf19.4136	3_UTR	-0.794348054	0.354333589	-1.148681643	2.704377871
Ca21chr3	+	612058	612137	orf19.274	5_UTR	-1.444405583	-0.296215659	-1.148189924	1.904212284
Ca21chr2	+	225651	225692	orf19.1994	3_UTR	0.290540844	-0.857318287	1.147859131	1.215259022
Ca21chr1	-	489159	489165	tr(ccg)1	5_UTR	1.321129164	0.174790982	1.146338181	0.933707763
Ca21chr4	-	795505	795535	orf19.1305	5_UTR	-1.356942742	-0.210766406	-1.146176336	1.864343539
Ca21chr6	+	221714	221714	orf19.120	3_UTR	-1.05738246	0.088222863	-1.145605322	0.271918664
Ca21chr4	-	648504	648509	ntar_776	3_UTR	1.264545635	0.120404659	1.144140976	0.497785052
Ca21chr7	+	687901	687956	orf19.5138	5_UTR	0.886034012	2.027976601	-1.141942589	1.391197528
Ca21chrR	-	199876	199941	orf19.3267	5_UTR	-1.709459156	-0.570896385	-1.138562771	2.092250527
Ca21chr3	-	675645	675701	orf19.317	3_UTR	-1.217847132	-0.080545	-1.137302131	2.213714039
Ca21chrR	-	285238	285409	ntar_1183	3_UTR	7.228019759	8.364682306	-1.136662547	0.150541536
Ca21chr6	+	1019506	1019510	orf19.2154	5_UTR	0.835702336	1.968624241	-1.132921904	0.717374164
Ca21chr7	-	226654	226823	orf19.7006	5_UTR	-1.782275222	-0.649724491	-1.132550731	4.579887599
Ca21chr1	-	1800114	1800188	orf19.5100	5_UTR	0.264545635	-0.865914074	1.130459709	0.890397166
Ca21chr1	-	892889	892985	orf19.1066	3_UTR	0.205651946	1.334595386	-1.128943439	1.423452305
Ca21chr2	+	260740	260783	orf19.1451	5_UTR	-1.05738246	0.069292964	-1.126675424	1.690315745
Ca21chr4	+	910661	910729	orf19.1424	3_UTR	-0.905379366	0.220151516	-1.125530882	1.314080246
Ca21chr1	+	96757	96816	orf19.6046	5_UTR	-1.305309973	-0.184083343	-1.12122663	1.229432454
Ca21chrR	+	2198116	2198257	orf19.7606	3_UTR	-0.998488771	0.122323563	-1.120812333	2.827758209
Ca21chr6	-	23293	23375	orf19.1179	5_UTR	-0.64234496	0.475716785	-1.118061745	0.317699124
Ca21chr2	+	952273	952273	ntar_372	3_UTR	-2.931851578	-1.818194796	-1.113656782	0.859126459
Ca21chr7	+	492240	492272	orf19.6487	5_UTR	0.457190713	1.569159145	-1.111968432	0.685474037
Ca21chr4	-	147834	147916	ntar_717	5_UTR	-1.794348054	-0.684524776	-1.109823278	1.100709724
Ca21chrR	-	286171	286239	ntar_1184	3_UTR	3.643057258	4.749972462	-1.106915204	0.146207547
Ca21chr1	-	1845893	1846082	orf19.384	5_UTR	-2.022049387	-0.915415546	-1.10663384	3.999369027
Ca21chr4	+	18461	18502	orf19.5635	3_UTR	-0.735454365	0.370951862	-1.106406227	0.702687565
Ca21chr2	-	1310416	1310574	orf19.21	5_UTR	-1.761926576	-0.657317467	-1.104609109	3.416846973
Ca21chr1	+	965108	965237	orf19.780	5_UTR	-0.606721051	0.497731985	-1.104453035	3.818927637
Ca21chr4	-	1329186	1329224	orf19.4409	3_UTR	0.94261754	-0.160647066	1.103264607	0.404151969
Ca21chrR	+	2088379	2088436	ntar_1400.50	5_UTR	4.697505042	5.800598535	-1.103093493	0.150926638
Ca21chr6	+	28652	28678	orf19.1183	3_UTR	-2.05738246	-0.95494819	-1.102434269	1.509176862
Ca21chrR	-	710140	710187	orf19.2411	3_UTR	-1.812269962	-0.710187606	-1.102082356	1.333767064
Ca21chr1	+	2276289	2276398	orf19.4900	5_UTR	-1.605819084	-0.503747381	-1.102071704	4.643244622
Ca21chr1	+	2661512	2661558	orf19.5245	3_UTR	-0.250027538	-1.351373678	1.10134614	1.246818772
Ca21chrR	+	1834997	1835020	orf19.6417	3_UTR	-1.511100427	-0.410725737	-1.10037469	2.846931166
Ca21chr4	+	71274	71300	ntar_706	5_UTR	0.564105917	1.663901512	-1.099795595	1.258443023
Ca21chrR	+	799999	800009	ntar_1247	3_UTR	2.35765504	3.457190713	-1.099535674	0.181022766
Ca21chr6	+	569400	569427	orf19.5549	5_UTR	-0.64234496	0.454709724	-1.097054684	0.770538365
Ca21chr5	-	1064178	1064269	orf19.3976	3_UTR	-1.346889077	-0.251979324	-1.094909753	1.30853641
Ca21chr1	+	213520	213643	orf19.3298	5_UTR	-0.714494746	0.379336802	-1.093831549	2.605048283
Ca21chrR	+	475088	475094	orf19.2616	3_UTR	0.772692539	-0.320055786	1.092748324	1.144832942
Ca21chr7	-	783848	783944	orf19.6686	5_UTR	-1.379310555	-0.286700939	-1.092609616	4.006616043
Ca21chr1	-	477321	477339	orf19.3684	3_UTR	2.03454003	3.124416642	-1.089876612	2.114554372
Ca21chr4	-	874083	874141	orf19.5302	3_UTR	3.112542542	4.201890027	-1.089347486	0.143796217
Ca21chr3	+	1784464	1784471	orf19.6189	5_UTR	-0.64234496	0.444829197	-1.087174158	1.326987481
Ca21chr3	-	1125277	1125309	ntar_618	5_UTR	3.402049159	4.486938056	-1.084888898	0.163524572
Ca21chrR	-	422446	422481	orf19.2590	3_UTR	-0.263833337	0.819084574	-1.082917912	3.17850078
Ca21chrR	+	1447583	1447593	orf19.708	5_UTR	-0.905379366	0.176493578	-1.081872944	1.238369036
Ca21chrR	+	52216	52343	orf19.7513	5_UTR	-1.398419378	-0.316859822	-1.081559555	4.794123521
Ca21chr3	+	1078914	1078991	orf19.5971	5_UTR	-1.144845301	-0.063399966	-1.081445335	3.389846198
Ca21chr4	-	258351	258394	orf19.4659	5_UTR	-0.995981915	0.085276932	-1.081258847	1.464043545
Ca21chrR	-	1966893	1967027	orf19.7321	5_UTR	-1.313722213	-0.236802141	-1.076920072	3.855215059
Ca21chr7	-	204965	205032	orf19.7017	3_UTR	0.264545635	1.336107981	-1.071562346	0.733870485
Ca21chr5	+	434195	434211	orf19.3177	5_UTR	-1.320416866	-0.249959045	-1.070457821	1.360227709
Ca21chr3	+	1745689	1745728	orf19.6722	5_UTR	1.205651946	0.135359518	1.070292428	0.82445955
Ca21chr3	+	859274	859327	orf19.5854.1	3_UTR	1.790614447	0.720638203	1.069976244	0.953690132
Ca21chr5	-	416300	416429	orf19.3188	3_UTR	0.59114517	-0.474798682	1.065943852	3.377511247
Ca21chrR	+	1560522	1560598	orf19.734	3_UTR	-1.44204631	-0.378184475	-1.063861835	2.176456038
Ca21chr2	+	1012097	1012129	orf19.4128	3_UTR	-0.05738246	1.005827012	-1.063209472	0.70805981
Ca21chr1	-	1442798	1442890	orf19.6234	3_UTR	-1.478225581	-0.420212953	-1.058012627	3.393449814
Ca21chrR	-	1943396	1943477	orf19.7306	5_UTR	-0.64234496	0.41192322	-1.05426818	1.76254718
Ca21chr6	-	841947	842007	orf19.5762	3_UTR	0.35765504	1.411244697	-1.053589657	0.808290078
Ca21chr2	-	415435	415514	orf19.1527	3_UTR	0.817086658	-0.235214543	1.052301201	0.806087164
Ca21chr4	-	754756	754790	orf19.1325	5_UTR	-0.209385553	0.842566526	-1.05195208	0.836822665
Ca21chrR	+	2088620	2088752	ntar_1400.50	3_UTR	4.749972462	5.800598535	-1.050626073	0.013209342
Ca21chr6	+	809626	809909	orf19.5748	3_UTR	-0.829113472	0.220151516	-1.049264988	3.696867293
Ca21chr6	+	13785	13883	orf19.6325.1	3_UTR	-1.305309973	-0.256929297	-1.048380676	1.882948314
Ca21chr5	+	1101666	1101714	orf19.3992	3_UTR	1.264545635	0.218251983	1.046293652	0.457829935
Ca21chr2	+	1174575	1174646	orf19.6886	5_UTR	-1.417278405	-0.37270782	-1.044570585	3.192305248
Ca21chr4	+	606059	606256	orf19.2701	3_UTR	4.831914076	3.788107591	1.043806485	1.974586812
Ca21chr5	-	214450	214545	orf19.1973	3_UTR	-0.995981915	0.047782383	-1.043764298	1.387122338
Ca21chr4	-	125654	125668	orf19.4169	5_UTR	-0.64234496	0.400908238	-1.043253198	1.077344751
Ca21chr4	+	930924	930928	orf19.1411	3_UTR	-1.379310555	-0.337490379	-1.041820176	0.469293382
Ca21chr1	+	1867848	1867937	orf19.398	5_UTR	0.329640663	-0.710800263	1.040440926	1.224205601
Ca21chr1	-	3167471	3167505	orf19.7254	5_UTR	-0.845878355	0.193724298	-1.039602653	1.234520478
Ca21chrR	+	2068584	2068679	orf19.6590	3_UTR	-0.911531593	0.126352898	-1.037884492	2.509521183
Ca21chr4	+	1578601	1578625	orf19.3091	5_UTR	-1.279774881	-0.243868459	-1.035906422	0.56695074
Ca21chr1	-	3143754	3143888	orf19.7235	5_UTR	-2.12347165	-1.087992688	-1.035478962	3.701658815
Ca21chr1	-	1061941	1062020	orf19.4064	5_UTR	-0.65684453	0.378087293	-1.034931823	2.858689578
Ca21chr1	-	416296	416372	orf19.4524	5_UTR	-0.972493562	0.060454031	-1.032947593	3.248191525
Ca21chr2	-	1266765	1266784	orf19.5483	5_UTR	1.094620634	0.062265009	1.032355625	1.160502139
Ca21chr1	+	284604	284651	orf19.3332	5_UTR	-1.490341867	-0.459405599	-1.030936268	2.269365877
Ca21chr4	+	1059566	1059627	orf19.3784	5_UTR	-0.172859677	0.856361807	-1.029221484	1.02066054
Ca21chr7	-	358625	358669	orf19.6558	5_UTR	0.729213902	-0.299782067	1.028995969	3.52691842
Ca21chr6	-	621079	621110	orf19.5579	5_UTR	1.428044367	0.400200735	1.027843633	2.304136574
Ca21chr4	+	51470	51476	orf19.5661	5_UTR	-1.05738246	-0.030789763	-1.026592697	0.621337517
Ca21chr1	+	1427718	1427781	orf19.6244	3_UTR	-1.580944416	-0.55743252	-1.023511895	1.912987304
Ca21chr3	+	157742	157787	orf19.3071	3_UTR	-1.64234496	-0.619587157	-1.022757803	0.850341775
Ca21chr1	+	2776637	2776743	orf19.6348	5_UTR	-1.509894664	-0.487261062	-1.022633603	2.157675077
Ca21chr1	+	2036683	2036878	orf19.4786	5_UTR	-2.109470971	-1.08756272	-1.021908251	3.799529308
Ca21chr5	-	83980	84097	orf19.943	5_UTR	-0.801042706	0.220409927	-1.021452634	3.648140981
Ca21chr2	-	1997965	1998001	orf19.1373	5_UTR	-1.537375401	-0.515949827	-1.021425574	2.164380871
Ca21chrR	-	1560607	1560653	orf19.733	3_UTR	-0.05738246	0.963081643	-1.020464103	0.006592383
Ca21chr2	-	1218632	1218735	orf19.5217	5_UTR	-2.020856584	-1.001075019	-1.019781565	1.441480896
Ca21chr1	+	2321354	2321365	orf19.991	3_UTR	0.875503344	-0.142096569	1.017599914	1.244165018
Ca21chr2	-	1216054	1216114	orf19.5216	3_UTR	-3.535429757	-2.518516374	-1.016913383	1.302249313
Ca21chrR	-	1151736	1151804	orf19.5287	3_UTR	0.527580041	-0.488792248	1.016372289	0.492554657
Ca21chr6	-	1025159	1025223	orf19.2158	5_UTR	-0.033134913	-1.046248193	1.01311328	3.82744529
Ca21chr3	+	1108218	1108311	ntar_613	3_UTR	0.643057258	1.655335588	-1.01227833	0.691206654
Ca21chr1	+	1626094	1626196	orf19.2794	3_UTR	-0.777274541	0.234952597	-1.012227138	4.142459606
Ca21chr1	+	1610930	1611086	orf19.4423	5_UTR	-1.340316423	-0.329206775	-1.011109648	2.97396356
Ca21chr2	+	1434439	1434608	orf19.2253	5_UTR	3.100158817	4.108913118	-1.008754301	1.308550861
Ca21chr4	+	1509602	1509770	orf19.3132	5_UTR	-1.074061201	-0.065348281	-1.00871292	3.805670674
Ca21chr3	+	658046	658073	orf19.306	3_UTR	0.790614447	-0.217229672	1.007844119	0.658056294
Ca21chrR	-	405443	405502	orf19.2579	3_UTR	0.94261754	-0.063418849	1.00603639	0.980589859
Ca21chrR	+	268635	268780	ntar_1179.3	3_UTR	7.008706731	8.014079903	-1.005373172	0.164184373
Ca21chr2	+	2114489	2114500	orf19.1753	5_UTR	0.527580041	-0.476451525	1.004031566	0.67167658
Ca21chr2	+	272833	272881	orf19.1459	3_UTR	-1.217847132	-0.214010639	-1.003836493	1.808254275
Ca21chr5	+	675954	676017	orf19.4332	3_UTR	0.811373007	-0.191815842	1.003188849	2.157025113
Ca21chr1	+	1380365	1380461	orf19.6264	5_UTR	-0.511948323	0.490105336	-1.002053659	2.187677096
Ca21chr6	+	610516	610555	orf19.5574	5_UTR	-1.379310555	-0.377313745	-1.00199681	0.453407025
Ca21chr6	+	89882	89892	ntar_970	5_UTR	-2.05738246	-1.05738246	-1	0.787359028
Ca21chr7	-	530754	530896	orf19.6463	3_UTR	-1.227307461	-0.227953685	-0.999353776	5.782441943
Ca21chr6	-	522448	522492	orf19.5522	5_UTR	-1.046494144	-0.047833018	-0.998661126	10.25322584
Ca21chrR	+	1677282	1677430	orf19.2633	5_UTR	0.06061475	1.052131025	-0.991516275	10.38322548
Ca21chr6	-	700044	700081	orf19.5621	5_UTR	-1.463374819	-0.473553708	-0.989821112	9.954894221
Ca21chr1	-	1487543	1487601	orf19.6211	5_UTR	-1.04833732	-0.060571912	-0.987765408	6.305608746
Ca21chr3	-	312780	312988	orf19.1704	5_UTR	-0.090758597	0.892145177	-0.982903774	25.42199371
Ca21chrR	+	2165820	2165995	orf19.7590	5_UTR	-0.662477788	0.316732899	-0.979210687	37.47660478
Ca21chr1	-	825758	825994	orf19.4465	3_UTR	0.452478586	-0.526074377	0.978552962	6.273511184
Ca21chrR	+	459613	459675	orf19.2611	5_UTR	-0.400270173	0.577060127	-0.9773303	5.356091783
Ca21chr6	-	412676	412812	orf19.691	5_UTR	0.450033371	1.421283215	-0.971249844	35.59797605
Ca21chrR	-	2027615	2027740	orf19.7345	5_UTR	-1.066371243	-0.097112422	-0.969258821	6.112210786
Ca21chr1	-	2514778	2514836	orf19.657	5_UTR	-0.254525059	0.712337771	-0.966862829	62.68937817
Ca21chr2	+	2107158	2107826	orf19.1756	5_UTR	0.849148944	1.814325519	-0.965176575	88.01897852
Ca21chr4	-	1520319	1522389	orf19.3127	5_UTR	3.305517416	2.34039939	0.965118027	23.49272866
Ca21chr5	-	982846	982913	orf19.3934	5_UTR	-0.580705895	0.380918537	-0.961624431	16.14759775
Ca21chr2	+	1516487	1516533	orf19.1889	5_UTR	-0.518962545	0.43881573	-0.957778275	7.667861333
Ca21chr1	+	2558242	2558394	orf19.1152	5_UTR	-3.335086554	-2.377537476	-0.957549079	5.51089492
Ca21chr3	-	85031	85863	orf19.5406	5_UTR	-1.882724161	-0.927241758	-0.955482403	27.57680935
Ca21chrR	+	1895264	1897042	rdn25	3_UTR	1.548188547	0.599947018	0.948241529	140.8899414
Ca21chr1	-	2553584	2553720	orf19.1155	5_UTR	-0.949006299	-0.007609693	-0.941396606	5.389388334
Ca21chrR	+	1439767	1440123	ntar_1322	5_UTR	-0.759158625	0.181805204	-0.94096383	5.567485806
Ca21chrR	+	36338	36751	orf19.7521	5_UTR	4.386303354	3.445959544	0.94034381	7.095721841
Ca21chr6	-	997381	999460	orf19.2135	3_UTR	1.100158817	0.162046497	0.938112321	48.49238291
Ca21chr1	-	1605010	1605072	orf19.4427	5_UTR	-0.297243059	0.640244482	-0.93748754	20.48184465
Ca21chr4	-	549179	549460	orf19.2735	5_UTR	0.232836775	1.168607426	-0.935770651	10.19286833
Ca21chrR	-	2157197	2157254	orf19.7585	5_UTR	-2.710625393	-1.775381072	-0.935244321	65.64686413
Ca21chr5	+	353182	353432	orf19.4153	5_UTR	-0.660492307	0.27014351	-0.930635818	5.089769836
Ca21chr1	-	1411045	1411539	orf19.6252	5_UTR	-0.819614813	0.110109409	-0.929724222	17.23441055
Ca21chr2	-	272822	272856	orf19.1460	3_UTR	-0.794348054	0.131927979	-0.926276033	6.570947516
Ca21chr1	-	722625	722668	orf19.3045	5_UTR	-1.371273236	-0.44955003	-0.921723205	10.11014606
Ca21chrR	+	1157944	1158019	orf19.5285	5_UTR	0.330360162	1.251466783	-0.921106621	151.7272768
Ca21chr2	-	906972	907140	orf19.4521	5_UTR	-0.526867743	0.392750416	-0.919618159	6.154427718
Ca21chrR	-	2043388	2043817	orf19.6601.1	3_UTR	-0.463857946	0.452865195	-0.916723141	18.07693659
Ca21chr6	-	702417	702701	orf19.5622	5_UTR	-0.666061029	0.246915741	-0.912976771	10.49792846
Ca21chr2	+	2120498	2120961	orf19.1750	5_UTR	0.74231889	-0.170237974	0.912556864	14.64744937
Ca21chr4	+	606557	606595	orf19.2699	5_UTR	-0.619535078	0.288356247	-0.907891324	9.677887653
Ca21chr2	-	301510	301526	orf19.1478	5_UTR	1.276041274	0.368995257	0.907046017	7.152445159
Ca21chr2	+	2196023	2196100	orf19.5343	3_UTR	0.882496548	-0.02229289	0.904789437	12.17396889
Ca21chr3	-	570073	570262	orf19.255	3_UTR	-0.571325497	-1.474612934	0.903287436	12.36635501
Ca21chr2	+	1678087	1678513	orf19.1352	5_UTR	-0.61187968	0.291368813	-0.903248493	18.13532151
Ca21chr1	+	67814	67843	orf19.6065	5_UTR	-0.587897176	0.314522674	-0.90241985	7.196084486
Ca21chr1	-	229789	230364	orf19.3302	5_UTR	-2.226467953	-1.325319392	-0.901148561	14.3224457
Ca21chr5	-	93595	93931	orf19.940	5_UTR	-0.911531593	-0.010388153	-0.90114344	9.473207196
Ca21chr1	+	291773	291859	orf19.3335	5_UTR	-1.060038542	-0.159097409	-0.900941133	47.52353225
Ca21chr7	-	256809	256968	orf19.6905	5_UTR	-1.512435638	-0.614318753	-0.898116885	8.347754693
Ca21chr1	+	1263826	1263886	orf19.2444	5_UTR	-0.637378708	0.257321548	-0.894700255	10.6940176
Ca21chr4	-	1106557	1106849	orf19.742	5_UTR	5.200980506	6.093086497	-0.892105991	5.126642273
Ca21chr2	-	1900949	1900984	orf19.4092	5_UTR	-0.77800006	0.112730014	-0.890730074	8.228914289
Ca21chr6	+	758963	759084	orf19.5723	3_UTR	0.600336383	1.490197819	-0.889861436	6.619974368
Ca21chr1	+	1939476	1939578	orf19.4751	3_UTR	-0.349445914	0.536872367	-0.886318281	19.68445678
Ca21chr4	+	949452	949499	orf19.3844	5_UTR	-0.542809287	0.340895873	-0.88370516	6.538555961
Ca21chr3	+	122579	122944	orf19.5387	3_UTR	0.930602164	0.0478607	0.882741464	24.33345584
Ca21chr2	-	1031797	1031983	orf19.3526	5_UTR	-1.955227916	-1.073845694	-0.881382221	17.46836654
Ca21chr6	+	30797	31164	orf19.1186	3_UTR	-0.379310555	0.501674219	-0.880984774	8.26888614
Ca21chr3	+	235898	236576	orf19.3153	5_UTR	-1.733297332	-0.852736079	-0.880561253	16.56673486
Ca21chr1	+	832129	832187	orf19.4468	5_UTR	-0.507129613	0.370324318	-0.877453931	22.65255309
Ca21chr1	-	994161	994444	orf19.764	3_UTR	0.441556297	-0.43429501	0.875851307	16.86703685
Ca21chr3	+	714072	714304	orf19.335	5_UTR	-1.727677014	-0.852528595	-0.875148419	6.541451499
Ca21chr7	-	377788	377976	orf19.6548	5_UTR	-0.581223171	0.29154171	-0.872764881	22.30459449
Ca21chr7	+	168672	168940	orf19.7032	3_UTR	0.897763304	0.02702566	0.870737645	6.006097225
Ca21chr7	+	730977	731670	orf19.1344	5_UTR	0.208791654	1.071120349	-0.862328695	7.292510557
Ca21chr5	+	607530	607671	orf19.4288	5_UTR	-1.277163668	-0.416214632	-0.860949035	5.081046329
Ca21chrR	-	387583	387635	orf19.2560	5_UTR	-0.862654067	-0.001753971	-0.860900097	5.680801963
Ca21chr3	-	1395624	1395860	orf19.7394	5_UTR	-0.746180771	0.114482131	-0.860662902	13.82448169
Ca21chr4	-	1004279	1004444	orf19.3815	5_UTR	-1.310363201	-0.449862284	-0.860500917	7.426879863
Ca21chr5	-	448570	448830	orf19.3171	5_UTR	-0.803053316	0.057054403	-0.86010772	36.50575803
Ca21chr1	+	1964855	1965097	orf19.4758	5_UTR	-0.693601199	0.164882055	-0.858483254	69.37498661
Ca21chr2	+	1968909	1969058	orf19.1392	5_UTR	-0.065556391	0.789555976	-0.855112368	7.571668946
Ca21chr6	-	417450	417587	orf19.3508	5_UTR	-0.972265846	-0.12002473	-0.852241117	5.564085579
Ca21chr3	-	565951	566008	orf19.251	5_UTR	1.588865918	2.439589542	-0.850723624	41.74228665
Ca21chr3	-	979050	979151	orf19.5920	5_UTR	-0.231472803	0.615610805	-0.847083609	22.54983809
Ca21chr3	+	198258	198711	orf19.2501	5_UTR	-0.335683622	0.509034249	-0.844717871	12.50153713
Ca21chr3	-	968867	969055	orf19.5917	3_UTR	-0.687996073	-1.530056468	0.842060395	9.639706342
Ca21chr1	+	2180919	2181077	orf19.4865	5_UTR	-1.078598946	-0.237217059	-0.841381887	7.564662866
Ca21chr4	+	41620	41650	orf19.5654	5_UTR	-0.715593942	0.12327961	-0.838873552	6.587166813
Ca21chr3	-	1441682	1441874	orf19.7401	5_UTR	-0.725931591	0.110582568	-0.836514159	5.02609654
Ca21chr1	-	515619	515634	orf19.2930	3_UTR	0.593467977	-0.24255775	0.836025727	5.592018442
Ca21chr5	+	991162	991304	orf19.3939	5_UTR	-0.985591777	-0.15063269	-0.834959086	5.724570806
Ca21chr7	-	263627	263897	orf19.6910	3_UTR	-0.294421657	0.540398384	-0.834820041	5.152152184
Ca21chrR	+	1976629	1976692	orf19.7326	3_UTR	-1.094857165	-0.260574347	-0.834282818	5.445985599
Ca21chr6	-	309368	309891	ntar_989	3_UTR	-0.359735016	-1.190648991	0.830913974	30.72181212
Ca21chr1	+	2199550	2199911	orf19.4871	5_UTR	-0.934685736	-0.108012101	-0.826673635	28.94691122
Ca21chr3	-	564305	564569	orf19.250	5_UTR	0.39784413	1.219665128	-0.821820998	44.83513123
Ca21chr2	-	1413267	1413598	orf19.2241	5_UTR	-1.728870804	-0.907566926	-0.821303879	9.017373724
Ca21chr5	+	881230	881300	orf19.3211	5_UTR	-0.828871929	-0.008930336	-0.819941593	12.30656247
Ca21chrR	-	743783	743855	orf19.2393	5_UTR	-1.433824714	-0.613971652	-0.819853062	9.076225537
Ca21chr4	+	294015	294334	orf19.4645	3_UTR	1.074943149	0.255664681	0.819278468	20.90626255
Ca21chr3	-	1538807	1539131	ntar_662	5_UTR	-0.252398442	0.566469054	-0.818867497	6.475356888
Ca21chrR	+	1284175	1285360	ntar_1295	3_UTR	-0.770615204	0.0469542	-0.817569405	17.52931843
Ca21chr1	+	2125968	2126017	orf19.4828	3_UTR	0.842312634	0.025297877	0.817014757	13.28910865
Ca21chrR	+	1308681	1308721	orf19.3867	5_UTR	0.105829198	-0.707983832	0.813813029	14.1321405
Ca21chr3	+	504601	504792	orf19.1614	5_UTR	-1.786403908	-0.974465337	-0.811938571	19.33350317
Ca21chr1	-	2375970	2376016	orf19.2351	5_UTR	-1.150491864	-0.339686391	-0.810805473	9.326259223
Ca21chrR	+	2229279	2229457	orf19.7625	5_UTR	-0.163842291	0.645894523	-0.809736814	25.27558059
Ca21chr3	-	416643	416815	orf19.1658	5_UTR	0.286571941	-0.52256314	0.809135082	7.828771221
Ca21chr2	-	987522	987984	orf19.155	5_UTR	-0.614864224	0.192710988	-0.807575212	11.6965149
Ca21chr5	+	1022541	1022724	orf19.3956	5_UTR	-1.622782694	-0.816440067	-0.806342627	5.855063176
Ca21chr5	-	477021	477263	orf19.4220	3_UTR	-0.477668037	0.327996053	-0.80566409	14.3031918
Ca21chr1	-	1187647	1187736	orf19.2485	5_UTR	-1.443599683	-0.639217691	-0.804381992	8.621916864
Ca21chr7	+	410720	411054	orf19.6529	5_UTR	-1.096397683	-0.293646868	-0.802750815	21.71082059
Ca21chrR	+	1095403	1095524	orf19.646	5_UTR	-0.863303434	-0.060714982	-0.802588452	155.2528295
Ca21chr4	-	500131	500291	orf19.2754	5_UTR	0.093177217	0.895682698	-0.802505481	11.54165592
Ca21chr5	-	354823	355210	orf19.6298	3_UTR	-0.215855049	0.58651361	-0.802368659	10.37582444
Ca21chrR	-	40228	40359	orf19.7520	5_UTR	0.270362962	1.071999975	-0.801637013	15.81096934
Ca21chr7	+	194541	195078	orf19.7021	5_UTR	-0.936546666	-0.134945284	-0.801601382	33.8920844
Ca21chr2	+	481329	481407	orf19.1566	5_UTR	-1.107423142	-0.309676075	-0.797747068	16.24909163
Ca21chr2	-	1076045	1076183	orf19.3553	3_UTR	-1.783207496	-0.985776238	-0.797431259	12.22732406
Ca21chr1	-	1377035	1377105	orf19.6265	3_UTR	-0.516027402	0.280745174	-0.796772576	110.3420534
Ca21chr1	+	2595123	2595378	orf19.5281	5_UTR	-0.513760754	0.281751574	-0.795512328	7.409816807
Ca21chr2	+	289361	289904	orf19.1471	5_UTR	-0.409968905	0.385236066	-0.795204971	92.23245657
Ca21chrR	+	2000142	2000399	orf19.7337	5_UTR	-0.944065936	-0.149525558	-0.794540378	6.780039307
Ca21chr7	-	652068	652138	orf19.5161	3_UTR	-0.41193483	0.382355272	-0.794290102	31.58267595
Ca21chr7	+	257888	257913	orf19.6906	5_UTR	-0.728318184	0.065636837	-0.79395502	38.0699187
Ca21chr1	-	2299716	2300031	orf19.4909.1	3_UTR	-0.419409049	0.373280108	-0.792689157	350
Ca21chr1	-	212268	212447	orf19.3297	3_UTR	-0.409753496	0.382783904	-0.7925374	13.74082416
Ca21chr3	+	1541642	1541742	orf19.6828.1	5_UTR	-0.250217154	0.541580103	-0.791797257	34.4433444
Ca21chr7	-	862918	862978	orf19.7187	5_UTR	-0.101198692	0.689503784	-0.790702476	16.06296747
Ca21chr1	-	2558369	2559261	orf19.1150.1	3_UTR	1.058699408	0.268066245	0.790633162	34.37328931
Ca21chr2	-	1253966	1254024	orf19.4102	3_UTR	-1.162079838	-0.37314378	-0.788936058	9.150832305
Ca21chr2	+	119781	119824	orf19.2055	5_UTR	-1.045794485	-0.257163813	-0.788630672	6.214725423
Ca21chrR	+	1282627	1283991	ntar_1295	5_UTR	-0.741546638	0.0469542	-0.788500838	16.3798128
Ca21chr1	-	3053446	3053518	orf19.5026	3_UTR	-0.200340414	-0.988767551	0.788427137	5.616957809
Ca21chr4	+	345803	345916	orf19.4620	3_UTR	-0.547827362	0.238428418	-0.786255779	16.47728523
Ca21chr2	+	1611606	1611798	orf19.2192	3_UTR	1.308344189	0.522566648	0.785777541	14.1564681
Ca21chr5	+	913787	913852	orf19.1279	5_UTR	-0.387598526	0.398132613	-0.785731139	18.49703848
Ca21chrR	+	340825	341035	orf19.2531	5_UTR	-1.872871373	-1.088651946	-0.784219427	19.9555375
Ca21chr1	-	1278550	1278632	orf19.2435	3_UTR	-0.819996641	-0.038058919	-0.781937722	27.97874169
Ca21chr3	+	1622116	1622370	orf19.6791	5_UTR	-0.638987512	0.14209961	-0.781087122	28.50626858
Ca21chr2	-	867032	867576	ntar_361	5_UTR	-0.919366039	-1.698928489	0.77956245	18.12064829
Ca21chr7	+	657807	658047	orf19.5158	5_UTR	-0.492914663	0.285755096	-0.778669759	13.04194275
Ca21chr3	-	804305	804619	orf19.6931	3_UTR	-0.746342681	0.03185572	-0.778198401	7.275163915
Ca21chr4	+	645812	645891	orf19.2682	3_UTR	0.375002283	-0.402202622	0.777204905	7.603070395
Ca21chr1	+	1650259	1650560	orf19.2782	3_UTR	-0.676778458	0.099526329	-0.776304787	6.052447424
Ca21chr2	+	529017	529139	orf19.1588	5_UTR	-0.48847981	0.287388176	-0.775867986	8.102744718
Ca21chr2	+	1746941	1747032	orf19.3618	5_UTR	-1.644461901	-0.869001416	-0.775460485	11.63123962
Ca21chr1	+	2476545	2476812	orf19.674	5_UTR	-0.695708186	0.079407035	-0.775115221	5.150410734
Ca21chr2	-	376460	376731	orf19.1510	5_UTR	-0.144004814	0.629838882	-0.773843697	13.97958751
Ca21chr5	+	611238	611365	orf19.4290	5_UTR	-0.266919317	0.506480062	-0.773399379	32.4663346
Ca21chr1	-	1672966	1673221	orf19.1229	5_UTR	-0.787542876	-0.016447587	-0.771095289	7.424250992
Ca21chrR	+	1609082	1609237	orf19.6126	5_UTR	-0.564168105	0.205262037	-0.769430141	23.3151467
Ca21chr6	-	310072	310568	ntar_989	5_UTR	-0.421898183	-1.190648991	0.768750807	18.10206399
Ca21chr3	+	1761423	1761920	orf19.6713	5_UTR	-1.218984619	-0.450393653	-0.768590966	16.6321944
Ca21chr4	-	1237945	1238052	orf19.1247	5_UTR	-0.988795374	-0.221158512	-0.767636863	6.468423632
Ca21chr1	+	1222577	1222663	orf19.2461	3_UTR	0.922439658	1.689826894	-0.767387235	5.054830727
Ca21chr4	-	138779	139215	orf19.4163	5_UTR	-0.521888635	0.245140236	-0.767028871	14.76171675
Ca21chr2	+	964910	965501	orf19.4488	5_UTR	0.260047751	-0.505677849	0.7657256	36.24227734
Ca21chr4	+	1158811	1159048	orf19.1789.1	5_UTR	-0.924294226	-0.161900346	-0.76239388	11.15027822
Ca21chr2	-	1853559	1853853	orf19.198	5_UTR	-1.026404314	-0.266908519	-0.759495795	39.54879855
Ca21chr6	-	919495	919609	orf19.74	5_UTR	-0.896917788	-0.142684013	-0.754233775	5.106034662
Ca21chr1	+	2512670	2513100	ntar_237	3_UTR	0.667652924	-0.086528805	0.75418173	7.170334545
Ca21chr1	+	2746814	2746929	orf19.3757	5_UTR	-0.451465414	0.302506729	-0.753972143	141.6086806
Ca21chr5	-	789260	790056	orf19.6660	5_UTR	-1.860207723	-2.613448012	0.753240289	15.32984578
Ca21chr1	+	1244534	1244695	orf19.2454	5_UTR	0.217374431	0.968749453	-0.751375022	14.81547185
Ca21chr1	+	1397888	1398249	orf19.6257	5_UTR	-0.486827383	0.26451276	-0.751340143	10.15727652
Ca21chr2	-	592988	593023	orf19.5806	5_UTR	-1.080246568	-0.331102309	-0.749144259	74.75567096
Ca21chr2	+	478523	478693	orf19.1564	5_UTR	-0.307880697	-1.056170688	0.748289991	45.20619084
Ca21chrR	-	638527	638698	orf19.2837	5_UTR	0.375576948	1.122826451	-0.747249503	5.390962423
Ca21chrR	-	1911419	1911455	orf19.7286	5_UTR	-0.856685109	-0.109622246	-0.747062864	6.5071851
Ca21chr6	-	392047	392083	orf19.3392	3_UTR	0.238302732	0.98278774	-0.744485008	8.245187472
Ca21chrR	-	614527	614742	orf19.2826	5_UTR	-0.904552844	-0.160529002	-0.744023842	8.057187648
Ca21chr1	-	2539097	2539344	orf19.1163	3_UTR	0.568642698	-0.175174657	0.743817354	5.236126105
Ca21chr2	+	1579524	1579918	orf19.2209	3_UTR	1.541177644	0.797962048	0.743215597	24.31981141
Ca21chr2	+	429180	429418	orf19.1534	3_UTR	1.161188251	0.418921683	0.742266567	7.460238447
Ca21chr6	-	85592	86153	orf19.4212	5_UTR	-5.583409057	-4.841150561	-0.742258496	5.855849873
Ca21chr2	-	597149	597296	orf19.5805	5_UTR	-0.723958726	-1.465870813	0.741912087	9.634458671
Ca21chr1	-	1180921	1181017	orf19.2489	5_UTR	-1.228506211	-0.487932508	-0.740573703	16.86597065
Ca21chr7	-	627320	627536	orf19.5171	5_UTR	-0.700183552	0.039132123	-0.739315675	27.70043366
Ca21chr3	-	840905	841186	orf19.2805	3_UTR	0.801755004	0.065048859	0.736706146	5.534195955
Ca21chr1	+	54444	55389	orf19.6072	3_UTR	-0.376930524	0.359055423	-0.735985947	46.8825098
Ca21chrR	+	1985113	1985194	orf19.7332	5_UTR	-1.239504551	-0.505412027	-0.734092525	12.67923698
Ca21chr1	+	2811829	2812002	orf19.4921.1	5_UTR	-2.473712779	-1.739950842	-0.733761938	24.0135963
Ca21chr7	-	932681	932706	orf19.7141	3_UTR	-0.032860141	-0.761505795	0.728645655	5.620667149
Ca21chr1	+	1645	2050	ntar_3	5_UTR	-0.410419616	-1.138302455	0.727882839	17.13360106
Ca21chr4	-	595868	596084	orf19.2709	3_UTR	-1.120591418	-0.392890422	-0.727700996	26.45806796
Ca21chr1	-	2168520	2168979	orf19.4857	5_UTR	-1.856414118	-1.128978771	-0.727435347	13.70967632
Ca21chr4	+	420922	421117	orf19.4579	5_UTR	-0.214305615	0.51178764	-0.726093256	19.70020129
Ca21chr1	-	390817	390970	orf19.4534	5_UTR	-1.322524529	-0.596444968	-0.726079561	7.487658837
Ca21chr3	-	740762	741071	orf19.346	5_UTR	-0.422311111	0.3035806	-0.725891711	24.17153718
Ca21chr1	-	2866591	2866743	orf19.4940	3_UTR	-1.799070464	-2.524801867	0.725731402	8.325399517
Ca21chr4	-	886702	886782	orf19.5294	5_UTR	-0.299886577	0.425229473	-0.72511605	31.9775566
Ca21chr7	-	245096	245476	orf19.6898.1	3_UTR	-0.252882947	0.47207094	-0.724953887	60.35026606
Ca21chr1	-	193412	193726	orf19.6010	5_UTR	-0.921397993	-0.196470057	-0.724927936	22.84374972
Ca21chrR	+	1682432	1682628	orf19.3704.1	3_UTR	-0.156030048	0.56758923	-0.723619277	19.38462763
Ca21chr1	+	2981440	2981614	orf19.4993	5_UTR	-0.766603063	-0.045536217	-0.721066847	13.66231357
Ca21chrR	-	1162553	1162695	orf19.3516	3_UTR	-0.469904361	0.248854941	-0.718759302	9.705569384
Ca21chr3	+	238734	238970	orf19.3153	3_UTR	-0.134491385	-0.852736079	0.718244694	7.839375315
Ca21chr1	+	3074049	3074224	orf19.5032	5_UTR	-1.135016326	-0.416864528	-0.718151798	68.61861705
Ca21chr2	+	1468381	1468474	orf19.2276	5_UTR	-0.743988751	-0.02611002	-0.717878731	31.79211908
Ca21chr1	-	1641901	1642066	orf19.2786	3_UTR	0.560630007	-0.156870115	0.717500122	6.934610611
Ca21chr1	-	1277568	1277841	orf19.2436	5_UTR	-0.681006581	0.036352979	-0.717359559	5.145711059
Ca21chr3	+	211880	211941	orf19.2507	5_UTR	-1.273111151	-0.55691905	-0.716192101	14.85575673
Ca21chr2	-	2091411	2091745	orf19.1764	5_UTR	-0.969880312	-0.254042482	-0.715837829	41.06811174
Ca21chr6	+	332451	332726	orf19.3426	3_UTR	-0.496680382	0.218967531	-0.715647913	350
Ca21chr5	-	29662	29785	orf19.979	5_UTR	-0.378116765	0.335891533	-0.714008298	36.82531442
Ca21chr3	+	1074952	1075121	orf19.5968	5_UTR	-0.71928191	-0.00544105	-0.71384086	33.56106784
Ca21chr1	-	2919892	2920186	orf19.4966	3_UTR	0.50889202	-0.204898162	0.713790182	17.53137076
Ca21chr7	-	552468	552637	orf19.6452	3_UTR	-0.193717099	0.519677076	-0.713394176	26.03929036
Ca21chr2	+	423998	424448	orf19.1532	3_UTR	-0.78079173	-0.067589769	-0.713201962	10.07055383
Ca21chr3	-	115301	115834	orf19.5389	5_UTR	-1.26476231	-0.554205528	-0.710556782	8.46774988
Ca21chr1	+	473448	474071	ntar_46	3_UTR	-0.631618554	0.07867909	-0.710297644	13.68679597
Ca21chr5	-	947363	947417	orf19.3911	5_UTR	0.092221831	0.802451776	-0.710229946	88.05674439
Ca21chr2	-	217357	217744	ntar_304	3_UTR	0.341483749	-0.36772258	0.709206329	5.452403359
Ca21chr1	-	222078	222102	orf19.3300	5_UTR	-0.05162319	-0.760828169	0.709204979	7.361564827
Ca21chr7	+	390088	390348	orf19.6539	5_UTR	-1.192677706	-0.485705937	-0.706971769	35.05025801
Ca21chr1	-	391076	391262	orf19.4533	3_UTR	0.175278297	-0.53094069	0.706218987	5.236271449
Ca21chr4	-	597369	597406	orf19.2709	5_UTR	-1.098877521	-0.392890422	-0.705987099	23.16488302
Ca21chr2	+	1248635	1248732	orf19.4107	5_UTR	-0.842228204	-0.136368362	-0.705859842	24.97907706
Ca21chr4	+	1301408	1302002	orf19.1275	5_UTR	-1.86006695	-1.155205501	-0.704861449	9.784378235
Ca21chr2	-	429228	429649	orf19.1535	3_UTR	0.560001519	-0.144439194	0.704440713	6.343875209
Ca21chr1	+	3106558	3106769	orf19.7216	3_UTR	-0.625453181	0.078805375	-0.704258556	10.62020839
Ca21chr4	+	411703	411776	orf19.4587	3_UTR	-1.400019451	-0.69579961	-0.704219841	6.987912993
Ca21chr4	-	1177570	1178442	orf19.1797	5_UTR	-1.178170683	-0.475290323	-0.70288036	11.20631126
Ca21chr4	-	907124	907402	orf19.1426	5_UTR	-0.45020868	0.251795112	-0.702003792	16.72627898
Ca21chrR	+	154603	155338	orf19.7466	5_UTR	0.013110328	0.713350048	-0.70023972	70.89024487
Ca21chr4	+	697401	697816	orf19.1440	5_UTR	1.241141031	0.542482864	0.698658167	7.230635042
Ca21chrR	-	76708	77003	orf19.7502	5_UTR	-0.039280653	0.658695973	-0.697976627	62.0014544
Ca21chr5	-	1165873	1165959	orf19.4035	3_UTR	-0.258640668	0.438843147	-0.697483815	5.265313265
Ca21chr2	-	1652256	1652438	orf19.2170	5_UTR	-1.351829818	-0.655146243	-0.696683576	6.53290837
Ca21chr4	-	317039	317231	orf19.4631	3_UTR	-1.492692354	-0.796089019	-0.696603335	6.697049873
Ca21chr3	+	44953	45114	orf19.5437	5_UTR	-0.482535825	0.211249405	-0.69378523	18.35766177
Ca21chr1	-	793653	794208	orf19.1031	5_UTR	-0.469850599	0.222631604	-0.692482203	17.01508121
Ca21chr1	-	796894	796938	orf19.1030	5_UTR	-1.508923293	-0.816688165	-0.692235127	8.171003471
Ca21chr2	-	1801744	1801837	orf19.220	5_UTR	-1.830657618	-1.138545506	-0.692112111	26.68937861
Ca21chrR	+	1096647	1096787	orf19.646	3_UTR	-0.752195157	-0.060714982	-0.691480175	87.43640906
Ca21chr7	+	852981	853152	orf19.7196	5_UTR	-1.072979315	-0.381668769	-0.691310546	13.18797085
Ca21chr4	+	1506991	1507274	orf19.3133	5_UTR	-0.111329025	0.579549144	-0.69087817	44.41656331
Ca21chrR	+	1249892	1250032	orf19.458.1	3_UTR	-1.05738246	-0.367305601	-0.690076858	5.26943966
Ca21chr3	+	1226517	1226769	orf19.6984	5_UTR	-1.08797078	-0.398197014	-0.689773766	5.437240789
Ca21chr3	-	303622	303891	orf19.1710	5_UTR	-0.254836118	0.434409618	-0.689245736	59.61994783
Ca21chr7	-	798694	798896	orf19.6691	5_UTR	-0.779226767	-0.090922161	-0.688304606	7.308287963
Ca21chr6	-	46684	46900	orf19.1190	5_UTR	-0.931205354	-0.243232295	-0.687973058	7.304586466
Ca21chr3	-	794437	794557	ntar_597	5_UTR	-0.997676214	-0.311811639	-0.685864575	12.84339071
Ca21chrR	+	49543	49654	orf19.7514	5_UTR	-1.388027772	-0.703275183	-0.684752589	7.767718137
Ca21chr5	-	861383	861837	orf19.3219	5_UTR	-0.05738246	0.626894595	-0.684277055	8.493207714
Ca21chr4	-	104302	104421	orf19.4183	3_UTR	0.115563894	-0.567521784	0.683085677	6.237604285
Ca21chr1	+	1551742	1551790	orf19.4444	5_UTR	0.18453252	0.866860629	-0.682328109	10.52285549
Ca21chr3	-	541086	541299	orf19.238	5_UTR	0.324091328	1.006177666	-0.682086338	64.01007634
Ca21chr6	+	134058	134313	orf19.3649	5_UTR	-1.134458683	-0.452860894	-0.681597789	8.942769903
Ca21chr1	-	1978894	1979093	orf19.4765	5_UTR	-0.710342079	-0.029338161	-0.681003917	9.644106133
Ca21chr3	-	696706	696998	orf19.329	3_UTR	0.009386552	-0.66999837	0.679384923	10.22254867
Ca21chrR	+	1547572	1547992	orf19.1813	5_UTR	-0.953806056	-0.275135986	-0.67867007	11.26267495
Ca21chrR	+	2041638	2042002	ntar_1386	5_UTR	0.269118365	-0.40885483	0.677973195	5.811820889
Ca21chr2	-	954020	954234	orf19.4495	5_UTR	-0.332403228	0.345480417	-0.677883645	46.69138372
Ca21chr2	+	791026	791078	orf19.847	5_UTR	-0.555984676	0.121443282	-0.677427957	6.907320427
Ca21chr5	-	429049	429194	orf19.3181.1	5_UTR	-0.682986945	-0.006429277	-0.676557668	5.838488601
Ca21chr1	+	523880	524029	orf19.2937	5_UTR	-0.160172073	0.515867363	-0.676039436	45.57047697
Ca21chr1	+	2475428	2475596	orf19.675	5_UTR	0.15344643	0.829207247	-0.675760818	18.36348109
Ca21chr1	+	2330036	2330254	orf19.997	5_UTR	-0.493636445	0.181947874	-0.675584319	34.28745129
Ca21chr3	+	274393	274598	orf19.1723	5_UTR	0.359635404	1.035048827	-0.675413423	5.668263967
Ca21chr2	+	356077	356130	orf19.1502	5_UTR	-1.355397935	-0.680330047	-0.675067887	5.719517774
Ca21chrR	+	734289	734583	orf19.2397	5_UTR	0.461757653	1.136249876	-0.674492224	45.32365124
Ca21chr3	-	233669	233900	orf19.158	5_UTR	-0.763391241	-0.089559185	-0.673832057	11.39739062
Ca21chr1	+	2282064	2282360	orf19.4903	5_UTR	-0.824721703	-0.151150432	-0.673571271	6.394377447
Ca21chr1	-	3040359	3040408	orf19.5021	5_UTR	0.010826096	0.683149426	-0.67232333	15.39890758
Ca21chrR	-	165691	165839	orf19.7460	3_UTR	-0.465725306	0.205817878	-0.671543184	5.077722357
Ca21chr3	-	861888	862275	orf19.5855	5_UTR	-1.085622643	-0.414764522	-0.67085812	14.45521828
Ca21chr3	-	1520341	1520430	orf19.7454	5_UTR	-1.296169319	-0.625528198	-0.670641122	17.39343626
Ca21chr7	+	369893	370381	orf19.6554	5_UTR	-1.043532481	-0.373172869	-0.670359612	5.664561191
Ca21chr1	+	2542103	2542331	orf19.1161	5_UTR	-0.492220202	0.177408177	-0.669628379	6.119569895
Ca21chr4	-	515621	515886	orf19.2749	5_UTR	-1.285753734	-0.616200379	-0.669553355	6.439339098
Ca21chr2	-	1639849	1640343	orf19.2178	5_UTR	-0.879521198	-0.210067664	-0.669453535	29.53575098
Ca21chr3	-	568052	568221	orf19.252	5_UTR	0.302889236	0.972240226	-0.66935099	10.01662871
Ca21chr3	-	1154045	1154108	orf19.6002	5_UTR	-0.901415916	-0.233239128	-0.668176788	85.54938844
Ca21chr3	-	673373	673798	orf19.315	3_UTR	0.384184522	-0.282532502	0.666717025	19.40818307
Ca21chr6	-	354963	356189	ntar_995	3_UTR	1.040051691	1.706688365	-0.666636673	8.005710975
Ca21chr6	+	238319	238448	orf19.131.2	3_UTR	-0.484082877	0.181782022	-0.665864898	17.28065759
Ca21chr6	-	776770	776849	orf19.5734	5_UTR	-1.067799076	-0.401942444	-0.665856632	5.016976626
Ca21chr5	-	542776	543083	orf19.4255	5_UTR	0.844642381	1.50918406	-0.664541679	18.83303542
Ca21chr5	-	557443	557646	orf19.4262	3_UTR	-0.368807268	-1.032792881	0.663985612	10.6399594
Ca21chr1	-	2019471	2019674	orf19.4777	5_UTR	-0.839606666	-1.50255928	0.662952613	11.30063664
Ca21chr3	+	1765389	1765415	orf19.6710	5_UTR	0.07867909	-0.583952288	0.662631378	5.082057552
Ca21chr2	+	1106030	1106692	orf19.3569	5_UTR	-0.755873906	-0.093552789	-0.662321117	7.262682309
Ca21chrR	+	1845289	1845374	orf19.6423	5_UTR	-0.742286398	-0.081885496	-0.660400902	5.17642098
Ca21chr4	-	1419782	1419898	orf19.2895	3_UTR	-0.541994435	0.118329383	-0.660323819	21.0931558
Ca21chr5	-	1025234	1025338	orf19.3957	5_UTR	-0.741815865	-0.081593523	-0.660222342	28.70978659
Ca21chr4	+	1514920	1514960	orf19.3129	5_UTR	-0.69481238	-0.035243071	-0.65956931	5.734310619
Ca21chrR	+	1422562	1424679	ntar_1318	3_UTR	0.06584626	0.725401978	-0.659555718	132.2736886
Ca21chrR	-	1120442	1120537	orf19.637	5_UTR	-0.43620843	0.222943087	-0.659151517	9.897770138
Ca21chrR	-	1426317	1426481	orf19.698	5_UTR	-0.725729855	-0.066886583	-0.658843272	15.39666316
Ca21chr7	-	213745	214244	orf19.7012	3_UTR	0.026158236	0.684138675	-0.657980439	12.98352448
Ca21chr7	-	815016	815073	orf19.6701	5_UTR	-0.75464793	-0.096849061	-0.657798869	16.55728506
Ca21chr3	-	991525	991860	orf19.5927	3_UTR	-0.349281226	0.307553726	-0.656834951	350
Ca21chr1	-	2467032	2467311	orf19.681	5_UTR	-1.194199149	-0.538014242	-0.656184907	6.699366995
Ca21chr5	+	916681	916884	orf19.3893	5_UTR	-1.36165669	-0.70550559	-0.6561511	10.3252256
Ca21chr3	-	1030652	1030735	orf19.5949	3_UTR	0.792240935	0.136676957	0.655563978	69.71529336
Ca21chr6	+	674186	674327	orf19.5607	5_UTR	-0.530836645	0.124726872	-0.655563517	7.102357079
Ca21chr5	+	816336	816609	orf19.6680	5_UTR	-0.770501312	-0.116788178	-0.653713134	5.833661176
Ca21chr1	+	2022384	2022557	orf19.4778	3_UTR	-0.341442369	-0.994848166	0.653405797	5.402808642
Ca21chr3	+	1323416	1323801	orf19.7370	5_UTR	-1.062120379	-0.408796697	-0.653323681	5.274758414
Ca21chrR	+	489927	490319	orf19.3751	5_UTR	-0.326317467	0.32610968	-0.652427147	6.698290506
Ca21chr2	-	1615450	1615541	orf19.2187	3_UTR	0.674512145	0.022109994	0.652402151	5.535959331
Ca21chr1	-	1098638	1099123	orf19.446.1	5_UTR	-0.123689328	0.528002635	-0.651691963	52.62455961
Ca21chrR	-	913875	914135	orf19.489	5_UTR	0.329251325	0.980685581	-0.651434257	11.8147407
Ca21chr1	+	2138382	2138458	orf19.4836	3_UTR	-0.594188922	0.057216278	-0.651405201	7.728713347
Ca21chr7	+	658567	658725	orf19.5158	3_UTR	-0.365504755	0.285755096	-0.651259851	5.361216829
Ca21chr1	+	1103933	1104072	orf19.443	3_UTR	-0.802453104	-0.151358608	-0.651094496	6.690694328
Ca21chr5	-	347709	347918	orf19.4152	3_UTR	0.473648155	-0.176547464	0.650195619	225.9391088
Ca21chrR	-	1156495	1156622	orf19.5286	5_UTR	0.143359289	0.793423507	-0.650064218	20.88568313
Ca21chr3	-	865681	865734	orf19.5858	5_UTR	-0.559585521	0.089798604	-0.649384125	59.81886176
Ca21chr1	+	528014	528082	orf19.2940	5_UTR	-0.624642959	0.024548288	-0.649191247	5.038116024
Ca21chr1	-	3107871	3107884	orf19.7217	5_UTR	-0.708139316	-0.059606613	-0.648532703	32.92260849
Ca21chr2	+	350120	350730	orf19.1499	5_UTR	-0.401716968	0.246483397	-0.648200365	6.409963765
Ca21chr5	-	600619	600845	orf19.4283	3_UTR	0.406109699	-0.241500877	0.647610576	49.51371284
Ca21chr6	+	953484	953696	orf19.1089	5_UTR	-0.043750594	0.603384712	-0.647135307	7.731004364
Ca21chr2	-	1039734	1039990	orf19.3530	5_UTR	-0.596673102	0.049985781	-0.646658883	19.17813128
Ca21chr1	-	486513	486642	orf19.3689	5_UTR	-0.743273869	-0.096723777	-0.646550092	5.067959442
Ca21chr1	-	674767	675144	orf19.3014	3_UTR	-0.31826634	0.327859323	-0.646125663	75.33903927
Ca21chrR	+	2216391	2216558	orf19.7615	5_UTR	-0.211062131	0.434505371	-0.645567502	6.678549215
Ca21chr4	+	63468	63560	orf19.5669	5_UTR	0.175565144	0.821053033	-0.64548789	10.9115696
Ca21chr1	+	2236338	2236379	orf19.4885	5_UTR	-0.308550534	0.336915655	-0.64546619	85.51870319
Ca21chr1	-	3061366	3061541	orf19.5027	3_UTR	-0.710496942	-0.065380344	-0.645116598	10.92298001
Ca21chr6	+	350491	350705	orf19.3419	5_UTR	-1.594703425	-0.950101937	-0.644601488	36.19727011
Ca21chr2	+	2030706	2031300	orf19.1358	5_UTR	-1.005741476	-0.362004953	-0.643736524	161.9483054
Ca21chr1	+	465099	465661	orf19.3680	5_UTR	-0.584242006	0.059196967	-0.643438973	8.576368682
Ca21chr1	-	541584	541778	orf19.2947	3_UTR	-3.77150638	-3.128259856	-0.643246524	5.328437868
Ca21chrR	-	1734248	1735236	ntar_1355	3_UTR	-0.270168676	-0.912184544	0.642015869	10.25109861
Ca21chr4	-	706652	706878	orf19.3363	5_UTR	2.539829937	1.898290378	0.641539559	8.989303435
Ca21chr4	-	1529616	1529657	orf19.3126	5_UTR	-0.676496608	-0.035265705	-0.641230903	22.26354259
Ca21chr1	+	2722253	2722960	orf19.3767	5_UTR	-0.009581739	0.630942799	-0.640524538	13.16444475
Ca21chr2	-	547559	547743	orf19.5832	5_UTR	-1.518176537	-0.878524682	-0.639651854	138.3460173
Ca21chr2	-	2054704	2054822	orf19.1779	5_UTR	-0.73097626	-0.091831947	-0.639144313	38.94805014
Ca21chr5	+	1165942	1166024	orf19.4032	3_UTR	-0.765403357	-0.127198789	-0.638204568	8.521839861
Ca21chr2	-	2138455	2138671	orf19.1742	5_UTR	-0.273515891	0.36467367	-0.63818956	5.246200237
Ca21chr2	-	1099030	1099094	orf19.3564	5_UTR	-1.02175855	-0.384659209	-0.637099341	6.527676799
Ca21chr4	-	120396	120573	orf19.4172	5_UTR	-1.143970145	-0.507311757	-0.636658388	9.205289561
Ca21chr3	-	145927	145992	orf19.5378	5_UTR	-0.565254433	0.071115935	-0.636370369	21.27335042
Ca21chr2	+	1155506	1155706	orf19.6875	3_UTR	0.258590912	-0.376371394	0.634962306	11.090865
Ca21chrR	+	331883	332029	orf19.2525	5_UTR	-0.744998138	-0.111144675	-0.633853463	9.607727019
Ca21chr4	+	689442	689599	orf19.2664	3_UTR	-1.006756387	-0.373250312	-0.633506074	5.560328468
Ca21chrR	+	1322818	1322921	orf19.3873	5_UTR	-0.145066862	0.48785989	-0.632926752	17.42505072
Ca21chrR	-	1388175	1388210	orf19.717	5_UTR	-0.170514698	0.461896021	-0.632410719	23.55862604
Ca21chr2	+	1457791	1457876	orf19.2269	5_UTR	-0.003289757	0.628881801	-0.632171558	13.68196253
Ca21chrR	-	979777	980023	orf19.532	5_UTR	2.483817215	3.114223025	-0.63040581	13.53010953
Ca21chr3	-	377818	378084	orf19.1671	5_UTR	-0.058983675	0.571367318	-0.630350994	38.3707591
Ca21chr7	-	751270	752127	orf19.1334	5_UTR	-0.7392065	-0.111780568	-0.627425931	11.79452987
Ca21chrR	-	371057	371126	orf19.2551	5_UTR	-0.669294931	-0.04263566	-0.626659271	26.75115193
Ca21chr7	+	406542	406703	orf19.6531	5_UTR	-0.4796619	0.145900781	-0.625562681	33.46138233
Ca21chr3	-	1695350	1695448	orf19.6752	3_UTR	0.84998185	0.224926092	0.625055758	22.73815684
Ca21chr4	-	445654	445801	orf19.4565	5_UTR	-0.37728365	0.247025295	-0.624308945	36.33029684
Ca21chr6	-	519055	519178	orf19.5519	5_UTR	-1.789449254	-1.165401984	-0.62404727	6.320952852
Ca21chr1	+	2132245	2132387	orf19.4833	5_UTR	0.532429441	1.156301596	-0.623872156	5.53098364
Ca21chr3	+	1305752	1306202	orf19.7363	5_UTR	-0.519601896	0.103963378	-0.623565274	9.674583337
Ca21chr6	+	8852	10275	ntar_967	3_UTR	-0.831872748	-1.454794288	0.62292154	23.46867346
Ca21chr2	-	564636	564698	orf19.5823	5_UTR	-0.342505916	0.280304749	-0.622810666	21.58597598
Ca21chr6	+	566415	566542	orf19.5544	3_UTR	0.384455099	-0.236928379	0.621383478	23.32939733
Ca21chr1	-	2064663	2064963	orf19.4798	5_UTR	-0.48635915	0.13336343	-0.61972258	7.907297583
Ca21chr1	+	1913779	1913993	orf19.4736	3_UTR	0.701864582	0.082376254	0.619488328	7.324773374
Ca21chr2	+	1160065	1160245	orf19.6877	3_UTR	0.144532656	-0.473953451	0.618486107	10.38403943
Ca21chr1	-	2788210	2789003	orf19.6343	5_UTR	-0.360368991	0.257597242	-0.617966233	8.918155017
Ca21chrR	+	1921736	1922499	ntar_1369	5_UTR	-0.373409953	-0.991293269	0.617883316	9.433877883
Ca21chrR	-	522633	523087	orf19.3734	5_UTR	-0.905379366	-0.28752908	-0.617850286	8.760453132
Ca21chr1	-	2389730	2389951	orf19.2341	5_UTR	-0.348588615	0.269045272	-0.617633887	14.40313324
Ca21chr3	+	1036618	1037174	ntar_606	5_UTR	-0.271692535	0.345932555	-0.617625089	12.34838655
Ca21chrR	+	2099832	2100852	orf19.7558	5_UTR	-0.751627179	-0.134114658	-0.617512521	47.17863013
Ca21chrR	+	554017	554558	orf19.175	3_UTR	0.424820467	-0.192110284	0.616930751	8.256819059
Ca21chr5	+	742827	742855	orf19.2651	5_UTR	-1.306295757	-0.689683767	-0.61661199	22.35793439
Ca21chr4	-	1186102	1186164	orf19.1799	5_UTR	-0.283586495	-0.900028547	0.616442052	7.677018043
Ca21chr2	+	1272620	1272674	orf19.5486.1	3_UTR	-0.55524639	0.060786668	-0.616033058	8.462994203
Ca21chr2	+	2179529	2179943	ntar_515	3_UTR	0.728164303	0.112542542	0.615621762	49.66810587
Ca21chr4	-	334971	335039	orf19.4624	3_UTR	-0.178923441	0.436383123	-0.615306565	43.81970465
Ca21chrR	+	1035891	1036064	orf19.6314	5_UTR	-0.631004234	-0.015721637	-0.615282596	14.9649618
Ca21chr5	+	564942	565077	orf19.4265	5_UTR	-0.924357041	-0.309853725	-0.614503316	5.668203163
Ca21chr2	-	1593203	1593350	orf19.2199	3_UTR	-0.089091319	0.525378013	-0.614469332	6.121592149
Ca21chrR	+	1775494	1775722	orf19.6376	3_UTR	1.018635407	0.406237671	0.612397736	8.019881084
Ca21chr3	+	1616370	1616647	orf19.6794	5_UTR	-0.461738932	0.150535972	-0.612274903	85.2885373
Ca21chr5	+	709445	709993	orf19.4347	5_UTR	0.503928773	-0.108076586	0.612005359	12.40475765
Ca21chr4	+	41390	41474	orf19.5653	3_UTR	-0.160525679	0.450074565	-0.610600243	141.7107699
Ca21chr5	-	1025619	1025692	orf19.3959	3_UTR	0.769780943	0.159540906	0.610240037	7.807744996
Ca21chr4	+	480558	480634	orf19.2765	5_UTR	-1.389131836	-0.778909653	-0.610222183	70.4470105
Ca21chr7	-	730212	730623	ntar_1138	5_UTR	1.200268749	1.810310248	-0.610041499	5.574924371
Ca21chr4	-	1321459	1322253	ntar_823	5_UTR	-2.474368231	-1.864737382	-0.609630849	6.84580199
Ca21chrR	-	1809492	1809537	orf19.6403.1	5_UTR	0.023236	0.632725889	-0.609489889	70.30300497
Ca21chrR	+	831797	831859	orf19.4371	5_UTR	0.049916443	0.659266952	-0.609350509	81.8943929
Ca21chr2	-	198416	198938	orf19.2005	5_UTR	-1.058804535	-0.450505353	-0.608299182	13.91681389
Ca21chr1	-	230682	231303	ntar_18	3_UTR	-1.200668336	-0.592419735	-0.608248601	14.09275104
Ca21chr4	-	347100	347338	orf19.4618	5_UTR	-1.172976613	-0.565042893	-0.60793372	149.8887575
Ca21chr1	+	1484787	1484829	orf19.6213	5_UTR	-0.53922333	0.068196897	-0.607420227	15.08305803
Ca21chr7	+	128981	129227	orf19.7049	5_UTR	0.681385377	1.288575486	-0.607190109	62.78467346
Ca21chr3	+	232356	232751	ntar_539	5_UTR	0.389098087	-0.217847132	0.606945219	14.0283804
Ca21chrR	-	38892	39000	orf19.7520	3_UTR	0.465357526	1.071999975	-0.606642449	5.900834675
Ca21chr4	-	460800	461031	orf19.2770.1	3_UTR	-0.734089377	-0.127492006	-0.606597371	87.9429074
Ca21chr6	-	79836	80230	orf19.4213	3_UTR	-0.536429199	0.070059925	-0.606489124	6.55694066
Ca21chr2	-	2165323	2165452	orf19.5322	3_UTR	-0.502906881	0.103340421	-0.606247301	5.12497437
Ca21chrR	+	619695	619846	orf19.2828	3_UTR	0.501390517	-0.104458902	0.605849419	8.03652843
Ca21chrR	+	953712	953805	orf19.514	5_UTR	-0.514954003	0.090539457	-0.60549346	14.93684176
Ca21chr1	-	2398374	2398444	orf19.2335	5_UTR	-0.612443475	-0.006975945	-0.60546753	6.691627592
Ca21chr6	+	156922	158330	orf19.3642	5_UTR	-1.106830394	-0.501553214	-0.605277179	80.98136638
Ca21chr3	+	1243861	1244182	orf19.6991	3_UTR	0.447100967	-0.158100626	0.605201593	50.05136871
Ca21chr2	+	613545	613853	orf19.5798	3_UTR	-0.033923487	-0.637998895	0.604075408	6.60476414
Ca21chr7	-	548339	548419	orf19.6455	5_UTR	-0.817142037	-0.215860113	-0.601281924	10.96990096
Ca21chr1	+	2727365	2727512	orf19.3767	3_UTR	1.232124157	0.630942799	0.601181358	7.655888944
Ca21chr3	-	182021	182090	orf19.6167	5_UTR	0.166063793	0.766160465	-0.600096672	16.74195919
Ca21chr1	-	905591	905647	orf19.5201.1	5_UTR	-0.03572986	0.563925644	-0.599655504	29.70864813
Ca21chr5	+	612329	612455	orf19.4290	3_UTR	-0.092147878	0.506480062	-0.598627939	6.972876382
Ca21chr1	+	1649634	1649730	orf19.2782	5_UTR	-0.498384787	0.099526329	-0.597911116	23.67028884
Ca21chr7	+	562844	563075	orf19.3700	5_UTR	-0.324693331	0.272533465	-0.597226795	8.799318285
Ca21chrR	-	1688204	1688403	orf19.3707	5_UTR	-0.282614833	0.313614633	-0.596229466	70.37641755
Ca21chr3	+	137170	137632	orf19.5381	5_UTR	-0.802521985	-0.206457496	-0.596064489	8.9906643
Ca21chr4	-	80172	80344	orf19.5676	5_UTR	-0.759117043	-0.16325932	-0.595857722	6.670504918
Ca21chr1	+	1872886	1872959	orf19.401	5_UTR	-0.802917333	-0.207407194	-0.595510138	6.211261072
Ca21chr4	+	1249281	1249553	orf19.1253	5_UTR	0.744451235	0.149389427	0.595061808	5.167248022
Ca21chr5	+	276577	277007	orf19.1945	5_UTR	-0.697894405	-0.103186149	-0.594708255	12.11447804
Ca21chrR	-	1046836	1047084	orf19.6310	5_UTR	-0.366088724	0.227996508	-0.594085232	6.569614702
Ca21chr5	-	440598	440831	orf19.3174	3_UTR	0.805658327	0.212049262	0.593609065	13.56887348
Ca21chr1	-	128620	129074	orf19.6033	5_UTR	-0.585417892	0.006926573	-0.592344465	10.52034925
Ca21chr1	-	981251	981672	orf19.773	5_UTR	-0.521529365	0.07075433	-0.592283695	8.466249992
Ca21chr1	-	3048183	3048283	orf19.5024	5_UTR	0.108200071	0.699946144	-0.591746073	95.86671843
Ca21chrR	-	2146360	2146525	orf19.7577	5_UTR	-0.451434934	0.139797348	-0.591232282	23.84816752
Ca21chr1	+	1210663	1210732	orf19.2472.1	5_UTR	-0.137170486	0.453690955	-0.590861441	10.37890379
Ca21chr1	-	860545	860615	orf19.1042	5_UTR	0.074252063	0.664343459	-0.590091396	68.1420669
Ca21chr4	+	1340611	1340789	orf19.4415	5_UTR	-0.933203049	-0.343656415	-0.589546633	5.294721948
Ca21chr5	+	280543	280835	orf19.1944	5_UTR	-1.724183253	-1.135503742	-0.58867951	7.872023417
Ca21chrR	-	701679	701830	orf19.2416.1	3_UTR	0.185562794	0.77416123	-0.588598436	23.38564383
Ca21chrR	-	1391056	1391277	orf19.714	3_UTR	-0.901864882	-0.313555434	-0.588309449	13.56423192
Ca21chr5	+	871896	872182	orf19.3215	5_UTR	-0.594193338	-0.007191798	-0.587001541	37.15504515
Ca21chr4	-	547582	547731	orf19.2736	5_UTR	-0.506447363	0.080315931	-0.586763293	9.508210243
Ca21chr5	+	983939	984181	orf19.3936	5_UTR	0.624088022	1.210379564	-0.586291542	5.373040206
Ca21chr5	-	636249	636835	orf19.4308	5_UTR	-0.721608239	-0.13610132	-0.585506919	7.387942815
Ca21chr7	+	171583	171719	orf19.7030	5_UTR	-0.431525953	0.153669319	-0.585195272	23.98981959
Ca21chr7	-	694158	694526	orf19.5136	5_UTR	-0.871276932	-0.287056396	-0.584220536	13.7004517
Ca21chr4	-	868408	868461	orf19.5305	5_UTR	1.423128877	2.006148062	-0.583019185	28.51044143
Ca21chr5	+	868310	868714	orf19.3216	5_UTR	-0.652627934	-0.069673866	-0.582954068	5.715930056
Ca21chr1	-	675940	676855	orf19.3014	5_UTR	-0.254427329	0.327859323	-0.582286652	144.9390931
Ca21chr3	-	1457891	1458033	orf19.7425	3_UTR	-0.291212957	0.290722578	-0.581935535	7.287823261
Ca21chr2	+	386646	386899	orf19.1514	5_UTR	-0.421691693	0.159735992	-0.581427686	48.3689333
Ca21chr5	-	1146285	1146340	orf19.4016	5_UTR	-0.290253605	0.290420491	-0.580674096	25.86231116
Ca21chr5	+	1067690	1068103	orf19.3978	3_UTR	-0.922633048	-0.342047594	-0.580585453	7.927301676
Ca21chr1	+	1461392	1461611	orf19.6225	3_UTR	-0.219764699	-0.800048671	0.580283972	5.84586062
Ca21chr2	-	1140249	1140512	orf19.6872	5_UTR	-0.887276749	-0.307954504	-0.579322244	12.02322044
Ca21chr4	+	258694	258970	orf19.4658	5_UTR	-1.023334979	-0.444454215	-0.578880764	8.741425283
Ca21chr2	+	1660573	1660761	orf19.2166	5_UTR	-0.497620513	0.080902695	-0.578523208	9.950837852
Ca21chr1	-	136439	136867	orf19.6029	5_UTR	-0.529100154	0.049364353	-0.578464506	12.49336948
Ca21chr4	+	1429255	1429456	orf19.2892	3_UTR	-0.207129579	-0.785533925	0.578404346	5.392477522
Ca21chr4	-	423089	423266	orf19.4577.3	3_UTR	-0.091185168	0.487023395	-0.578208563	17.27018857
Ca21chr5	-	351072	351099	orf19.4152	5_UTR	0.40040988	-0.176547464	0.576957344	31.61967182
Ca21chr2	+	1972438	1972501	orf19.1390	5_UTR	-0.90829685	-0.33176125	-0.576535599	11.85958743
Ca21chr4	+	1033188	1033343	orf19.3799	5_UTR	0.108269695	0.684597883	-0.576328187	39.50809061
Ca21chr2	+	1123484	1123596	orf19.3579	3_UTR	0.202789237	0.778572273	-0.575783036	21.5378649
Ca21chrR	+	2172092	2172617	orf19.7592	5_UTR	-0.538082695	0.037050633	-0.575133328	33.34318768
Ca21chr2	-	1332397	1332646	ntar_401	3_UTR	-0.85611333	-0.281180303	-0.574933027	18.17854849
Ca21chr3	-	1162683	1163394	orf19.6007	5_UTR	-0.301374418	-0.875978245	0.574603827	9.801199968
Ca21chr3	-	1419480	1419622	orf19.7412	5_UTR	-0.581077023	-0.006840488	-0.574236535	10.42523772
Ca21chr2	-	1397737	1397827	orf19.2233	5_UTR	-0.577701409	-0.00473314	-0.572968269	35.22678683
Ca21chrR	+	2163539	2163790	orf19.7586	3_UTR	0.895311825	0.323494116	0.57181771	7.132246359
Ca21chr1	-	51683	51759	orf19.6073	5_UTR	0.934861097	1.506221524	-0.571360427	9.252898366
Ca21chr4	+	879814	880331	ntar_792	5_UTR	-1.213058919	-0.64234496	-0.570713959	23.35432287
Ca21chr6	+	830102	830291	orf19.5758	5_UTR	-0.340594748	0.229477495	-0.570072243	7.384346574
Ca21chr4	+	278127	278272	orf19.4651	5_UTR	1.721874856	2.2907448	-0.568869944	12.28744469
Ca21chr4	-	1420703	1420854	orf19.2895	5_UTR	-0.450422857	0.118329383	-0.56875224	8.072579246
Ca21chr1	+	1755444	1755500	orf19.5077	5_UTR	-0.036303748	0.532128854	-0.568432602	21.67705336
Ca21chr7	+	198204	198459	orf19.7020	5_UTR	-1.055023187	-0.486822638	-0.568200549	7.658997065
Ca21chrR	-	1118218	1118471	orf19.638	5_UTR	2.495376721	3.063132735	-0.567756014	46.73543254
Ca21chrR	-	637192	637554	orf19.2837	3_UTR	0.555088356	1.122826451	-0.567738094	7.448691803
Ca21chrR	+	576925	576986	orf19.163	5_UTR	-0.348059621	0.219631844	-0.567691465	6.98377625
Ca21chr3	-	1036391	1036439	orf19.5949	5_UTR	-0.430535878	0.136676957	-0.567212835	13.43107384
Ca21chrR	+	1056796	1056991	orf19.6305	5_UTR	-0.31140649	0.255241495	-0.566647985	7.110731477
Ca21chrR	-	403454	404316	orf19.2574	5_UTR	-0.287826365	-0.854472405	0.56664604	18.38761438
Ca21chr1	+	1645584	1645703	orf19.2785	5_UTR	0.089305665	0.655889474	-0.566583809	65.01421058
Ca21chrR	+	527495	527710	orf19.3732	5_UTR	-0.051917699	0.514613668	-0.566531368	9.655441383
Ca21chr7	-	553013	553114	orf19.6452	5_UTR	-0.04636386	0.519677076	-0.566040936	66.48530734
Ca21chr4	+	255454	255673	orf19.4660	5_UTR	-0.286064652	0.279974508	-0.56603916	147.6189535
Ca21chr3	-	818355	818516	orf19.6925	5_UTR	-1.314744748	-0.750416531	-0.564328217	69.47829993
Ca21chr1	-	2302039	2302260	orf19.4910	5_UTR	0.627415309	1.191570968	-0.564155659	33.87905941
Ca21chr1	-	795516	795612	orf19.1030	3_UTR	-1.380374882	-0.816688165	-0.563686716	7.203969586
Ca21chr3	+	1170684	1171432	orf19.6967	5_UTR	0.806340277	0.24318714	0.563153137	7.123929982
Ca21chr3	-	1499184	1499249	orf19.7446	5_UTR	-0.237456881	0.325207543	-0.562664424	36.77392332
Ca21chr5	+	856534	856604	orf19.1105.2	5_UTR	-0.087987536	0.473895567	-0.561883102	110.8096788
Ca21chr1	-	606543	606761	orf19.2977	5_UTR	-0.815518754	-0.253846865	-0.561671889	34.09033125
Ca21chr2	-	979333	979745	orf19.147	5_UTR	-1.455066392	-0.893778417	-0.561287975	6.248852711
Ca21chrR	-	1441729	1441779	orf19.704	5_UTR	0.252704023	0.81393356	-0.561229537	14.22614194
Ca21chr1	-	1879276	1879482	orf19.405	5_UTR	-0.206569439	0.354131252	-0.56070069	67.0863555
Ca21chr3	+	588367	588473	orf19.263.1	5_UTR	0.763647399	1.324008639	-0.56036124	17.23940567
Ca21chr5	+	134669	134739	orf19.930	5_UTR	0.067289905	0.627001041	-0.559711135	241.1600466
Ca21chr1	-	2859993	2860412	orf19.4937	5_UTR	-0.395416889	0.164261186	-0.559678076	9.589413709
Ca21chr2	+	2095729	2095817	orf19.1761	5_UTR	-0.211187796	0.347494683	-0.558682479	13.2005582
Ca21chrR	+	1421792	1421886	orf19.697	3_UTR	0.365999164	-0.192376284	0.558375447	8.873756629
Ca21chr1	-	664403	664570	orf19.3010.1	5_UTR	-0.506597074	0.0506363	-0.557233374	25.43168746
Ca21chr6	+	566686	566750	orf19.5547	5_UTR	-0.468515505	0.088513626	-0.55702913	14.52676124
Ca21chr1	-	18732	18947	orf19.6096	3_UTR	-0.784539516	-0.227603577	-0.55693594	18.11663588
Ca21chr1	-	1136436	1136580	orf19.424	3_UTR	-0.273064659	0.283116383	-0.556181042	15.8146526
Ca21chr1	-	699469	699517	orf19.3034	5_UTR	-0.441723162	0.114265641	-0.555988803	7.72158379
Ca21chr1	-	1249510	1249905	orf19.2452	5_UTR	1.977982694	1.422214682	0.555768012	8.010427499
Ca21chr4	-	471465	471516	orf19.2767	5_UTR	-0.366488222	0.188976533	-0.555464755	107.8762914
Ca21chr2	+	1279749	1279835	orf19.5492	5_UTR	-0.463970769	0.090832485	-0.554803254	13.38525492
Ca21chrR	-	1980531	1980688	orf19.7328	5_UTR	-0.249022525	0.30547973	-0.554502255	6.90166704
Ca21chrR	+	995297	995401	orf19.542	5_UTR	-0.994025959	-0.440050281	-0.553975678	45.19829479
Ca21chr3	-	1059394	1059681	orf19.5961	3_UTR	-0.183235624	-0.736208715	0.552973091	6.946874181
Ca21chr3	+	930933	931121	orf19.5901	5_UTR	-0.645583335	-0.093327672	-0.552255663	9.310715335
Ca21chr6	-	11802	11955	orf19.6327	3_UTR	0.636008495	0.083999161	0.552009334	22.42631194
Ca21chr3	+	1533270	1535241	orf19.6832	3_UTR	-0.08697354	-0.637947555	0.550974015	64.08193525
Ca21chr7	-	392514	392728	orf19.6538	5_UTR	-0.169414434	0.381512024	-0.550926458	51.73950377
Ca21chr1	-	1857462	1857765	orf19.390	5_UTR	-0.450505183	0.100265386	-0.550770569	33.01601171
Ca21chr2	+	1417314	1417736	orf19.2245	5_UTR	-0.472419959	0.078055645	-0.550475604	7.71861412
Ca21chr4	-	1478173	1478359	orf19.2871	3_UTR	0.174347826	0.723982069	-0.549634243	18.87614664
Ca21chr5	-	909922	910181	orf19.1282	5_UTR	0.147250276	0.696671933	-0.549421657	14.25527728
Ca21chr4	+	1418783	1418887	orf19.2896	5_UTR	0.04017285	0.586552242	-0.546379392	8.615950569
Ca21chrR	+	1904594	1904916	orf19.7282	5_UTR	-0.414934464	0.131433407	-0.546367871	5.194935076
Ca21chr5	+	687445	687546	orf19.4339	5_UTR	-1.196719141	-0.650820288	-0.545898853	6.88925668
Ca21chr5	-	86896	87344	orf19.941	3_UTR	-0.732646394	-0.18888574	-0.543760654	43.39092056
Ca21chr2	-	976693	976902	orf19.147	3_UTR	-0.350465639	-0.893778417	0.543312778	5.654037216
Ca21chr1	-	662012	662241	orf19.3010.1	3_UTR	-0.49074554	0.0506363	-0.54138184	350
Ca21chr7	-	859181	859301	orf19.7193	5_UTR	-0.168727436	0.372632671	-0.541360107	8.910755669
Ca21chr5	-	236457	236608	orf19.1961	5_UTR	-0.115165956	0.425828634	-0.54099459	7.243163263
Ca21chr3	-	702580	703112	orf19.332.1	5_UTR	0.857971669	0.317001743	0.540969926	29.82552257
Ca21chr1	+	456465	456772	orf19.3675	5_UTR	-1.212040705	-1.752927414	0.540886709	8.656000309
Ca21chr3	+	275268	275347	orf19.1723	3_UTR	0.494625318	1.035048827	-0.540423509	7.442841307
Ca21chr6	-	812213	812252	orf19.5750	5_UTR	-0.558217832	-0.018284404	-0.539933428	6.201519417
Ca21chr1	+	348780	348960	orf19.3359	3_UTR	-0.290800385	-0.82989303	0.539092645	12.08645919
Ca21chr4	-	1469945	1470339	orf19.2877	5_UTR	-1.230535388	-0.691709392	-0.538825996	45.33328163
Ca21chrR	+	2177500	2178309	orf19.7594	3_UTR	-0.125127066	-0.663565664	0.538438597	5.532709737
Ca21chr6	+	422054	422256	orf19.3505	5_UTR	-0.778340178	-0.240081171	-0.538259006	6.207981112
Ca21chr3	+	1279027	1279190	orf19.7350	5_UTR	-1.191365907	-0.653233702	-0.538132204	18.61680086
Ca21chr3	-	1461977	1462120	orf19.7427	5_UTR	-0.190249573	0.347347866	-0.537597439	7.472502172
Ca21chr3	-	167882	167946	orf19.6156	3_UTR	0.222725459	0.760286016	-0.537560557	6.049144042
Ca21chr6	+	437835	438048	orf19.3496	5_UTR	-0.483954989	0.053163448	-0.537118438	8.313013903
Ca21chr2	-	692681	692948	orf19.895	5_UTR	-0.306823479	0.230207375	-0.537030854	23.80807416
Ca21chr5	-	488201	488260	orf19.4225.1	5_UTR	0.007517315	0.543392016	-0.535874701	5.713983641
Ca21chr2	+	1880211	1880523	orf19.4077	5_UTR	-0.622445403	-0.086602599	-0.535842804	7.29610006
Ca21chr1	-	423871	424102	orf19.3663	5_UTR	0.479614716	1.01517697	-0.535562254	12.03959278
Ca21chr3	-	659571	659958	orf19.307	5_UTR	-1.165442206	-0.630382566	-0.535059639	8.13331391
Ca21chr2	+	920182	920895	orf19.4513	5_UTR	-0.728236363	-0.193247766	-0.534988598	30.18932976
Ca21chr1	-	2255428	2255637	orf19.4892	3_UTR	0.274160724	-0.260741689	0.534902413	6.235364632
Ca21chr3	+	178318	178601	orf19.6165	3_UTR	0.78335102	0.249396944	0.533954076	11.0590767
Ca21chr1	+	872401	872689	orf19.1052	3_UTR	-0.083966382	-0.617678049	0.533711667	106.1016221
Ca21chrR	-	1576765	1577042	orf19.6146	3_UTR	0.917507363	0.385052946	0.532454416	52.88731255
Ca21chr2	-	2027116	2027200	orf19.1360.1	5_UTR	-0.127653539	0.404629753	-0.532283292	9.60137287
Ca21chrR	+	348491	348709	orf19.2534	3_UTR	0.134115954	-0.397480371	0.531596325	8.215694457
Ca21chr4	+	760859	761115	orf19.1323	3_UTR	-0.251592113	0.279507165	-0.531099279	9.852983672
Ca21chr4	-	488450	488663	orf19.2761	5_UTR	-0.349002916	0.18157479	-0.530577706	9.826975999
Ca21chr1	+	2774410	2774813	orf19.6349	5_UTR	-1.022802228	-0.492332001	-0.530470227	8.164548319
Ca21chr3	-	865077	865143	orf19.5858	3_UTR	-0.440051969	0.089798604	-0.529850573	51.50178632
Ca21chr6	-	133291	133343	orf19.3651	5_UTR	-0.427914359	0.101259188	-0.529173547	93.61793751
Ca21chrR	+	1297160	1297285	orf19.3859	3_UTR	-0.383236258	0.145173938	-0.528410196	54.21073629
Ca21chr2	-	874743	874971	orf19.806	3_UTR	-0.005484881	0.522246597	-0.527731478	22.28386208
Ca21chr3	+	1289412	1289708	orf19.7357	5_UTR	-0.190865465	0.336316909	-0.527182374	6.697040662
Ca21chr5	+	455173	455237	orf19.3168	5_UTR	-0.701818835	-0.176037907	-0.525780928	16.57337198
Ca21chr1	+	2432412	2432454	orf19.2311	5_UTR	0.047226947	0.572084594	-0.524857647	8.104071894
Ca21chrR	+	1383855	1384163	orf19.719	3_UTR	0.032052624	-0.492121236	0.52417386	5.809091911
Ca21chr5	-	245612	246451	orf19.1960	5_UTR	0.205651946	0.729549363	-0.523897417	14.21204308
Ca21chr3	+	1274725	1275142	orf19.7349	5_UTR	-0.414539043	0.109259799	-0.523798842	9.3836191
Ca21chr3	+	993009	993120	orf19.5928	5_UTR	-0.189336632	0.333409437	-0.522746069	181.4986055
Ca21chr5	-	921557	921748	orf19.3895	5_UTR	0.815348471	1.337884803	-0.522536332	73.37631576
Ca21chr2	-	57811	57899	orf19.2091	5_UTR	-0.142492358	0.37989462	-0.522386979	17.25851735
Ca21chrR	+	377185	377251	orf19.2555	5_UTR	-0.494625753	0.027728374	-0.522354127	5.202775441
Ca21chr5	+	763417	763527	orf19.2643	5_UTR	-1.035171181	-0.513100005	-0.522071176	7.565844832
Ca21chr2	-	950178	950405	orf19.4496	3_UTR	-0.321688523	-0.842307836	0.520619314	6.543360645
Ca21chr2	-	2050320	2050403	orf19.1782	5_UTR	-0.406559372	0.113299187	-0.519858559	8.574782357
Ca21chr4	-	1534529	1534645	orf19.3122.2	5_UTR	-0.337957447	0.181745984	-0.519703431	9.219500614
Ca21chr3	+	601274	601356	orf19.269	5_UTR	-0.335448479	0.184233896	-0.519682375	29.08948161
Ca21chr2	+	1844989	1845015	orf19.202	5_UTR	-0.649591058	-0.13037614	-0.519214918	6.3464215
Ca21chr1	-	3109062	3109128	orf19.7218	5_UTR	-0.094115011	0.424703558	-0.518818569	5.68364637
Ca21chr4	+	712029	712241	orf19.3366.1	3_UTR	0.30599292	0.824502402	-0.518509482	35.46246493
Ca21chr6	+	489079	489920	orf19.3476	5_UTR	-0.601499908	-0.083084278	-0.518415631	10.94099531
Ca21chr7	+	439490	439530	orf19.6515	5_UTR	-0.476987863	0.040720841	-0.517708703	23.53529598
Ca21chr7	-	861238	861442	orf19.7188	3_UTR	-0.522898527	-0.005519876	-0.51737865	271.3823356
Ca21chr1	-	877867	878066	orf19.1055	5_UTR	-0.23905642	0.277896553	-0.516952973	7.615254963
Ca21chrR	+	777788	777836	orf19.4393	5_UTR	-0.507999938	0.008727296	-0.516727235	39.39770322
Ca21chr1	-	1457572	1458175	orf19.6225.1	5_UTR	1.093284186	0.576789586	0.5164946	10.2611207
Ca21chr1	+	1838982	1839338	orf19.5118	5_UTR	-1.94237756	-1.426305434	-0.516072127	11.91896277
Ca21chr2	+	457203	457282	orf19.1546	5_UTR	-0.355637726	0.159857474	-0.515495199	9.251026097
Ca21chr6	+	276344	276567	orf19.3445	5_UTR	-0.052908983	0.462148433	-0.515057416	5.165643241
Ca21chr2	+	1975205	1975416	orf19.1389	3_UTR	0.203860891	0.718404074	-0.514543183	37.3007153
Ca21chr4	+	937880	938102	orf19.1409.1	3_UTR	-0.208333643	0.305668707	-0.51400235	149.1579682
Ca21chr1	-	3009025	3009103	orf19.5006	5_UTR	-0.630000162	-0.116529628	-0.513470534	32.29436186
Ca21chr3	-	42227	42950	orf19.5438	3_UTR	0.130318621	0.643773058	-0.513454438	7.724074585
Ca21chr2	+	284175	284228	orf19.1467	5_UTR	0.041832223	0.555245769	-0.513413546	13.63022928
Ca21chr2	-	203089	203176	orf19.2003	5_UTR	-0.738087822	-0.224701743	-0.513386079	42.37209025
Ca21chr4	+	888164	888374	orf19.5293	5_UTR	-1.099562275	-0.586668435	-0.51289384	11.38941762
Ca21chr2	+	2057720	2058112	orf19.1777	5_UTR	-0.731079718	-0.218329666	-0.512750052	5.604209225
Ca21chr6	+	804337	804377	orf19.5746	5_UTR	-0.646363612	-0.136008006	-0.510355606	8.587811187
Ca21chr4	-	885407	885561	orf19.5294	3_UTR	-0.082943092	0.425229473	-0.508172565	281.6619951
Ca21chrR	+	313145	313267	orf19.3223	3_UTR	-0.084404755	0.422763319	-0.507168073	46.62592643
Ca21chr6	-	529252	529390	orf19.5528	5_UTR	-0.720109424	-0.213300603	-0.50680882	5.97881459
Ca21chr6	-	403697	403782	orf19.687.1	5_UTR	-0.460893482	0.045556179	-0.506449661	131.0188306
Ca21chr7	-	690984	691429	orf19.5137.1	3_UTR	-0.795530106	-1.301494664	0.505964558	17.02051332
Ca21chr4	+	1305047	1305227	orf19.1276	3_UTR	-0.993127918	-0.487195312	-0.505932606	5.358550416
Ca21chr2	+	622060	622185	orf19.5791	3_UTR	-0.167806449	0.337362328	-0.505168778	11.76740687
Ca21chr4	+	845625	845675	orf19.787.1	5_UTR	-1.816675141	-1.311832341	-0.5048428	5.211489033
Ca21chrR	-	1124647	1124758	orf19.556	5_UTR	0.215143395	0.719205779	-0.504062384	8.096180387
Ca21chr2	-	2204723	2204839	orf19.5352	5_UTR	-0.175910849	0.326818454	-0.502729303	5.194092826
Ca21chr4	+	314375	314589	orf19.4633	5_UTR	0.256458255	0.758211328	-0.501753073	19.62768774
Ca21chr4	-	200234	200488	orf19.4688	5_UTR	-0.435623603	0.065965277	-0.50158888	19.0920857
Ca21chr1	-	2694637	2695002	orf19.5228	5_UTR	-0.925134661	-0.423972948	-0.501161713	12.40058976
Ca21chr3	+	1066783	1067148	orf19.5964	3_UTR	0.061964769	0.563122149	-0.501157381	58.96227028
Ca21chr2	+	899222	899544	orf19.791	5_UTR	-1.178710708	-0.677775141	-0.500935567	10.29909497
Ca21chr2	-	1102442	1102640	orf19.3568	3_UTR	0.23351874	-0.267061318	0.500580057	7.547929248
Ca21chr1	-	564489	564830	orf19.2959.1	5_UTR	-0.191683551	0.308473194	-0.500156745	6.910901573
Ca21chrR	+	1661903	1662859	orf19.6285	3_UTR	-0.579955642	-0.080572087	-0.499383555	84.93643587
Ca21chr7	-	692062	692202	orf19.5137.1	5_UTR	-0.802910067	-1.301494664	0.498584597	8.883750622
Ca21chr2	+	902528	902614	orf19.1591	5_UTR	0.108203606	0.606769986	-0.498566381	14.03174124
Ca21chr4	-	371509	371537	orf19.4602	5_UTR	0.393951169	0.892125919	-0.49817475	57.20831507
Ca21chr1	-	1959365	1959551	orf19.4755	5_UTR	-0.37678468	0.121206088	-0.497990768	5.650194367
Ca21chrR	+	1027296	1027456	orf19.6318	3_UTR	0.040797934	0.538451298	-0.497653363	6.427249768
Ca21chr1	+	871950	872007	orf19.1052	5_UTR	-1.114851596	-0.617678049	-0.497173547	24.74442939
Ca21chr4	-	878713	878922	orf19.5299	3_UTR	-0.759068567	-0.262144217	-0.49692435	6.427740083
Ca21chr5	+	1107463	1107681	orf19.3997	5_UTR	-1.69420068	-1.197312217	-0.496888463	7.336433637
Ca21chr2	+	432334	433194	orf19.1536	5_UTR	0.342840161	0.839661341	-0.49682118	19.16506497
Ca21chr2	+	460126	460291	orf19.1549	5_UTR	-0.240620288	0.256006146	-0.496626434	12.13392164
Ca21chr3	-	1582864	1583145	orf19.6810	5_UTR	-0.536238504	-0.040584446	-0.495654058	8.283905861
Ca21chr2	-	275002	275138	orf19.1460	5_UTR	-0.362968817	0.131927979	-0.494896796	10.07899063
Ca21chr6	+	486337	486569	orf19.3475	5_UTR	-0.985829199	-0.49115012	-0.494679079	24.10397822
Ca21chr3	-	605087	605190	orf19.272	3_UTR	-0.591427139	-1.085877847	0.494450708	7.810967759
Ca21chrR	-	1967229	1967277	orf19.7322	3_UTR	-0.646228395	-0.152225873	-0.494002522	6.419786534
Ca21chrR	-	1344848	1344930	orf19.3888	5_UTR	-0.375656961	0.117951532	-0.493608493	30.90524121
Ca21chr2	-	2063384	2064365	orf19.1776	5_UTR	-0.174016941	-0.667614111	0.49359717	36.26510717
Ca21chr1	-	1108917	1108970	orf19.439	5_UTR	-0.159562855	0.334023041	-0.493585896	6.477760429
Ca21chrR	+	1154501	1155615	ntar_1287	3_UTR	-0.516357023	-1.009553935	0.493196912	9.162726463
Ca21chr6	+	937417	938127	orf19.1082.1	3_UTR	0.129877412	0.622902994	-0.493025582	64.14087189
Ca21chr2	-	2066160	2066528	ntar_497	3_UTR	-1.014214601	-0.522377387	-0.491837214	22.79724115
Ca21chr3	-	1250596	1250688	orf19.6994	3_UTR	-0.094286537	0.397453685	-0.491740223	21.55746764
Ca21chr4	+	147972	148175	orf19.4157	5_UTR	1.293318285	1.784936951	-0.491618666	5.72293418
Ca21chr6	+	397039	397097	orf19.685	5_UTR	0.14450951	0.636125995	-0.491616486	7.310536485
Ca21chr1	-	2686696	2686751	orf19.5232	5_UTR	-1.356672751	-0.866211475	-0.490461276	9.725006125
Ca21chrR	+	374081	375224	ntar_1194	3_UTR	0.750569728	1.239010543	-0.488440815	6.180673788
Ca21chrR	+	2103316	2103427	orf19.7558	3_UTR	0.353954871	-0.134114658	0.488069529	7.723153661
Ca21chr5	-	556501	556653	orf19.4261	5_UTR	-0.42057533	0.067391703	-0.487967033	11.59811097
Ca21chr7	-	744757	744934	orf19.1336	3_UTR	-0.632326205	-0.145182419	-0.487143786	9.349789452
Ca21chrR	+	653726	653855	orf19.2843	5_UTR	-0.065287658	0.421441924	-0.486729582	23.39988391
Ca21chrR	+	221119	221210	orf19.3259	5_UTR	-0.180614226	0.305327307	-0.485941533	6.796592696
Ca21chr3	-	1024522	1024680	orf19.5943.1	5_UTR	-0.29983556	0.185904166	-0.485739726	86.34722811
Ca21chr5	+	150584	151105	ntar_856	3_UTR	0.881616468	1.36626817	-0.484651702	5.755550024
Ca21chr1	-	28166	28285	orf19.6090	3_UTR	-1.504261226	-1.019988371	-0.484272855	15.60981097
Ca21chr1	-	2212874	2212927	orf19.4879.2	5_UTR	-0.452390079	0.031728911	-0.484118991	40.73787711
Ca21chr3	-	641125	641310	orf19.299	5_UTR	-0.313617033	0.170484168	-0.484101202	9.278253517
Ca21chr1	-	3181481	3181775	ntar_284	5_UTR	0.451557057	-0.031822233	0.48337929	31.07277703
Ca21chr7	-	187640	188022	orf19.7025	3_UTR	0.027473142	-0.455317089	0.482790231	16.34275408
Ca21chr6	+	357850	358153	orf19.3415.1	3_UTR	-0.18444038	0.297924161	-0.482364541	134.527318
Ca21chrR	+	1762503	1762546	orf19.6367	5_UTR	-0.58309619	-0.100818947	-0.482277243	26.63385932
Ca21chr3	-	338326	338572	orf19.1690	5_UTR	-0.809406675	-0.327638908	-0.481767767	29.1066515
Ca21chr3	+	123198	123507	orf19.5384	5_UTR	-0.32823637	0.152490806	-0.480727176	5.569966468
Ca21chr3	+	3165	3825	ntar_522	3_UTR	-0.852255443	-0.371567357	-0.480688086	12.97158013
Ca21chr3	-	1529428	1529825	orf19.7459	5_UTR	-0.195746694	0.284830168	-0.480576863	12.35508137
Ca21chr5	+	845419	845544	orf19.1109	5_UTR	0.498413376	0.018101882	0.480311494	7.731715762
Ca21chrR	-	2044322	2044431	orf19.6601.1	5_UTR	-0.027290395	0.452865195	-0.48015559	11.18796176
Ca21chr1	-	1966890	1967184	orf19.4759	5_UTR	-0.106133803	0.373946129	-0.480079932	34.23795363
Ca21chrR	-	1521156	1521964	orf19.2360	5_UTR	-1.472964681	-0.993129884	-0.479834796	6.535215037
Ca21chrR	-	125566	125956	orf19.7483	5_UTR	-0.575105623	-0.09552893	-0.479576693	5.901714617
Ca21chr2	-	1204447	1204550	orf19.5211	3_UTR	-0.693492165	-0.214166793	-0.479325372	13.33283417
Ca21chrR	-	1450253	1450350	orf19.709	3_UTR	-0.550946763	-0.071722289	-0.479224474	16.02611209
Ca21chr3	+	912072	912133	orf19.5886	5_UTR	-0.154543096	0.324387942	-0.478931038	26.3882419
Ca21chr4	-	245383	245473	orf19.4669	5_UTR	-0.203094018	0.275585793	-0.478679812	15.833451
Ca21chr1	+	483580	483732	orf19.3687	5_UTR	-0.518286968	-0.04048539	-0.477801577	5.63426801
Ca21chr1	-	1860376	1860914	orf19.391	5_UTR	-0.560263308	-0.083554152	-0.476709156	6.951783437
Ca21chr2	-	2156279	2156748	orf19.5316	3_UTR	0.281775075	-0.194478931	0.476254006	12.0745217
Ca21chrR	+	1816495	1816748	orf19.6408	5_UTR	-0.325135414	0.150771051	-0.475906466	5.982197014
Ca21chr5	-	997797	997862	orf19.3942.1	5_UTR	-0.097566219	0.378001389	-0.475567608	71.68509412
Ca21chr6	+	948102	948404	orf19.1086	5_UTR	-0.585048814	-0.110008444	-0.47504037	5.60219907
Ca21chr4	+	281479	281617	orf19.4650	3_UTR	-0.10739476	-0.582405416	0.475010657	55.97522357
Ca21chr1	+	64352	64635	orf19.6068	3_UTR	0.536585327	0.061664099	0.474921227	13.71197226
Ca21chr4	+	1463724	1465379	ntar_834	3_UTR	0.169045475	0.643904159	-0.474858684	10.50752969
Ca21chrR	+	1067560	1067723	orf19.1805	3_UTR	0.069149946	-0.405122599	0.474272545	5.111877901
Ca21chr6	+	891649	891977	orf19.1212	3_UTR	0.113187898	0.586529702	-0.473341803	19.29507766
Ca21chr1	+	2806976	2807341	orf19.4919	3_UTR	-0.534961425	-0.061622566	-0.473338859	9.382576069
Ca21chr1	-	1107960	1108196	orf19.439	3_UTR	-0.138832273	0.334023041	-0.472855315	5.459902248
Ca21chr2	+	1736379	1736879	orf19.3622	5_UTR	-0.29746288	0.175002778	-0.472465659	5.234478705
Ca21chr1	+	946111	946319	orf19.6852.1	5_UTR	-1.437413509	-0.964992613	-0.472420896	19.15992488
Ca21chr3	+	1081029	1081110	orf19.5973	5_UTR	-0.107172826	0.365096676	-0.472269502	24.08640834
Ca21chr7	+	154188	154465	orf19.7036	5_UTR	-0.878662028	-0.407631233	-0.471030795	8.832297474
Ca21chr2	-	1788074	1788146	orf19.3591	3_UTR	-0.635240574	-0.164443793	-0.470796781	7.33568339
Ca21chr3	+	1370239	1370295	orf19.7384	5_UTR	-1.295542197	-0.825456081	-0.470086116	6.430126609
Ca21chr2	-	664629	664781	orf19.908	5_UTR	-0.167596282	0.301739464	-0.469335746	17.2075874
Ca21chr1	+	3167800	3167950	orf19.7255	3_UTR	-0.715022465	-0.247130712	-0.467891753	6.331744822
Ca21chr7	+	143330	143528	orf19.7043.1	5_UTR	-0.194370551	0.272864364	-0.467234915	61.27929868
Ca21chrR	-	1320357	1320456	orf19.3870	5_UTR	-0.425723081	0.04136002	-0.467083101	17.52300884
Ca21chr3	+	1755735	1755789	orf19.6717	3_UTR	-0.583128917	-0.116740411	-0.466388506	5.719803576
Ca21chr1	-	2157941	2158129	orf19.4850	5_UTR	-0.953162707	-0.486815561	-0.466347146	9.887056972
Ca21chr5	-	1039931	1040699	ntar_952	5_UTR	-0.70028751	-1.165603861	0.465316351	11.58599501
Ca21chr1	+	765307	765539	orf19.71	5_UTR	-0.034298847	-0.499589116	0.465290269	11.39080174
Ca21chrR	-	1952786	1952933	orf19.7312	5_UTR	-0.542412209	-0.078556001	-0.463856207	61.5978349
Ca21chr5	-	160776	161141	orf19.568	5_UTR	0.111725845	0.57526613	-0.463540285	28.79096446
Ca21chr3	-	709158	709396	orf19.334	5_UTR	-0.540183287	-0.077115678	-0.463067608	10.00632399
Ca21chr2	+	1751751	1752010	orf19.3616	5_UTR	-1.013357836	-0.551504962	-0.461852874	30.22483327
Ca21chr3	-	276551	276942	orf19.1721	5_UTR	1.328343781	1.78932113	-0.460977349	8.646944547
Ca21chr2	+	1246095	1246153	orf19.4109	5_UTR	-0.675874584	-0.215162543	-0.460712041	7.217891903
Ca21chr1	-	2471380	2471449	orf19.677	5_UTR	-0.084668286	0.375654985	-0.460323271	5.38153295
Ca21chr1	+	2635329	2635461	orf19.5260	5_UTR	-0.766053107	-0.306169816	-0.459883291	7.38226476
Ca21chr1	+	334097	334297	orf19.3354	3_UTR	0.797262823	0.337404063	0.459858759	13.22697555
Ca21chrR	+	371522	373885	ntar_1194	5_UTR	0.779376026	1.239010543	-0.459634517	10.31459174
Ca21chr1	-	915250	915329	orf19.5195	3_UTR	-0.439103639	0.020506819	-0.459610458	6.334516945
Ca21chr6	+	521714	521827	orf19.5521	3_UTR	-0.209099843	-0.668605276	0.459505433	6.571586482
Ca21chr1	-	553431	553516	orf19.2953	5_UTR	-0.376498674	0.082842814	-0.459341489	9.569380831
Ca21chrR	+	1043145	1043338	orf19.6311	5_UTR	-2.408428887	-1.950234971	-0.458193915	8.303674099
Ca21chrR	-	1846394	1846491	orf19.6424	3_UTR	-0.369242007	0.087898094	-0.4571401	23.70913045
Ca21chr1	-	1376742	1376785	orf19.6265.1	5_UTR	-0.071294246	0.385776587	-0.457070833	116.4768486
Ca21chr7	+	727796	729316	ntar_1137	3_UTR	0.057467635	-0.399356497	0.456824132	30.87499267
Ca21chrR	+	2230985	2231139	orf19.7626	3_UTR	-0.465528513	-0.009727974	-0.455800538	9.208382212
Ca21chr1	-	884332	884623	orf19.1063	3_UTR	-0.280087593	-0.735809315	0.455721722	8.431326188
Ca21chrR	-	2007959	2008093	orf19.7341	5_UTR	-0.433735257	0.021933145	-0.455668402	6.402076728
Ca21chr6	+	417855	418019	orf19.3507	5_UTR	0.996494497	0.540942268	0.455552228	22.9119312
Ca21chr1	-	3008348	3008490	orf19.5006	3_UTR	-0.571955633	-0.116529628	-0.455426005	5.803808661
Ca21chr4	-	34764	34818	orf19.5647	5_UTR	-0.470018802	-0.014876061	-0.45514274	17.49923794
Ca21chr1	+	1435087	1435243	orf19.6240	3_UTR	-0.041979875	-0.496147685	0.45416781	6.783671706
Ca21chrR	-	1922010	1922207	orf19.7296	3_UTR	-1.312803681	-1.766692747	0.453889066	7.828981714
Ca21chr6	-	403966	404054	orf19.688	3_UTR	-0.110542484	0.34298729	-0.453529774	20.32840934
Ca21chr2	+	2034441	2034841	orf19.1357	5_UTR	-1.776626866	-1.323351071	-0.453275795	9.922898794
Ca21chr4	+	681851	681944	orf19.2667	3_UTR	-0.697968467	-0.244927533	-0.453040933	6.267270708
Ca21chr3	+	213397	213638	orf19.2507	3_UTR	-0.104140558	-0.55691905	0.452778492	5.312039434
Ca21chr1	-	991290	991690	orf19.767	3_UTR	0.636271963	0.183494688	0.452777275	7.975343504
Ca21chr6	+	394527	394691	orf19.3391	3_UTR	0.134046994	0.586592465	-0.452545471	29.56772593
Ca21chr4	+	633405	633513	orf19.2687.1	5_UTR	-0.734247594	-0.281852687	-0.452394906	8.624986658
Ca21chrR	-	1657928	1658039	orf19.6286.2	5_UTR	-0.229042513	0.223104462	-0.452146974	100.2612863
Ca21chr3	+	220187	220280	orf19.2511.1	5_UTR	0.045858646	0.497958634	-0.452099988	8.210536239
Ca21chr5	+	43370	43420	orf19.969	5_UTR	-0.48039067	-0.028656526	-0.451734144	5.106670289
Ca21chr1	-	1421138	1421437	ntar_131	3_UTR	0.926156147	0.474737603	0.451418544	114.7395878
Ca21chr5	-	220314	220487	orf19.1970	3_UTR	-0.372584691	0.078802656	-0.451387347	5.788957927
Ca21chrR	+	864646	864754	orf19.4358	5_UTR	-1.051948574	-0.600637258	-0.451311316	6.385915845
Ca21chr3	-	1743280	1743425	orf19.6724	5_UTR	0.795513246	1.246654156	-0.451140909	6.068603634
Ca21chr5	+	297169	297421	orf19.1935	3_UTR	0.10662257	-0.344263608	0.450886178	5.270591832
Ca21chr3	+	536292	536517	orf19.233.1	5_UTR	-0.003671873	0.446520527	-0.4501924	13.30882774
Ca21chr3	+	1575983	1576161	orf19.6814	3_UTR	-0.035706369	-0.485679294	0.449972925	276.0244221
Ca21chr4	-	427289	427663	orf19.4575	3_UTR	0.805502482	0.35620027	0.449302212	8.418154678
Ca21chr1	-	2155074	2155285	orf19.4849	5_UTR	-0.187714328	0.261206982	-0.44892131	6.784639986
Ca21chr3	+	784703	784808	orf19.6947	5_UTR	0.262334608	0.711018973	-0.448684365	8.384064342
Ca21chr3	+	1131167	1131425	orf19.5996.1	3_UTR	-0.060265589	0.387552352	-0.447817941	350
Ca21chr4	-	336399	336505	orf19.4624	5_UTR	-0.010939768	0.436383123	-0.447322891	10.52094457
Ca21chr7	+	265836	266120	orf19.6912	5_UTR	-0.66600916	-0.219075449	-0.446933711	12.20460326
Ca21chr2	+	1517257	1518153	orf19.1889	3_UTR	-0.007225785	0.43881573	-0.446041515	14.24996767
Ca21chr7	-	864802	865562	orf19.7186	5_UTR	-0.667087035	-0.221389131	-0.445697903	9.704479063
Ca21chr4	+	1210068	1210281	orf19.1235	5_UTR	-0.685253552	-0.239773275	-0.445480277	7.416118159
Ca21chr6	-	455540	456302	orf19.3459	5_UTR	-0.854553716	-0.409205933	-0.445347783	30.80613606
Ca21chr1	-	1015526	1015587	orf19.755	5_UTR	0.053261604	0.497841919	-0.444580315	5.126683477
Ca21chr2	-	2119292	2119549	orf19.1751	5_UTR	-0.509300025	-0.064755889	-0.444544136	7.423503053
Ca21chr1	-	2682644	2682928	orf19.5234	5_UTR	-0.726957188	-0.282480813	-0.444476376	6.394029133
Ca21chr7	+	848221	848779	orf19.7198	5_UTR	-0.656909588	-0.213781525	-0.443128063	22.64999043
Ca21chr2	+	675856	675909	orf19.903	5_UTR	-0.488874171	-0.045791506	-0.443082665	31.98110279
Ca21chr2	+	1921910	1921933	orf19.1601	5_UTR	-0.087078183	0.355846148	-0.44292433	170.4310651
Ca21chrR	-	921026	921068	orf19.493	5_UTR	-0.213722239	0.229052669	-0.442774908	112.0428581
Ca21chr1	+	2352474	2352601	orf19.1833	5_UTR	-1.286585413	-0.843955434	-0.442629979	27.88878813
Ca21chr1	-	992852	993278	orf19.767	5_UTR	-0.259095418	0.183494688	-0.442590106	9.448604904
Ca21chr2	-	724342	724554	orf19.873.1	5_UTR	-0.140812124	0.300555492	-0.441367617	74.86334742
Ca21chr1	-	1069692	1069805	orf19.4060	5_UTR	-0.568947708	-0.127690435	-0.441257273	44.13710402
Ca21chr1	+	1440861	1441494	orf19.6237	3_UTR	-0.75651598	-0.315413707	-0.441102273	7.156022144
Ca21chr5	-	229296	229548	orf19.1963	3_UTR	0.710935553	0.26995641	0.440979143	11.00434973
Ca21chr1	-	2501998	2502256	orf19.663	5_UTR	0.121032265	0.56163189	-0.440599625	5.356046986
Ca21chr2	-	2026717	2026932	orf19.1360.1	3_UTR	-0.035933547	0.404629753	-0.4405633	26.68263227
Ca21chr3	-	1251799	1251968	orf19.6994	5_UTR	-0.042767479	0.397453685	-0.440221164	14.78789686
Ca21chr1	+	198878	198956	orf19.6008.4	5_UTR	0.102807818	0.542968589	-0.440160771	12.62116208
Ca21chr6	+	167115	167188	orf19.86	5_UTR	-0.832855874	-0.39314691	-0.439708964	6.481073976
Ca21chr3	-	405140	405320	orf19.1663	3_UTR	-0.021946063	0.417182401	-0.439128464	6.464877087
Ca21chr4	+	256810	257242	orf19.4660	3_UTR	-0.159132903	0.279974508	-0.439107411	210.2910043
Ca21chr1	+	2316564	2316719	orf19.988	5_UTR	-0.909007649	-0.470104951	-0.438902698	5.27857934
Ca21chr1	+	1111151	1111222	orf19.437	5_UTR	-0.809558823	-0.370703791	-0.438855032	11.72468011
Ca21chr2	+	1679069	1679225	orf19.1352	3_UTR	-0.147324585	0.291368813	-0.438693398	6.033698223
Ca21chr3	-	1641702	1642147	orf19.6783	5_UTR	-0.016631135	0.422025686	-0.438656821	15.74318544
Ca21chr1	+	2006859	2007336	orf19.4774	5_UTR	-0.215384294	0.223108962	-0.438493256	9.924147912
Ca21chr1	-	2374912	2375063	orf19.2351	3_UTR	-0.777717379	-0.339686391	-0.438030989	5.05342417
Ca21chr1	-	3063252	3063562	orf19.5027	5_UTR	-0.503368547	-0.065380344	-0.437988204	14.36703288
Ca21chr5	+	44636	44721	orf19.969	3_UTR	-0.466495125	-0.028656526	-0.437838599	10.52717413
Ca21chr3	+	1577290	1577399	orf19.6812	5_UTR	-0.364350211	0.073358546	-0.437708757	14.08634556
Ca21chr4	+	641752	641844	orf19.2684	5_UTR	-0.357649772	0.079903151	-0.437552922	6.353970747
Ca21chr1	-	382109	382417	orf19.4539	5_UTR	0.627341471	1.06474923	-0.437407759	7.745214031
Ca21chr1	-	623598	624107	orf19.2990	5_UTR	0.049318932	0.486644856	-0.437325923	5.69805175
Ca21chr4	+	1602433	1602858	ntar_843	3_UTR	-0.693599522	-0.257407068	-0.436192454	10.01668716
Ca21chr3	+	1174826	1175074	orf19.6967	3_UTR	0.678944633	0.24318714	0.435757492	6.382290813
Ca21chr6	+	337055	337288	orf19.3423	5_UTR	-0.602527138	-0.166954871	-0.435572267	14.88191252
Ca21chr3	-	466247	466371	orf19.1631	5_UTR	-0.505095634	-0.070349085	-0.434746549	13.70540986
Ca21chr1	-	1152504	1152563	orf19.415	5_UTR	-0.051600107	0.383037633	-0.43463774	8.139106841
Ca21chr1	+	2915065	2915142	orf19.4963	5_UTR	-0.720347472	-0.285846704	-0.434500768	7.708922415
Ca21chrR	-	218980	219275	orf19.3260	5_UTR	-1.202491141	-0.768449993	-0.434041148	6.560033468
Ca21chr5	+	697259	697396	orf19.4342	5_UTR	-1.540465346	-1.106739486	-0.433725861	12.83962457
Ca21chr1	-	2908447	2908570	orf19.4960	5_UTR	-0.652361886	-0.219137172	-0.433224713	11.4918883
Ca21chr1	+	375458	375602	orf19.4545	3_UTR	-0.161005091	-0.59415714	0.433152049	5.457046095
Ca21chr3	+	1425975	1426543	orf19.7409	3_UTR	0.415077716	0.84816817	-0.433090454	32.98257636
Ca21chrR	+	2257116	2257299	orf19.7652	5_UTR	-0.69988337	-0.268306845	-0.431576525	10.87052329
Ca21chr1	-	549413	549550	orf19.2951	3_UTR	-0.234064827	0.197061536	-0.431126364	6.579367065
Ca21chr2	-	2113842	2113990	orf19.1754	5_UTR	-0.162016001	0.268759084	-0.430775085	9.850324599
Ca21chr4	-	962342	962762	orf19.3838	3_UTR	-0.574240515	-0.143783341	-0.430457173	24.4341355
Ca21chr2	-	1205853	1205923	orf19.5211	5_UTR	-0.644613095	-0.214166793	-0.430446301	17.98561774
Ca21chrR	+	1043645	1043954	orf19.6311	3_UTR	-1.519893977	-1.950234971	0.430340994	8.460337215
Ca21chr2	-	94104	94278	orf19.2069	5_UTR	-0.710352604	-0.280279691	-0.430072914	7.678035976
Ca21chr2	-	179693	179719	orf19.2014	5_UTR	0.251303058	-0.178743812	0.430046871	7.075906998
Ca21chr1	-	261848	261890	orf19.3322	5_UTR	-0.450167152	-0.020199768	-0.429967384	5.541757513
Ca21chr4	-	963770	963933	orf19.3838	5_UTR	-0.573583789	-0.143783341	-0.429800447	93.33003414
Ca21chr4	+	1055368	1055448	orf19.3788.1	5_UTR	-0.07590791	0.353740447	-0.429648358	152.5306233
Ca21chr1	+	690357	690400	orf19.3027	5_UTR	-0.741709181	-0.312114429	-0.429594751	5.145573392
Ca21chr7	+	659418	659535	orf19.5156	5_UTR	0.075458377	0.503811209	-0.428352833	13.78980896
Ca21chr3	-	611089	611400	orf19.273	5_UTR	-0.410283439	0.017665406	-0.427948845	8.068021379
Ca21chr2	+	1812564	1812609	orf19.216.1	5_UTR	0.014993596	0.441439731	-0.426446136	21.98473055
Ca21chr4	-	495161	495452	orf19.2758	5_UTR	0.38723603	0.813313333	-0.426077303	18.23759141
Ca21chrR	-	1164086	1164655	ntar_1288	3_UTR	-0.981300067	-0.556188317	-0.42511175	6.138215315
Ca21chr1	-	254243	254626	orf19.3317	3_UTR	0.055717155	-0.369326466	0.425043621	10.40258628
Ca21chr1	-	379900	380228	orf19.4540	3_UTR	-0.972407331	-1.396939166	0.424531836	6.882145797
Ca21chr1	+	1952161	1952509	ntar_182	5_UTR	-0.337612481	0.086423481	-0.424035962	7.906908375
Ca21chr6	+	452909	453158	orf19.3458	5_UTR	-0.567811939	-0.146058933	-0.421753005	6.435518614
Ca21chr4	-	893237	893592	orf19.5292	5_UTR	0.688714146	1.110188219	-0.421474073	7.328716327
Ca21chr3	-	751679	751876	orf19.350	5_UTR	-0.497859417	-0.077168526	-0.420690891	17.6620797
Ca21chrR	-	1976577	1976855	orf19.7327	3_UTR	0.542851921	0.122172631	0.42067929	121.3168192
Ca21chr3	-	1194314	1194502	orf19.6975	5_UTR	-0.220582563	0.199640039	-0.420222602	90.80720447
Ca21chr6	+	937012	937164	orf19.1082.1	5_UTR	0.20271854	0.622902994	-0.420184455	16.47586137
Ca21chrR	+	1832372	1832467	orf19.6417	5_UTR	-0.829803592	-0.410725737	-0.419077854	5.54698275
Ca21chrR	+	784206	784373	orf19.4396	5_UTR	0.03803069	0.456851276	-0.418820586	17.82254321
Ca21chr2	+	284634	284945	orf19.1467	3_UTR	0.136692042	0.555245769	-0.418553727	63.28720287
Ca21chr1	+	1669301	1669667	orf19.1228	3_UTR	0.265088921	-0.152954683	0.418043604	11.58743925
Ca21chr6	-	66036	66265	orf19.1199	5_UTR	-1.385865452	-0.967996072	-0.41786938	42.71723691
Ca21chr1	+	2538569	2538598	orf19.1164	5_UTR	-0.358071758	-0.775849164	0.417777406	5.49033686
Ca21chr5	-	23492	23547	orf19.979	3_UTR	-0.081120208	0.335891533	-0.417011741	10.7113863
Ca21chr1	-	1939878	1940022	orf19.4751.1	5_UTR	-0.226259372	0.190646893	-0.416906265	5.101720147
Ca21chrR	+	1031983	1032457	orf19.6316.4	5_UTR	-0.357906215	0.058094758	-0.416000973	9.159596023
Ca21chr1	-	251496	252044	orf19.3314	3_UTR	0.37580067	-0.039807884	0.415608554	28.06774022
Ca21chr1	-	2861144	2861349	orf19.4939	3_UTR	0.389133271	-0.025007097	0.414140368	6.013699932
Ca21chr1	+	1526789	1527012	orf19.4456	5_UTR	-1.485006255	-1.07091107	-0.414095185	12.65562742
Ca21chr1	-	2294810	2295120	orf19.4907	5_UTR	-4.117410407	-3.703352606	-0.4140578	6.740501693
Ca21chr2	-	287700	287868	orf19.1470	3_UTR	-0.132831847	0.280662797	-0.413494644	88.98802423
Ca21chr2	-	584119	584261	orf19.5812	3_UTR	-0.750266068	-0.337406684	-0.412859385	9.01353403
Ca21chr6	+	651917	652331	orf19.5595	5_UTR	-0.009353088	0.40304841	-0.412401498	10.64632366
Ca21chr1	+	2491983	2492137	orf19.667.1	5_UTR	0.053199683	0.465567419	-0.412367737	51.03974868
Ca21chrR	-	2048281	2048601	orf19.6600	5_UTR	-0.909461368	-0.497179154	-0.412282214	7.006153034
Ca21chr4	-	1063000	1063255	orf19.3782.2	5_UTR	0.005762834	0.4175451	-0.411782266	12.31492325
Ca21chrR	+	136796	137081	orf19.7477	3_UTR	-0.217114826	0.194586051	-0.411700877	27.84695273
Ca21chr6	+	116718	116892	orf19.4192	5_UTR	-0.52017309	-0.108847306	-0.411325785	5.498105036
Ca21chr7	+	644376	644678	orf19.5164	3_UTR	0.563152279	0.152323275	0.410829004	5.594623193
Ca21chrR	+	699554	699635	orf19.2422	3_UTR	-0.484313638	-0.073614449	-0.410699189	5.275964318
Ca21chr1	-	1763443	1763481	orf19.5079.1	5_UTR	-0.395740899	0.014301947	-0.410042846	5.146565814
Ca21chr3	-	1161417	1161620	orf19.6007	3_UTR	-0.466822687	-0.875978245	0.409155558	11.02855216
Ca21chr2	+	889077	889227	orf19.797	3_UTR	-0.137390108	-0.546181713	0.408791605	7.172238856
Ca21chr2	-	463879	464062	orf19.1553	5_UTR	-0.678753157	-0.270327831	-0.408425326	7.208832287
Ca21chr2	-	1957428	1957933	orf19.1397	3_UTR	0.424075465	0.015859698	0.408215768	6.01995207
Ca21chr6	+	182676	182744	orf19.93	5_UTR	-0.189262588	0.218248487	-0.407511075	8.810080287
Ca21chr2	+	626321	626411	orf19.5788	3_UTR	0.355467908	-0.051973786	0.407441694	101.5593924
Ca21chr2	-	461920	461949	orf19.1552	5_UTR	-0.142569805	0.263124561	-0.405694365	13.00191437
Ca21chr5	-	193414	193776	ntar_860	5_UTR	0.380569431	0.786036535	-0.405467103	8.783743416
Ca21chr3	-	941046	941387	orf19.5904	3_UTR	-0.137879229	0.267415161	-0.40529439	43.76357546
Ca21chr1	-	914491	914603	orf19.5196	3_UTR	0.128269415	-0.276948837	0.405218252	5.4251496
Ca21chr3	-	1639384	1639688	orf19.6783	3_UTR	0.827140323	0.422025686	0.405114637	5.680596016
Ca21chr6	-	425970	426144	orf19.3504	5_UTR	-0.332952779	0.07198573	-0.404938508	82.59799229
Ca21chr1	+	3113471	3113805	orf19.7219	5_UTR	-1.722606355	-1.318560038	-0.404046317	15.50199267
Ca21chr2	+	172987	173077	orf19.2019	3_UTR	0.180345046	0.584095982	-0.403750935	5.373343394
Ca21chr7	+	202081	202216	orf19.7018	5_UTR	-0.11750553	0.285649129	-0.403154659	122.3981783
Ca21chr4	-	841340	841438	orf19.789	5_UTR	-0.74424639	-0.341230972	-0.403015418	11.24259513
Ca21chr6	+	857409	857570	orf19.5773	5_UTR	-0.599628979	-0.197047159	-0.40258182	6.107160999
Ca21chr7	-	305373	305451	orf19.6584	5_UTR	-0.494421686	-0.091844149	-0.402577537	7.229630276
Ca21chr4	-	249746	250042	orf19.4665	3_UTR	1.105705112	0.70374624	0.401958872	5.152205283
Ca21chr3	-	630303	630515	orf19.290	3_UTR	0.530901928	0.12895107	0.401950859	8.126212035
Ca21chr4	-	411603	411816	orf19.4585	3_UTR	0.55081675	0.149176238	0.401640511	7.898535881
Ca21chr6	+	393713	393776	orf19.3391	5_UTR	0.185165661	0.586592465	-0.401426805	29.01083894
Ca21chr1	+	740591	740661	orf19.3054	5_UTR	-0.620115013	-0.218795039	-0.401319974	6.185956795
Ca21chr1	-	384602	384805	orf19.4536	3_UTR	-0.799169094	-0.397945916	-0.401223178	8.288937099
Ca21chr1	-	1155065	1155590	orf19.413.1	3_UTR	0.463660988	0.062630519	0.401030469	41.74438561
Ca21chr2	-	1033785	1034089	orf19.3527	5_UTR	-0.026584323	0.373981596	-0.400565919	151.584804
Ca21chr2	+	164442	164466	orf19.2023	5_UTR	-1.866836958	-1.466613297	-0.400223661	28.57594293
Ca21chrR	+	63165	63219	orf19.7509.1	3_UTR	-0.012770216	0.386964336	-0.399734552	29.59719293
Ca21chr1	-	603792	603874	orf19.2974	5_UTR	-0.203868548	0.195349693	-0.399218241	7.615090966
Ca21chr4	-	1480286	1480514	orf19.2871	5_UTR	0.325073736	0.723982069	-0.398908333	42.18950013
Ca21chr7	+	203083	203426	orf19.7018	3_UTR	-0.113232555	0.285649129	-0.398881684	350
Ca21chr2	+	676992	677134	orf19.900	5_UTR	-0.425233274	-0.027066555	-0.398166719	6.374804522
Ca21chr7	+	744260	744394	orf19.1336.2	5_UTR	0.076634888	0.474690996	-0.398056108	6.594309486
Ca21chr3	-	911646	911768	orf19.5885	5_UTR	-0.537486641	-0.139649495	-0.397837146	31.25457347
Ca21chr2	+	1232558	1232841	orf19.4118	5_UTR	-1.239643056	-0.842212811	-0.397430244	5.6004451
Ca21chr2	-	2039305	2039631	orf19.1355	5_UTR	-0.838642433	-0.44168891	-0.396953523	6.191876644
Ca21chr4	-	449241	449473	orf19.4560	5_UTR	-0.008646793	0.388205105	-0.396851898	10.01888524
Ca21chr1	-	1872202	1872370	orf19.400	5_UTR	0.295498563	-0.101093801	0.396592364	6.089817326
Ca21chr1	-	2429339	2431014	ntar_227	3_UTR	-0.180632	-0.576756619	0.396124619	12.92804637
Ca21chr1	+	973505	973550	orf19.778	5_UTR	-0.363858687	0.032175	-0.396033687	36.64593995
Ca21chr6	+	18135	18237	orf19.6322	3_UTR	-0.973593683	-0.578009644	-0.395584039	6.882581331
Ca21chr2	+	620864	620949	orf19.5791	5_UTR	-0.058185072	0.337362328	-0.3955474	15.47064177
Ca21chr2	+	1458615	1458762	orf19.2269	3_UTR	0.234328967	0.628881801	-0.394552834	14.09487962
Ca21chr3	+	458376	458929	orf19.1635	3_UTR	0.174281831	0.568793997	-0.394512167	255.7300675
Ca21chr4	+	1176043	1176241	orf19.1796	3_UTR	-0.413276474	-0.018784523	-0.394491951	7.323742632
Ca21chr1	-	3119723	3119960	orf19.7222	3_UTR	0.180556005	0.574898103	-0.394342098	15.747584
Ca21chr2	+	917843	918784	orf19.4515	5_UTR	0.032488571	-0.361217397	0.393705967	6.30430258
Ca21chrR	+	1796082	1796474	orf19.6393	3_UTR	-0.042467786	-0.435113052	0.392645266	10.89350812
Ca21chrR	+	737000	737210	orf19.2396	5_UTR	-0.439394356	-0.04684704	-0.392547316	5.01562016
Ca21chr1	+	2406458	2406591	orf19.2329.1	5_UTR	-0.037717891	0.354785463	-0.392503354	118.9141321
Ca21chr4	+	1128599	1128822	orf19.6860	5_UTR	-0.325720897	0.066645706	-0.392366603	7.092986243
Ca21chr1	+	474174	474953	orf19.3682	5_UTR	-0.704966601	-0.312815143	-0.392151458	13.9373601
Ca21chr5	-	629652	629762	orf19.4306	3_UTR	-0.738824076	-0.346747251	-0.392076824	6.538770029
Ca21chr1	-	778651	779063	orf19.1036	5_UTR	-0.182860308	0.208985708	-0.391846017	19.72965753
Ca21chr1	+	1113182	1113339	orf19.437	3_UTR	0.021140036	-0.370703791	0.391843827	22.41650975
Ca21chr7	+	354377	354543	orf19.6559	5_UTR	-0.75949575	-0.36805704	-0.39143871	7.965719059
Ca21chr5	+	529534	529707	orf19.4246	5_UTR	-1.512374611	-1.121809275	-0.390565336	6.595666242
Ca21chr1	+	860757	862109	orf19.1043	5_UTR	-0.251270705	0.138914138	-0.390184843	9.369208819
Ca21chr5	-	1022449	1022485	orf19.3955	5_UTR	-0.696836506	-0.306685428	-0.390151078	8.62751435
Ca21chr1	+	2315098	2315246	orf19.986	5_UTR	-1.728349684	-1.339264933	-0.389084751	18.86479466
Ca21chr4	+	621459	621566	orf19.2694	5_UTR	-0.468723291	-0.080067664	-0.388655627	23.57924072
Ca21chr2	-	1587271	1588978	orf19.2203.1	3_UTR	-0.038723004	-0.426027054	0.387304049	7.395938057
Ca21chr4	-	307949	308101	orf19.4639	5_UTR	-0.30837283	0.078827747	-0.387200577	11.51315963
Ca21chr1	+	2131360	2131460	orf19.4831	3_UTR	0.944336057	0.55721162	0.387124437	18.44426497
Ca21chr2	+	1849266	1849436	orf19.200	3_UTR	0.170085068	-0.216798541	0.386883609	9.668641732
Ca21chrR	-	1656839	1657248	orf19.6286.2	3_UTR	-0.162528435	0.223104462	-0.385632897	350
Ca21chr1	-	1021153	1021398	orf19.752	5_UTR	-0.518223649	-0.132915909	-0.38530774	5.718522836
Ca21chr1	+	1756988	1757212	orf19.5078	3_UTR	0.010694413	0.395794832	-0.385100419	17.5163619
Ca21chr7	-	861770	861791	orf19.7188	5_UTR	-0.390416807	-0.005519876	-0.38489693	34.09318702
Ca21chr1	+	2060855	2060916	orf19.4796	5_UTR	-0.342749347	0.041754734	-0.384504081	9.637383165
Ca21chr2	-	1893978	1894227	orf19.4088	3_UTR	-0.613315912	-0.229855996	-0.383459916	5.286273158
Ca21chrR	+	1893621	1895077	rdn25	5_UTR	0.982783073	0.599947018	0.382836055	14.77466483
Ca21chr2	+	192779	193377	orf19.2006.1	5_UTR	0.066636729	0.449352327	-0.382715597	9.651578227
Ca21chr2	+	959748	959809	orf19.4491	3_UTR	0.376817297	-0.004825366	0.381642662	13.25109341
Ca21chr7	-	385386	385434	orf19.6541	5_UTR	-0.437120691	-0.055780237	-0.381340454	30.92183999
Ca21chr2	+	1364998	1365217	orf19.1224	5_UTR	-1.840129031	-1.459328584	-0.380800447	5.364276373
Ca21chr4	-	867608	867792	orf19.5305	3_UTR	1.625600061	2.006148062	-0.380548001	27.7836948
Ca21chrR	-	543409	543701	ntar_1207	3_UTR	0.381501782	0.001009335	0.380492446	28.61181764
Ca21chrR	-	107865	107929	orf19.7489.3	5_UTR	-0.582019316	-0.20185188	-0.380167435	6.961518403
Ca21chr3	-	520519	521066	orf19.1607	5_UTR	0.940491239	0.560395777	0.380095462	7.646731963
Ca21chrR	+	330695	330756	orf19.2524	5_UTR	-0.102397576	0.27741358	-0.379811156	7.741418327
Ca21chr2	+	623561	623591	orf19.5788	5_UTR	-0.431619428	-0.051973786	-0.379645642	5.110081429
Ca21chr1	-	1169086	1170312	ntar_118	3_UTR	-0.124496656	0.255001862	-0.379498518	5.049927442
Ca21chr4	+	987658	987868	orf19.3822	5_UTR	0.505374247	0.126957383	0.378416864	7.397014527
Ca21chr2	-	642005	642054	orf19.5779	5_UTR	0.103009619	-0.274525851	0.37753547	8.984416348
Ca21chr7	-	373862	373999	orf19.6551.1	3_UTR	0.062911774	0.440025655	-0.377113881	5.866164299
Ca21chrR	-	1391938	1392389	orf19.714	5_UTR	-0.690028988	-0.313555434	-0.376473554	11.81947505
Ca21chr4	-	837669	837805	orf19.789	3_UTR	0.035202216	-0.341230972	0.376433188	30.9002171
Ca21chr1	-	191231	191449	orf19.6010	3_UTR	0.179584475	-0.196470057	0.376054532	5.546000705
Ca21chrR	-	1808535	1808819	orf19.6403.1	3_UTR	0.256995436	0.632725889	-0.375730453	217.5458216
Ca21chrR	-	1489773	1489933	orf19.2369.1	5_UTR	-0.599356453	-0.224420882	-0.374935571	10.23906435
Ca21chr1	-	605680	605783	orf19.2977	3_UTR	-0.628142447	-0.253846865	-0.374295582	11.76203054
Ca21chr1	-	631682	631742	orf19.2994	5_UTR	-0.166025462	0.207672599	-0.373698061	97.26234124
Ca21chrR	-	702330	702370	orf19.2416.1	5_UTR	0.400480728	0.77416123	-0.373680502	9.237930212
Ca21chr5	+	761928	762002	orf19.2644	5_UTR	0.0391908	0.412255262	-0.373064462	28.0670055
Ca21chr1	-	1954893	1955035	orf19.4754	5_UTR	-0.041190426	0.331701686	-0.372892113	10.47090606
Ca21chr5	-	446783	446994	orf19.3171	3_UTR	0.429939741	0.057054403	0.372885338	17.42105248
Ca21chr1	+	553770	553814	orf19.2954	5_UTR	-0.195248743	0.177427147	-0.37267589	11.75565724
Ca21chr1	+	3178762	3179727	orf19.7270	5_UTR	-0.49367758	-0.121012687	-0.372664893	37.89742953
Ca21chr1	+	2632940	2633018	orf19.5263	5_UTR	-0.656662762	-0.284092988	-0.372569774	6.261710473
Ca21chr1	+	643244	643288	orf19.3002	5_UTR	-0.262880874	0.108607263	-0.371488136	117.2057317
Ca21chr7	+	842222	842363	orf19.7202	5_UTR	-0.321912661	0.049532744	-0.371445406	8.325026231
Ca21chr4	-	1575543	1575569	orf19.3097	5_UTR	0.121453182	0.492380462	-0.370927281	44.25309373
Ca21chr1	+	331210	331371	orf19.3353	5_UTR	-0.361186471	0.009392551	-0.370579023	6.947289961
Ca21chr6	+	356847	357011	orf19.3415.1	5_UTR	-0.072083509	0.297924161	-0.37000767	23.89065257
Ca21chr7	+	854635	854767	orf19.7196	3_UTR	-0.011734063	-0.381668769	0.369934706	7.051882972
Ca21chrR	-	368383	368752	orf19.2551	3_UTR	0.32723422	-0.04263566	0.36986988	84.53702557
Ca21chr3	-	538530	538930	orf19.236	3_UTR	-0.083686155	0.283871955	-0.36755811	89.74046035
Ca21chrR	+	2073987	2074555	orf19.7548	3_UTR	-0.069455292	-0.436710714	0.367255422	5.747883227
Ca21chr3	-	847278	847597	orf19.2803	5_UTR	-0.390832425	-0.023665206	-0.367167219	21.2789072
Ca21chr1	+	1411643	1411730	orf19.6250	5_UTR	-0.488657951	-0.121670318	-0.366987632	8.951992434
Ca21chrR	-	305433	305774	orf19.3226	3_UTR	0.885749241	0.518953475	0.366795766	6.404601004
Ca21chr6	+	31954	32571	orf19.1187	5_UTR	-0.614798634	-0.248372836	-0.366425797	5.40779778
Ca21chr1	+	2081913	2082137	orf19.4807	3_UTR	0.152491922	-0.213931739	0.366423661	7.717147807
Ca21chr1	+	701076	701191	ntar_72	3_UTR	0.095650762	-0.270131878	0.36578264	6.914998098
Ca21chr2	+	1211829	1211892	orf19.5213.2	5_UTR	0.057672732	0.422952797	-0.365280065	12.20950358
Ca21chr3	+	1150661	1150790	orf19.6000	3_UTR	-0.305623964	-0.670588634	0.36496467	9.861539838
Ca21chr1	-	2906721	2906833	orf19.4959	5_UTR	-0.271128903	-0.635802959	0.364674056	6.583444399
Ca21chr2	+	1380464	1380783	orf19.3149	3_UTR	-0.634771741	-0.271261544	-0.363510197	5.433767771
Ca21chrR	-	30695	30872	orf19.7523	3_UTR	-0.391303101	-0.028816301	-0.3624868	5.27737566
Ca21chr7	+	121266	121418	ntar_1057	5_UTR	-0.246301375	-0.608573277	0.362271902	35.95887493
Ca21chrR	-	1467473	1467527	orf19.1848.1	5_UTR	-0.824749532	-0.462620397	-0.362129135	6.305946227
Ca21chr2	-	960252	960294	orf19.4490.2	5_UTR	0.16037686	0.522451655	-0.362074794	18.49417464
Ca21chr6	-	171375	171427	orf19.88	5_UTR	-0.609334043	-0.247755896	-0.361578147	26.83217327
Ca21chrR	-	184248	184364	orf19.3278	5_UTR	0.353043331	0.714243634	-0.361200303	6.193666462
Ca21chr6	+	849836	849948	orf19.5768	5_UTR	-0.622854053	-0.261921216	-0.360932837	5.74729608
Ca21chrR	-	1951383	1951429	orf19.7312	3_UTR	0.282289777	-0.078556001	0.360845779	8.38484913
Ca21chr1	-	487070	487382	orf19.3690.2	3_UTR	-0.226039518	0.134541994	-0.360581512	114.9240516
Ca21chr5	-	77391	77776	orf19.947	3_UTR	-0.145392709	0.215011446	-0.360404156	5.018276975
Ca21chr1	-	1560987	1561175	orf19.4439.1	5_UTR	-0.713384297	-0.353254106	-0.360130192	5.962961349
Ca21chr1	-	1833140	1833503	orf19.5114.1	5_UTR	-2.480680292	-2.120736132	-0.35994416	10.3865656
Ca21chr2	-	1332953	1333426	ntar_401	5_UTR	-0.640876568	-0.281180303	-0.359696266	16.66126929
Ca21chr2	+	1989661	1989930	orf19.1376	5_UTR	-0.082917552	0.276618467	-0.359536019	8.758648739
Ca21chr4	-	315421	315764	orf19.4632	3_UTR	-0.467952216	-0.108500417	-0.3594518	350
Ca21chrR	+	1916847	1917017	orf19.7292	3_UTR	-0.517332381	-0.158194731	-0.35913765	6.640696116
Ca21chr3	+	138357	138415	orf19.5382	5_UTR	-0.51447394	-0.155549845	-0.358924095	5.502286433
Ca21chr1	-	111335	111571	orf19.6040	3_UTR	0.330503433	-0.028161334	0.358664768	7.503389892
Ca21chr2	+	981643	982080	orf19.150	3_UTR	0.054352179	0.412609655	-0.358257475	23.48612682
Ca21chr6	-	516546	516800	orf19.5518	5_UTR	0.358231081	0.716294634	-0.358063554	5.484224067
Ca21chr3	+	172839	173053	orf19.6163	5_UTR	-0.733131985	-0.375100244	-0.358031741	5.171991297
Ca21chr2	-	135648	135817	orf19.2045	5_UTR	-0.481400749	-0.123556285	-0.357844463	17.91057217
Ca21chrR	-	839897	840282	orf19.4375.1	3_UTR	-0.250287267	0.107424328	-0.357711594	166.8973165
Ca21chr3	-	1415835	1416118	orf19.7413	3_UTR	0.397266895	0.040126102	0.357140793	7.970083047
Ca21chrR	-	1016296	1016411	orf19.1738	3_UTR	-0.118023811	0.238381067	-0.356404879	11.493154
Ca21chr3	+	1713093	1713199	orf19.6738	5_UTR	-0.483261519	-0.127102281	-0.356159237	5.995087639
Ca21chrR	-	2047194	2047689	orf19.6600	3_UTR	-0.853052525	-0.497179154	-0.355873371	9.954537202
Ca21chrR	-	529242	529351	orf19.3730	5_UTR	0.056375831	0.412198877	-0.355823046	5.125030656
Ca21chr3	+	1579710	1579916	orf19.6812	3_UTR	0.429054924	0.073358546	0.355696378	13.40271629
Ca21chr3	+	39136	39194	orf19.5440	5_UTR	-0.582251797	-0.227344984	-0.354906813	9.304269807
Ca21chr3	+	1786738	1786870	ntar_690	3_UTR	0.714606447	0.359866067	0.35474038	8.090801068
Ca21chr2	-	64008	64208	orf19.2088	3_UTR	-0.463879667	-0.109638697	-0.354240971	5.119202885
Ca21chrR	-	1141358	1141777	orf19.1011	5_UTR	-0.096080973	0.258099144	-0.354180118	6.331326444
Ca21chrR	+	1805595	1805749	orf19.6402	5_UTR	-0.911797227	-0.557786766	-0.354010461	11.44822836
Ca21chr1	-	343921	344018	orf19.3358	5_UTR	0.453304462	0.807025544	-0.353721082	30.44585139
Ca21chrR	-	969177	969238	orf19.526	5_UTR	-0.765896542	-0.412296562	-0.35359998	8.284829279
Ca21chrR	-	905450	905502	orf19.484	5_UTR	-0.113906064	0.239318944	-0.353225009	6.876214181
Ca21chr4	-	486005	486187	orf19.2762	3_UTR	-0.460700819	-0.1083459	-0.352354919	14.66518129
Ca21chrR	-	1439828	1439888	orf19.703	3_UTR	-0.097380528	0.254676443	-0.352056971	5.600974922
Ca21chr5	-	487539	487830	orf19.4225.1	3_UTR	0.191340247	0.543392016	-0.352051769	35.56891624
Ca21chr3	-	1283315	1283683	orf19.7354	3_UTR	0.651568758	0.300048896	0.351519862	5.744625629
Ca21chr1	-	2173815	2174211	orf19.4862	3_UTR	0.269979521	-0.081131063	0.351110584	7.594464987
Ca21chr5	-	912411	912620	orf19.1280	5_UTR	-0.366295971	-0.01547685	-0.350819121	40.88891775
Ca21chr1	+	2583723	2584209	orf19.1137	5_UTR	-0.611707428	-0.260903156	-0.350804272	6.046372354
Ca21chrR	+	135935	136156	orf19.7477	5_UTR	-0.156209875	0.194586051	-0.350795926	58.99942683
Ca21chr3	-	80271	80524	orf19.5408	5_UTR	-0.551563844	-0.20105282	-0.350511023	6.708141369
Ca21chr3	+	1067773	1067947	orf19.5964.2	5_UTR	-0.119737475	0.230598034	-0.350335509	30.75571553
Ca21chr1	+	2840693	2841018	orf19.4931.1	3_UTR	-0.267626224	0.082266421	-0.349892645	229.2271833
Ca21chr2	-	1056791	1056866	orf19.3541	5_UTR	-0.528028866	-0.178268354	-0.349760512	7.385448743
Ca21chr1	-	739754	740368	orf19.3053	5_UTR	-0.582329447	-0.23286203	-0.349467418	21.1304681
Ca21chr5	-	835093	835174	orf19.1117	5_UTR	1.314646041	1.664020064	-0.349374023	5.743509304
Ca21chrR	-	122042	122325	orf19.7483	3_UTR	-0.442946104	-0.09552893	-0.347417173	7.795217812
Ca21chr2	+	761629	761991	orf19.860	3_UTR	0.548618031	0.201207286	0.347410745	5.213536871
Ca21chrR	+	396398	396476	orf19.2570	5_UTR	-0.046867143	0.300410974	-0.347278117	9.394809437
Ca21chr2	-	1958645	1959772	orf19.1397	5_UTR	-0.331385729	0.015859698	-0.347245427	6.282762376
Ca21chr3	+	65350	65436	orf19.5419	5_UTR	-0.038597103	0.30835991	-0.346957012	48.75873964
Ca21chr4	-	33291	33382	orf19.5647	3_UTR	-0.360657983	-0.014876061	-0.345781922	15.45996207
Ca21chrR	+	1806950	1807077	orf19.6402	3_UTR	-0.903483064	-0.557786766	-0.345696298	23.69235555
Ca21chr1	-	1097578	1097700	orf19.446.2	5_UTR	0.121026013	0.466669366	-0.345643352	13.25632711
Ca21chr2	-	315174	315476	orf19.1486	5_UTR	-1.048638827	-1.394237099	0.345598272	6.126643661
Ca21chr1	+	37723	37851	orf19.6081	5_UTR	-0.245703887	0.099422797	-0.345126684	16.52585481
Ca21chr2	-	1211520	1211577	orf19.5213.1	5_UTR	0.065455463	0.410447067	-0.344991604	21.02479534
Ca21chrR	+	239425	239663	orf19.3249	3_UTR	-0.031017756	-0.37590955	0.344891795	6.839207958
Ca21chr2	-	1445593	1445650	orf19.2263	5_UTR	-0.263423131	0.081050597	-0.344473728	10.09285726
Ca21chrR	+	1856017	1856107	orf19.6435	5_UTR	0.456508426	0.800946382	-0.344437956	6.891319351
Ca21chr3	+	351680	351845	orf19.1683	5_UTR	-0.190020228	0.153963252	-0.34398348	5.941211375
Ca21chr7	+	352514	352679	orf19.6561	5_UTR	-0.108533945	0.235032862	-0.343566807	7.864055102
Ca21chr1	-	2212150	2212389	orf19.4879.2	3_UTR	0.375142466	0.031728911	0.343413555	11.24870864
Ca21chr1	+	3105046	3105094	orf19.7215.3	5_UTR	0.215348445	0.558645448	-0.343297004	5.350557683
Ca21chr5	+	253081	253349	orf19.1959	5_UTR	-0.075782298	0.266797808	-0.342580106	5.992936463
Ca21chrR	-	1400913	1401161	orf19.916	5_UTR	-0.382568876	-0.04110477	-0.341464106	7.317119236
Ca21chr5	+	732959	733492	orf19.2655	3_UTR	-1.395889296	-1.736337618	0.340448321	7.526616764
Ca21chr7	+	259127	259254	orf19.6906	3_UTR	-0.274193849	0.065636837	-0.339830685	48.61958342
Ca21chr4	-	1466750	1468240	orf19.2877	3_UTR	-0.352038288	-0.691709392	0.339671104	131.1837004
Ca21chrR	-	383140	383685	orf19.2559	5_UTR	-0.131075304	0.20845465	-0.339529954	10.88999081
Ca21chr2	+	1428810	1428894	orf19.2250	3_UTR	0.253799742	0.59317546	-0.339375718	8.104681377
Ca21chr2	+	1753358	1753626	orf19.3616	3_UTR	-0.212236986	-0.551504962	0.339267975	7.761075587
Ca21chr2	+	1549217	1549285	orf19.1866	5_UTR	0.028599084	0.367106619	-0.338507535	9.586172668
Ca21chr2	-	1169840	1170127	orf19.6883	5_UTR	-0.4231704	-0.084694114	-0.338476286	9.123609608
Ca21chr3	-	1097685	1097777	orf19.5982	5_UTR	-0.082544508	0.255924646	-0.338469154	80.29788599
Ca21chrR	+	939089	939272	orf19.506	5_UTR	-0.34291461	-0.00464569	-0.33826892	24.97240418
Ca21chr7	+	135413	135509	orf19.7046	5_UTR	-0.657860343	-0.32013594	-0.337724404	8.479320041
Ca21chr2	-	1308224	1308672	orf19.20	5_UTR	-0.40214888	-0.065125175	-0.337023705	6.792767214
Ca21chr6	-	131889	132036	orf19.3651	3_UTR	-0.234947523	0.101259188	-0.336206711	18.43835152
Ca21chr2	-	1176416	1176487	orf19.6887	5_UTR	0.050030483	0.386050384	-0.336019901	7.056445805
Ca21chr4	+	1362478	1362563	orf19.4716	5_UTR	-0.584917188	-0.249197923	-0.335719265	33.95111021
Ca21chr2	+	472861	473090	orf19.1560	3_UTR	-0.035600037	-0.370009663	0.334409626	6.515822095
Ca21chr1	-	505711	506006	orf19.2929	3_UTR	0.696261876	0.361912446	0.334349429	5.792374881
Ca21chrR	-	1451119	1451168	orf19.709	5_UTR	-0.405691184	-0.071722289	-0.333968895	5.937663341
Ca21chrR	+	1856507	1856630	orf19.6435	3_UTR	0.46805234	0.800946382	-0.332894043	8.52446194
Ca21chrR	-	2187851	2187901	orf19.7600	5_UTR	-0.581462718	-0.248766464	-0.332696255	8.157661204
Ca21chr4	-	1494913	1495052	orf19.3140.1	5_UTR	-0.29436892	0.037822005	-0.332190925	5.872524568
Ca21chr1	+	630176	630251	orf19.2992	5_UTR	-0.052319021	0.279342576	-0.331661597	54.3985427
Ca21chr2	-	604785	604942	orf19.5801	5_UTR	-0.725670294	-0.39587224	-0.329798055	11.95340068
Ca21chr1	-	881331	881402	orf19.1059	5_UTR	-0.879821272	-0.550665464	-0.329155808	40.83250283
Ca21chr7	-	423406	423519	orf19.6524	5_UTR	-0.342990557	-0.013947564	-0.329042993	14.13962278
Ca21chr1	+	1889408	1889578	orf19.4722	5_UTR	-0.890053635	-0.561051718	-0.329001917	5.724871828
Ca21chr2	+	166108	166287	orf19.2023	3_UTR	-1.138156735	-1.466613297	0.328456562	157.4551858
Ca21chr1	-	207863	207971	orf19.3293	5_UTR	-0.277750677	0.050667417	-0.328418094	17.41315509
Ca21chrR	-	83461	83545	orf19.7501	5_UTR	-0.419580567	-0.091509288	-0.328071279	11.64688573
Ca21chr7	-	309107	309230	orf19.6582	3_UTR	-0.358365426	-0.031288841	-0.327076585	9.730466118
Ca21chr7	+	172425	172766	orf19.7030	3_UTR	0.480346369	0.153669319	0.32667705	6.628071521
Ca21chr2	+	1379374	1379509	orf19.3149	5_UTR	-0.597872261	-0.271261544	-0.326610717	15.87400431
Ca21chrR	-	2055204	2055331	orf19.6596	5_UTR	-0.281684471	0.044845855	-0.326530326	5.218348099
Ca21chr1	+	2911515	2911731	orf19.4961	5_UTR	-0.951544296	-0.626348249	-0.325196047	5.879848059
Ca21chr1	-	2896156	2896307	orf19.4954	5_UTR	-0.322217609	0.002829002	-0.32504661	7.966092615
Ca21chr3	-	1055846	1056761	orf19.5960	3_UTR	-0.800255503	-1.12518713	0.324931626	62.83716634
Ca21chr2	-	2037892	2038260	orf19.1355	3_UTR	-0.766524372	-0.44168891	-0.324835462	6.801463988
Ca21chr6	-	222244	222525	orf19.121	5_UTR	-0.435478381	-0.110767536	-0.324710845	5.684171287
Ca21chr5	+	94623	95042	orf19.939	5_UTR	-0.42465354	-0.100121247	-0.324532294	5.548009133
Ca21chr1	+	1753572	1753656	orf19.5076	5_UTR	0.029809224	0.354061135	-0.324251912	7.818099716
Ca21chrR	-	1003271	1003341	orf19.548	5_UTR	-0.138780882	0.185059673	-0.323840554	14.3387289
Ca21chrR	-	1207542	1207776	orf19.6645	3_UTR	-0.740741841	-0.417123998	-0.323617843	21.53939625
Ca21chr7	-	405842	405897	orf19.6531.1	5_UTR	0.072385415	0.394671848	-0.322286433	8.452521739
Ca21chr5	-	953388	953923	orf19.3914	5_UTR	-0.175129851	0.146138131	-0.321267982	7.857995206
Ca21chrR	+	206282	206337	orf19.3264.1	5_UTR	0.13216018	0.452966013	-0.320805832	33.97938579
Ca21chr4	-	8784	8936	orf19.374	3_UTR	0.297331288	-0.022995574	0.320326862	5.260106188
Ca21chr4	+	644700	644983	orf19.2682	5_UTR	-0.722262276	-0.402202622	-0.320059654	9.833362596
Ca21chr2	-	1125897	1126213	orf19.3583	3_UTR	0.090099492	-0.229573779	0.319673272	5.173276442
Ca21chr1	-	2516800	2517051	ntar_240	5_UTR	0.435616013	0.755088408	-0.319472395	17.87683543
Ca21chr2	+	1110395	1110527	orf19.3572.3	5_UTR	-0.028859418	0.289832077	-0.318691494	39.98793321
Ca21chrR	-	198469	198505	orf19.3268	5_UTR	-0.118023811	0.200504809	-0.318528621	9.316123093
Ca21chr7	+	564966	565135	orf19.3700	3_UTR	0.590707127	0.272533465	0.318173662	11.45386171
Ca21chr7	+	534343	534624	orf19.6461	3_UTR	0.564939213	0.247360297	0.317578917	21.27908949
Ca21chr7	-	310168	310229	orf19.6582	5_UTR	-0.348707318	-0.031288841	-0.317418477	10.34664209
Ca21chr3	+	1065840	1066236	orf19.5964	5_UTR	0.246240221	0.563122149	-0.316881929	94.36650594
Ca21chr7	-	388801	389242	orf19.6540	5_UTR	-1.555860402	-1.240635273	-0.315225129	25.92283696
Ca21chr1	+	2750457	2750806	orf19.3755	3_UTR	0.745250448	0.430630209	0.314620239	12.04601213
Ca21chr3	-	316839	317060	orf19.1701	5_UTR	1.184882108	1.49928838	-0.314406271	7.46926395
Ca21chr1	-	1469531	1469705	orf19.6220.3	3_UTR	-0.163329231	0.151065037	-0.314394269	16.12602376
Ca21chr3	+	819298	819417	orf19.6924	3_UTR	-1.259218322	-0.944891685	-0.314326637	9.650691562
Ca21chrR	-	1388754	1389194	orf19.716	3_UTR	1.671223123	1.356997925	0.314225198	20.1834196
Ca21chr6	-	470605	470771	orf19.3467	5_UTR	-0.411831697	-0.098491236	-0.313340461	5.127464169
Ca21chrR	-	1604873	1604957	orf19.6129	3_UTR	0.030897027	0.344196227	-0.3132992	5.636372374
Ca21chr1	+	334442	334661	orf19.3355	5_UTR	-0.714358529	-0.401136476	-0.313222054	5.554442736
Ca21chr1	+	2421769	2422020	orf19.2319	3_UTR	-0.01941461	-0.332454229	0.313039619	5.753548691
Ca21chr4	+	43042	43155	orf19.5654	3_UTR	-0.189416164	0.12327961	-0.312695773	11.78428072
Ca21chr1	-	3031407	3031451	orf19.5016	5_UTR	-0.402852547	-0.090509832	-0.312342715	12.24913043
Ca21chr7	-	729045	730013	ntar_1138	3_UTR	1.497969763	1.810310248	-0.312340485	6.841802483
Ca21chr1	+	1725943	1726402	orf19.5064.1	3_UTR	0.283573807	0.595624752	-0.312050945	22.16159278
Ca21chr3	+	783679	784183	orf19.6948	3_UTR	0.347623925	0.035574367	0.312049557	13.76607494
Ca21chr1	+	649615	649787	orf19.3003	3_UTR	0.351320937	0.039280183	0.312040755	15.7014627
Ca21chr1	+	2120369	2120441	orf19.4826	5_UTR	-0.068687921	0.243200324	-0.311888245	24.04049372
Ca21chr5	-	444478	444863	orf19.3173	3_UTR	0.287414743	0.598848397	-0.311433654	6.895697363
Ca21chr2	+	676657	676725	orf19.903	3_UTR	-0.357103686	-0.045791506	-0.31131218	44.2126427
Ca21chr6	-	402571	402822	orf19.687.1	3_UTR	0.35657352	0.045556179	0.311017341	60.14663548
Ca21chr6	-	983993	984556	orf19.2124	3_UTR	1.451578064	1.762522846	-0.310944781	6.196942769
Ca21chr1	-	448869	449276	orf19.3670	3_UTR	-0.392316264	-0.701899107	0.309582842	9.344143529
Ca21chr5	+	1108987	1109082	orf19.3997	3_UTR	-1.505651712	-1.197312217	-0.308339495	14.89656868
Ca21chrR	-	840811	840886	orf19.4375.1	5_UTR	-0.200303044	0.107424328	-0.307727372	27.11878771
Ca21chr6	-	365077	365166	orf19.3414	5_UTR	-0.428476611	-0.121049068	-0.307427544	10.76135833
Ca21chr6	+	271929	272388	orf19.3448	5_UTR	-4.531496392	-4.224345047	-0.307151345	7.015106934
Ca21chrR	-	1628716	1628981	orf19.2622	5_UTR	-0.246659496	0.059533652	-0.306193148	9.97321737
Ca21chr1	-	1189424	1189581	orf19.2483	3_UTR	0.283357821	0.588912775	-0.305554955	7.710940335
Ca21chrR	-	2049951	2050025	orf19.6599.1	5_UTR	-0.117436706	0.188086519	-0.305523225	18.29691032
Ca21chr2	-	461216	461343	orf19.1552	3_UTR	-0.042291914	0.263124561	-0.305416475	14.26220564
Ca21chr6	-	647820	647893	orf19.5591	5_UTR	-0.006756387	0.29849089	-0.305247276	7.241897428
Ca21chrR	-	397885	398217	orf19.2571	5_UTR	-0.294626326	0.010360021	-0.304986347	19.79410552
Ca21chr1	-	1097828	1098304	orf19.446.1	3_UTR	0.832812364	0.528002635	0.304809728	20.73698942
Ca21chr4	-	386649	386784	orf19.4594	3_UTR	-0.235441737	0.069139264	-0.304581001	5.027684584
Ca21chr1	+	3169692	3170036	orf19.7258	5_UTR	0.011233698	-0.291309911	0.30254361	43.01119921
Ca21chr4	+	1114995	1115504	orf19.745	5_UTR	-0.446579314	-0.145014366	-0.301564948	18.97989829
Ca21chr1	+	3180978	3181308	orf19.7271	5_UTR	-0.117057984	0.184414357	-0.301472341	16.11684112
Ca21chr7	-	809486	809549	orf19.6696	5_UTR	0.044867599	0.34573635	-0.300868751	7.662948661
Ca21chr5	+	411728	411922	orf19.3192	3_UTR	0.256225038	-0.043996047	0.300221085	5.6109618
Ca21chrR	+	1422007	1422351	ntar_1318	5_UTR	0.425836442	0.725401978	-0.299565536	6.848676856
Ca21chr1	+	3011392	3011463	orf19.5007	5_UTR	-0.215206369	0.084350768	-0.299557137	23.30116608
Ca21chr2	+	306023	306209	orf19.1480	3_UTR	0.509051831	0.209647321	0.299404511	6.740461074
Ca21chr1	+	706335	706558	orf19.3037	5_UTR	-0.204528987	0.094270265	-0.298799252	6.693352485
Ca21chrR	+	1165669	1165924	orf19.3518	5_UTR	-0.264308151	0.034217399	-0.298525551	17.89392925
Ca21chrR	-	1607580	1607694	orf19.6127	5_UTR	0.0121473	0.310588314	-0.298441014	7.970479166
Ca21chr7	-	707310	707402	orf19.5130	5_UTR	-0.031387251	0.265261311	-0.296648562	9.417660732
Ca21chrR	+	1538626	1538776	orf19.1815	5_UTR	-1.316590476	-1.020475114	-0.296115362	5.980805548
Ca21chr1	+	630573	630824	orf19.2992	3_UTR	-0.016227013	0.279342576	-0.295569589	187.1445695
Ca21chr6	-	363878	364263	orf19.3414	3_UTR	-0.415538937	-0.121049068	-0.294489869	15.5315926
Ca21chr3	+	943264	943557	orf19.5905	3_UTR	0.237653456	0.53208098	-0.294427524	10.91960428
Ca21chrR	+	1989080	1989160	orf19.7335	5_UTR	-0.290195923	0.003550862	-0.293746785	5.587516832
Ca21chr7	+	129609	130056	orf19.7049	3_UTR	0.995262956	1.288575486	-0.29331253	29.76661784
Ca21chr1	-	1835815	1835964	orf19.5117	5_UTR	-0.022278659	0.270824205	-0.293102863	72.90912634
Ca21chrR	-	1451325	1451448	orf19.1860	3_UTR	0.79705109	1.089231874	-0.292180784	22.48975566
Ca21chrR	-	1783477	1783559	orf19.6385	3_UTR	0.694739624	0.404961491	0.289778132	40.7533903
Ca21chr3	+	643465	643681	orf19.300	3_UTR	0.407524289	0.117895125	0.289629164	6.077367074
Ca21chr7	+	131513	131584	orf19.7048.1	5_UTR	-0.404519577	-0.114932433	-0.289587144	23.79760238
Ca21chr6	-	64403	64484	orf19.1199	3_UTR	-1.256612051	-0.967996072	-0.288615979	7.831117352
Ca21chr3	-	1089018	1089875	ntar_611	5_UTR	0.118282059	-0.169857189	0.288139248	11.92189773
Ca21chr2	-	134429	134609	orf19.2045	3_UTR	-0.411091428	-0.123556285	-0.287535143	9.171861275
Ca21chr1	-	112253	112500	orf19.6040	5_UTR	-0.314514069	-0.028161334	-0.286352735	11.20877844
Ca21chr6	+	596314	596554	orf19.5564	5_UTR	0.08212969	0.367366611	-0.285236921	7.706834593
Ca21chr1	+	284149	284392	orf19.3331	3_UTR	-0.626776158	-0.911881104	0.285104946	6.336559449
Ca21chr1	-	3147649	3147677	orf19.7238	5_UTR	0.140132355	-0.144774933	0.284907288	6.242820319
Ca21chr6	+	712075	712331	orf19.5627	5_UTR	-0.652217251	-0.370067048	-0.282150204	6.042367538
Ca21chr2	-	1304153	1304262	orf19.18	5_UTR	-0.593013307	-0.311073318	-0.281939989	5.91067476
Ca21chr1	-	519885	520109	orf19.2934	3_UTR	-0.160559141	-0.441755193	0.281196052	8.396537606
Ca21chr1	-	2092090	2092195	orf19.4813	5_UTR	-0.948054802	-0.666877752	-0.28117705	6.881197954
Ca21chrR	+	517161	517370	ncrna002	3_UTR	-0.183226393	0.097528038	-0.280754431	5.64347837
Ca21chrR	-	432234	432400	orf19.2599	5_UTR	-0.095400339	0.184614376	-0.280014715	6.932895583
Ca21chr7	+	136032	136630	orf19.7046	3_UTR	-0.041457413	-0.32013594	0.278678527	24.20112702
Ca21chr1	-	123634	123868	orf19.6034	3_UTR	-0.045747759	0.231997325	-0.277745084	7.722433455
Ca21chrR	-	2210639	2210738	orf19.7611	5_UTR	0.123690488	0.401430691	-0.277740204	47.61856948
Ca21chr7	-	745556	745678	orf19.1336	5_UTR	-0.422709786	-0.145182419	-0.277527367	16.75611081
Ca21chr2	-	1655827	1655889	orf19.2168.3	5_UTR	-0.286246326	-0.009013257	-0.277233068	9.959722114
Ca21chr6	-	109535	109740	orf19.4197	3_UTR	1.192807632	0.915585454	0.277222178	6.473890704
Ca21chr4	-	598567	598761	orf19.2707.1	3_UTR	0.240981995	0.517866213	-0.276884218	45.823865
Ca21chr4	+	90347	90449	orf19.4190	5_UTR	-0.109486983	0.166296359	-0.275783343	5.867141551
Ca21chr3	-	422879	422987	orf19.1655.3	5_UTR	-0.603416594	-0.328125169	-0.275291425	12.01809905
Ca21chr5	+	554759	555164	orf19.4258	3_UTR	0.062210866	-0.211765727	0.273976593	6.430430229
Ca21chr2	-	723575	723812	orf19.873.1	3_UTR	0.574090342	0.300555492	0.27353485	28.84671825
Ca21chr1	+	2123952	2124371	orf19.4828	5_UTR	-0.248204802	0.025297877	-0.273502679	5.64122404
Ca21chr5	-	1144899	1144964	orf19.4016	3_UTR	0.017006239	0.290420491	-0.273414252	9.67635967
Ca21chr5	-	221441	222670	orf19.1968.1	3_UTR	0.457812096	0.730943556	-0.273131461	34.72839861
Ca21chr2	-	990197	991024	orf19.156	5_UTR	0.761439788	0.490715226	0.270724562	6.982039511
Ca21chr4	+	571598	571921	orf19.2724	5_UTR	1.539565115	1.810129069	-0.270563954	6.227941748
Ca21chr4	-	486719	486874	orf19.2762	5_UTR	-0.378745788	-0.1083459	-0.270399889	9.402412065
Ca21chrR	+	1146943	1147641	orf19.5288.1	5_UTR	-0.713904566	-0.443666237	-0.270238329	12.12791025
Ca21chrR	+	915218	915379	orf19.490	3_UTR	0.132747995	0.402816836	-0.270068841	5.947304649
Ca21chr2	-	153706	154526	orf19.2031	3_UTR	-0.071288062	-0.340530684	0.269242622	5.397828451
Ca21chr3	+	854779	855057	orf19.913.2	5_UTR	0.483772673	0.753003785	-0.269231112	58.35896399
Ca21chrR	-	2210136	2210326	orf19.7611	3_UTR	0.132280327	0.401430691	-0.269150364	133.6739946
Ca21chr2	-	1141564	1141772	orf19.6873	3_UTR	-0.195970199	0.073160611	-0.269130809	109.1211973
Ca21chr1	+	191163	191471	orf19.6010.1	3_UTR	-0.397318504	-0.128306893	-0.269011611	6.830035328
Ca21chrR	+	1036512	1036853	orf19.6314	3_UTR	0.252803039	-0.015721637	0.268524677	7.011938931
Ca21chr3	-	992665	992785	orf19.5927	5_UTR	0.039624388	0.307553726	-0.267929338	31.59906327
Ca21chr2	-	1044307	1044542	orf19.3534	5_UTR	-0.063561035	0.204218924	-0.267779959	5.947109554
Ca21chrR	-	2129689	2129763	orf19.7569	5_UTR	-0.517538505	-0.784779522	0.267241017	5.347073142
Ca21chr3	-	336642	336918	orf19.1690	3_UTR	-0.061340473	-0.327638908	0.266298435	6.099661378
Ca21chr4	-	50662	50929	orf19.5660.1	3_UTR	0.622775957	0.356764065	0.266011892	20.07909838
Ca21chr4	-	337003	337322	orf19.4623.3	3_UTR	-0.735129836	-0.470206776	-0.264923059	30.5780081
Ca21chr2	-	591395	591487	orf19.5806	3_UTR	-0.066201761	-0.331102309	0.264900548	50.11250069
Ca21chr6	+	461325	461501	orf19.3462	5_UTR	0.106933895	0.371605201	-0.264671306	6.807265036
Ca21chr2	+	1960444	1960783	orf19.1396	5_UTR	-0.587303597	-0.325030704	-0.262272893	5.449789228
Ca21chr5	-	147987	148119	orf19.922	3_UTR	-0.38710701	-0.124859966	-0.262247044	7.211893911
Ca21chr1	+	908142	908629	orf19.5200	3_UTR	-0.462567154	-0.200402418	-0.262164736	10.79531851
Ca21chr1	+	1952636	1953340	ntar_182	3_UTR	-0.175731417	0.086423481	-0.262154898	29.88112356
Ca21chr3	+	940911	941275	orf19.5903	3_UTR	1.343009382	1.08116566	0.261843722	9.399269208
Ca21chr4	-	370434	370509	orf19.4602	3_UTR	1.153476481	0.892125919	0.261350562	11.49670317
Ca21chr1	-	2699182	2699362	orf19.5225.2	5_UTR	0.227705486	0.487468884	-0.259763398	12.15385468
Ca21chr4	+	449775	450183	orf19.2775	5_UTR	0.042093511	0.300709917	-0.258616407	6.532838236
Ca21chr1	-	305066	305323	orf19.3340	3_UTR	0.225420617	0.48399551	-0.258574893	6.501153043
Ca21chrR	+	1892302	1893173	rdn18	3_UTR	1.020537426	0.76226689	0.258270536	5.081176088
Ca21chr1	+	426640	427097	orf19.3663.1	3_UTR	-0.489420312	-0.231627699	-0.257792612	5.308582785
Ca21chr5	+	642250	642431	orf19.4311	3_UTR	0.687422401	0.430124129	0.257298272	34.92418133
Ca21chr3	+	1574904	1574974	orf19.6814	5_UTR	-0.742960966	-0.485679294	-0.257281672	91.74765691
Ca21chr1	+	882650	882836	orf19.1061	3_UTR	-0.924575288	-0.668182071	-0.256393217	32.32370752
Ca21chr7	-	72345	72657	orf19.7076	3_UTR	0.180059548	-0.076148716	0.256208264	12.44312278
Ca21chr2	+	1122750	1122781	orf19.3579	5_UTR	0.52306456	0.778572273	-0.255507713	5.934634664
Ca21chr1	-	2426191	2426491	orf19.2314	3_UTR	-0.215361704	0.040050103	-0.255411807	6.419904476
Ca21chr2	+	657628	657767	orf19.909.1	3_UTR	0.579988809	0.835113794	-0.255124985	8.013809086
Ca21chrR	+	1509995	1510282	orf19.2364	3_UTR	-0.03311357	-0.28694657	0.253833	34.96231336
Ca21chrR	-	1977432	1977510	orf19.7327	5_UTR	-0.130636912	0.122172631	-0.252809544	9.674400038
Ca21chr5	-	793784	794186	orf19.6663	5_UTR	-0.169150656	0.08312892	-0.252279576	60.96446951
Ca21chr1	-	1762642	1763055	orf19.5079.1	3_UTR	0.265828221	0.014301947	0.251526274	13.16548901
Ca21chr1	-	1886245	1886398	orf19.409	5_UTR	-1.323157282	-1.071848428	-0.251308853	17.36743999
Ca21chr2	+	168944	169147	orf19.2021	3_UTR	-2.799825438	-3.050693827	0.250868389	6.799148405
Ca21chr6	-	466026	466097	orf19.3465	5_UTR	-0.020499685	0.229721124	-0.250220809	44.93581681
Ca21chr5	-	1169370	1169516	orf19.4040	3_UTR	-0.303286588	-0.553097647	0.249811059	19.39711448
Ca21chr1	-	3010011	3010365	orf19.5006.1	5_UTR	-0.116531573	0.132218565	-0.248750138	8.9290368
Ca21chr1	-	3145131	3145181	orf19.7236	5_UTR	-0.331496311	-0.082757795	-0.248738516	5.506202458
Ca21chr4	-	208644	208692	orf19.4684.2	5_UTR	0.097061777	0.345566894	-0.248505117	25.16165789
Ca21chr3	-	1153151	1153255	orf19.6002	3_UTR	-0.481564729	-0.233239128	-0.248325601	35.85253089
Ca21chr2	-	1396520	1396672	orf19.2232	5_UTR	0.040369038	0.288490642	-0.248121604	27.72673404
Ca21chr2	+	1438697	1438858	orf19.2257	3_UTR	-0.019762205	-0.267307243	0.247545038	6.475841359
Ca21chr4	-	499172	499353	orf19.2755	5_UTR	-0.343842351	-0.096662447	-0.247179904	7.212010129
Ca21chr1	-	2301150	2301285	orf19.4910	3_UTR	1.437904749	1.191570968	0.246333781	9.181951191
Ca21chr2	-	840427	840815	orf19.819	3_UTR	0.349860882	0.595993219	-0.246132337	25.82280156
Ca21chr3	+	221403	221750	orf19.2511.2	5_UTR	-0.381902177	-0.13604144	-0.245860737	7.353123986
Ca21chr4	-	316284	316861	orf19.4632	5_UTR	0.137312334	-0.108500417	0.245812751	22.63168898
Ca21chr7	+	354114	354302	orf19.6561	3_UTR	0.479313737	0.235032862	0.244280876	6.153807935
Ca21chrR	-	197701	197964	orf19.3268	3_UTR	-0.043765605	0.200504809	-0.244270415	27.05598621
Ca21chr1	+	632898	633483	orf19.2994.1	3_UTR	-0.03947289	0.203983214	-0.243456104	138.2874067
Ca21chr1	+	2880569	2880731	orf19.4947	5_UTR	0.439033968	0.681555756	-0.242521788	7.720823298
Ca21chr1	+	1017043	1017105	orf19.754	3_UTR	0.451098858	0.208769041	0.242329816	6.813959247
Ca21chr2	+	1468814	1469099	orf19.2276	3_UTR	-0.268321135	-0.02611002	-0.242211115	7.967942436
Ca21chr2	+	2215417	2216502	orf19.5364	5_UTR	-0.520276321	-0.278633057	-0.241643264	9.682828812
Ca21chr6	-	115591	115636	orf19.4193.1	5_UTR	-0.038738479	0.202892831	-0.241631309	8.756563988
Ca21chr5	-	1023966	1024402	orf19.3957	3_UTR	-0.323048867	-0.081593523	-0.241455344	7.391125422
Ca21chr2	+	215370	215566	orf19.1996	5_UTR	-0.616899448	-0.376041628	-0.24085782	13.16728105
Ca21chr3	+	1130330	1130361	orf19.5996.1	5_UTR	0.146736189	0.387552352	-0.240816163	31.54173673
Ca21chr4	-	1053235	1054157	orf19.3789	3_UTR	-0.088362672	0.152393052	-0.240755724	66.46673825
Ca21chrR	+	396897	397099	orf19.2570	3_UTR	0.059683804	0.300410974	-0.24072717	5.076179193
Ca21chr2	-	805606	805799	orf19.838.1	3_UTR	0.060448086	0.30031346	-0.239865373	15.62664211
Ca21chr3	+	353526	353614	orf19.1682	5_UTR	0.046766752	0.286545445	-0.239778693	9.092083732
Ca21chr1	-	1375744	1375912	orf19.6265.1	3_UTR	0.147069741	0.385776587	-0.238706847	350
Ca21chr5	+	318688	319156	orf19.4132	3_UTR	0.185875411	0.423999771	-0.238124361	6.729063423
Ca21chr7	+	817116	817198	orf19.6702	3_UTR	-0.041252782	-0.27897284	0.237720058	5.437578327
Ca21chrR	-	1752519	1752823	orf19.596.1	3_UTR	-0.526254104	-0.288674722	-0.237579382	24.30162726
Ca21chr7	-	737570	737619	orf19.1342	5_UTR	0.047259177	-0.190187935	0.237447113	14.17421205
Ca21chr4	+	989006	989236	orf19.3822	3_UTR	-0.108440504	0.126957383	-0.235397887	9.893673183
Ca21chr2	+	503216	503400	orf19.1575	5_UTR	-0.202864197	0.032492841	-0.235357038	10.0993731
Ca21chr3	+	1617320	1617609	orf19.6794	3_UTR	0.385300341	0.150535972	0.234764369	6.213997477
Ca21chr7	+	143913	144026	orf19.7043.1	3_UTR	0.03824416	0.272864364	-0.234620204	10.84422011
Ca21chr1	+	644060	644221	orf19.3002	3_UTR	0.34294421	0.108607263	0.234336947	148.3538776
Ca21chr6	+	418926	419089	orf19.3507	3_UTR	0.306638574	0.540942268	-0.234303694	10.01782493
Ca21chr3	+	993457	993567	orf19.5928	3_UTR	0.099285304	0.333409437	-0.234124133	22.87855406
Ca21chr5	+	135646	135746	orf19.930	3_UTR	0.860645789	0.627001041	0.233644748	34.96370601
Ca21chr2	+	1748635	1749161	orf19.3618	3_UTR	-1.102532167	-0.869001416	-0.233530751	40.17444569
Ca21chr7	+	212740	212803	orf19.7015	3_UTR	0.177808423	-0.055269301	0.233077724	69.06070497
Ca21chr1	+	1195183	1195220	orf19.2478.1	5_UTR	0.01576123	0.24828691	-0.23252568	7.796914783
Ca21chr4	-	1574250	1574336	orf19.3097	3_UTR	0.260860789	0.492380462	-0.231519674	23.61122001
Ca21chr2	-	2026313	2026529	orf19.1361	5_UTR	-0.05738246	0.173758958	-0.231141418	8.361053266
Ca21chrR	+	1673828	1674100	orf19.1986	3_UTR	0.01640057	-0.214262481	0.230663051	5.413483112
Ca21chrR	-	116405	116502	ntar_1159	3_UTR	0.283373896	0.052743144	0.230630752	8.31510231
Ca21chr1	+	404176	404909	ntar_35	5_UTR	0.277062694	0.046453351	0.230609342	6.630600894
Ca21chr3	+	855585	855950	orf19.913.2	3_UTR	0.522608287	0.753003785	-0.230395498	36.69736343
Ca21chrR	-	1386259	1386473	orf19.717	3_UTR	0.691958007	0.461896021	0.230061986	15.3079081
Ca21chr7	-	391755	392021	orf19.6538	3_UTR	0.15164972	0.381512024	-0.229862304	11.43675762
Ca21chr5	+	342742	342915	orf19.4149.1	5_UTR	-0.115570319	0.11405862	-0.229628939	77.74588769
Ca21chr2	+	1530331	1530759	orf19.1881	3_UTR	0.268504856	0.039214442	0.229290413	6.732318473
Ca21chr1	-	752185	752645	orf19.3061.1	5_UTR	0.279259583	0.508123123	-0.228863539	9.625141465
Ca21chr6	+	658687	658775	orf19.5597.1	5_UTR	0.233313066	0.461520511	-0.228207445	9.326479317
Ca21chr3	+	975471	975666	orf19.5917.3	3_UTR	-0.640352287	-0.867990792	0.227638505	6.943321229
Ca21chr1	-	1885487	1885602	orf19.409	3_UTR	-0.844222541	-1.071848428	0.227625888	7.422588977
Ca21chr1	+	700408	700952	ntar_72	5_UTR	-0.042868303	-0.270131878	0.227263575	16.81065775
Ca21chr1	+	2393247	2393448	orf19.2340	3_UTR	0.216507967	-0.010545432	0.2270534	9.66729157
Ca21chr3	-	372104	372245	orf19.1672	3_UTR	0.177042896	-0.049814008	0.226856903	5.963339007
Ca21chr2	+	1118680	1118745	orf19.3575	5_UTR	-0.145212633	0.081485134	-0.226697767	16.05438891
Ca21chr2	-	1691936	1692149	orf19.1435	5_UTR	-0.809843697	-1.036522797	0.2266791	9.652861389
Ca21chr2	-	1168076	1168213	orf19.6882.1	5_UTR	0.030102125	0.255781828	-0.225679703	22.08718265
Ca21chr1	+	1754038	1754201	orf19.5076	3_UTR	0.128717701	0.354061135	-0.225343434	7.428536764
Ca21chrR	-	7530	8313	ncrna111	3_UTR	-0.371300446	-0.146316188	-0.224984258	5.014784766
Ca21chr1	-	1378483	1378684	orf19.6264.3	3_UTR	0.144204132	0.369073963	-0.224869831	8.231367461
Ca21chrR	-	1119434	1119649	orf19.637	3_UTR	0.446983404	0.222943087	0.224040317	17.14365089
Ca21chr4	-	1188539	1188935	orf19.1801	3_UTR	0.2634726	0.486813155	-0.223340555	6.154727118
Ca21chr2	-	1280448	1280746	orf19.5493	3_UTR	-0.183449335	0.039722867	-0.223172202	14.72755064
Ca21chr1	+	2891054	2891694	orf19.4952	5_UTR	-1.018388328	-0.796036041	-0.222352287	5.541953086
Ca21chr1	+	650079	650128	orf19.3003.1	5_UTR	-0.197890973	0.02408634	-0.221977313	12.49778358
Ca21chr5	+	515350	515685	orf19.4241	5_UTR	0.431453051	0.209499602	0.22195345	26.67877123
Ca21chr6	-	465251	465371	orf19.3465	3_UTR	0.00777725	0.229721124	-0.221943874	11.96114288
Ca21chr4	+	1247756	1248071	orf19.1252	3_UTR	0.003313472	-0.218431753	0.221745225	6.753693309
Ca21chr2	-	1032672	1032917	orf19.3527	3_UTR	0.15234093	0.373981596	-0.221640666	20.19043859
Ca21chr3	+	1068751	1068982	orf19.5964.2	3_UTR	0.008964479	0.230598034	-0.221633555	29.3353219
Ca21chr2	+	2203495	2203724	orf19.5351	3_UTR	-0.394629632	-0.173231449	-0.221398184	20.89313909
Ca21chr3	+	856688	856950	orf19.5854	5_UTR	0.328020092	0.54914374	-0.221123647	17.57747741
Ca21chr7	-	519022	519136	orf19.6472	3_UTR	0.495559415	0.275518054	0.220041361	18.00778372
Ca21chrR	-	81968	82152	orf19.7501	3_UTR	-0.310253536	-0.091509288	-0.218744248	12.72421568
Ca21chr1	-	1871191	1871463	orf19.400	3_UTR	0.117569855	-0.101093801	0.218663655	9.683950412
Ca21chr2	-	288229	288745	orf19.1470	5_UTR	0.498141032	0.280662797	0.217478235	9.951544256
Ca21chr7	+	629342	629810	orf19.5170	5_UTR	1.605082095	1.821636586	-0.216554491	5.211512179
Ca21chr2	-	876990	877043	orf19.804.1	5_UTR	0.293281225	0.50967227	-0.216391045	20.30220431
Ca21chr4	-	208041	208484	orf19.4684.2	3_UTR	0.129460628	0.345566894	-0.216106266	238.0539933
Ca21chr1	+	524789	524995	orf19.2937	3_UTR	0.299789316	0.515867363	-0.216078047	7.573649668
Ca21chr5	+	764002	764240	orf19.2643	3_UTR	-0.726488229	-0.513100005	-0.213388224	5.031735095
Ca21chr3	-	567131	567697	orf19.252	3_UTR	0.759466751	0.972240226	-0.212773476	15.14882317
Ca21chr3	-	1498222	1498505	orf19.7446	3_UTR	0.11512009	0.325207543	-0.210087454	6.322586105
Ca21chr1	-	885974	886083	orf19.1064	3_UTR	0.05900704	-0.151012344	0.210019384	7.427394156
Ca21chr3	-	1716966	1717273	orf19.6737	5_UTR	0.040154657	0.249736536	-0.209581879	7.228752047
Ca21chr4	-	337602	338783	orf19.4623.3	5_UTR	-0.67752255	-0.470206776	-0.207315773	28.45663247
Ca21chr1	+	1646229	1646560	orf19.2785	3_UTR	0.449511041	0.655889474	-0.206378433	32.13944475
Ca21chr2	-	97671	97962	orf19.2066.1	3_UTR	0.700899366	0.496147683	0.204751683	8.921346538
Ca21chr1	-	130681	131047	orf19.6032	5_UTR	-0.312580569	-0.107979091	-0.204601478	7.003338358
Ca21chr3	+	221976	222323	orf19.2511.2	3_UTR	0.067044389	-0.13604144	0.20308583	8.568019157
Ca21chr1	-	2415765	2415910	orf19.2322.3	3_UTR	0.775181232	0.572348332	0.2028329	5.204314114
Ca21chrR	-	2049404	2049755	orf19.6599.1	3_UTR	-0.014313738	0.188086519	-0.202400257	6.365893206
Ca21chr7	+	711913	713114	orf19.5126	3_UTR	0.615485933	0.41440194	0.201083993	11.06885824
Ca21chr6	+	330558	331256	orf19.3426	5_UTR	0.018216159	0.218967531	-0.200751372	19.41644969
Ca21chr2	+	409407	409779	orf19.1525	3_UTR	-0.583398953	-0.384039695	-0.199359258	8.216485152
Ca21chr3	+	317350	317435	orf19.1700	5_UTR	-0.151095679	0.047036595	-0.198132274	32.14428974
Ca21chr2	-	1800309	1800702	orf19.220	3_UTR	-0.940764054	-1.138545506	0.197781453	18.03857052
Ca21chrR	+	162020	162217	orf19.7466	3_UTR	0.910748153	0.713350048	0.197398105	6.681504502
Ca21chr1	-	263281	263487	orf19.3324	3_UTR	-0.316053802	-0.118978837	-0.197074966	12.06445707
Ca21chrR	+	311210	311643	orf19.3223.1	3_UTR	0.344541611	0.540888112	-0.196346501	17.15394799
Ca21chrR	-	2186408	2186500	orf19.7600	3_UTR	-0.443917618	-0.248766464	-0.195151154	14.81244036
Ca21chrR	+	62766	62793	orf19.7509.1	5_UTR	0.19244684	0.386964336	-0.194517496	14.45286155
Ca21chrR	-	1945159	1945441	orf19.7308	3_UTR	0.504404488	0.310086035	0.194318453	6.691653703
Ca21chr3	-	1786288	1786311	orf19.6190	5_UTR	-0.249306587	-0.055163815	-0.194142772	5.945857594
Ca21chr2	-	1467224	1467392	orf19.2275	3_UTR	0.124638606	0.318695053	-0.194056447	7.454681065
Ca21chr3	+	818690	818898	orf19.6924	5_UTR	-1.136889907	-0.944891685	-0.191998221	6.218620897
Ca21chr2	-	806858	806906	orf19.838.1	5_UTR	0.108869365	0.30031346	-0.191444094	16.74181755
Ca21chr3	+	1368202	1368356	orf19.7382	3_UTR	0.071117725	0.262091253	-0.190973528	87.14519757
Ca21chr1	-	2416630	2416694	orf19.2322.3	5_UTR	0.382351622	0.572348332	-0.18999671	9.201339337
Ca21chr1	-	1469345	1469495	orf19.6220.4	5_UTR	0.028066237	0.21725756	-0.189191324	27.40831995
Ca21chr2	+	2189804	2189960	orf19.5341	5_UTR	-0.301505162	-0.112744787	-0.188760375	21.97338456
Ca21chr1	+	2121756	2121874	orf19.4826	3_UTR	0.431850406	0.243200324	0.188650082	12.63871751
Ca21chr4	-	598960	599013	orf19.2707.1	5_UTR	0.329802116	0.517866213	-0.188064097	6.209506675
Ca21chr6	-	716406	716478	orf19.5629	5_UTR	0.365264573	0.177795952	0.187468621	6.188793845
Ca21chr1	-	2698087	2698354	orf19.5225.2	3_UTR	0.300285072	0.487468884	-0.187183812	73.3358661
Ca21chr2	-	1470575	1471046	orf19.2277	5_UTR	-0.264027705	-0.451056559	0.187028854	5.517140852
Ca21chr1	+	2492763	2493102	orf19.667.1	3_UTR	0.279770347	0.465567419	-0.185797073	33.46313521
Ca21chr2	-	2012594	2012726	orf19.1367.1	3_UTR	0.194659931	0.379824312	-0.185164381	5.827182694
Ca21chr1	+	32445	32677	orf19.6085	3_UTR	-0.071325767	0.113599666	-0.184925433	66.54438559
Ca21chr3	-	1023064	1023243	orf19.5943.1	3_UTR	0.001377949	0.185904166	-0.184526217	28.88931553
Ca21chr3	-	539507	539545	orf19.236	5_UTR	0.101152479	0.283871955	-0.182719476	16.0143762
Ca21chr5	-	919668	919804	orf19.3895	3_UTR	1.520262163	1.337884803	0.18237736	9.588838408
Ca21chr3	+	357917	358169	orf19.1680	3_UTR	0.448171722	0.267592821	0.180578901	6.275880644
Ca21chr2	-	201247	201471	orf19.2003	3_UTR	-0.044235087	-0.224701743	0.180466656	6.299883792
Ca21chr1	+	949337	949399	orf19.6854	5_UTR	0.141867438	0.322030443	-0.180163005	9.327882291
Ca21chr2	+	290379	290754	orf19.1471	3_UTR	0.205593739	0.385236066	-0.179642327	15.9322668
Ca21chrR	-	1830821	1831192	orf19.6415.1	3_UTR	0.031614565	0.210496529	-0.178881964	95.3882501
Ca21chr1	-	270023	270103	orf19.3325.3	5_UTR	0.657463788	0.479017474	0.178446314	29.23676051
Ca21chr1	-	1865549	1865606	orf19.395	5_UTR	-0.177157187	0.000845323	-0.17800251	67.53994853
Ca21chr6	+	219564	219679	orf19.118	3_UTR	-0.423390948	-0.246861247	-0.176529701	7.964989854
Ca21chrR	+	1040957	1041022	orf19.6312	5_UTR	0.210790495	0.034793219	0.175997276	11.57312912
Ca21chr1	+	1196759	1197114	orf19.2478.1	3_UTR	0.073872464	0.24828691	-0.174414446	10.76767339
Ca21chr7	-	519626	519700	orf19.6472	5_UTR	0.101294172	0.275518054	-0.174223882	10.26295513
Ca21chrR	+	1772669	1773053	orf19.6375	3_UTR	0.210381744	0.036283111	0.174098633	171.3467726
Ca21chr1	+	332056	332473	orf19.3353	3_UTR	0.183085695	0.009392551	0.173693143	5.611345338
Ca21chr2	-	804324	804501	orf19.840	3_UTR	0.077604331	0.250573784	-0.172969453	22.77341552
Ca21chrR	+	1771901	1772308	orf19.6375	5_UTR	-0.136630879	0.036283111	-0.17291399	41.06057632
Ca21chr1	+	2434322	2434446	orf19.2310.1	3_UTR	-0.033453553	0.139102176	-0.172555729	20.09565022
Ca21chr1	+	2892634	2893171	orf19.4952	3_UTR	-0.623702049	-0.796036041	0.172333992	5.755616308
Ca21chr2	-	1395424	1395601	orf19.2232	3_UTR	0.460266478	0.288490642	0.171775836	7.205896964
Ca21chr5	-	945576	946009	orf19.3911	3_UTR	0.63137709	0.802451776	-0.171074687	5.907837638
Ca21chr2	+	1923104	1923165	orf19.1601	3_UTR	0.185279402	0.355846148	-0.170566746	20.48192509
Ca21chrR	+	2215118	2215601	orf19.7613	3_UTR	0.0195733	-0.149324248	0.168897549	9.948514213
Ca21chr3	-	1192824	1193136	orf19.6975	3_UTR	0.032061499	0.199640039	-0.16757854	106.8102256
Ca21chr1	-	630947	631072	orf19.2994	3_UTR	0.040598894	0.207672599	-0.167073705	11.37720176
Ca21chr2	+	1538209	1538460	orf19.1873	3_UTR	0.266775186	0.432073067	-0.165297881	12.44711563
Ca21chrR	-	116665	117053	ntar_1159	5_UTR	-0.11200883	0.052743144	-0.164751975	5.437960054
Ca21chrR	-	583923	584450	orf19.2821	3_UTR	0.311439446	0.475905391	-0.164465946	9.381387067
Ca21chr1	-	3146294	3146787	orf19.7238	3_UTR	-0.309006262	-0.144774933	-0.164231329	14.2147861
Ca21chr3	+	317997	318197	orf19.1700	3_UTR	-0.11625523	0.047036595	-0.163291825	82.02613117
Ca21chr1	-	3038875	3039104	orf19.5021	3_UTR	0.520059887	0.683149426	-0.163089538	7.235239724
Ca21chr7	+	441655	441741	orf19.6515	3_UTR	-0.12147642	0.040720841	-0.16219726	7.984329404
Ca21chr3	-	817739	817961	orf19.6925	3_UTR	-0.588892696	-0.750416531	0.161523835	51.74878776
Ca21chr1	+	1409484	1409688	orf19.6253	3_UTR	-0.053229771	0.106703574	-0.159933345	74.13011897
Ca21chr1	-	3045802	3045994	orf19.5024	3_UTR	0.859782751	0.699946144	0.159836607	13.13705337
Ca21chr2	-	1998083	1998238	orf19.1372	3_UTR	-0.105661456	0.054057461	-0.159718917	5.542660989
Ca21chr7	+	131861	132202	orf19.7048.1	3_UTR	0.044258689	-0.114932433	0.159191121	90.64074295
Ca21chr5	+	763128	763319	orf19.2644	3_UTR	0.254086541	0.412255262	-0.158168721	5.826897796
Ca21chr2	-	1634122	1634190	orf19.2179.2	5_UTR	0.204373754	0.361894258	-0.157520503	20.65521726
Ca21chr1	+	1409014	1409045	orf19.6253	5_UTR	-0.049221189	0.106703574	-0.155924764	19.54285793
Ca21chrR	+	1649673	1649798	orf19.6293	5_UTR	0.564946186	0.409118182	0.155828004	6.677949866
Ca21chr1	-	2528029	2528537	orf19.1170	3_UTR	0.569814766	0.415520161	0.154294606	5.003209468
Ca21chr2	-	311626	311824	orf19.1485	3_UTR	0.5167628	0.363331662	0.153431138	6.309479777
Ca21chr3	-	1669385	1669509	orf19.6771	5_UTR	0.757347942	0.909542409	-0.152194467	7.140281625
Ca21chrR	+	832832	832932	orf19.4371	3_UTR	0.509740594	0.659266952	-0.149526358	10.51695215
Ca21chrR	+	1827861	1828161	orf19.6414.3	3_UTR	0.68228169	0.532987222	0.149294468	8.707447665
Ca21chr4	+	39408	39464	orf19.5653	5_UTR	0.301628458	0.450074565	-0.148446107	5.652974362
Ca21chr1	+	2433925	2434129	orf19.2310.1	5_UTR	-0.008712013	0.139102176	-0.147814189	7.719783113
Ca21chr2	-	976176	976564	orf19.145	5_UTR	-0.2730573	-0.419995308	0.146938008	5.175673595
Ca21chr2	-	1142394	1142796	orf19.6873	5_UTR	-0.072224957	0.073160611	-0.145385567	10.06419205
Ca21chr1	-	738940	739207	orf19.3053	3_UTR	-0.375291404	-0.23286203	-0.142429374	9.25047757
Ca21chr5	+	638544	638822	ntar_906	3_UTR	0.114533223	-0.024941007	0.13947423	9.226565102
Ca21chr3	+	1634108	1634470	orf19.6787	3_UTR	0.316658813	0.179614251	0.137044562	10.03508585
Ca21chr7	+	571668	572086	orf19.3696	3_UTR	0.252941591	0.38830923	-0.135367639	6.853403165
Ca21chr2	-	663495	663749	orf19.908	3_UTR	0.166916145	0.301739464	-0.134823319	5.101530609
Ca21chr6	+	462233	462413	orf19.3462	3_UTR	0.238702675	0.371605201	-0.132902526	9.112305285
Ca21chr3	+	857800	858208	orf19.5854	3_UTR	0.418406887	0.54914374	-0.130736852	14.90712888
Ca21chr3	+	1702019	1702072	orf19.6745	5_UTR	-0.3712496	-0.240892599	-0.130357	6.055444776
Ca21chr1	+	974478	974851	orf19.778	3_UTR	-0.092127204	0.032175	-0.124302204	8.864230879
Ca21chr2	-	1175855	1176082	orf19.6887	3_UTR	0.508984175	0.386050384	0.122933792	6.068729877
Ca21chr7	+	122253	122502	ntar_1059	5_UTR	0.159307312	0.038379826	0.120927486	22.65372917
Ca21chr2	+	1974401	1974712	orf19.1389	5_UTR	0.599870711	0.718404074	-0.118533362	6.095226114
Ca21chr4	+	1586087	1586140	orf19.3087	3_UTR	0.077569169	0.188986514	-0.111417345	6.252583639
Ca21chr1	+	2407385	2407578	orf19.2329.1	3_UTR	0.245760185	0.354785463	-0.109025278	36.90564953
Ca21chr5	+	430151	430620	orf19.3182	3_UTR	-1.719815124	-1.612848323	-0.106966802	8.303149694
Ca21chrR	+	206503	206807	orf19.3264.1	3_UTR	0.346023947	0.452966013	-0.106942066	10.66266653
Ca21chr1	-	870595	870745	orf19.1051	3_UTR	-0.657850238	-0.552371075	-0.105479163	12.11408943
Ca21chr7	+	211748	211800	orf19.7015	5_UTR	-0.160138874	-0.055269301	-0.104869573	5.779979364
Ca21chr4	+	1363935	1364188	orf19.4716	3_UTR	-0.351592397	-0.249197923	-0.102394473	8.264766967
Ca21chr2	+	2075107	2075497	orf19.1770	3_UTR	0.499862951	0.596374983	-0.096512032	12.6866615
Ca21chr6	-	114606	114730	orf19.4193.1	3_UTR	0.292959234	0.202892831	0.090066403	7.729270128
Ca21chrR	+	654453	654778	orf19.2843	3_UTR	0.331505976	0.421441924	-0.089935948	5.596128481
Ca21chr3	+	923532	923825	orf19.5893	3_UTR	0.397183404	0.48411108	-0.086927676	5.171556412
Ca21chrR	-	920311	920410	orf19.493	3_UTR	0.310826839	0.229052669	0.08177417	6.96683571
Ca21chr5	-	911695	912080	orf19.1280	3_UTR	-0.088449953	-0.01547685	-0.072973103	5.789735196
Ca21chr2	-	1633229	1633445	orf19.2179.2	3_UTR	0.433018444	0.361894258	0.071124187	7.55667877
Ca21chrR	-	692489	692733	orf19.2864.1	3_UTR	0.317247187	0.247243342	0.070003846	7.188753673
Ca21chr5	+	682952	683004	orf19.4336	5_UTR	0.050549807	0.111894529	-0.061344722	5.540468972
Ca21chr1	+	2554791	2555163	orf19.1154	3_UTR	0.111473443	0.054638385	0.056835059	5.538380708
Ca21chr1	-	290462	290577	orf19.3334	5_UTR	-0.015438888	-0.067763203	0.052324315	7.00775853
Ca21chr1	+	1378269	1378625	orf19.6264.4	3_UTR	-0.033797097	0.009054385	-0.042851482	9.517433492
Ca21chr1	+	520935	521341	orf19.2935	5_UTR	0.0866583	0.046245596	0.040412704	5.48131
Ca21chr1	+	114271	114377	ntar_13	3_UTR	-0.781748017	#N/A
Ca21chr1	+	126692	126779	tp(ugg)3	3_UTR	-0.05738246	#N/A
Ca21chr1	-	281050	281100	ntar_26	3_UTR	-1.983381878	#N/A
Ca21chr1	+	405513	405736	ntar_36	3_UTR	-0.311139052	#N/A
Ca21chr1	+	446905	447274	ntar_42	3_UTR	-3.257054805	#N/A
Ca21chr1	+	505661	505759	ntar_50	3_UTR	-0.845878355	#N/A
Ca21chr1	+	539230	539470	ntar_58	3_UTR	0.747221851	#N/A
Ca21chr1	+	664261	664270	ntar_67	3_UTR	2.165009962	#N/A
Ca21chr1	-	683882	684124	ntar_69	3_UTR	-0.672718609	#N/A
Ca21chr1	-	684251	684454	ntar_70	3_UTR	-0.680312811	#N/A
Ca21chr1	+	744875	744960	ntar_75	3_UTR	-0.453311136	#N/A
Ca21chr1	+	794737	794860	ntar_76	3_UTR	0.708152287	#N/A
Ca21chr1	+	869354	869499	ntar_85	3_UTR	0.31185135	#N/A
Ca21chr1	-	968672	968942	ntar_91	3_UTR	0.084636545	#N/A
Ca21chr1	+	1163769	1163775	ntar_116	3_UTR	-0.571955633	#N/A
[truncated: 9,230 more rows]
