# Supplementary material for: The Transcriptomes of Two Heritable Cell Types Illuminate the Circuit Governing Their Differentiation
Source: PLoS Genet. 2010 Aug 19;6(8):e1001070. doi: 10.1371/journal.pgen.1001070 (PMC2924316; doi:10.1371/journal.pgen.1001070)
Supplement: Table S5 — Final new transcript annotation. Same as Table S2 except here we have unified the transcript naming scheme and manually modified the structure of one complex gene on the mitochondrial genome, CaalfMp08. This table was not used for any of the analyses mentioned in the paper; rather, the main purpose of this table is to allow interested readers to easily load a gene annotation into MochiView [68]. This is also the transcript annotation we intend to deliver to the Candida Genome Database (CGD) [65]. (2.73 MB TXT) [file pgen.1001070.s012.txt]

SEQ_NAME	START	END	STRAND	FEATURE_NAME	TXN_START	TXN_END	EXON_COUNT	EXON_STARTS	EXON_ENDS	CDS_START	CDS_END	GENE_NAME	ALIASES	DESCRIPTION
Ca19-mtDNA	18	3148	+	caalfmr16	18	3148	1	18	3148			RRNL	mtLsurRNA	Mitochondrial ribosomal RNA of the large ribosomal subunit [label_first_exon=CGD label_last_exon=CGD orf_changed=false scenario_first_exon=J scenario_last_exon=J]
Ca19-mtDNA	3172	3242	+	caalfmt18	3172	3242	1	3172	3242			TRNA		Mitochondrial alanine tRNA [label_first_exon=CGD label_last_exon=CGD orf_changed=false scenario_first_exon=Z scenario_last_exon=Z]
Ca19-mtDNA	3275	4063	+	caalfmp01	3275	4063	1	3275	4063	3275	4063	COX2		Subunit II of cytochrome c oxidase, which is the terminal member of the mitochondrial inner membrane electron transport chain; one of three mitochondrially-encoded subunits [label_first_exon=CGD label_last_exon=CGD orf_changed=false scenario_first_exon=Z scenario_last_exon=Z]
Ca19-mtDNA	4002	4072	+	caalfmt19	4002	4072	1	4002	4072			TRNN		Mitochondrial asparagine tRNA [label_first_exon=CGD label_last_exon=CGD orf_changed=false scenario_first_exon=Z scenario_last_exon=Z]
Ca19-mtDNA	4131	4571	+	caalfmp02	4131	4571	1	4131	4571	4131	4571	NAD6		Subunit 6 of NADH:ubiquinone oxidoreductase (NADH:ubiquinone dehydrogenase), a multisubunit enzyme complex (complex I) of the mitochondrial inner membrane that catalyzes the first step in mitochondrial respiration [label_first_exon=CGD label_last_exon=CGD orf_changed=false scenario_first_exon=E scenario_last_exon=E]
Ca19-mtDNA	4571	5524	+	caalfmp03	4571	5524	1	4571	5524	4571	5524	NAD1		Subunit 6 of NADH:ubiquinone oxidoreductase (NADH:ubiquinone dehydrogenase), a multisubunit enzyme complex (complex I) of the mitochondrial inner membrane that catalyzes the first step in mitochondrial respiration [label_first_exon=CGD label_last_exon=CGD orf_changed=false scenario_first_exon=Z scenario_last_exon=Z]
Ca19-mtDNA	9929	10738	-	caalfmp04	9929	10738	1	10738	9929	9929	10738	COX3A		Subunit III of cytochrome c oxidase, which is the terminal member of the mitochondrial inner membrane electron transport chain; identical to Cox3Bp; one of three mitochondrially-encoded subunits [label_first_exon=CGD label_last_exon=CGD orf_changed=false scenario_first_exon=Z scenario_last_exon=Z]
Ca19-mtDNA	10778	10849	+	caalfmt20	10778	10849	1	10778	10849			TRNK1		Mitochondrial lysine tRNA, one of two lysine tRNAs encoded on the mitochondrial genome [label_first_exon=CGD label_last_exon=CGD orf_changed=false scenario_first_exon=Z scenario_last_exon=Z]
Ca19-mtDNA	11525	11606	+	caalfmt21	11525	11606	1	11525	11606			TRNL1		Mitochondrial leucine tRNA, one of three leucine tRNAs encoded on the mitochondrial genome [label_first_exon=CGD label_last_exon=CGD orf_changed=false scenario_first_exon=Z scenario_last_exon=Z]
Ca19-mtDNA	11614	11696	+	caalfmt22	11614	11696	1	11614	11696			TRNY1		Mitochondrial tyrosine tRNA, one of two tyrosine tRNAs encoded on the mitochondrial genome [label_first_exon=CGD label_last_exon=CGD orf_changed=false scenario_first_exon=Z scenario_last_exon=Z]
Ca19-mtDNA	11704	11774	+	caalfmt23	11704	11774	1	11704	11774			TRNH1		Mitochondrial histidine tRNA, one of two histidine tRNAs encoded on the mitochondrial genome [label_first_exon=CGD label_last_exon=CGD orf_changed=false scenario_first_exon=Z scenario_last_exon=Z]
Ca19-mtDNA	11780	11852	+	caalfmt24	11780	11852	1	11780	11852			TRNT1		Mitochondrial threonine tRNA, one of two threonine tRNAs encoded on the mitochondrial genome [label_first_exon=CGD label_last_exon=CGD orf_changed=false scenario_first_exon=Z scenario_last_exon=Z]
Ca19-mtDNA	11856	11926	+	caalfmt25	11856	11926	1	11856	11926			TRNE1		Mitochondrial glutamate tRNA, one of two glutamate tRNAs encoded on the mitochondrial genome [label_first_exon=CGD label_last_exon=CGD orf_changed=false scenario_first_exon=Z scenario_last_exon=Z]
Ca19-mtDNA	12456	12731	-	caalfmp05	12456	12731	1	12731	12456	12469	12699	ATP9		Subunit 9 of the F0 sector of mitochondrial F1F0 ATP synthase, which is a large, evolutionarily conserved enzyme complex required for ATP synthesis [label_first_exon=CGDmod label_last_exon=CGDmod orf_changed=false scenario_first_exon=A scenario_last_exon=A]
Ca19-mtDNA	12739	12809	+	caalfmt26	12739	12809	1	12739	12809			TRNI		Mitochondrial isoleucine tRNA [label_first_exon=CGD label_last_exon=CGD orf_changed=false scenario_first_exon=Z scenario_last_exon=Z]
Ca19-mtDNA	12895	13709	-	caalfmp06	12895	13709	1	13709	12895	12895	13635	ATP6		Subunit 6 of the F0 sector of mitochondrial F1F0 ATP synthase, which is a large, evolutionarily conserved enzyme complex required for ATP synthesis [label_first_exon=CGDmod label_last_exon=CGDmod orf_changed=false scenario_first_exon=F scenario_last_exon=F]
Ca19-mtDNA	13731	13906	-	caalfmp07	13731	13906	1	13906	13731	13760	13906	ATP8		Subunit 8 of the F0 sector of mitochondrial F1F0 ATP synthase, which is a large, evolutionarily conserved enzyme complex required for ATP synthesis [label_first_exon=CGDmod label_last_exon=CGDmod orf_changed=false scenario_first_exon=F scenario_last_exon=F]
Ca19-mtDNA	13945	14017	+	caalfmt27	13945	14017	1	13945	14017			TRNP		Mitochondrial proline tRNA [label_first_exon=CGD label_last_exon=CGD orf_changed=false scenario_first_exon=Z scenario_last_exon=Z]
Ca19-mtDNA	14104	14174	+	caalfmt28	14104	14174	1	14104	14174			TRNC		Mitochondrial cysteine tRNA [label_first_exon=CGD label_last_exon=CGD orf_changed=false scenario_first_exon=Z scenario_last_exon=Z]
Ca19-mtDNA	14181	14251	+	caalfmt29	14181	14251	1	14181	14251			TRNG		Mitochondrial glycine tRNA [label_first_exon=CGD label_last_exon=CGD orf_changed=false scenario_first_exon=Z scenario_last_exon=Z]
Ca19-mtDNA	14771	20926	+	caalfmp08	14771	20926	5	14771|16351|18012|19002|20445	15163|16674|18020|19389|20926	14771	20926	COX1		Subunit I of cytochrome c oxidase, which is the terminal member of the mitochondrial (mt) inner membrane electron transport chain; one of three mt-encoded subunits; alternatively spliced transcripts encode 4 putative splicing endonucleases [label_first_exon=CGD label_last_exon=CGD orf_changed=false scenario_first_exon=E scenario_last_exon=E]
Ca19-mtDNA	14771	16264	+	CaalfMp08.1	14771	16264	1	14771	16264	14771	16264			Putative endonuclease encoded by the first exon and part of the first intron of the mitochondrial COX1 gene; C-terminus contains a LAGLIDADG domain found in intron-encoded endonucleases; conserved in fungal mitochondria
Ca19-mtDNA	14771	17625	+	CaalfMp08.2	14771	17625	2	14771|16351	15163|17625	14771	17625			Putative endonuclease encoded by the first two exons and part of the second intron of the mitochondrial COX1 gene; C-terminus contains a LAGLIDADG domain found in intron-encoded endonucleases; conserved in fungal mitochondria
Ca19-mtDNA	14771	18980	+	CaalfMp08.3	14771	18980	3	14771|16351|18012	15163|16674|18980	14771	18980			Putative endonuclease encoded by the first three exons and part of the third intron of the mitochondrial COX1 gene; C-terminus contains a LAGLIDADG domain found in intron-encoded endonucleases; conserved in fungal mitochondria
Ca19-mtDNA	14771	20120	+	CaalfMp08.4	14771	20120	4	14771|16351|18012|19002	15163|16674|18020|20120	14771	20120			Putative endonuclease encoded by the first four exons and part of the fourth intron of the mitochondrial COX1 gene; C-terminus contains a LAGLIDADG domain found in intron-encoded endonucleases; conserved in fungal mitochondria
Ca19-mtDNA	21066	21136	+	caalfmt30	21066	21136	1	21066	21136			TRNR1		Mitochondrial arginine tRNA, one of two arginine tRNAs encoded on the mitochondrial genome [label_first_exon=CGD label_last_exon=CGD orf_changed=false scenario_first_exon=Z scenario_last_exon=Z]
Ca19-mtDNA	21155	21225	+	caalfmt31	21155	21225	1	21155	21225			TRNV		Mitochondrial valine tRNA [label_first_exon=CGD label_last_exon=CGD orf_changed=false scenario_first_exon=Z scenario_last_exon=Z]
Ca19-mtDNA	21228	21298	+	caalfmt32	21228	21298	1	21228	21298			TRNW		Mitochondrial tryptophan tRNA [label_first_exon=CGD label_last_exon=CGD orf_changed=false scenario_first_exon=Z scenario_last_exon=Z]
Ca19-mtDNA	21299	21369	+	caalfmt33	21299	21369	1	21299	21369			TRNF		Mitochondrial phenylalanine tRNA [label_first_exon=CGD label_last_exon=CGD orf_changed=false scenario_first_exon=Z scenario_last_exon=Z]
Ca19-mtDNA	21408	21478	+	caalfmt34	21408	21478	1	21408	21478			TRNR2		Mitochondrial arginine tRNA, one of two arginine tRNAs encoded on the mitochondrial genome [label_first_exon=CGD label_last_exon=CGD orf_changed=false scenario_first_exon=Z scenario_last_exon=Z]
Ca19-mtDNA	21422	22849	+	caalfmp09	21422	22849	1	21422	22849	21422	22849	NAD2		Subunit 2 of NADH:ubiquinone oxidoreductase (NADH:ubiquinone dehydrogenase), a multisubunit enzyme complex (complex I) of the mitochondrial inner membrane that catalyzes the first step in mitochondrial respiration [label_first_exon=CGD label_last_exon=CGD orf_changed=false scenario_first_exon=Z scenario_last_exon=Z]
Ca19-mtDNA	22849	23238	+	caalfmp10	22849	23238	1	22849	23238	22849	23238	NAD3		Subunit 3 of NADH:ubiquinone oxidoreductase (NADH:ubiquinone dehydrogenase), a multisubunit enzyme complex (complex I) of the mitochondrial inner membrane that catalyzes the first step in mitochondrial respiration [label_first_exon=CGD label_last_exon=CGD orf_changed=false scenario_first_exon=Z scenario_last_exon=Z]
Ca19-mtDNA	23288	23498	+	ntar_1	23288	23498	1	23288	23498					[label_first_exon=novel label_last_exon=novel orf_changed=false scenario_first_exon=B scenario_last_exon=B]
Ca19-mtDNA	23997	26808	+	caalfmp11	23997	26808	3	23997|25695|26074	24389|25730|26808	23997	26808	COB		Cytochrome b, mitochondrially encoded subunit of the ubiquinol-cytochrome c reductase complex (complex III) that catalyzes a step in the respiratory chain of the mitochondrial inner membrane [label_first_exon=CGD label_last_exon=CGD orf_changed=false scenario_first_exon=E scenario_last_exon=E]
Ca19-mtDNA	23997	25434	+	caalfmp11.1	23997	25434	1	23997	25434	23997	25434			Putative endonuclease encoded by the first exon and part of the first intron of the mitochondrial COB gene; C-terminus contains a GIY-YIG domain found in intron-encoded endonucleases; conserved in fungal mitochondria [label_first_exon=CGD label_last_exon=CGD orf_changed=false scenario_first_exon=F scenario_last_exon=F]
Ca19-mtDNA	26935	27005	+	caalfmt35	26935	27005	1	26935	27005			TRNM1		Mitochondrial methionine tRNA, one of two methionine tRNAs encoded on the mitochondrial genome [label_first_exon=CGD label_last_exon=CGD orf_changed=false scenario_first_exon=Z scenario_last_exon=Z]
Ca19-mtDNA	27022	28483	+	caalfmr17	27022	28483	1	27022	28483			RRNS		Mitochondrial ribosomal RNA of the small ribosomal subunit [label_first_exon=CGD label_last_exon=CGD orf_changed=false scenario_first_exon=Z scenario_last_exon=Z]
Ca19-mtDNA	29570	29824	+	caalfmp12	29570	29824	1	29570	29824	29570	29824	NAD4L		Subunit 4L of NADH:ubiquinone oxidoreductase (NADH:ubiquinone dehydrogenase), a multisubunit enzyme complex (complex I) of the mitochondrial inner membrane that catalyzes the first step in mitochondrial respiration [label_first_exon=CGD label_last_exon=CGD orf_changed=false scenario_first_exon=Z scenario_last_exon=Z]
Ca19-mtDNA	29824	31482	+	caalfmp13	29824	31482	1	29824	31482	29824	31482	NAD5		Subunit 5 of NADH:ubiquinone oxidoreductase (NADH:ubiquinone dehydrogenase), a multisubunit enzyme complex (complex I) of the mitochondrial inner membrane that catalyzes the first step in mitochondrial respiration [label_first_exon=CGD label_last_exon=CGD orf_changed=false scenario_first_exon=Z scenario_last_exon=Z]
Ca19-mtDNA	31492	31563	+	caalfmt36	31492	31563	1	31492	31563			TRNQ		Mitochondrial glutamine tRNA [label_first_exon=CGD label_last_exon=CGD orf_changed=false scenario_first_exon=Z scenario_last_exon=Z]
Ca19-mtDNA	31570	31641	+	caalfmt37	31570	31641	1	31570	31641			TRND		Mitochondrial aspartate tRNA [label_first_exon=CGD label_last_exon=CGD orf_changed=false scenario_first_exon=Z scenario_last_exon=Z]
Ca19-mtDNA	31646	31729	+	caalfmt38	31646	31729	1	31646	31729			TRNS1		Mitochondrial serine tRNA [label_first_exon=CGD label_last_exon=CGD orf_changed=false scenario_first_exon=Z scenario_last_exon=Z]
Ca19-mtDNA	31925	32005	+	caalfmt39	31925	32005	1	31925	32005			TRNS2		Mitochondrial serine tRNA, one of two serine tRNAs encoded on the mitochondrial genome [label_first_exon=CGD label_last_exon=CGD orf_changed=false scenario_first_exon=Z scenario_last_exon=Z]
Ca19-mtDNA	32015	32088	+	caalfmt40	32015	32088	1	32015	32088			TRNL2		Mitochondrial leucine tRNA, one of three leucine tRNAs encoded on the mitochondrial genome [label_first_exon=CGD label_last_exon=CGD orf_changed=false scenario_first_exon=Z scenario_last_exon=Z]
Ca19-mtDNA	32120	33514	+	caalfmp14	32120	33514	1	32120	33514	32120	33514	NAD4		Subunit 4 of NADH:ubiquinone oxidoreductase (NADH:ubiquinone dehydrogenase), a multisubunit enzyme complex (complex I) of the mitochondrial inner membrane that catalyzes the first step in mitochondrial respiration [label_first_exon=CGD label_last_exon=CGD orf_changed=false scenario_first_exon=Z scenario_last_exon=Z]
Ca19-mtDNA	33486	33557	+	caalfmt41	33486	33557	1	33486	33557			TRNM2		Mitochondrial methionine tRNA, one of two methionine tRNAs encoded on the mitochondrial genome [label_first_exon=CGD label_last_exon=CGD orf_changed=false scenario_first_exon=Z scenario_last_exon=Z]
Ca19-mtDNA	34034	34104	+	caalfmt42	34034	34104	1	34034	34104			TRNE2		Mitochondrial glutamate tRNA, one of two glutamate tRNAs encoded on the mitochondrial genome [label_first_exon=CGD label_last_exon=CGD orf_changed=false scenario_first_exon=Z scenario_last_exon=Z]
Ca19-mtDNA	34108	34180	+	caalfmt43	34108	34180	1	34108	34180			TRNT2		Mitochondrial threonine tRNA, one of two threonine tRNAs encoded on the mitochondrial genome [label_first_exon=CGD label_last_exon=CGD orf_changed=false scenario_first_exon=Z scenario_last_exon=Z]
Ca19-mtDNA	34186	34256	+	caalfmt44	34186	34256	1	34186	34256			TRNH2		Mitochondrial histidine tRNA, one of two histidine tRNAs encoded on the mitochondrial genome [label_first_exon=CGD label_last_exon=CGD orf_changed=false scenario_first_exon=Z scenario_last_exon=Z]
Ca19-mtDNA	34264	34346	+	caalfmt45	34264	34346	1	34264	34346			TRNY2		Mitochondrial tyrosine tRNA, one of two tyrosine tRNAs encoded on the mitochondrial genome [label_first_exon=CGD label_last_exon=CGD orf_changed=false scenario_first_exon=Z scenario_last_exon=Z]
Ca19-mtDNA	34354	34435	+	caalfmt46	34354	34435	1	34354	34435			TRNL3		Mitochondrial leucine tRNA, one of three leucine tRNAs encoded on the mitochondrial genome [label_first_exon=CGD label_last_exon=CGD orf_changed=false scenario_first_exon=Z scenario_last_exon=Z]
Ca19-mtDNA	35111	35182	+	caalfmt47	35111	35182	1	35111	35182			TRNK2		Mitochondrial lysine tRNA, one of two lysine tRNAs encoded on the mitochondrial genome [label_first_exon=CGD label_last_exon=CGD orf_changed=false scenario_first_exon=Z scenario_last_exon=Z]
Ca19-mtDNA	35222	36031	+	caalfmp15	35222	36031	1	35222	36031	35222	36031	COX3B		Subunit III of cytochrome c oxidase, which is the terminal member of the mitochondrial inner membrane electron transport chain; identical to Cox3Ap; one of three mitochondrially-encoded subunits [label_first_exon=CGD label_last_exon=CGD orf_changed=false scenario_first_exon=Z scenario_last_exon=Z]
Ca21chr1	1349	1602	-	ntar_2	1349	1602	1	1602	1349					[label_first_exon=novel label_last_exon=novel orf_changed=false scenario_first_exon=B scenario_last_exon=B]
Ca21chr1	1645	2326	+	ntar_3	1645	2326	1	1645	2326	2051	2242			[label_first_exon=novel label_last_exon=novel orf_changed=false scenario_first_exon=B scenario_last_exon=B]
Ca21chr1	2563	2943	+	ntar_4	2563	2943	1	2563	2943	2571	2810			[label_first_exon=novel label_last_exon=novel orf_changed=false scenario_first_exon=B scenario_last_exon=B]
Ca21chr1	2958	3663	-	ntar_5	2958	3663	1	3663	2958					[label_first_exon=novel label_last_exon=novel orf_changed=false scenario_first_exon=B scenario_last_exon=B]
Ca21chr1	3934	4136	-	ntar_6	3934	4136	1	4136	3934					[label_first_exon=novel label_last_exon=novel orf_changed=false scenario_first_exon=B scenario_last_exon=B]
Ca21chr1	4059	4397	+	orf19.6115	4059	4397	1	4059	4397	4059	4397		orf19.13534|IPF21113.1|IPF27828.1|CaO19.11880|CaO19.4402|CaO19.6115|CaO19.13534	Predicted ORF in Assemblies 19, 20 and 21; possibly spurious ORF (Annotation Working Group prediction) [label_first_exon=CGD label_last_exon=CGD orf_changed=false scenario_first_exon=Z scenario_last_exon=Z]
Ca21chr1	4409	5290	-	orf19.6114	4409	5290	1	5290	4409	4720	4409		orf19.13533|IPF21135.1|IPF27840.1|orf6.6227|CaO19.13533|CaO19.6114	Predicted ORF in Assemblies 19, 20 and 21 [label_first_exon=CGDmod label_last_exon=CGDmod orf_changed=false scenario_first_exon=C scenario_last_exon=C]
Ca21chr1	8597	8908	-	orf19.6113	8597	8908	1	8908	8597	8908	8597		orf19.13532|IPF21132.1|IPF10769.1|orf6.6228|CaO19.6113|CaO19.13532	Predicted ORF in Assemblies 19, 20 and 21 [label_first_exon=CGD label_last_exon=CGD orf_changed=false scenario_first_exon=Z scenario_last_exon=Z]
Ca21chr1	9972	10135	-	ntar_7	9972	10135	1	10135	9972					[label_first_exon=novel label_last_exon=novel orf_changed=false scenario_first_exon=B scenario_last_exon=B]
Ca21chr1	10718	11485	+	orf19.6112	10718	11485	1	10718	11485	10718	11485	CTA2	orf19.13531|IPF21081.1|IPF10779.1|orf6.6229|CA3851|CTA21|TLO3|CTA210|CaO19.6112|CaO19.13531	Putative transcriptional activator, activates transcription in 1-hybrid assay in S. cerevisiae; downregulated by Efg1p; member of a family of telomere-proximal genes; transcription is positively regulated by Tbf1p [label_first_exon=CGD label_last_exon=CGD orf_changed=false scenario_first_exon=Z scenario_last_exon=Z]
Ca21chr1	11648	11995	-	orf19.6110	11648	11995	1	11995	11648	11995	11648		orf19.13529|IPF21110.1|IPF10780.2|Contig4-1846_0001|orf6.6231|CaO19.13529|CaO19.6110	[NOT TRANSCRIBED?] Predicted ORF in Assemblies 19, 20 and 21 [label_first_exon=CGD label_last_exon=CGD orf_changed=false scenario_first_exon=Z scenario_last_exon=Z]
Ca21chr1	12141	13744	+	orf19.6109	12141	13744	1	12141	13744	12157	13701	TUP1	orf19.13528|IPF21053.1|IPF4657.2|orf6.6232|CA3852|CaO19.6109|CaO19.13528	Transcriptional corepressor; represses filamentous growth, regulates phase switching, roles in germ tube induction, farnesol response; has C-terminal WD40 repeats; farnesol upregulated in biofilm; in repression pathways with Nrg1p, Rfg1p [label_first_exon=CGDmod label_last_exon=CGDmod orf_changed=true scenario_first_exon=F scenario_last_exon=F]
Ca21chr1	13763	15003	+	orf19.6105	13763	15003	2	13763|13868	13816|15003	13778	14917	MVD	orf19.13524|MVD1|IPF4647.2|IPF4652.1|Contig4-2342_0002|orf6.6236|CA3853|MVD1.3	Mevalonate diphosphate decarboxylase; functional homolog of S. cerevisiae Erg19p; possible drug target; transcriptionally regulated by carbon source, yeast-hyphal switch, growth phase, antifungals; gene has intron [label_first_exon=CGDmod label_last_exon=CGDmod orf_changed=false scenario_first_exon=F scenario_last_exon=F]
Ca21chr1	14809	15761	-	orf19.6102	14809	15761	1	15761	14809	15761	14910		orf19.13521|IPF21080.1|IPF4649.1|Contig4-2342_0004|orf6.6239|CA3854|CaO19.6102|CST6|CaO19.13521|IPF4649	Predicted ORF in Assemblies 19, 20 and 21 [label_first_exon=CGDmod label_last_exon=CGDmod orf_changed=false scenario_first_exon=D scenario_last_exon=D]
Ca21chr1	15595	17171	+	orf19.6103	15595	17171	1	15595	17171	16104	16631		orf19.13522|IPF21098.1|IPF4645.1|Contig4-2342_0005|orf6.6238|CA3855|CaO19.6103|CaO19.13522|IPF4645	Predicted ORF in Assemblies 19, 20 and 21 [label_first_exon=CGDmod label_last_exon=CGDmod orf_changed=true scenario_first_exon=D scenario_last_exon=D]
Ca21chr1	16324	17328	-	orf19.6100	16324	17328	1	17328	16324	17328	16600		orf19.13519|CRD1|IPF21085.1|IPF4641.1|Contig4-2342_0007|orf6.6241|CA3856|CaO19.6100|CaO19.13519|IPF4641	Protein not essential for viability; similar to S. cerevisiae Crd1p, which is cardiolipin synthase; transcription is upregulated in clinical isolates from HIV+ patients with oral candidiasis [label_first_exon=CGDmod label_last_exon=CGDmod orf_changed=false scenario_first_exon=D scenario_last_exon=D]
Ca21chr1	17330	19131	+	orf19.6099	17330	19131	1	17330	19131	17338	18960	CCT8	orf19.13518|IPF21047.1|IPF4639.1|orf6.6242|CA3857|CaO19.6099|CaO19.13518	Essential protein similar to chaperonin complex subunit 8; involved in hyphal morphogenesis, particularly starvation-induced; production in S. cerevisiae inhibits Ras2p-mediated pathways (including pseudohyphal); CCT1 and TRP1 genes overlap [label_first_exon=CGDmod label_last_exon=CGDmod orf_changed=false scenario_first_exon=A scenario_last_exon=A]
Ca21chr1	18732	19628	-	orf19.6096	18732	19628	1	19628	18732	19628	18948	TRP1	IPF21091.1|IPF4635.2|Contig4-2998_0001|orf6.6245|CA3858|CaO19.6096|CaO19.13515	Phosphoribosylanthranilate isomerase; enzyme of tryptophan biosynthesis; expected to be unifunctional, unlike trifunctional enzyme of some other fungi; complements E. coli trpC or S. cerevisiae trp1 mutant; CCT1 and TRP1 genes overlap [label_first_exon=CGDmod label_last_exon=CGDmod orf_changed=false scenario_first_exon=F scenario_last_exon=F]
Ca21chr1	19615	22020	-	orf19.6094	19615	22020	1	22020	19615	21714	19615		orf19.13513|IPF21026.1|IPF4632.2|Contig4-2998_0005|orf6.6247|CA3859|VPS53|CaO19.6094|CaO19.13513|IPF4632	Predicted ORF in Assemblies 19, 20 and 21 [label_first_exon=CGDmod label_last_exon=CGDmod orf_changed=false scenario_first_exon=F scenario_last_exon=F]
Ca21chr1	22143	25375	+	orf19.6092	22143	25375	1	22143	25375	22270	25326	KEL1	orf19.13511|IPF21143.1|IPF4628.1|Contig4-2998_0008|orf6.6249|CA3860|CaO19.13511|KEL2|CaO19.6092	Protein containing a Kelch repeat domain, similar to S. cerevisiae Kel1p; not required for adherence to buccal epithelial cells or virulence in mouse systemic infection; null mutant colonies exhibit slightly decreased filamentation ratio [label_first_exon=CGDmod label_last_exon=CGDmod orf_changed=false scenario_first_exon=A scenario_last_exon=A]
Ca21chr1	25327	27656	-	orf19.6091	25327	27656	1	27656	25327	27249	25381	RIM8	orf19.13510|PRR1|RIN|IPF21039.1|IPF4622.1|Contig4-2998_0009|orf6.6250|CA3861|CaO19.6091|CaO19.13510	Protein involved in the pH response pathway; required for activation of the transcription factor Rim101p and for alkaline pH-induced hyphal growth; shows colony morphology-related gene regulation by Ssn6p [label_first_exon=CGDmod label_last_exon=CGDmod orf_changed=false scenario_first_exon=A scenario_last_exon=A]
Ca21chr1	28166	29497	-	orf19.6090	28166	29497	1	29497	28166	29488	28286		orf19.13509|IPF21063.1|IPF4616.2|Contig4-2998_0012|orf6.6252|CA3862|CaO19.6090|NSR1|CaO19.13509	Predicted ORF in Assemblies 19, 20 and 21; repressed by nitric oxide [label_first_exon=CGDmod label_last_exon=CGDmod orf_changed=false scenario_first_exon=A scenario_last_exon=A]
Ca21chr1	29679	31570	+	orf19.6086	29679	31570	1	29679	31570	29804	31543	LEU4	orf19.13505|IPF21043.1|IPF4611.1|LEU41|Contig4-2998_0014|orf6.6255|CA3863|CaO19.6086|CaO19.13505	Putative 2-isopropylmalalate synthase; regulated by Nrg1p, Mig1p, Tup1p, Gcn4p; upregulated in the presence of human whole blood or polymorphonuclear (PMN) cells; macrophage/pseudohyphal-repressed after 16h; fungal-specific [label_first_exon=CGDmod label_last_exon=CGDmod orf_changed=false scenario_first_exon=A scenario_last_exon=A]
Ca21chr1	31243	31503	-	ntar_8	31243	31503	1	31503	31243					[label_first_exon=novel label_last_exon=novel orf_changed=false scenario_first_exon=B scenario_last_exon=B]
Ca21chr1	31822	32677	+	orf19.6085	31822	32677	1	31822	32677	31842	32444	RPL16A	orf19.13504|IPF21087.1|IPF4609.1|Contig4-2998_0015|orf6.6256|CA3864|CaO19.13504|RPL16|CaO19.6085	Protein similar to S. cerevisiae ribosomal protein Rpl16Ap; transposon mutation affects filamentous growth; genes encoding cytoplasmic ribosomal subunits are downregulated upon phagocytosis by murine macrophage [label_first_exon=CGDmod label_last_exon=CGDmod orf_changed=false scenario_first_exon=A scenario_last_exon=A]
Ca21chr1	32680	33318	-	orf19.6084	32680	33318	1	33318	32680	33318	32680		orf19.13503|IPF21095.1|IPF4608.1|Contig4-2998_0016|orf6.6257|CA3865|CaO19.6084|CaO19.13503|IPF4608	Predicted ORF in Assemblies 19, 20 and 21 [label_first_exon=CGD label_last_exon=CGD orf_changed=false scenario_first_exon=Z scenario_last_exon=Z]
Ca21chr1	33954	34446	-	orf19.6083	33954	34446	1	34446	33954	34446	34099		orf19.13502|IPF21127.1|IPF4607.1|Contig4-2998_0017|orf6.6258|CaO19.13502|CaO19.6083	Predicted ORF in Assemblies 19, 20 and 21 [label_first_exon=CGDmod label_last_exon=CGDmod orf_changed=false scenario_first_exon=F scenario_last_exon=F]
Ca21chr1	34525	35735	-	orf19.6082	34525	35735	1	35735	34525	35679	34525		orf19.13501|IPF21065.1|IPF4606.1|Contig4-2998_0019|orf6.6259|CA3866|CaO19.13501|GSF2|CaO19.6082|IPF4606	Predicted ORF in Assemblies 19, 20 and 21 [label_first_exon=CGDmod label_last_exon=CGDmod orf_changed=false scenario_first_exon=F scenario_last_exon=F]
Ca21chr1	37723	39612	+	orf19.6081	37723	39612	1	37723	39612	37852	39486	PHR2	orf19.13500|orf6.6260|IPF4604.2|IPF14612.3|Contig4-2998_0022|orf6.1067|CA3867|CaO19.6081	Glycosidase; role in cell wall structure; may act on beta-1,3-glucan prior to beta-1,6-glucan linkage; role in vaginal but not systemic virulence (low pH, not neutral); low pH, high iron, fluconazole induced; Rim101p-downregulated at pH 8 [label_first_exon=CGDmod label_last_exon=CGDmod orf_changed=false scenario_first_exon=A scenario_last_exon=A]
Ca21chr1	40208	41898	-	orf19.6080	40208	41898	1	41898	40208	41771	40485		orf19.13499|IPF21062.1|IPF14615.1|Contig4-2160_0002|orf6.1066|CA0287|BFA1|CaO19.6080|IPF14615	Predicted ORF in Assemblies 19, 20 and 21 [label_first_exon=CGDmod label_last_exon=CGDmod orf_changed=false scenario_first_exon=A scenario_last_exon=A]
Ca21chr1	42101	42173	-	tt(agu)6	42101	42173	1	42173	42101				tT(AGU)6.2	tRNA-Thr predicted by tRNAscan-SE [label_first_exon=CGD label_last_exon=CGD orf_changed=false scenario_first_exon=Z scenario_last_exon=Z]
Ca21chr1	42606	43505	+	orf19.6079	42606	43505	1	42606	43505	42606	43505		IPF14618|IPF14618.2|Contig4-2960_0013|orf6.1065|orf6.1757|CA0286|CaO19.6079|IPF14618.1	Predicted ORF in retrotransposon Tca8 with similarity to the Gag region encoding nucleocapsid-like protein; transcription is downregulated in response to treatment with ciclopirox olamine; filament induced; regulated by Rfg1p, Tup1p [label_first_exon=CGD label_last_exon=CGD orf_changed=false scenario_first_exon=Z scenario_last_exon=Z]
Ca21chr1	43483	43680	-	orf19.6078.1	43483	43680	1	43680	43483	43677	43483	RFC52	IPF14619.2	ORF Predicted by Annotation Working Group; periodic mRNA expression, peak at cell-cycle G1/S phase [label_first_exon=CGD label_last_exon=CGD orf_changed=true scenario_first_exon=Z scenario_last_exon=Z]
Ca21chr1	43804	45765	+	orf19.6078	43804	45765	1	43804	45765	43804	45765	POL93	IPF17652.3|Contig4-2396_0002|Contig4-2396_0003|Contig4-2960_0011|orf6.241|orf6.1756|CA0037|CaO19.6078|IPF17652.2	Predicted ORF in retrotransposon Tca8 with similarity to the Pol region of retrotransposons encoding reverse transcriptase, protease and integrase; downregulated in response to ciclopirox olamine; induced upon biofilm formation [label_first_exon=CGD label_last_exon=CGD orf_changed=false scenario_first_exon=Z scenario_last_exon=Z]
Ca21chr1	46149	46431	+	ntar_9	46149	46431	1	46149	46431					[label_first_exon=novel label_last_exon=novel orf_changed=false scenario_first_exon=B scenario_last_exon=B]
Ca21chr1	46564	48414	+	orf19.6077	46564	48414	1	46564	48414	46804	48360		orf19.13498|IPF8369.2|IPF27822.1|Contig4-2396_0004|orf6.7621|CA4936|CaO19.13498|CaO19.6077|IPF8369	Predicted ORF in Assemblies 19, 20 and 21; shows colony morphology-related gene regulation by Ssn6p [label_first_exon=CGDmod label_last_exon=CGDmod orf_changed=false scenario_first_exon=F scenario_last_exon=F]
Ca21chr1	48471	49335	+	orf19.6076	48471	49335	1	48471	49335	48514	49299		orf19.13497|IPF21082.1|IPF8370.1|Contig4-2396_0005|orf6.7620|CA4935|CaO19.6076|VPS29|CaO19.13497	Predicted ORF in Assemblies 19, 20 and 21 [label_first_exon=CGDmod label_last_exon=CGDmod orf_changed=false scenario_first_exon=F scenario_last_exon=F]
Ca21chr1	49152	49890	-	orf19.6075	49152	49890	1	49890	49152	49844	49296		orf19.13496|IPF21103.1|IPF8371.1|Contig4-2396_0006|orf6.7619|CA4934|CaO19.13496|CDC36|CaO19.6075	Predicted ORF in Assemblies 19, 20 and 21 [label_first_exon=CGDmod label_last_exon=CGDmod orf_changed=false scenario_first_exon=A scenario_last_exon=A]
Ca21chr1	49969	51091	+	orf19.6074	49969	51091	1	49969	51091	49998	50744	HBR1	orf19.13495|IPF21079.1|IPF8372.1|orf6.7618|CA4933|FAP7|CaO19.6074|CaO19.13495|IPF8372	Essential protein involved in regulation of MTL gene expression; hemoglobin-regulated inhibitor of white-opaque switching, which may affect survival in host; activator of MTLalpha1 and MTLalpha2; transcription is activated by hemoglobin [label_first_exon=CGDmod label_last_exon=CGDmod orf_changed=false scenario_first_exon=A scenario_last_exon=A]
Ca21chr1	50735	51759	-	orf19.6073	50735	51759	1	51759	50735	51682	50807	HMX1	orf19.13494|orf6.7617|YLR205C|IPF21077.1|IPF8374.1|Contig4-2523_0009|CA4932|CaO19.13494|CaO19.6073|IPF8374	Heme oxygenase; acts in utilization of hemin iron; gene transcriptionally activated by heat, low iron, or hemin; negatively regulated by Efg1p; expression greater in low iron; upregulated by Rim101p at pH 8 [label_first_exon=CGDmod label_last_exon=CGDmod orf_changed=false scenario_first_exon=A scenario_last_exon=A]
Ca21chr1	53100	55389	+	orf19.6072	53100	55389	1	53100	55389	53100	54443		orf19.13493|IPF21058.1|IPF8378.2|Contig4-2523_0007|orf6.7616|CA4931|CaO19.6072|CaO19.13493|IPF8378	Predicted ORF in Assemblies 19, 20 and 21 [label_first_exon=CGDmod label_last_exon=CGDmod orf_changed=false scenario_first_exon=D scenario_last_exon=D]
Ca21chr1	53819	54169	-	ntar_10	53819	54169	1	54169	53819	54169	53891			[label_first_exon=novel label_last_exon=novel orf_changed=false scenario_first_exon=B scenario_last_exon=B]
Ca21chr1	54667	57099	-	orf19.6071	54667	57099	1	57099	54667	57075	54838		orf19.13492|IPF21019.1|IPF8381.2|Contig4-2523_0004|Contig4-2523_0005|orf6.7615|CA4930|MDM20|CaO19.6071|CaO19.13492|IPF8381	Predicted ORF in Assemblies 19, 20 and 21 [label_first_exon=CGDmod label_last_exon=CGDmod orf_changed=false scenario_first_exon=A scenario_last_exon=A]
Ca21chr1	57822	58215	+	ntar_11	57822	58215	1	57822	58215					[label_first_exon=novel label_last_exon=novel orf_changed=false scenario_first_exon=B scenario_last_exon=B]
Ca21chr1	59271	62570	+	orf19.6070	59271	62570	1	59271	62570	59350	62553	ENA2	orf19.13491|orf6.7614|ENA22|IPF21137.1|IPF1398.2|Contig4-2977_0027|Contig4-2977_0028|CA4929|CaO19.6070|CaO19.13491	Protein described as sodium transporter; transcription is upregulated in response to ciclopirox olamine; alkaline upregulated by Rim101p; repressed upon high-level peroxide stress; upregulated in oral candidiasis clinical isolates [label_first_exon=CGDmod label_last_exon=CGDmod orf_changed=false scenario_first_exon=G scenario_last_exon=G]
Ca21chr1	63101	64635	+	orf19.6068	63101	64635	1	63101	64635	63203	64351	SVF1	orf19.13489|IPF21067.1|IPF1399.2|Contig4-2977_0025|orf6.7612|CA4928|CaO19.13489|CaO19.6068|IPF1399	Predicted ORF in Assemblies 19, 20 and 21; fluconazole-induced; regulated by Gcn4p; repressed in response to amino acid starvation (3-aminotriazole treatment); fungal-specific (no human or murine homolog) [label_first_exon=CGDmod label_last_exon=CGDmod orf_changed=false scenario_first_exon=A scenario_last_exon=A]
Ca21chr1	64593	66481	-	orf19.6066	64593	66481	1	66481	64593	66325	64697		orf19.13487|IPF21050.1|IPF1401.2|Contig4-2977_0023|orf6.7610|CA4927|CaO19.13487|CaO19.6066|IPF1401	Predicted ORF in Assemblies 19, 20 and 21 [label_first_exon=CGDmod label_last_exon=CGDmod orf_changed=false scenario_first_exon=A scenario_last_exon=A]
Ca21chr1	67814	68859	+	orf19.6065	67814	68859	1	67814	68859	67844	68815		orf19.13486|orf6.7609|IPF21071.1|IPF1404.1|Contig4-2977_0018|CA4926|CaO19.13486|CaO19.6065|IPF1404	Gene transcription regulated by Mig1p and Tup1p; amphotericin B, caspofungin repressed; protein detected by mass spec in exponential and stationary phase cultures [label_first_exon=CGDmod label_last_exon=CGDmod orf_changed=false scenario_first_exon=A scenario_last_exon=A]
Ca21chr1	69149	70919	+	orf19.6064	69149	70919	1	69149	70919	69227	70903		orf19.13485|IPF18155.2|IPF1408.1|Contig4-2977_0013|Contig4-2977_0014|orf6.7608|CA4925|CaO19.13485|ATG18|CaO19.6064|IPF1408	Predicted ORF in Assemblies 19, 20 and 21 [label_first_exon=CGDmod label_last_exon=CGDmod orf_changed=false scenario_first_exon=F scenario_last_exon=F]
Ca21chr1	71042	72755	+	orf19.6063	71042	72755	2	71042|71159	71081|72755	71069	72582	UBP6	orf19.13484|IPF21056.1|IPF1412.1|Contig4-2977_0011|orf6.7607|UBP6.3f|CA4924|CaO19.13484|CaO19.6063|UBP6.3	Predicted ORF in Assemblies 19, 20 and 21; oxidative stress-induced via Cap1p [label_first_exon=CGDmod label_last_exon=CGDmod orf_changed=false scenario_first_exon=F scenario_last_exon=F]
Ca21chr1	72580	73356	-	orf19.6062.3	72580	73356	2	73356|73092	73183|72580	73284	72742		IPF21126.1|IPF1413.1|Contig4-2977_0010|CA4923|IPF1413.3f|IPF1413.3	ORF Predicted by Annotation Working Group [label_first_exon=CGDmod label_last_exon=CGDmod orf_changed=false scenario_first_exon=F scenario_last_exon=F]
Ca21chr1	73506	74022	+	orf19.6062	73506	74022	1	73506	74022	73581	73901		orf19.13483|IPF21130.1|IPF1415.1|Contig4-2977_0005|orf6.7606|CA4922|CaO19.13483|CaO19.6062|IPF1415	Predicted ORF in Assemblies 19, 20 and 21 [label_first_exon=CGDmod label_last_exon=CGDmod orf_changed=false scenario_first_exon=A scenario_last_exon=A]
Ca21chr1	73934	75420	-	orf19.6061	73934	75420	1	75420	73934	75382	74057		orf19.13482|IPF21059.1|IPF1416.1|Contig4-2977_0004|orf6.7605|CA4921|FMP30|CaO19.13482|CaO19.6061|IPF1416	Predicted ORF in Assemblies 19, 20 and 21 [label_first_exon=CGDmod label_last_exon=CGDmod orf_changed=false scenario_first_exon=F scenario_last_exon=F]
Ca21chr1	75444	77854	-	orf19.6060	75444	77854	1	77854	75444	77829	75574	GCN20	orf19.13481|IPF21021.1|IPF1420.1|Contig4-2977_0003|orf6.7604|CA4920|CaO19.6060|CaO19.13481	YEF3-subfamily ABC family protein, predicted not to be a transporter [label_first_exon=CGDmod label_last_exon=CGDmod orf_changed=false scenario_first_exon=F scenario_last_exon=F]
Ca21chr1	77931	78445	-	orf19.6059	77931	78445	1	78445	77931	78368	78009	TTR1	orf19.13480|IPF21120.1|IPF1421.1|Contig4-2977_0001|orf6.7603|CA4919|GRX2|CaO19.13480|TTR11|CaO19.6059	Putative glutaredoxin; described as a glutathione reductase; upregulated in the presence of human neutrophils, and upon benomyl treatment; alkaline downregulated; regulated by Gcn2p and Gcn4p; required for virulence in mouse model [label_first_exon=CGDmod label_last_exon=CGDmod orf_changed=false scenario_first_exon=F scenario_last_exon=F]
Ca21chr1	78567	79675	-	orf19.6058	78567	79675	1	79675	78567	79670	78642	GLO1	orf19.13479|IPF21068.1|IPF1422.1|orf6.7602|CA4918|CaO19.13479|CaO19.6058	Predicted ORF in Assemblies 19, 20 and 21; oxidative stress-induced via Cap1p [label_first_exon=CGDmod label_last_exon=CGDmod orf_changed=false scenario_first_exon=F scenario_last_exon=F]
Ca21chr1	79990	81168	+	orf19.6057	79990	81168	1	79990	81168	80125	81054		orf19.13478|IPF21074.1|IPF1424.1|Contig4-3053_0035|orf6.7601|CA4917|CaO19.6057|ECM31|CaO19.13478	Predicted ORF in Assemblies 19, 20 and 21 [label_first_exon=CGDmod label_last_exon=CGDmod orf_changed=false scenario_first_exon=F scenario_last_exon=F]
Ca21chr1	81203	82050	+	orf19.6056	81203	82050	1	81203	82050	81234	81902		orf19.13477|IPF21093.1|IPF1425.1|Contig4-3053_0032|orf6.7600|CA4916|CaO19.13477|CaO19.6056|IPF1425	Predicted ORF in Assemblies 19, 20 and 21 [label_first_exon=CGDmod label_last_exon=CGDmod orf_changed=false scenario_first_exon=F scenario_last_exon=F]
Ca21chr1	82003	84730	-	orf19.6055	82003	84730	1	84730	82003	84559	82118		orf19.13476|IPF21013.1|IPF1427.1|Contig4-3053_0030|orf6.7599|CA4915|BUL3|CaO19.13476|CaO19.6055|IPF1427	Predicted ORF in Assemblies 19, 20 and 21 [label_first_exon=CGDmod label_last_exon=CGDmod orf_changed=false scenario_first_exon=A scenario_last_exon=A]
Ca21chr1	85022	87395	-	orf19.6054	85022	87395	1	87395	85022	87249	85081		orf19.13475|IPF21022.1|IPF1428.2|Contig4-3053_0028|orf6.7598|CA4914|CaO19.6054|BUL2|CaO19.13475|IPF1428	Predicted ORF in Assemblies 19, 20 and 21; decreased transcription is observed in an azole-resistant strain that overexpresses MDR1 [label_first_exon=CGDmod label_last_exon=CGDmod orf_changed=false scenario_first_exon=A scenario_last_exon=A]
Ca21chr1	87773	89905	+	orf19.6053	87773	89905	1	87773	89905	87901	89811	CIS2	orf19.13474|IPF21037.1|IPF1431.1|Contig4-3053_0023|orf6.7597|CA4913|CaO19.6053|ECM38|CaO19.13474	Putative role in regulation of biogenesis of the cell wall; upregulated in biofilm; Gcn4p-regulated [label_first_exon=CGDmod label_last_exon=CGDmod orf_changed=false scenario_first_exon=A scenario_last_exon=A]
Ca21chr1	90059	91373	+	orf19.6052	90059	91373	1	90059	91373	90100	91272	CNS1	orf19.13473|IPF21066.1|IPF1432.1|Contig4-3053_0020|orf6.7596|CA4912|CaO19.13473|CaO19.6052	Predicted ORF in Assemblies 19, 20 and 21; mutation confers hypersensitivity to radicicol [label_first_exon=CGDmod label_last_exon=CGDmod orf_changed=false scenario_first_exon=A scenario_last_exon=A]
Ca21chr1	90779	93779	-	orf19.6049	90779	93779	1	93779	90779	93695	91311		orf19.13470|IPF21018.1|IPF1435.1|Contig4-3053_0017|orf6.7593|CA4911|CaO19.13470|CaO19.6049|IPF1435	Predicted ORF in Assemblies 19, 20 and 21 [label_first_exon=CGDmod label_last_exon=CGDmod orf_changed=false scenario_first_exon=A scenario_last_exon=A]
Ca21chr1	93903	94925	+	orf19.6048	93903	94925	1	93903	94925	93971	94900		orf19.13469|IPF21073.1|IPF1437.1|Contig4-3053_0016|orf6.7592|CA4910|CaO19.6048|CaO19.13469|IPF1437	Predicted ORF in Assemblies 19, 20 and 21 [label_first_exon=CGDmod label_last_exon=CGDmod orf_changed=false scenario_first_exon=F scenario_last_exon=F]
Ca21chr1	95125	96686	+	orf19.6047	95125	96686	1	95125	96686	95215	96495	TUF1	orf19.13468|IPF21060.1|IPF1439.1|Contig4-3053_0014|orf6.7591|CA4909|CaO19.6047|CaO19.13468	Putative translation elongation factor; macrophage/pseudohyphal-induced; genes encoding ribosomal subunits, translation factors, and tRNA synthetases are downregulated upon phagocytosis by murine macrophage [label_first_exon=CGDmod label_last_exon=CGDmod orf_changed=false scenario_first_exon=F scenario_last_exon=F]
Ca21chr1	96757	101461	+	orf19.6046	96757	101461	1	96757	101461	96817	101424	APC1	orf19.13467|IPF21111.1|IPF1445.2|Contig4-3053_0013|orf6.7590|CA4908|CaO19.6046|CaO19.13467|IPF1445	Predicted ORF in Assemblies 19, 20 and 21; essential for growth; periodic mRNA expression, peak at cell-cycle S/G2 phase [label_first_exon=CGDmod label_last_exon=CGDmod orf_changed=false scenario_first_exon=A scenario_last_exon=A]
Ca21chr1	101691	103644	+	orf19.6045	101691	103644	1	101691	103644	101752	103524		orf19.13466|IPF21041.1|IPF1448.1|Contig4-3053_0005|orf6.7589|CA4907|CaO19.6045|PSD1|CaO19.13466	Predicted ORF in Assemblies 19, 20 and 21 [label_first_exon=CGDmod label_last_exon=CGDmod orf_changed=false scenario_first_exon=A scenario_last_exon=A]
Ca21chr1	103756	104981	+	orf19.6044	103756	104981	1	103756	104981	103869	104810	MOB2	orf19.13465|IPF21075.1|IPF1449.1|Contig4-3053_0003|orf6.7588|CA4906|CaO19.13465|CaO19.6044	Mob1/phocein domain protein of RAM signaling network of cell wall integrity; role in cell separation, cortical actin polarization; required for hyphal growth; interacts with Cbk1p; mRNA binds to She3p [label_first_exon=CGDmod label_last_exon=CGDmod orf_changed=false scenario_first_exon=A scenario_last_exon=A]
Ca21chr1	104840	105092	-	ntar_12	104840	105092	1	105092	104840					[label_first_exon=novel label_last_exon=novel orf_changed=false scenario_first_exon=B scenario_last_exon=B]
Ca21chr1	105159	107109	+	orf19.6043	105159	107109	1	105159	107109	105180	106925		orf19.13464|IPF21048.1|IPF1451.1|Contig4-3053_0001|orf6.7587|CA4905|CaO19.13464|CaO19.6043|DLD1	Predicted ORF in Assemblies 19, 20 and 21 [label_first_exon=CGDmod label_last_exon=CGDmod orf_changed=false scenario_first_exon=A scenario_last_exon=A]
Ca21chr1	106976	111148	-	orf19.6041	106976	111148	1	111148	106976	111028	107126	RPO41	orf19.13462|IPF21121.1|IPF1453.2|Contig4-3053_0037|orf6.7585|CA4904|CaO19.6041|CaO19.13462	Predicted ORF in Assemblies 19, 20 and 21; downregulated during core stress response [label_first_exon=CGDmod label_last_exon=CGDmod orf_changed=false scenario_first_exon=A scenario_last_exon=A]
Ca21chr1	111335	112500	-	orf19.6040	111335	112500	1	112500	111335	112252	111572	SNF7	orf19.13461|IPF21090.1|IPF1454.1|Contig4-2972_0022|orf6.7584|VPS32|CA4903|CaO19.13461|CaO19.6040	Protein involved in echinocandin, azole sensitivity; role in proteolytic activation of Rim101p; separable roles in RIM101 pathway and in transport from MVB to vacuole; similar to S. cerevisiae Snf7p component of ESCRT III complex [label_first_exon=CGDmod label_last_exon=CGDmod orf_changed=false scenario_first_exon=F scenario_last_exon=F]
Ca21chr1	112753	113872	-	orf19.6039	112753	113872	1	113872	112753	113802	112789		orf19.13460|IPF21070.1|IPF1455.1|Contig4-2972_0019|orf6.7583|CA4902|CaO19.6039|SED5|CaO19.13460	Predicted ORF in Assemblies 19, 20 and 21 [label_first_exon=CGDmod label_last_exon=CGDmod orf_changed=false scenario_first_exon=F scenario_last_exon=F]
Ca21chr1	114006	115966	-	orf19.6038	114006	115966	1	115966	114006	115879	114128		UGA32|orf19.13459|IPF21042.1|IPF1457.1|Contig4-2972_0013|Contig4-2972_0017|orf6.7582|CA4901|CaO19.6038|CaO19.13459|IPF1457	Predicted zinc-finger protein of unknown function; has similarity to S. cerevisiae Uga3p, which is a transcription factor involved in the regulation of gamma-aminobutyrate metabolism genes [label_first_exon=CGDmod label_last_exon=CGDmod orf_changed=false scenario_first_exon=A scenario_last_exon=A]
Ca21chr1	114049	114377	+	ntar_13	114049	114377	1	114049	114377	114049	114270			[label_first_exon=novel label_last_exon=novel orf_changed=false scenario_first_exon=B scenario_last_exon=B]
Ca21chr1	117088	119522	+	orf19.6037	117088	119522	1	117088	119522	117320	119443	ASM3	orf19.13458|orf6.7581|IPF21027.1|IPF1459.1|Contig4-2972_0011|CA4900|IFP2|CaO19.13458|CaO19.6037	Putative secreted acid sphingomyelin phosphodiesterase; induced upon biofilm formation; possible Kex2p substrate; increased transcription is observed in an azole-resistant strain that overexpresses MDR1 [label_first_exon=CGDmod label_last_exon=CGDmod orf_changed=false scenario_first_exon=A scenario_last_exon=A]
Ca21chr1	119713	122873	+	orf19.6036	119713	122873	1	119713	122873	119768	122809	RIC1	orf19.13457|IPF21148.1|IPF1460.1|Contig4-2972_0009|orf6.7580|CA4899|CaO19.6036|CaO19.13457|IPF1460	Protein not essential for viability; similar to S. cerevisiae Ric1p, which is a guanyl-nucleotide exchange factor [label_first_exon=CGDmod label_last_exon=CGDmod orf_changed=false scenario_first_exon=A scenario_last_exon=A]
Ca21chr1	122901	123591	+	orf19.6035	122901	123591	1	122901	123591	123067	123432		orf19.13456|IPF21108.1|IPF1461.1|Contig4-2972_0006|orf6.7579|CA4898|CaO19.13456|CaO19.6035|IPF1461	Predicted ORF in Assemblies 19, 20 and 21; repressed by nitric oxide [label_first_exon=CGDmod label_last_exon=CGDmod orf_changed=false scenario_first_exon=A scenario_last_exon=A]
Ca21chr1	123634	125678	-	orf19.6034	123634	125678	3	125678|125370|125170	125586|125335|123634	125597	123869	TUB2	orf19.13455|IPF21061.1|IPF1463.1|Contig4-2972_0005|orf6.7578|CA4897|TUB2.3	Beta-tubulin; functional homolog of ScTub2p; hyphal-induced; fluconazole-induced; gene has two introns; overproduction causes inviability in S. cerevisiae; slow growth, increased white-to opaque switching in ectopic expression strains [label_first_exon=CGDmod label_last_exon=CGDmod orf_changed=false scenario_first_exon=A scenario_last_exon=F]
Ca21chr1	126521	126779	+	tp(ugg)3	126521	126779	2	126521|126577	126556|126779	126540	126691		tP(UGG)3.2	tRNA-Pro predicted by tRNAscan-SE [label_first_exon=CGD label_last_exon=CGDmod orf_changed=true scenario_first_exon=F scenario_last_exon=F]
Ca21chr1	126663	129074	-	orf19.6033	126663	129074	1	129074	126663	128619	126790	CMP1	orf19.13454|CNA|IPF18159.2|IPF1465.2|Contig4-2972_0002|orf6.3161|orf6.7577|CA1587|CNA1|CaO19.6033|CMP2	Catalytic subunit of calcineurin (Ca[2+]-calmodulin-regulated S/T protein phosphatase); required for wild-type virulence, resistance to high pH, Na(+), Li(+), Mn(2+), and fluconazole tolerance; micafungin is fungicidal to null mutant [label_first_exon=CGDmod label_last_exon=CGDmod orf_changed=false scenario_first_exon=A scenario_last_exon=A]
Ca21chr1	129157	131047	-	orf19.6032	129157	131047	1	131047	129157	130680	129259	SPE1	orf19.13453|ODC|ODC1|IPF21057.1|IPF1466.2|Contig4-2972_0001|orf6.3160|CA1586|CaO19.13453|CaO19.6032	Ornithine decarboxylase; enzyme of polyamine biosynthesis; not essential for viability; functionally complements polyamine auxotrophy of S. cerevisiae spe1 mutant; upregulated in biofilm; downregulated upon adherence to polystyrene [label_first_exon=CGDmod label_last_exon=CGDmod orf_changed=false scenario_first_exon=A scenario_last_exon=A]
Ca21chr1	131235	134123	-	orf19.6031	131235	134123	1	134123	131235	133937	131412		orf19.13452|IPF21016.1|IPF15825.2|Contig4-3066_0007|orf6.3159|CA1585|CaO19.13452|VPS27|CaO19.6031	Predicted ORF in Assemblies 19, 20 and 21 [label_first_exon=CGDmod label_last_exon=CGDmod orf_changed=false scenario_first_exon=A scenario_last_exon=A]
Ca21chr1	134226	135337	+	orf19.6030	134226	135337	1	134226	135337	134256	134915		orf19.13451|IPF21086.1|IPF15824.2|orf6.3158|CA1584|CaO19.6030|CaO19.13451|IPF15824	Predicted ORF in Assemblies 19, 20 and 21 [label_first_exon=CGDmod label_last_exon=CGDmod orf_changed=false scenario_first_exon=A scenario_last_exon=A]
Ca21chr1	135327	136867	-	orf19.6029	135327	136867	1	136867	135327	136438	135656	ROT1	orf19.13450|IPF21084.1|IPF18655.1|Contig4-2871_0003|orf6.3157|CA1583|CaO19.6029	Similar to S. cerevisiae Rot1p, which is involved in cell wall 1,6-beta-glucan biosynthesis; has predicted transmembrane region [label_first_exon=CGDmod label_last_exon=CGDmod orf_changed=false scenario_first_exon=A scenario_last_exon=A]
Ca21chr1	137537	137940	+	ntar_14	137537	137940	1	137537	137940					[label_first_exon=novel label_last_exon=novel orf_changed=false scenario_first_exon=B scenario_last_exon=B]
Ca21chr1	138517	139742	+	ntar_15	138517	139742	1	138517	139742					[label_first_exon=novel label_last_exon=novel orf_changed=false scenario_first_exon=B scenario_last_exon=B]
Ca21chr1	138579	140936	-	orf19.6028	138579	140936	1	140936	138579	140936	138579	HGC1	orf19.13449|IPF7912.2|IPF15332.2|CLN21|Contig4-2280_0001|orf6.1969|orf6.3156|CA1582|CLN3|CaO19.6028	Hypha-specific G1 cyclin-related protein involved in regulation of hyphal morphogenesis; Cdc28p-Hgc1p maintains Cdc11p S394 phosphorylation during hyphal growth; required for virulence in mouse model; regulated by Nrg1p, Tup1p, farnesol [label_first_exon=CGD label_last_exon=CGD orf_changed=false scenario_first_exon=J scenario_last_exon=J]
Ca21chr1	147577	148496	-	ntar_16	147577	148496	1	148496	147577					[label_first_exon=novel label_last_exon=novel orf_changed=false scenario_first_exon=B scenario_last_exon=B]
Ca21chr1	150512	152082	+	orf19.6027	150512	152082	1	150512	152082	150614	151714		orf19.13448|IPF18867.2|IPF7903.2|Contig4-2833_0014|orf6.1968|orf6.3931|CA2155|CaO19.6027|IPF7903	Predicted ORF in Assemblies 19, 20 and 21 [label_first_exon=CGDmod label_last_exon=CGDmod orf_changed=false scenario_first_exon=A scenario_last_exon=A]
Ca21chr1	154292	155353	-	orf19.6026	154292	155353	1	155353	154292	155291	154638	ERG2	orf19.13447|IPF21092.1|IPF7901.2|Contig4-2833_0009|orf6.3930|CA2154|CaO19.6026|CaO19.13447	C-8 sterol isomerase; enzyme of ergosterol biosynthesis pathway; converts fecosterol to episterol; mutant is hypersensitive to multiple drugs; ketoconazole-induced [label_first_exon=CGDmod label_last_exon=CGDmod orf_changed=false scenario_first_exon=A scenario_last_exon=A]
Ca21chr1	155448	156497	+	orf19.6025	155448	156497	1	155448	156497	155448	156329		orf19.13446|IPF21076.1|IPF7900.1|Contig4-2833_0008|orf6.3929|CA2153|CaO19.13446|CaO19.6025|IPF7900	Predicted ORF in Assemblies 19, 20 and 21 [label_first_exon=CGDmod label_last_exon=CGDmod orf_changed=false scenario_first_exon=F scenario_last_exon=F]
Ca21chr1	156648	158089	+	orf19.6024	156648	158089	1	156648	158089	156648	157694		orf19.13445|IPF21069.1|IPF7899.1|Contig4-2833_0005|orf6.3928|CA2152|CaO19.6024|CaO19.13445|IPF7899	Predicted ORF in Assemblies 19, 20 and 21 [label_first_exon=CGDmod label_last_exon=CGDmod orf_changed=false scenario_first_exon=F scenario_last_exon=F]
Ca21chr1	158685	160659	+	orf19.6023	158685	160659	1	158685	160659	158729	160528		orf19.13444|IPF21040.1|IPF7898.2|Contig4-2833_0002|orf6.3927|CA2151|MTE4|CaO19.6023|CaO19.13444|ERC2	Predicted ORF in Assemblies 19, 20 and 21 [label_first_exon=CGDmod label_last_exon=CGDmod orf_changed=false scenario_first_exon=A scenario_last_exon=A]
Ca21chr1	160632	162970	-	orf19.6022	160632	162970	1	162970	160632	162676	160946		orf19.13443|IPF21044.1|IPF19940.1|Contig4-2810_0001|Contig4-2810_0002|Contig4-2833_0019|orf6.3926|CA2150|CaO19.13443|CaO19.6022|IPF19940	Predicted ORF in Assemblies 19, 20 and 21; downregulated during core stress response [label_first_exon=CGDmod label_last_exon=CGDmod orf_changed=false scenario_first_exon=A scenario_last_exon=A]
Ca21chr1	166952	167956	+	orf19.6021	166952	167956	1	166952	167956	167084	167830	IHD2	orf19.13442|orf6.3925|IPF21083.1|IPF10761.1|Contig4-2810_0012|CA2149|CaO19.6021|CaO19.13442|IPF10761	Transcriptionally regulated by iron and by yeast-hyphal switching; expression greater in low iron [label_first_exon=CGDmod label_last_exon=CGDmod orf_changed=false scenario_first_exon=A scenario_last_exon=A]
Ca21chr1	168387	169654	+	orf19.6020	168387	169654	1	168387	169654	168540	169541		orf19.13441|IPF21072.1|IPF10762.1|Contig4-2810_0014|orf6.3924|CA2148|ATG3|CaO19.6020|AUT1	Predicted ORF in Assemblies 19, 20 and 21 [label_first_exon=CGDmod label_last_exon=CGDmod orf_changed=false scenario_first_exon=A scenario_last_exon=A]
Ca21chr1	169009	169878	-	ntar_17	169009	169878	1	169878	169009					[label_first_exon=novel label_last_exon=novel orf_changed=false scenario_first_exon=B scenario_last_exon=B]
Ca21chr1	169978	172393	+	orf19.6018	169978	172393	1	169978	172393	170165	172261	LRO1	orf19.13439|IPF19448.2|IPF10764.2|IPF18532.1|Contig4-2810_0017|orf6.3922|orf6.91|orf6.3923|CA6302|CA0012|orf19.6019|IPF19448.3f	Predicted ORF in Assemblies 19, 20 and 21; nonessential; similar to S. cerevisiae Lro1p acyltransferase [label_first_exon=CGDmod label_last_exon=CGDmod orf_changed=false scenario_first_exon=A scenario_last_exon=A]
Ca21chr1	174466	176091	+	orf19.6017	174466	176091	1	174466	176091	174466	176091		orf19.13438|IPF21049.1|IPF13839.1|Contig4-2810_0020|orf6.1429|CA0477|MCM1|CaO19.6017|CaO19.13438|IPF13839	Predicted ORF in Assemblies 19, 20 and 21 [label_first_exon=CGD label_last_exon=CGD orf_changed=false scenario_first_exon=Z scenario_last_exon=Z]
Ca21chr1	176291	178544	+	orf19.6016	176291	178544	1	176291	178544	176332	178482		orf19.13437|IPF13843.2|IPF5084.2|Contig4-2810_0023|orf6.1430|orf6.5096|CA0478|CaO19.6016|YAE8	Predicted ORF in Assemblies 19, 20 and 21 [label_first_exon=CGDmod label_last_exon=CGDmod orf_changed=false scenario_first_exon=F scenario_last_exon=F]
Ca21chr1	178653	179423	+	orf19.6014	178653	179423	1	178653	179423	178697	179314	RRS1	orf19.13435|IPF13845.2|IPF5085.1|orf6.1432|orf6.5094|CA2992|CaO19.6014	Predicted ORF in Assemblies 19, 20 and 21; mutation confers hypersensitivity to 5-fluorocytosine (5-FC), 5-fluorouracil (5-FU), and tubercidin (7-deazaadenosine) [label_first_exon=CGDmod label_last_exon=CGDmod orf_changed=false scenario_first_exon=F scenario_last_exon=F]
Ca21chr1	179760	180965	+	orf19.6013	179760	180965	4	179760|179953|180136|180652	179877|180048|180565|180965	179830	180836		orf19.13434|IPF21106.1|IPF5088.1|orf6.5093|CA2991|IPF5088|IPF5088.3	Predicted ORF in Assemblies 19, 20 and 21 [label_first_exon=CGDmod label_last_exon=CGDmod orf_changed=false scenario_first_exon=F scenario_last_exon=F]
Ca21chr1	181338	185381	+	orf19.6012	181338	185381	1	181338	185381	181410	185246		orf19.13433|IPF21122.1|IPF5092.2|orf6.5092|CA2990|CaO19.13433|CaO19.6012|IPF5092	Predicted ORF in Assemblies 19, 20 and 21 [label_first_exon=CGDmod label_last_exon=CGDmod orf_changed=false scenario_first_exon=A scenario_last_exon=A]
Ca21chr1	185392	190232	-	orf19.6011	185392	190232	5	190232|190018|189907|189700|189177	190094|189972|189786|189357|185392	190152	185514	SIN3	orf19.13432|orf6.5091|IPF21124.1|IPF5096.2|Contig4-2910_0015|orf19.6010.3|CA2988|CA2989|SIN3.exon3|SIN3.exon2|IPF5097.2	Protein similar to S. cerevisiae Sin3p (transcriptional corepressor involved in histone deacetylase recruitment); has paired amphipathic helix PAH1 domain; interacts with ScOpi1p, not CaOpi1p; transposon mutation affects filamentous growth [label_first_exon=CGDmod label_last_exon=CGDmod orf_changed=false scenario_first_exon=F scenario_last_exon=F]
Ca21chr1	190611	191471	+	orf19.6010.1	190611	191471	2	190611|190841	190756|191471	190704	191162	RPB11	IPF21134.1|IPF5100.2|Contig4-2910_0010|CA2987|RPB11.3f|RPB11.3	ORF Predicted by Annotation Working Group; flucytosine induced [label_first_exon=CGDmod label_last_exon=CGDmod orf_changed=false scenario_first_exon=F scenario_last_exon=F]
Ca21chr1	191231	193726	-	orf19.6010	191231	193726	1	193726	191231	193411	191450	CDC5	orf19.13431|IPF21034.1|IPF5102.1|Contig4-2910_0009|orf6.5090|CA2986|CaO19.13431|CaO19.6010	Polo-like kinase; probably essential for viability; depletion causes defects in spindle elongation and causes Cdc35p-dependent filamentation; member of conserved Mcm1p regulon; virulence-group-correlated expression [label_first_exon=CGDmod label_last_exon=CGDmod orf_changed=false scenario_first_exon=A scenario_last_exon=A]
Ca21chr1	194192	198013	-	orf19.6009	194192	198013	1	198013	194192	197804	194682	SET1	orf19.13430|IPF21139.1|IPF5105.1|Contig4-2910_0006|Contig4-2910_0007|orf6.5089|CA2985|CaO19.6009|CaO19.13430	Lysine histone methyltransferase; methylates K4 of histone H3; has a role in regulation of white-opaque switching, epithelial cell adhesion, agar-embedded filamentation, and virulence in mouse; unique N-terminus is immunogenic in human [label_first_exon=CGDmod label_last_exon=CGDmod orf_changed=false scenario_first_exon=A scenario_last_exon=A]
Ca21chr1	198123	198861	+	orf19.6008.3	198123	198861	2	198123|198358	198290|198861	198227	198752		IPF21109.1|IPF5107.1|Contig4-2910_0004|CA6228|IPF5107	ORF Predicted by Annotation Working Group [label_first_exon=CGDmod label_last_exon=CGDmod orf_changed=false scenario_first_exon=F scenario_last_exon=F]
Ca21chr1	198878	199339	+	orf19.6008.4	198878	199339	1	198878	199339	198957	199226			Predicted ORF in Assembly 20 and 21 [label_first_exon=CGDmod label_last_exon=CGDmod orf_changed=false scenario_first_exon=F scenario_last_exon=F]
Ca21chr1	199234	202318	-	orf19.3288	199234	202318	1	202318	199234	202255	199322	NMA111	orf19.10798|IPF23911.1|IPF12606.1|orf6.1778|CA0693|orf19.6008.1|orf19.3288.1|IPF12606.5eoc	Predicted ORF in Assemblies 19, 20 and 21; macrophage-induced gene; downregulated in core stress response; fungal-specific (no human or murine homolog); merged with orf19.3288.1 in Assembly 21 [label_first_exon=CGDmod label_last_exon=CGDmod orf_changed=false scenario_first_exon=F scenario_last_exon=F]
Ca21chr1	202454	203679	-	orf19.3289	202454	203679	1	203679	202454	203629	202538		orf19.10799|IPF23943.1|IPF12603.1|Contig4-2295_0001|orf6.1779|CA0694|CaO19.10799|ORC6|CaO19.3289|IPF12603	Phosphorylated protein of unknown function; predicted ORF in Assemblies 19, 20 and 21 [label_first_exon=CGDmod label_last_exon=CGDmod orf_changed=false scenario_first_exon=F scenario_last_exon=F]
Ca21chr1	203877	204529	+	orf19.3290	203877	204529	1	203877	204529	203952	204422		orf19.10800|IPF23959.1|IPF12601.1|Contig4-2295_0003|orf6.1780|CA0695|CaO19.3290|CaO19.10800|IPF12601	Predicted ORF in Assemblies 19, 20 and 21; repressed by nitric oxide [label_first_exon=CGDmod label_last_exon=CGDmod orf_changed=false scenario_first_exon=A scenario_last_exon=A]
Ca21chr1	204992	205064	+	ta(agc)4	204992	205064	1	204992	205064				tA(AGC)4.2	tRNA-Ala predicted by tRNAscan-SE [label_first_exon=CGD label_last_exon=CGD orf_changed=false scenario_first_exon=Z scenario_last_exon=Z]
Ca21chr1	205101	206414	+	orf19.3291	205101	206414	1	205101	206414	205272	206291	HMT1	orf19.10801|IPF6232.3|IPF12599.2|Contig4-2295_0005|orf6.1781|orf6.7186|CA0696|RMT1|PRMT1|CaO19.3291	Major type I protein arginine methyltransferases (PRMT) involved in asymmetric dimethylation of arginine residues; involved in nuclear export of Npl3p [label_first_exon=CGDmod label_last_exon=CGDmod orf_changed=false scenario_first_exon=F scenario_last_exon=F]
Ca21chr1	206456	206953	+	orf19.3292	206456	206953	1	206456	206953	206484	206927		orf19.10802|IPF6231.2|IPF12596.2|Contig4-2295_0006|Contig4-2918_0002|orf6.1782|orf6.7187|CA4602|CaO19.3292|IPF6231	Predicted ORF in Assemblies 19, 20 and 21 [label_first_exon=CGDmod label_last_exon=CGDmod orf_changed=false scenario_first_exon=F scenario_last_exon=F]
Ca21chr1	206785	207971	-	orf19.3293	206785	207971	1	207971	206785	207862	206924		orf19.10803|IPF6230.2|IPF28806.1|Contig4-2918_0003|orf6.7188|CA4603|CaO19.3293|TSC13|IPF6230	Predicted ORF in Assemblies 19, 20 and 21 [label_first_exon=CGDmod label_last_exon=CGDmod orf_changed=false scenario_first_exon=A scenario_last_exon=A]
Ca21chr1	208265	208980	+	orf19.3294	208265	208980	1	208265	208980	208292	208747	MBF1	orf19.10804|IPF23957.1|IPF6228.2|Contig4-2918_0005|orf6.7189|CA4604|CaO19.10804|CaO19.3294	Predicted ORF in Assemblies 19, 20 and 21; caspofungin repressed [label_first_exon=CGDmod label_last_exon=CGDmod orf_changed=false scenario_first_exon=A scenario_last_exon=A]
Ca21chr1	208844	210616	-	orf19.3295	208844	210616	1	210616	208844	210511	209087		orf19.10805|IPF23936.1|IPF6226.2|Contig4-2918_0006|orf6.7190|CA4605|CaO19.3295|CaO19.10805|IPF6226	Predicted ORF in Assemblies 19, 20 and 21; possibly spurious ORF (Annotation Working Group prediction) [label_first_exon=CGDmod label_last_exon=CGDmod orf_changed=false scenario_first_exon=A scenario_last_exon=A]
Ca21chr1	210807	212514	+	orf19.3296	210807	212514	1	210807	212514	210881	212386		orf19.10806|IPF23935.1|IPF6224.1|Contig4-2918_0008|orf6.7191|CA4606|CaO19.10806|CaO19.3296|IPF6224	Predicted ORF in Assemblies 19, 20 and 21 [label_first_exon=CGDmod label_last_exon=CGDmod orf_changed=false scenario_first_exon=A scenario_last_exon=A]
Ca21chr1	212268	212907	-	orf19.3297	212268	212907	1	212907	212268	212756	212448		orf19.10807|IPF23978.1|IPF6223.1|Contig4-2918_0009|orf6.7192|CA4607|RSM27|CaO19.10807|CaO19.3297|IPF6223	Predicted ORF in Assemblies 19, 20 and 21 [label_first_exon=CGDmod label_last_exon=CGDmod orf_changed=false scenario_first_exon=A scenario_last_exon=A]
Ca21chr1	213520	220485	+	orf19.3298	213520	220485	1	213520	220485	213644	220408	CCH1	orf19.10808|IPF23954.1|IPF6222.2|Contig4-2918_0012|orf6.7193|CA4608|CaO19.3298|CaO19.10808	Putative voltage-gated Ca2+ channel of the high affinity calcium uptake system; roles in thigmotropism, establishment of galvanotropism; transcription is regulated by Nrg1p and Mig1p [label_first_exon=CGDmod label_last_exon=CGDmod orf_changed=false scenario_first_exon=G scenario_last_exon=G]
Ca21chr1	220489	222102	-	orf19.3300	220489	222102	1	222102	220489	222077	220548	ZPR1	orf19.10810|IPF23933.1|IPF6215.2|Contig4-2918_0013|orf6.7195|CA4609|CaO19.3300|CaO19.10810	Protein with putative zinc finger; regulated by Gcn4p; repressed in response to amino acid starvation (3-aminotriazole treatment); upregulation correlates with clinical development of fluconazole resistance [label_first_exon=CGDmod label_last_exon=CGDmod orf_changed=false scenario_first_exon=A scenario_last_exon=A]
Ca21chr1	224368	227069	+	orf19.3301	224368	227069	1	224368	227069	224676	226883		orf19.10811|IPF23919.1|IPF19802.1|Contig4-2098_0005|orf6.7196|CA4610|CaO19.10811|MET30|CaO19.3301|IPF19802	Predicted ORF in Assemblies 19, 20 and 21; induced by heavy metal (cadmium) stress; Hog1p-induced; transcriptionally activated by Mnl1p under weak acid stress [label_first_exon=CGDmod label_last_exon=CGDmod orf_changed=false scenario_first_exon=A scenario_last_exon=A]
Ca21chr1	227355	230364	-	orf19.3302	227355	230364	1	230364	227355	229788	227686		orf19.10812|IPF23920.1|IPF10727.1|Contig4-2491_0004|orf6.7197|CA4611|CaO19.3302|CaO19.10812|IPF10727	Predicted ORF in Assemblies 19, 20 and 21; transcription downregulated upon yeast-hyphal switch; transcriptionally activated by Mnl1p under weak acid stress [label_first_exon=CGDmod label_last_exon=CGDmod orf_changed=false scenario_first_exon=A scenario_last_exon=A]
Ca21chr1	230682	231503	-	ntar_18	230682	231503	1	231503	230682	231453	231304			[label_first_exon=novel label_last_exon=novel orf_changed=false scenario_first_exon=B scenario_last_exon=B]
Ca21chr1	232533	233329	+	ntar_19	232533	233329	1	232533	233329	233180	233329			[label_first_exon=novel label_last_exon=novel orf_changed=false scenario_first_exon=B scenario_last_exon=B]
Ca21chr1	232779	234953	-	orf19.3303	232779	234953	1	234953	232779	234943	232874		orf19.10813|IPF23921.1|IPF10724.2|Contig4-2491_0009|orf6.7198|CA4612|CaO19.10813|PPM2|CaO19.3303	Predicted ORF in Assemblies 19, 20 and 21 [label_first_exon=CGDmod label_last_exon=CGDmod orf_changed=false scenario_first_exon=F scenario_last_exon=F]
Ca21chr1	233394	233526	+	ntar_20	233394	233526	1	233394	233526					[label_first_exon=novel label_last_exon=novel orf_changed=false scenario_first_exon=B scenario_last_exon=B]
Ca21chr1	235009	235936	-	orf19.3304	235009	235936	1	235936	235009	235898	235086		orf19.10814|IPF23947.1|IPF7950.2|Contig4-2860_0018|orf6.7199|CA4613|CaO19.10814|RRP40|CaO19.3304|IPF7950	Predicted ORF in Assemblies 19, 20 and 21 [label_first_exon=CGDmod label_last_exon=CGDmod orf_changed=false scenario_first_exon=F scenario_last_exon=F]
Ca21chr1	236066	238423	-	orf19.3305	236066	238423	1	238423	236066	238310	236094		ZCF17|orf19.10815|IPF23918.1|IPF7952.2|Contig4-2860_0016|orf6.7200|CA4614|CaO19.3305|CaO19.10815|IPF7952	Putative transcription factor with zinc cluster DNA-binding motif [label_first_exon=CGDmod label_last_exon=CGDmod orf_changed=false scenario_first_exon=F scenario_last_exon=F]
Ca21chr1	239100	240923	-	orf19.3306	239100	240923	1	240923	239100	240923	239100		orf19.10816|IPF23928.1|IPF7955.2|Contig4-2860_0012|orf6.7201|CA4615|HOP1|CaO19.10816|CaO19.3306|IPF7955	[NOT TRANSCRIBED?] Predicted ORF in Assemblies 19, 20 and 21 [label_first_exon=CGD label_last_exon=CGD orf_changed=false scenario_first_exon=Z scenario_last_exon=Z]
Ca21chr1	239145	240704	+	ntar_21	239145	240704	1	239145	240704	240095	240280			[label_first_exon=novel label_last_exon=novel orf_changed=false scenario_first_exon=B scenario_last_exon=B]
Ca21chr1	240982	242562	-	orf19.3307	240982	242562	1	242562	240982	242513	241122		orf19.10817|IPF23937.1|IPF5761.2|Contig4-2978_0001|orf6.7202|CA4616|CaO19.3307|CaO19.10817|IPF5761	Predicted ORF in Assemblies 19, 20 and 21 [label_first_exon=CGDmod label_last_exon=CGDmod orf_changed=false scenario_first_exon=A scenario_last_exon=A]
Ca21chr1	242658	244764	+	orf19.3308	242658	244764	1	242658	244764	242750	244672		STB5|orf19.10818|IPF23925.1|IPF5760.2|Contig4-2978_0002|Contig4-2978_0004|orf6.7203|CA4617|CaO19.3308|CaO19.10818	Putative transcription factor with zinc cluster DNA-binding motif; has similarity to S. cerevisiae Stb5p [label_first_exon=CGDmod label_last_exon=CGDmod orf_changed=false scenario_first_exon=A scenario_last_exon=A]
Ca21chr1	244688	244993	-	ntar_22	244688	244993	1	244993	244688					[label_first_exon=novel label_last_exon=novel orf_changed=false scenario_first_exon=B scenario_last_exon=B]
Ca21chr1	245182	246628	+	orf19.3309	245182	246628	1	245182	246628	245215	246462		orf19.10819|IPF23939.1|IPF5757.1|Contig4-2978_0005|orf6.7204|CA4618|CaO19.10819|CaO19.3309|IPF5757	Predicted ORF in Assemblies 19, 20 and 21 [label_first_exon=CGDmod label_last_exon=CGDmod orf_changed=false scenario_first_exon=A scenario_last_exon=A]
Ca21chr1	246608	247489	-	orf19.3310	246608	247489	1	247489	246608	247422	246670		orf19.10820|IPF23950.1|IPF5756.1|Contig4-2978_0006|orf6.7205|CA4619|CaO19.3310|CaO19.10820|IPF5756	Predicted ORF in Assemblies 19, 20 and 21; possibly spurious ORF (Annotation Working Group prediction) [label_first_exon=CGDmod label_last_exon=CGDmod orf_changed=false scenario_first_exon=A scenario_last_exon=A]
Ca21chr1	247688	248114	-	ntar_23	247688	248114	1	248114	247688	247828	247688			[label_first_exon=novel label_last_exon=novel orf_changed=false scenario_first_exon=B scenario_last_exon=B]
Ca21chr1	247725	248250	+	ntar_24	247725	248250	1	247725	248250	247725	248009			[label_first_exon=novel label_last_exon=novel orf_changed=false scenario_first_exon=B scenario_last_exon=B]
Ca21chr1	248744	249968	+	orf19.3311	248744	249968	1	248744	249968	248825	249874	IFD3	orf19.10821|IPF23944.1|IPF5754.1|Contig4-2978_0008|orf6.7206|CA4620|CaO19.3311|CaO19.10821	Transcription is regulated by Mig1p [label_first_exon=CGDmod label_last_exon=CGDmod orf_changed=false scenario_first_exon=F scenario_last_exon=F]
Ca21chr1	250073	252106	+	orf19.3312	250073	252106	1	250073	252106	250112	251986		orf19.10822|IPF23924.1|IPF5753.1|Contig4-2978_0009|orf6.7207|CA4621|CaO19.10822|FMP29|CaO19.3312|IPF5753	Predicted ORF in Assemblies 19, 20 and 21 [label_first_exon=CGDmod label_last_exon=CGDmod orf_changed=false scenario_first_exon=F scenario_last_exon=F]
Ca21chr1	251496	252610	-	orf19.3314	251496	252610	1	252610	251496	252497	252045		orf19.10824|IPF23965.1|IPF5751.1|Contig4-2978_0010|orf6.7209|CA4622|TRS20|CaO19.10824|CaO19.3314|IPF5751	Predicted ORF in Assemblies 19, 20 and 21 [label_first_exon=CGDmod label_last_exon=CGDmod orf_changed=false scenario_first_exon=A scenario_last_exon=A]
Ca21chr1	252942	254614	+	orf19.3315	252942	254614	1	252942	254614	253167	254450	CTA9	orf19.10825|IPF23940.1|IPF5750.2|Contig4-2978_0011|orf6.7210|CA4623|CaO19.10825|CaO19.3315	Protein required for normal filamentous growth; induced during the mating process; mRNA binds to She3p; activates transcription in 1-hybrid assay in S. cerevisiae [label_first_exon=CGDmod label_last_exon=CGDmod orf_changed=false scenario_first_exon=A scenario_last_exon=A]
Ca21chr1	254243	255031	-	orf19.3317	254243	255031	1	255031	254243	254974	254627		orf19.10827|IPF18196.2|IPF5748.2|Contig4-2978_0013|orf6.7212|SRB6|CaO19.3317|CaO19.10827	Predicted ORF in Assemblies 19, 20 and 21 [label_first_exon=CGDmod label_last_exon=CGDmod orf_changed=false scenario_first_exon=F scenario_last_exon=F]
Ca21chr1	255141	257653	-	orf19.3318	255141	257653	1	257653	255141	257452	255179		orf19.10828|IPF23917.1|IPF5747.2|Contig4-2978_0015|orf6.7213|CA4624|CaO19.3318|CaO19.10828|IPF5747	Predicted ORF in Assemblies 19, 20 and 21 [label_first_exon=CGDmod label_last_exon=CGDmod orf_changed=false scenario_first_exon=F scenario_last_exon=F]
Ca21chr1	257875	258965	+	orf19.3319	257875	258965	1	257875	258965	257930	258913		orf19.10829|IPF23946.1|IPF5742.1|Contig4-2978_0016|orf6.7214|CA4625|CaO19.10829|TXL1|CaO19.3319|IPF5742	Predicted ORF in Assemblies 19, 20 and 21 [label_first_exon=CGDmod label_last_exon=CGDmod orf_changed=false scenario_first_exon=F scenario_last_exon=F]
Ca21chr1	258474	258871	-	ntar_25	258474	258871	1	258871	258474					[label_first_exon=novel label_last_exon=novel orf_changed=false scenario_first_exon=B scenario_last_exon=B]
Ca21chr1	259001	259354	+	orf19.3320	259001	259354	1	259001	259354	259001	259354			[label_first_exon=CGD label_last_exon=CGD orf_changed=false scenario_first_exon=F scenario_last_exon=F]
Ca21chr1	259396	261346	+	orf19.3321	259396	261346	1	259396	261346	259656	261182		orf19.10831|IPF5739.1|IPF28804.1|Contig4-2978_0018|orf6.5033|orf6.7216|CA4626|CaO19.3321|MRS7	Predicted ORF in Assemblies 19, 20 and 21 [label_first_exon=CGDmod label_last_exon=CGDmod orf_changed=false scenario_first_exon=A scenario_last_exon=A]
Ca21chr1	261307	261890	-	orf19.3322	261307	261890	1	261890	261307	261847	261368	DUT1	orf19.10832|IPF5736.1|IPF8317.2|Contig4-2978_0019|orf6.5032|orf6.7217|CA4627|CaO19.3322	dUTP pyrophosphatase; converts dUTP to dUMP and pyrophosphate; cell-cycle regulated if expressed in S. cerevisiae; upstream MluI and SCB transcription regulatory elements; induced by 17-beta-estradiol, ethynyl estradiol, macrophage [label_first_exon=CGDmod label_last_exon=CGDmod orf_changed=false scenario_first_exon=F scenario_last_exon=F]
Ca21chr1	262049	263108	-	orf19.3323	262049	263108	1	263108	262049	263092	262226		orf19.10833|IPF23949.1|IPF8318.2|Contig4-2976_0021|orf6.5031|CA2940|CaO19.10833|CaO19.3323|IPF8318	Predicted ORF in Assemblies 19, 20 and 21; possibly spurious ORF (Annotation Working Group prediction) [label_first_exon=CGDmod label_last_exon=CGDmod orf_changed=false scenario_first_exon=F scenario_last_exon=F]
Ca21chr1	263281	264720	-	orf19.3324	263281	264720	1	264720	263281	264681	263488	TIF	orf19.10834|IPF23942.1|IPF8319.1|TIF1|Contig4-2976_0019|orf6.5030|CA2939|CaO19.3324|CaO19.10834	Protein similar to S. cerevisiae translation initiation factor; upregulated in highly virulent strain compared to less virulent strain; antigenic in human; flucytosine induced; translation-related genes are downregulated upon phagocytosis [label_first_exon=CGDmod label_last_exon=CGDmod orf_changed=false scenario_first_exon=A scenario_last_exon=A]
Ca21chr1	265079	267819	-	orf19.3325	265079	267819	1	267819	265079	267474	265492		orf19.10835|IPF8321|IPF23923.1|IPF8321.2|Contig4-2976_0016|Contig4-2976_0018|orf6.5029|CA2938|GLG21|CaO19.3325|CaO19.10835	Protein described as glycogen synthesis initiator; regulated by Efg1p and Efh1p; Hog1p-downregulated; shows colony morphology-related gene regulation by Ssn6p; increased expression in response to prostaglandins [label_first_exon=CGDmod label_last_exon=CGDmod orf_changed=false scenario_first_exon=A scenario_last_exon=A]
Ca21chr1	269012	270103	-	orf19.3325.3	269012	270103	2	270103|269621	269999|269012	270022	269382	RPS21B	IPF23913.1|IPF8325.2|Contig4-2976_0010|CA2937|RPS21B.3f|RPS21B.3	Protein described as similar to ribosomal protein S21; regulated by Nrg1p, Tup1p; shows colony morphology-related gene regulation by Ssn6p; transcription is positively regulated by Tbf1p [label_first_exon=CGDmod label_last_exon=CGDmod orf_changed=false scenario_first_exon=F scenario_last_exon=F]
Ca21chr1	270279	272006	-	orf19.3327	270279	272006	1	272006	270279	271985	270330	TRM2	orf19.10837|IPF23931.1|IPF8326.2|Contig4-2976_0009|orf6.5027|CA2936|CaO19.10837|TRM21|CaO19.3327|IPF8326	Predicted ORF in Assemblies 19, 20 and 21; decreased expression in response to prostaglandins [label_first_exon=CGDmod label_last_exon=CGDmod orf_changed=false scenario_first_exon=F scenario_last_exon=F]
Ca21chr1	272260	274556	-	orf19.3328	272260	274556	1	274556	272260	274208	272385		orf19.10838|IPF23929.1|IPF11521.2|Contig4-2976_0005|orf6.5026|CA2935|CaO19.10838|HOT1|CaO19.3328|IPF11521	Predicted ORF in Assemblies 19, 20 and 21; filament induced [label_first_exon=CGDmod label_last_exon=CGDmod orf_changed=false scenario_first_exon=F scenario_last_exon=F]
Ca21chr1	275355	277078	-	orf19.3329	275355	277078	1	277078	275355	276963	275488		orf19.10839|IPF23934.1|IPF11515.2|Contig4-2976_0004|orf6.5025|CA2934|CaO19.3329|LCB3|CaO19.10839|IPF11515	Predicted ORF in Assemblies 19, 20 and 21 [label_first_exon=CGDmod label_last_exon=CGDmod orf_changed=false scenario_first_exon=A scenario_last_exon=A]
Ca21chr1	278176	279437	-	orf19.3330	278176	279437	1	279437	278176	279273	278233	CRL1	orf19.10840|RHO4|IPF23945.1|IPF11512.1|Contig4-2976_0002|orf6.5024|CA2933|CaO19.3330|CaO19.10840|IPF11512	Predicted GTPase of RHO family; CAAX motif geranylgeranylated; expression in S. cerevisiae causes dominant-negative inhibition of pheromone response [label_first_exon=CGDmod label_last_exon=CGDmod orf_changed=false scenario_first_exon=A scenario_last_exon=A]
Ca21chr1	280372	280907	-	orf19.3330.3	280372	280907	1	280907	280372	280830	280432	POX18	CA1711|IPF11509.2|Contig4-2339_0004|CA6274|orf19.10841|POX18.3f	Protein not essential for viability; similar to Candida maltosa Pox18p, which is a peroxisomal protein; Assembly 21 sequence was updated based on comparative genome analysis and new sequence data, and allelic orf19.10841 was reinstated [label_first_exon=CGDmod label_last_exon=CGDmod orf_changed=false scenario_first_exon=A scenario_last_exon=A]
Ca21chr1	281050	281340	-	ntar_26	281050	281340	1	281340	281050	281340	281101			[label_first_exon=novel label_last_exon=novel orf_changed=false scenario_first_exon=B scenario_last_exon=B]
Ca21chr1	281622	281905	-	ntar_27	281622	281905	1	281905	281622					[label_first_exon=novel label_last_exon=novel orf_changed=false scenario_first_exon=B scenario_last_exon=B]
Ca21chr1	282250	284392	+	orf19.3331	282250	284392	1	282250	284392	282448	284148	ABC1	orf19.10842|IPF14939.2|IPF17140.3|Contig4-2339_0002|orf6.3338|orf6.5023|CA1712|CaO19.3331	Protein described as ubiquinol-cytochrome-c reductase; induced upon adherence to polystyrene [label_first_exon=CGDmod label_last_exon=CGDmod orf_changed=false scenario_first_exon=A scenario_last_exon=A]
Ca21chr1	284604	287793	+	orf19.3332	284604	287793	1	284604	287793	284652	287630		orf19.10843|IPF23984.1|IPF19743.1|Contig4-2144_0003|orf6.3339|CA1713|CaO19.10843|CaO19.3332|IPF19743	Predicted ORF in Assemblies 19, 20 and 21 [label_first_exon=CGDmod label_last_exon=CGDmod orf_changed=false scenario_first_exon=A scenario_last_exon=A]
Ca21chr1	287955	289616	+	orf19.3333	287955	289616	1	287955	289616	288046	289341		orf19.10844|IPF23938.1|IPF14410.1|Contig4-2144_0005|orf6.3340|CA1714|CaO19.10844|NAB2|CaO19.3333	Predicted ORF in Assemblies 19, 20 and 21 [label_first_exon=CGDmod label_last_exon=CGDmod orf_changed=false scenario_first_exon=A scenario_last_exon=A]
Ca21chr1	289566	290577	-	orf19.3334	289566	290577	1	290577	289566	290461	289712	RPS21	orf19.10845|IPF23952.1|IPF14407.1|RPS2|Contig4-2144_0006|orf6.3341|CA1715|CaO19.3334|CaO19.10845	Predicted ribosomal protein; genes encoding cytoplasmic ribosomal subunits, translation factors, and tRNA synthetases are downregulated upon phagocytosis by murine macrophage; transcription is positively regulated by Tbf1p [label_first_exon=CGDmod label_last_exon=CGDmod orf_changed=false scenario_first_exon=A scenario_last_exon=A]
Ca21chr1	290832	291020	-	ntar_28	290832	291020	1	291020	290832					[label_first_exon=novel label_last_exon=novel orf_changed=false scenario_first_exon=B scenario_last_exon=B]
Ca21chr1	291773	292640	+	orf19.3335	291773	292640	1	291773	292640	291860	292462		orf19.10846|IPF23955.1|IPF17237.2|Contig4-1941_0003|orf6.3342|CA1716|CaO19.3335|CaO19.10846|IPF17237	Predicted ORF in Assemblies 19, 20 and 21; shows colony morphology-related gene regulation by Ssn6p; repressed by nitric oxide [label_first_exon=CGDmod label_last_exon=CGDmod orf_changed=false scenario_first_exon=A scenario_last_exon=A]
Ca21chr1	296059	296517	+	orf19.3336	296059	296517	1	296059	296517	296059	296517			[label_first_exon=CGD label_last_exon=CGD orf_changed=false scenario_first_exon=Z scenario_last_exon=Z]
Ca21chr1	299558	300385	+	orf19.3337	299558	300385	1	299558	300385	299579	300385		orf19.10847|IPF17935.2|orf6.188|CA6275|CaO19.3337|IPF7374.5f	Predicted ORF in Assemblies 19, 20 and 21 [label_first_exon=CGDmod label_last_exon=CGDmod orf_changed=true scenario_first_exon=F scenario_last_exon=F]
Ca21chr1	300397	301825	+	orf19.3338	300397	301825	1	300397	301825	300397	301779		IPF7374.2|IPF19251.2|Contig4-2235_0002|orf6.494|orf6.4730|CA2718|CaO19.3338|IPF7374.3f|IPF7374	Predicted ORF in Assemblies 19, 20 and 21 [label_first_exon=CGDmod label_last_exon=CGDmod orf_changed=false scenario_first_exon=F scenario_last_exon=F]
Ca21chr1	305066	306082	-	orf19.3340	305066	306082	1	306082	305066	306028	305324	SOD2	orf19.10848|IPF23953.1|IPF7368.2|Contig4-2785_0004|orf6.4731|CA2719|CaO19.10848|CaO19.3340	Mitochondrial Mn-containing superoxide dismutase; protection against oxidative stress; active as homotetramer; N-terminal 34 amino acids removed upon mitochondrial import; H2O2-induced via Cap1p; alkaline downregulated, farnesol-induced [label_first_exon=CGDmod label_last_exon=CGDmod orf_changed=false scenario_first_exon=A scenario_last_exon=A]
Ca21chr1	306554	308594	-	orf19.3341	306554	308594	1	308594	306554	308564	306633		orf19.10849|IPF23922.1|IPF7366.2|Contig4-2785_0006|orf6.4732|YDR341C|CA2720|CaO19.3341|CaO19.10849|IPF7366	Putative tRNA-Arg synthetase; essential; S. cerevisiae ortholog is essential; genes encoding ribosomal subunits, translation factors, and tRNA synthetases are downregulated upon phagocytosis by murine macrophage [label_first_exon=CGDmod label_last_exon=CGDmod orf_changed=true scenario_first_exon=A scenario_last_exon=A]
Ca21chr1	309035	311028	+	orf19.3342	309035	311028	1	309035	311028	309137	310987		orf19.10850|IPF23927.1|IPF4799.2|Contig4-2785_0009|orf6.4733|CA2721|CaO19.10850|CaO19.3342|IPF4799	Predicted ORF in Assemblies 19, 20 and 21 [label_first_exon=CGDmod label_last_exon=CGDmod orf_changed=false scenario_first_exon=F scenario_last_exon=F]
Ca21chr1	311162	312907	+	orf19.3344	311162	312907	1	311162	312907	311215	312774	VPS17	orf19.10852|IPF23932.1|IPF4801.1|Contig4-2785_0010|orf6.4735|CA2722|CaO19.3344|CaO19.10852|IPF4801	Predicted ORF in Assemblies 19, 20 and 21; fungal-specific (no human or murine homolog) [label_first_exon=CGDmod label_last_exon=CGDmod orf_changed=false scenario_first_exon=F scenario_last_exon=F]
Ca21chr1	313068	318007	+	orf19.3345	313068	318007	1	313068	318007	313177	317814	SIZ1	orf19.10853|IPF23962.1|IPF4805.2|Contig4-2944_0001|Contig4-2944_0002|orf6.4736|CA2723|CaO19.10853|CaO19.3345|IPF4805	Protein of unknown function; transcription is negatively regulated by Rim101p [label_first_exon=CGDmod label_last_exon=CGDmod orf_changed=false scenario_first_exon=A scenario_last_exon=A]
Ca21chr1	317870	318745	-	orf19.3347	317870	318745	1	318745	317870	318487	317966	RPB7	orf19.10855|orf6.4738|IPF4809.1|IPF18805.2|Contig4-2944_0003|CA2724|CaO19.3347	Functional homolog of S. cerevisiae Rpb7p, an essential subunit of RNA Polymerase II; enhances hyperfilamentation of an S. cerevisiae rpb4 mutant; suppresses defects of S. cerevisiae rpb4 and ess1 mutants [label_first_exon=CGDmod label_last_exon=CGDmod orf_changed=false scenario_first_exon=A scenario_last_exon=A]
Ca21chr1	318904	319730	+	orf19.3348	318904	319730	1	318904	319730	318944	319474		orf19.10856|IPF4810.1|IPF18806.1|Contig4-2944_0004|orf6.2240|orf6.4739|CA2725|MRPL23|CaO19.3348|MRPL23A	Predicted ORF in Assemblies 19, 20 and 21 [label_first_exon=CGDmod label_last_exon=CGDmod orf_changed=false scenario_first_exon=A scenario_last_exon=A]
Ca21chr1	319536	323471	-	orf19.3349	319536	323471	1	323471	319536	323385	319681		orf19.10857|IPF23973.1|IPF4811.2|Contig4-2944_0005|Contig4-2944_0008|orf6.2239|orf6.4740|CA0987|RPB140|CaO19.3349	Putative protein of unknown function; heterozygous null mutant exhibits resistance to parnafungin in the C. albicans fitness test; predicted ORF in Assemblies 19, 20 and 21 [label_first_exon=CGDmod label_last_exon=CGDmod orf_changed=false scenario_first_exon=A scenario_last_exon=A]
Ca21chr1	323630	324792	+	orf19.3350	323630	324792	1	323630	324792	323666	324547	MRP20	orf19.10858|IPF23948.1|IPF4814.2|Contig4-2944_0009|orf6.2238|CA0986|CaO19.3350|CaO19.10858|IPF4814	Protein described as component of mitochondrial ribosome; decreased expression in hyphae compared to yeast-form cells [label_first_exon=CGDmod label_last_exon=CGDmod orf_changed=false scenario_first_exon=A scenario_last_exon=A]
Ca21chr1	324874	326042	-	orf19.3351	324874	326042	2	326042|325756	325935|324874	325957	324904		orf19.10859|IPF18790.2|IPF4815.2|Contig4-2944_0010|orf6.2237|CA0985|CaO19.10859|CaO19.3351|IPF4815.3f|IPF4815	Predicted ORF in Assemblies 19, 20 and 21 [label_first_exon=CGDmod label_last_exon=CGDmod orf_changed=false scenario_first_exon=F scenario_last_exon=F]
Ca21chr1	325236	325474	+	ntar_29	325236	325474	1	325236	325474					[label_first_exon=novel label_last_exon=novel orf_changed=false scenario_first_exon=B scenario_last_exon=B]
Ca21chr1	326217	327581	-	orf19.3352	326217	327581	1	327581	326217	327443	326445		orf19.10860|IPF4817.1|IPF17315.2|IPF18807.1|Contig4-2944_0011|orf6.2236|orf6.2296|CA6276|IPF4817.5f	Predicted ORF in Assemblies 19, 20 and 21 [label_first_exon=CGDmod label_last_exon=CGDmod orf_changed=false scenario_first_exon=A scenario_last_exon=A]
Ca21chr1	327654	328131	+	ntar_30	327654	328131	1	327654	328131					[label_first_exon=novel label_last_exon=novel orf_changed=false scenario_first_exon=B scenario_last_exon=B]
Ca21chr1	331210	332473	+	orf19.3353	331210	332473	1	331210	332473	331372	332055		orf19.10861|IPF4820.2|IPF18808.1|IPF18809.1|Contig4-2944_0016|orf6.2235|orf6.2295|CA1022|IPF4820.5f|IPF4820	Protein described as similar to a mitochondrial complex I intermediate-associated protein; fluconazole-downregulated [label_first_exon=CGDmod label_last_exon=CGDmod orf_changed=false scenario_first_exon=A scenario_last_exon=A]
Ca21chr1	331416	332205	-	ntar_31	331416	332205	1	332205	331416	332193	332050			[label_first_exon=novel label_last_exon=novel orf_changed=false scenario_first_exon=B scenario_last_exon=B]
Ca21chr1	332693	334297	+	orf19.3354	332693	334297	2	332693|333322	332752|334297	332739	334096		orf19.10862|IPF28807.1|Contig4-2331_0004|orf6.2294|CaO19.10862|RPS42|CaO19.3354	Predicted ORF in Assemblies 19, 20 and 21 [label_first_exon=CGDmod label_last_exon=CGDmod orf_changed=false scenario_first_exon=F scenario_last_exon=F]
Ca21chr1	334442	336074	+	orf19.3355	334442	336074	1	334442	336074	334662	336044	ISN1	orf19.10863|IPF4824.1|IPF28805.1|Contig4-2331_0002|orf6.1924|orf6.2293|CA1020|CaO19.3355|IPF4824	Putative inosine 5'-monophosphate 5'-nucleotidase; fungal-specific (no human or murine homolog) [label_first_exon=CGDmod label_last_exon=CGDmod orf_changed=false scenario_first_exon=A scenario_last_exon=A]
Ca21chr1	336138	336219	-	ts(uga)1	336138	336219	1	336219	336138				tS(UGA)1.2	tRNA-Ser predicted by tRNAscan-SE [label_first_exon=CGD label_last_exon=CGD orf_changed=false scenario_first_exon=Z scenario_last_exon=Z]
Ca21chr1	336662	341515	-	orf19.3356	336662	341515	1	341515	336662	341515	336719	ESP1	orf19.10864|IPF23960.1|IPF14196.2|Contig4-2331_0010|Contig4-2755_0001|Contig4-2755_0003|orf6.1925|CA0789|CaO19.3356|CaO19.10864	Predicted ORF in Assemblies 19, 20 and 21; mutation confers increased sensitivity to nocodazole; periodic mRNA expression, peak at cell-cycle S/G2 phase; mRNA binds to She3p [label_first_exon=CGDmod label_last_exon=CGDmod orf_changed=false scenario_first_exon=I scenario_last_exon=I]
Ca21chr1	341723	342534	-	orf19.3357	341723	342534	1	342534	341723	342459	341947		orf19.10865|IPF23956.1|IPF14193.2|Contig4-2755_0005|orf6.1926|CA0790|CaO19.10865|CaO19.3357|IPF14193	Predicted ORF in Assemblies 19, 20 and 21 [label_first_exon=CGDmod label_last_exon=CGDmod orf_changed=false scenario_first_exon=F scenario_last_exon=F]
Ca21chr1	342805	344018	-	orf19.3358	342805	344018	1	344018	342805	343920	342949	LSC1	orf19.10866|orf6.1927|IPF23941.1|IPF14191.1|Contig4-2755_0006|CA0791|CaO19.10866|CaO19.3358	Protein described as succinate-CoA ligase subunit; transcriptionally regulated by iron; expression greater in high iron; fluconazole-induced [label_first_exon=CGDmod label_last_exon=CGDmod orf_changed=false scenario_first_exon=F scenario_last_exon=F]
Ca21chr1	344908	345293	+	ntar_32	344908	345293	1	344908	345293					[label_first_exon=novel label_last_exon=novel orf_changed=false scenario_first_exon=B scenario_last_exon=B]
Ca21chr1	345579	348960	+	orf19.3359	345579	348960	1	345579	348960	345579	348779	ARP8	orf19.10867|IPF14479.2|IPF18872.2|Contig4-2755_0011|orf6.1928|orf6.2524|orf6.791|CA1164|CaO19.3359	Predicted ORF in Assemblies 19, 20 and 21; mutation confers hypersensitivity to toxic ergosterol analog, and to amphotericin B [label_first_exon=CGDmod label_last_exon=CGDmod orf_changed=false scenario_first_exon=D scenario_last_exon=D]
Ca21chr1	348191	348894	-	ntar_33	348191	348894	1	348894	348191	348490	348191			[label_first_exon=novel label_last_exon=novel orf_changed=false scenario_first_exon=B scenario_last_exon=B]
Ca21chr1	350957	353524	+	orf19.3360	350957	353524	1	350957	353524	351115	353118		orf19.10868|IPF19902.1|IPF19845.1|Contig4-2197_0001|Contig4-2891_0002|orf6.2525|orf6.792|CA1165|CaO19.3360|IPF19902	Predicted ORF in Assemblies 19, 20 and 21; possibly spurious ORF (Annotation Working Group prediction) [label_first_exon=CGDmod label_last_exon=CGDmod orf_changed=false scenario_first_exon=A scenario_last_exon=A]
Ca21chr1	353430	354131	-	ntar_34	353430	354131	1	354131	353430					[label_first_exon=novel label_last_exon=novel orf_changed=false scenario_first_exon=B scenario_last_exon=B]
Ca21chr1	354223	354295	+	ta(agc)3	354223	354295	1	354223	354295				tA(AGC)3.2	tRNA-Ala predicted by tRNAscan-SE [label_first_exon=CGD label_last_exon=CGD orf_changed=false scenario_first_exon=Z scenario_last_exon=Z]
Ca21chr1	357089	359483	+	orf19.4551	357089	359483	1	357089	359483	357096	359483	CTN1	orf19.12026|orf19.10869|CAT1|IPF18747.1|IPF19359.2|IPF9082.2|YAT1|Contig4-2891_0007|orf6.285|orf6.2526|orf6.6697|CA4207|orf19.3361|orf19.361|CaO19.12026|CaO19.4551	Predicted carnitine acetyl transferase; required for growth on nonfermentable carbon sources but not for hyphal growth or virulence in mouse systemic model; transcription induced in macrophage; macrophage/pseudohyphal-repressed after 16 hr [label_first_exon=CGDmod label_last_exon=CGDmod orf_changed=false scenario_first_exon=H scenario_last_exon=H]
Ca21chr1	360889	363080	+	orf19.4550	360889	363080	1	360889	363080	361046	362947		orf19.12025|IPF22708.1|IPF9079.2|Contig4-2891_0009|Contig4-2891_0010|orf6.6696|CA4206|CaO19.12025|CaO19.4550|IPF9079	Predicted membrane transporter, member of the drug:proton antiporter (12 spanner) (DHA1) family, major facilitator superfamily (MFS) [label_first_exon=CGDmod label_last_exon=CGDmod orf_changed=false scenario_first_exon=G scenario_last_exon=G]
Ca21chr1	363929	366456	+	orf19.4549	363929	366456	1	363929	366456	364189	366324	FGR38	orf19.12024|IPF9076.2|IPF14747.3|Contig4-2122_0008|Contig4-2845_0004|Contig4-2891_0011|orf6.6695|orf6.95|CA4205|LPF31|CaO19.4549|IFA10	Protein lacking an ortholog in S. cerevisiae; member of a family of related proteins; transposon mutation affects filamentous growth; macrophage-induced gene [label_first_exon=CGDmod label_last_exon=CGDmod orf_changed=false scenario_first_exon=A scenario_last_exon=A]
Ca21chr1	366637	367949	+	orf19.4548	366637	367949	1	366637	367949	366747	367877	MAK32	orf19.12023|IPF22716.1|IPF14749.2|Contig4-2122_0005|orf6.6694|orf6.96|CA0013|CaO19.4548	Downregulated upon adherence to polystyrene [label_first_exon=CGDmod label_last_exon=CGDmod orf_changed=false scenario_first_exon=A scenario_last_exon=A]
Ca21chr1	367772	370132	-	orf19.4546	367772	370132	1	370132	367772	369824	367950	HOL4	orf19.12021|IPF14750.2|IPF28353.1|Contig4-2122_0003|orf6.6692|orf6.97|CA4204|CaO19.4546	Protein described as an ion transporter; alkaline upregulated by Rim101p; Plc1p-regulated; caspofungin repressed [label_first_exon=CGDmod label_last_exon=CGDmod orf_changed=false scenario_first_exon=A scenario_last_exon=A]
Ca21chr1	372140	375602	+	orf19.4545	372140	375602	2	372140|372440	372283|375602	372242	375457	SWI4	orf19.12020|IPF17386.2|IPF28367.1|orf6.6691|CA4203|CaO19.4545|SWI4.3f	Predicted ORF in Assemblies 19, 20 and 21; periodic mRNA expression, peak at cell-cycle G1/S phase; predicted, conserved MBF binding sites upstream of G1/S-regulated genes [label_first_exon=CGDmod label_last_exon=CGDmod orf_changed=false scenario_first_exon=F scenario_last_exon=F]
Ca21chr1	375786	376717	+	orf19.4544	375786	376717	1	375786	376717	375852	376571		orf19.12019|IPF22722.1|IPF8047.2|orf6.6690|CA4202|CaO19.12019|CaO19.4544|IPF8047	Predicted ORF in Assemblies 19, 20 and 21; possibly spurious ORF (Annotation Working Group prediction) [label_first_exon=CGDmod label_last_exon=CGDmod orf_changed=false scenario_first_exon=A scenario_last_exon=A]
Ca21chr1	376575	378226	-	orf19.4543	376575	378226	1	378226	376575	378191	376662	UGA2	orf19.12018|IPF22712.1|IPF8048.2|orf6.6689|CA4201|UGA22|CaO19.12018|CaO19.4543|IPF8048	Protein not essential for viability; similar to S. cerevisiae Uga2p, which is succinate semialdehyde dehydrogenase with a role in glutamate catabolism; transcription regulated by Mig1p, Tup1p, Gcn4p [label_first_exon=CGDmod label_last_exon=CGDmod orf_changed=false scenario_first_exon=F scenario_last_exon=F]
Ca21chr1	378422	379726	-	orf19.4542	378422	379726	1	379726	378422	379667	378480		orf19.12017|IPF22715.1|IPF8051.2|Contig4-2727_0009|Contig4-2727_0010|orf6.6688|CA4200|CaO19.12017|CCL1|CaO19.4542	Predicted ORF in Assemblies 19, 20 and 21 [label_first_exon=CGDmod label_last_exon=CGDmod orf_changed=false scenario_first_exon=F scenario_last_exon=F]
Ca21chr1	379900	381161	-	orf19.4540	379900	381161	1	381161	379900	380801	380229	UBC8	orf19.12015|IPF22726.1|IPF8054.2|Contig4-2727_0007|orf6.6686|CA4199|CaO19.12015|CaO19.4540	Protein similar to S. cerevisiae Ubc8p; transcription is induced in response to alpha pheromone in SpiderM medium [label_first_exon=CGDmod label_last_exon=CGDmod orf_changed=false scenario_first_exon=A scenario_last_exon=A]
Ca21chr1	381370	382417	-	orf19.4539	381370	382417	1	382417	381370	382108	381554		orf19.12014|IPF22724.1|IPF8055.2|Contig4-2727_0005|orf6.6685|CA4198|CaO19.4539|CaO19.12014|IPF8055	Predicted ORF in Assemblies 19, 20 and 21 [label_first_exon=CGDmod label_last_exon=CGDmod orf_changed=false scenario_first_exon=A scenario_last_exon=A]
Ca21chr1	382638	383606	-	orf19.4538	382638	383606	1	383606	382638	383606	382776		orf19.12013|IPF22721.1|IPF8057.2|Contig4-2727_0003|orf6.6684|CA4197|CaO19.12013|RNA15|CaO19.4538|IPF8057	Predicted ORF in Assemblies 19, 20 and 21 [label_first_exon=CGDmod label_last_exon=CGDmod orf_changed=false scenario_first_exon=D scenario_last_exon=D]
Ca21chr1	383739	384842	+	orf19.4537	383739	384842	1	383739	384842	383769	384686		orf19.12012|IPF22720.1|IPF8059.2|Contig4-2727_0002|orf6.6683|CA4196|DST1|CaO19.4537|CaO19.12012	Predicted ORF in Assemblies 19, 20 and 21 [label_first_exon=CGDmod label_last_exon=CGDmod orf_changed=false scenario_first_exon=A scenario_last_exon=A]
Ca21chr1	384602	386409	-	orf19.4536	384602	386409	1	386409	384602	386296	384806	CYS4	orf19.12011|IPF22713.1|IPF8061.2|Contig4-2727_0001|orf6.6682|CA4195|CaO19.4536|CaO19.12011	Predicted enzyme of sulfur amino acid biosynthesis; antigenic in mouse; upregulated in biofilm; alkaline upregulated; macrophage/pseudohyphal-induced [label_first_exon=CGDmod label_last_exon=CGDmod orf_changed=false scenario_first_exon=F scenario_last_exon=F]
Ca21chr1	386496	388991	-	orf19.4535	386496	388991	1	388991	386496	388940	386613	PTR3	orf19.12010|IPF22706.1|IPF19799.1|Contig4-1672_0002|Contig4-2727_0013|orf6.6681|CA4194|CaO19.12010|CaO19.4535	Protein not essential for viability; similar to S. cerevisiae Ptr3p, which is a sensor of external amino acids; increased expression observed in an ssr1 homozygous null mutant [label_first_exon=CGDmod label_last_exon=CGDmod orf_changed=false scenario_first_exon=F scenario_last_exon=F]
Ca21chr1	389152	390970	-	orf19.4534	389152	390970	1	390970	389152	390816	389287		orf19.12009|IPF22711.1|IPF7535.2|Contig4-1672_0004|orf6.6680|CA4193|CaO19.4534|CaO19.12009|IPF7535	Predicted ORF in Assemblies 19, 20 and 21; macrophage-downregulated gene [label_first_exon=CGDmod label_last_exon=CGDmod orf_changed=false scenario_first_exon=A scenario_last_exon=A]
Ca21chr1	391076	392894	-	orf19.4533	391076	392894	1	392894	391076	392780	391263		orf19.12008|IPF22714.1|IPF7533.2|Contig4-2751_0002|orf6.6679|CA4192|CaO19.12008|CaO19.4533|IPF7533	Predicted ORF in Assemblies 19, 20 and 21 [label_first_exon=CGDmod label_last_exon=CGDmod orf_changed=false scenario_first_exon=A scenario_last_exon=A]
Ca21chr1	393089	394481	+	orf19.4532	393089	394481	1	393089	394481	393312	394376		orf19.12007|IPF7531.2|IPF28355.1|Contig4-2751_0004|orf6.6678|CA4191|CaO19.4532|IPF7531	Predicted ORF in Assemblies 19, 20 and 21; protein detected by mass spec in exponential and stationary phase cultures [label_first_exon=CGDmod label_last_exon=CGDmod orf_changed=false scenario_first_exon=A scenario_last_exon=A]
Ca21chr1	395499	399427	+	orf19.4531	395499	399427	1	395499	399427	395603	399427		orf19.12006|IPF7530.2|IPF28363.1|Contig4-2751_0006|Contig4-2751_0007|orf6.6677|CA4190|CaO19.4531|IPF7530	Putative PDR-subfamily ABC transporter [label_first_exon=CGDmod label_last_exon=CGDmod orf_changed=false scenario_first_exon=C scenario_last_exon=C]
Ca21chr1	400555	402162	+	orf19.4530.1	400555	402162	2	400555|400924	400637|402162	400609	401995		IPF22717.1|IPF7527.2|Contig4-2751_0008|CA4189|IPF7527	ORF Predicted by Annotation Working Group; regulated by Nrg1p, Tup1p [label_first_exon=CGDmod label_last_exon=CGDmod orf_changed=false scenario_first_exon=F scenario_last_exon=F]
Ca21chr1	402105	402829	-	orf19.4529	402105	402829	1	402829	402105	402787	402281		orf19.12004|IPF7525|IPF22725.1|IPF7525.1|Contig4-2751_0010|orf6.6675|CA4188|CaO19.12004|CaO19.4529	Protein not essential for viability [label_first_exon=CGDmod label_last_exon=CGDmod orf_changed=false scenario_first_exon=F scenario_last_exon=F]
Ca21chr1	402967	403729	-	orf19.4528	402967	403729	1	403729	402967	403707	403162		orf19.12003|IPF7524.1|IPF18665.2|Contig4-2751_0011|orf6.6674|CA4187|CaO19.12003|CaO19.4528|IPF7524	Predicted ORF in Assemblies 19, 20 and 21 [label_first_exon=CGDmod label_last_exon=CGDmod orf_changed=false scenario_first_exon=F scenario_last_exon=F]
Ca21chr1	404176	405404	+	ntar_35	404176	405404	1	404176	405404	404910	405035			[label_first_exon=novel label_last_exon=novel orf_changed=false scenario_first_exon=B scenario_last_exon=B]
Ca21chr1	405294	405736	+	ntar_36	405294	405736	1	405294	405736	405294	405512			[label_first_exon=novel label_last_exon=novel orf_changed=false scenario_first_exon=B scenario_last_exon=B]
Ca21chr1	406323	407278	-	ntar_37	406323	407278	1	407278	406323					[label_first_exon=novel label_last_exon=novel orf_changed=false scenario_first_exon=B scenario_last_exon=B]
Ca21chr1	406691	408328	+	orf19.4527	406691	408328	1	406691	408328	406691	408328	HGT1	orf19.12002|HGT11|IPF7518.2|IPF9983.2|Contig4-2702_0004|orf6.3044|orf6.6673|CA1506|CaO19.4527	High-affinity glucose transporter, member of major facilitator superfamily; transcription induced by progesterone and by drugs including chloramphenicol and benomyl; likely essential for growth, based on an insertional mutagenesis strategy [label_first_exon=CGD label_last_exon=CGD orf_changed=false scenario_first_exon=Z scenario_last_exon=Z]
Ca21chr1	407702	408212	-	ntar_38	407702	408212	1	408212	407702	408112	407822			[label_first_exon=novel label_last_exon=novel orf_changed=false scenario_first_exon=B scenario_last_exon=B]
Ca21chr1	408596	409058	+	ntar_39	408596	409058	1	408596	409058					[label_first_exon=novel label_last_exon=novel orf_changed=false scenario_first_exon=B scenario_last_exon=B]
Ca21chr1	411358	412386	+	orf19.4526	411358	412386	1	411358	412386	411358	412386	HSP30	orf19.12001|IPF22718.1|IPF9978.2|Contig4-2702_0008|Contig4-2702_0009|orf6.3045|CA1507|CaO19.12001|CaO19.4526	Protein described as similar to heat shock protein; fluconazole-downregulated; amphotericin B induced [label_first_exon=CGD label_last_exon=CGD orf_changed=false scenario_first_exon=Z scenario_last_exon=Z]
Ca21chr1	412836	414053	+	orf19.4525	412836	414053	1	412836	414053	412836	413840		orf19.12000|IPF22719.1|IPF9977.2|Contig4-2702_0011|orf6.3046|CA1508|CaO19.12000|CaO19.4525|IPF9977	Predicted ORF in Assemblies 19, 20 and 21 [label_first_exon=CGDmod label_last_exon=CGDmod orf_changed=false scenario_first_exon=D scenario_last_exon=D]
Ca21chr1	413963	416372	-	orf19.4524	413963	416372	2	416372|416158	416237|413963	416295	414112		ZCF24|orf19.11999|IPF22709.1|IPF19920.1|Contig4-2702_0012|orf6.3047|CA1509|IPF19920|IPF19920.3	Predicted zinc-finger protein of unknown function; caspofungin induced [label_first_exon=CGDmod label_last_exon=CGDmod orf_changed=false scenario_first_exon=F scenario_last_exon=F]
Ca21chr1	416354	417696	+	orf19.4523	416354	417696	1	416354	417696	416475	417098		orf19.11998|IPF22723.1|IPF9973.2|Contig4-2702_0013|orf6.3048|CA1510|CaO19.11998|CaO19.4523|IPF9973	Predicted ORF in Assemblies 19, 20 and 21 [label_first_exon=CGDmod label_last_exon=CGDmod orf_changed=false scenario_first_exon=A scenario_last_exon=A]
Ca21chr1	417015	417767	-	orf19.4522	417015	417767	1	417767	417015	417694	417101		orf19.11997|IPF22727.1|IPF9972.2|orf6.3049|CA1511|CaO19.4522|CaO19.11997|IPF9972.3eoc	Predicted ORF in Assemblies 19, 20 and 21 [label_first_exon=CGDmod label_last_exon=CGDmod orf_changed=true scenario_first_exon=A scenario_last_exon=A]
Ca21chr1	417954	420645	-	orf19.3661	417954	420645	1	420645	417954	420516	418042		orf19.11145|IPF23582.1|IPF11332.3|Contig4-2575_0009|orf6.135|orf6.2135|CA0927|UBP16|CaO19.3661|IPF11332|IPF11332.2	Predicted ORF in Assemblies 19, 20 and 21; transcriptionally activated by Mnl1p under weak acid stress [label_first_exon=CGDmod label_last_exon=CGDmod orf_changed=false scenario_first_exon=A scenario_last_exon=A]
Ca21chr1	421076	424102	-	orf19.3663	421076	424102	1	424102	421076	423870	421288	PHO91	orf19.11147|IPF23580.1|IPF11335.1|Contig4-2575_0007|orf6.2133|CA0926|CaO19.11147|CaO19.3663|IPF11335	Putative low-affinity phosphate transporter; fungal-specific (no human or murine homolog) [label_first_exon=CGDmod label_last_exon=CGDmod orf_changed=false scenario_first_exon=A scenario_last_exon=A]
Ca21chr1	425712	427097	+	orf19.3663.1	425712	427097	2	425712|426401	426036|427097	426009	426639			Predicted ORF in Assembly 20 and 21; gene has intron [label_first_exon=CGDmod label_last_exon=CGDmod orf_changed=false scenario_first_exon=F scenario_last_exon=F]
Ca21chr1	427823	428892	+	orf19.3664	427823	428892	1	427823	428892	427866	428861	HSP31	orf19.11148|IPF12039.2|IPF11340.3|Contig4-1615_0002|Contig4-1615_0004|orf6.6475|CA4034|CaO19.3664	Protein repressed during the mating process [label_first_exon=CGDmod label_last_exon=CGDmod orf_changed=false scenario_first_exon=G scenario_last_exon=G]
Ca21chr1	429338	430814	+	orf19.3665	429338	430814	1	429338	430814	429394	430533		orf19.11149|IPF23602.1|IPF12040.2|Contig4-3059_0003|orf6.6476|CA4035|SET6|CaO19.3665|CaO19.11149|IPF12040	Predicted ORF in Assemblies 19, 20 and 21 [label_first_exon=CGDmod label_last_exon=CGDmod orf_changed=false scenario_first_exon=A scenario_last_exon=A]
Ca21chr1	430048	432058	-	orf19.3666	430048	432058	1	432058	430048	432017	430530		orf19.11150|IPF23597.1|IPF12042.2|Contig4-3059_0004|orf6.6477|CA4036|CaO19.3666|CaO19.11150|IPF12042	Predicted ORF in Assemblies 19, 20 and 21 [label_first_exon=CGDmod label_last_exon=CGDmod orf_changed=false scenario_first_exon=A scenario_last_exon=A]
Ca21chr1	432227	434005	+	orf19.3667	432227	434005	1	432227	434005	432248	433864		orf19.11151|IPF23592.1|IPF12044.2|Contig4-3059_0005|orf6.6478|CA4037|CaO19.3667|KIP99|CaO19.11151|KIP31	Predicted ORF in Assemblies 19, 20 and 21 [label_first_exon=CGDmod label_last_exon=CGDmod orf_changed=false scenario_first_exon=A scenario_last_exon=A]
Ca21chr1	434337	436145	-	orf19.3668	434337	436145	1	436145	434337	436072	434435	HGT2	orf19.11152|RGT2|IPF23590.1|IPF5315.2|Contig4-3059_0006|orf6.6479|CA4038|CaO19.3668|CaO19.11152|HGT12	Putative glucose transporter of the major facilitator superfamily; the C. albicans glucose transporter family comprises 20 members; 12 probable membrane-spanning segments; expressed in rich medium with 2% glucose [label_first_exon=CGDmod label_last_exon=CGDmod orf_changed=false scenario_first_exon=G scenario_last_exon=G]
Ca21chr1	434651	435061	+	ntar_40	434651	435061	1	434651	435061	434651	434983			[label_first_exon=novel label_last_exon=novel orf_changed=false scenario_first_exon=B scenario_last_exon=B]
Ca21chr1	435499	435957	+	ntar_41	435499	435957	1	435499	435957					[label_first_exon=novel label_last_exon=novel orf_changed=false scenario_first_exon=B scenario_last_exon=B]
Ca21chr1	442376	444335	-	orf19.3669	442376	444335	1	444335	442376	444259	442472	SHA3	orf19.11153|SKS1|IPF23589.1|IPF5304.2|Contig4-3059_0011|orf6.6480|CA4039|CaO19.11153|CaO19.3669	Protein similar to S. cerevisiae Sha3p, which is a serine/threonine kinase involved in glucose transport; transposon mutation affects filamentous growth; fluconazole-induced; ketoconazole-repressed; induced in response to alpha pheromone [label_first_exon=CGDmod label_last_exon=CGDmod orf_changed=false scenario_first_exon=A scenario_last_exon=A]
Ca21chr1	446677	447274	+	ntar_42	446677	447274	1	446677	447274	446677	446904			[label_first_exon=novel label_last_exon=novel orf_changed=false scenario_first_exon=B scenario_last_exon=B]
Ca21chr1	447406	447641	+	ntar_43	447406	447641	1	447406	447641					[label_first_exon=novel label_last_exon=novel orf_changed=false scenario_first_exon=B scenario_last_exon=B]
Ca21chr1	448869	451094	-	orf19.3670	448869	451094	1	451094	448869	450824	449277	GAL1	orf19.11154|IPF23594.1|IPF5296.2|Contig4-3059_0016|orf6.6481|CA4040|CaO19.11154|CaO19.3670	Galactokinase; transcription regulated by galactose; transcription regulated by Mig1p and Tup1p; not required for systemic mouse virulence; farnesol-downregulated in biofilm; fluconazole-induced [label_first_exon=CGDmod label_last_exon=CGDmod orf_changed=false scenario_first_exon=A scenario_last_exon=A]
Ca21chr1	451304	451648	-	orf19.3671	451304	451648	1	451648	451304	451648	451304		orf19.11155|IPF23619.1|IPF28685.1|orf6.6482|CaO19.3671|CaO19.11155	Predicted ORF in Assemblies 19, 20 and 21; possibly spurious ORF (Annotation Working Group prediction) [label_first_exon=CGD label_last_exon=CGD orf_changed=false scenario_first_exon=Z scenario_last_exon=Z]
Ca21chr1	451984	454259	+	orf19.3672	451984	454259	1	451984	454259	452186	454213	GAL10	orf19.11156|IPF23585.1|IPF5294.2|Contig4-3059_0020|orf6.6483|CA4041|CaO19.3672|CaO19.11156	UDP-glucose 4-epimerase, required for galactose utilization; mutant shows cell wall defects and increased filamentation; fluconazole-induced; protein detected by mass spec in stationary phase cultures [label_first_exon=CGDmod label_last_exon=CGDmod orf_changed=false scenario_first_exon=F scenario_last_exon=F]
Ca21chr1	454395	455266	+	orf19.3673	454395	455266	1	454395	455266	454418	454924		orf19.11157|IPF23609.1|IPF5292.1|Contig4-3059_0021|orf6.6484|CA4042|TRS23|CaO19.11157|CaO19.3673	Predicted ORF in Assemblies 19, 20 and 21 [label_first_exon=CGDmod label_last_exon=CGDmod orf_changed=false scenario_first_exon=F scenario_last_exon=F]
Ca21chr1	454883	455875	-	orf19.3674	454883	455875	1	455875	454883	455845	454883	GAL102	orf19.11158|IPF23603.1|IPF5291.1|Contig4-3059_0023|orf6.6485|CA4043|TGD99|CaO19.3674|CaO19.11158|IPF5291	Predicted ORF in Assemblies 19, 20 and 21; mutation confers hypersensitivity to toxic ergosterol analog [label_first_exon=CGDmod label_last_exon=CGDmod orf_changed=false scenario_first_exon=C scenario_last_exon=C]
Ca21chr1	456465	458032	+	orf19.3675	456465	458032	1	456465	458032	456773	457933	GAL7	orf19.11159|IPF23601.1|IPF9203.2|Contig4-2775_0014|orf6.6486|CA4044|CaO19.11159|CaO19.3675	Predicted ORF in Assemblies 19, 20 and 21; macrophage/pseudohyphal-repressed [label_first_exon=CGDmod label_last_exon=CGDmod orf_changed=false scenario_first_exon=A scenario_last_exon=A]
Ca21chr1	458358	459438	+	orf19.3676	458358	459438	1	458358	459438	458388	459326	ABP140	orf19.11160|IPF23604.1|IPF9204.1|Contig4-2775_0013|orf6.6487|CA4045|CaO19.3676|CaO19.11160	Protein similar to S. cerevisiae actin-binding protein Abp140p; induced upon biofilm formation [label_first_exon=CGDmod label_last_exon=CGDmod orf_changed=false scenario_first_exon=A scenario_last_exon=A]
Ca21chr1	459212	460327	-	orf19.3677	459212	460327	1	460327	459212	460152	459316		orf19.11161|IPF23607.1|IPF9205.2|Contig4-2775_0011|orf6.6488|CA4046|CaO19.11161|ATG5|CaO19.3677|IPF9205	Predicted ORF in Assemblies 19, 20 and 21 [label_first_exon=CGDmod label_last_exon=CGDmod orf_changed=false scenario_first_exon=A scenario_last_exon=A]
Ca21chr1	460783	463066	+	orf19.3678	460783	463066	1	460783	463066	461092	462807		orf19.11162|IPF9206|IPF23591.1|IPF9206.2|Contig4-2775_0010|orf6.6489|CA4047|CaO19.11162|CaO19.3678	Protein not essential for viability [label_first_exon=CGDmod label_last_exon=CGDmod orf_changed=false scenario_first_exon=A scenario_last_exon=A]
Ca21chr1	462506	463924	-	orf19.3679	462506	463924	1	463924	462506	463884	462874		orf19.11163|IPF9207.2|IPF28682.1|Contig4-2775_0009|orf6.6490|CA4048|CaO19.3679|CaO19.11163|IPF9207	Predicted ORF in Assemblies 19, 20 and 21; protein detected by mass spec in stationary phase cultures [label_first_exon=CGDmod label_last_exon=CGDmod orf_changed=false scenario_first_exon=A scenario_last_exon=A]
Ca21chr1	465099	468016	+	orf19.3680	465099	468016	1	465099	468016	465662	467674	7-Sep	orf19.11164|IPF23586.1|IPF9210.2|Contig4-2775_0002|orf6.875|CA6210|SHS1|CaO19.11164|CaO19.3680	Septin, required for wild-type invasive growth in vitro but not required for virulence in a mouse model of systemic infection; localizes to hyphal septum or bud neck; Asn-rich; aberrant gel mobility [label_first_exon=CGDmod label_last_exon=CGDmod orf_changed=false scenario_first_exon=A scenario_last_exon=A]
Ca21chr1	468557	468790	+	ntar_44	468557	468790	1	468557	468790					[label_first_exon=novel label_last_exon=novel orf_changed=false scenario_first_exon=B scenario_last_exon=B]
Ca21chr1	469048	472041	+	orf19.3681	469048	472041	1	469048	472041	469144	471771		orf19.11165|IPF10376.1|IPF28677.1|Contig4-2750_0016|orf6.2498|CA1147|CaO19.11165|KAP95|CaO19.3681	Predicted ORF in Assemblies 19, 20 and 21 [label_first_exon=CGDmod label_last_exon=CGDmod orf_changed=false scenario_first_exon=A scenario_last_exon=A]
Ca21chr1	472250	472619	-	ntar_45	472250	472619	1	472619	472250					[label_first_exon=novel label_last_exon=novel orf_changed=false scenario_first_exon=B scenario_last_exon=B]
Ca21chr1	472740	474071	+	ntar_46	472740	474071	1	472740	474071	473172	473447			[label_first_exon=novel label_last_exon=novel orf_changed=false scenario_first_exon=B scenario_last_exon=B]
Ca21chr1	472850	473260	-	ntar_47	472850	473260	1	473260	472850					[label_first_exon=novel label_last_exon=novel orf_changed=false scenario_first_exon=B scenario_last_exon=B]
Ca21chr1	473363	474023	-	ntar_48	473363	474023	1	474023	473363	473989	473867			[label_first_exon=novel label_last_exon=novel orf_changed=false scenario_first_exon=B scenario_last_exon=B]
Ca21chr1	474174	475920	+	orf19.3682	474174	475920	1	474174	475920	474954	475679	CWH8	orf19.11166|IPF23608.1|IPF10381.2|Contig4-2750_0005|orf6.2497|CA1146|CaO19.11166|CAX4|CaO19.3682	Putative dolichyl pyrophosphate (Dol-P-P) phosphatase; ketoconazole-induced; expression is increased in a fluconazole-resistant isolate; clade-associated gene expression [label_first_exon=CGDmod label_last_exon=CGDmod orf_changed=false scenario_first_exon=A scenario_last_exon=A]
Ca21chr1	475769	477186	-	orf19.3683	475769	477186	1	477186	475769	477070	475931		orf19.11167|IPF10382.2|IPF18541.2|Contig4-2750_0004|orf6.2496|orf6.3883|CA1145|GCS1|CaO19.3683	Putative transcription factor with zinc finger DNA-binding motif [label_first_exon=CGDmod label_last_exon=CGDmod orf_changed=false scenario_first_exon=F scenario_last_exon=F]
Ca21chr1	477313	478163	+	ntar_49	477313	478163	1	477313	478163					[label_first_exon=novel label_last_exon=novel orf_changed=false scenario_first_exon=B scenario_last_exon=B]
Ca21chr1	477321	478239	-	orf19.3684	477321	478239	1	478239	477321	478218	477340		orf19.11168|IPF19650.1|IPF18542.1|IPF19649.1|Contig4-2750_0002|orf6.2495|orf6.3882|CA1144|SPS19|SPS19.5f	Predicted ORF in Assemblies 19, 20 and 21 [label_first_exon=CGDmod label_last_exon=CGDmod orf_changed=false scenario_first_exon=F scenario_last_exon=F]
Ca21chr1	478505	481653	-	orf19.3685	478505	481653	1	481653	478505	481603	478661	PSY2	orf19.11169|IPF18751.2|IPF13744.2|orf6.2494|orf6.3881|CA2114|CaO19.3685|IPF13744	Predicted ORF in Assemblies 19, 20 and 21; macrophage-induced gene [label_first_exon=CGDmod label_last_exon=CGDmod orf_changed=false scenario_first_exon=G scenario_last_exon=G]
Ca21chr1	482242	483625	-	orf19.3686	482242	483625	1	483625	482242	483625	482414		orf19.11170|IPF23600.1|IPF13746.2|Contig4-2096_0001|orf6.3880|CA2113|CaO19.11170|ATP12|CaO19.3686	Predicted ORF in Assemblies 19, 20 and 21 [label_first_exon=CGDmod label_last_exon=CGDmod orf_changed=false scenario_first_exon=D scenario_last_exon=D]
Ca21chr1	483580	484241	+	orf19.3687	483580	484241	1	483580	484241	483733	484098		orf19.11171|IPF23613.1|IPF13747.2|Contig4-2096_0002|orf6.3879|CA2112|CaO19.11171|PFD1|CaO19.3687	Predicted ORF in Assemblies 19, 20 and 21 [label_first_exon=CGDmod label_last_exon=CGDmod orf_changed=false scenario_first_exon=A scenario_last_exon=A]
Ca21chr1	483923	484638	-	orf19.3688	483923	484638	1	484638	483923	484574	484209		orf19.11172|IPF23616.1|IPF13748.2|Contig4-2096_0003|orf6.3878|CA2111|CaO19.3688|IPF13748	Predicted ORF in Assemblies 19, 20 and 21 [label_first_exon=CGDmod label_last_exon=CGDmod orf_changed=false scenario_first_exon=F scenario_last_exon=F]
Ca21chr1	484733	486642	-	orf19.3689	484733	486642	1	486642	484733	486512	484881		orf19.11173|orf19.11174|IPF23610.1|IPF23605.1|IPF18544.1|IPF13749.2|Contig4-2096_0004|Contig4-2096_0006|Contig4-2582_0008|orf6.3877|orf6.3876|CA2110|CA2109|orf19.3690|IPF13749.3f	Predicted ORF in Assemblies 19, 20 and 21; decreased expression observed in an ssr1 homozygous null mutant [label_first_exon=CGDmod label_last_exon=CGDmod orf_changed=false scenario_first_exon=F scenario_last_exon=F]
Ca21chr1	487070	488344	-	orf19.3690.2	487070	488344	2	488344|487747	488214|487070	488232	487383		IPF23615.1|IPF10719.1|CA2108|RPL26A.3f|RPL26A.3	ORF Predicted by Annotation Working Group [label_first_exon=CGDmod label_last_exon=CGDmod orf_changed=false scenario_first_exon=F scenario_last_exon=F]
Ca21chr1	488546	489165	-	tr(ccg)1	488546	489165	2	489165|488717	488749|488546	489158	488936		tR(CCG)1.2	tRNA-Arg predicted by tRNAscan-SE [label_first_exon=CGDmod label_last_exon=CGDmod orf_changed=true scenario_first_exon=F scenario_last_exon=F]
Ca21chr1	489308	490466	+	orf19.3691	489308	490466	1	489308	490466	489369	490175		orf19.11175|IPF23606.1|IPF10716.1|Contig4-2582_0002|orf6.3875|CA2107|FMP17|CaO19.11175|CaO19.3691|IPF10716	Predicted ORF in Assemblies 19, 20 and 21; ketoconazole-repressed [label_first_exon=CGDmod label_last_exon=CGDmod orf_changed=false scenario_first_exon=A scenario_last_exon=A]
Ca21chr1	490289	492214	-	orf19.3693	490289	492214	1	492214	490289	492214	490289	PGA5	orf19.11177|IPF23587.1|IPF10714.2|Contig4-2582_0001|orf6.3873|GAS12|CA2106|CaO19.11177|CaO19.3693|IPF10714	[NOT TRANSCRIBED?] Putative GPI-anchored protein; fungal-specific (no human or murine homolog) [label_first_exon=CGD label_last_exon=CGD orf_changed=false scenario_first_exon=Z scenario_last_exon=Z]
Ca21chr1	492498	496408	-	orf19.3694	492498	496408	1	496408	492498	496257	492625		orf19.11178|IPF23618.1|IPF10711.2|Contig4-1599_0004|Contig4-2582_0009|orf6.3872|CA2105|CaO19.3694|CaO19.11178|IPF10711	Predicted ORF in Assemblies 19, 20 and 21 [label_first_exon=CGDmod label_last_exon=CGDmod orf_changed=false scenario_first_exon=G scenario_last_exon=G]
Ca21chr1	497860	499098	-	orf19.2925	497860	499098	1	499098	497860	499071	498391		orf19.10442|IPF24343.1|IPF15237.1|Contig4-2057_0002|orf6.1561|CA0561|CIN4|CaO19.10442|CaO19.2925	Predicted ORF in Assemblies 19, 20 and 21 (see Locus History Note for Assembly 19 correction) [label_first_exon=CGDmod label_last_exon=CGDmod orf_changed=true scenario_first_exon=A scenario_last_exon=A]
Ca21chr1	499153	501955	+	orf19.2926	499153	501955	1	499153	501955	499258	501750		orf19.10443|IPF24250.1|IPF15236.2|Contig4-2057_0003|Contig4-2057_0005|Contig4-2249_0007|orf6.1562|CA0562|CaO19.10443|CaO19.2926|PSO2	Predicted ORF in Assemblies 19, 20 and 21 [label_first_exon=CGDmod label_last_exon=CGDmod orf_changed=false scenario_first_exon=A scenario_last_exon=A]
Ca21chr1	501945	503666	-	orf19.2927	501945	503666	1	503666	501945	503425	502091	MNN11	orf19.10444|IPF18555.2|IPF14216.2|Contig4-2249_0006|orf6.1563|CA0563|CaO19.2927	Protein with similarity to mannosyltransferases [label_first_exon=CGDmod label_last_exon=CGDmod orf_changed=false scenario_first_exon=A scenario_last_exon=A]
Ca21chr1	504038	505444	-	orf19.2928	504038	505444	1	505444	504038	505263	504190		orf19.10445|IPF14219.2|IPF18940.2|Contig4-2249_0005|orf6.1564|orf6.3784|CA0564|CaO19.2928|IPF14219|CA2042	Predicted ORF in Assemblies 19, 20 and 21 [label_first_exon=CGDmod label_last_exon=CGDmod orf_changed=false scenario_first_exon=A scenario_last_exon=A]
Ca21chr1	505502	505759	+	ntar_50	505502	505759	1	505502	505759	505502	505660			[label_first_exon=novel label_last_exon=novel orf_changed=false scenario_first_exon=B scenario_last_exon=B]
Ca21chr1	505711	513014	-	orf19.2929	505711	513014	2	513014|511700	512883|505711	511700	506007	GSC1	orf19.10446|FKS1|IPF24355.1|IPF10681.2|GSL21|Contig4-2249_0002|orf6.3785|GSL2|CA2043|CaO19.2929|CaO19.10446	Subunit of beta-1,3-glucan synthase; essential; gsc1 allele determines resistance/sensitivity to echinocandin antifungals; 16 predicted membrane-spanning regions; mRNA abundance declines after yeast-to-hyphal transition; fungal-specific [label_first_exon=CGDmod label_last_exon=CGDmod orf_changed=true scenario_first_exon=A scenario_last_exon=A]
Ca21chr1	514736	514981	+	ntar_51	514736	514981	1	514736	514981					[label_first_exon=novel label_last_exon=novel orf_changed=false scenario_first_exon=B scenario_last_exon=B]
Ca21chr1	515107	515451	+	ntar_52	515107	515451	1	515107	515451	515107	515274			[label_first_exon=novel label_last_exon=novel orf_changed=false scenario_first_exon=B scenario_last_exon=B]
Ca21chr1	515619	517792	-	orf19.2930	515619	517792	1	517792	515619	517581	515635		orf19.10447|IPF10668.2|IPF18514.2|Contig4-2150_0003|orf6.3786|orf6.3995|CA2044|CaO19.2930|IPF10668	Predicted ORF in Assemblies 19, 20 and 21 [label_first_exon=CGDmod label_last_exon=CGDmod orf_changed=false scenario_first_exon=A scenario_last_exon=A]
Ca21chr1	518120	519369	-	orf19.2933	518120	519369	1	519369	518120	519223	518222		orf19.10450|IPF10665.2|IPF8107.2|Contig4-2841_0001|Contig4-2841_0002|orf6.3789|orf6.3997|CA2045|CaO19.2933|IPF8107	Predicted ORF in Assemblies 19, 20 and 21 [label_first_exon=CGDmod label_last_exon=CGDmod orf_changed=false scenario_first_exon=A scenario_last_exon=A]
Ca21chr1	519478	520051	+	ntar_53	519478	520051	1	519478	520051					[label_first_exon=novel label_last_exon=novel orf_changed=false scenario_first_exon=B scenario_last_exon=B]
Ca21chr1	519885	520682	-	orf19.2934	519885	520682	1	520682	519885	520640	520110		orf19.10451|IPF8108.2|IPF28911.1|Contig4-2841_0004|orf6.3790|orf6.3998|CA2046|BUD20|CaO19.2934|IPF8108	Predicted ORF in Assemblies 19, 20 and 21 [label_first_exon=CGDmod label_last_exon=CGDmod orf_changed=false scenario_first_exon=A scenario_last_exon=A]
Ca21chr1	520935	522238	+	orf19.2935	520935	522238	2	520935|521337	520989|522238	521342	522004	RPL10	orf19.10452|IPF8109.2|IPF28907.1|Contig4-2841_0005|orf6.3791|orf6.3999|CA2047|CaO19.2935	Putative ribosomal protein; genes encoding cytoplasmic ribosomal subunits, translation factors, and tRNA synthetases downregulated upon phagocytosis by murine macrophage; transcription regulated upon yeast-hyphal switch; intron in 5'-UTR [label_first_exon=CGDmod label_last_exon=CGDmod orf_changed=true scenario_first_exon=F scenario_last_exon=F]
Ca21chr1	522422	523459	+	orf19.2936	522422	523459	1	522422	523459	522669	523139		orf19.10453|IPF18554.2|IPF8110.2|Contig4-2841_0007|orf6.4000|CA2197|CaO19.10453|CaO19.2936|IPF8110	Predicted ORF in Assemblies 19, 20 and 21 [label_first_exon=CGDmod label_last_exon=CGDmod orf_changed=false scenario_first_exon=A scenario_last_exon=A]
Ca21chr1	523880	524995	+	orf19.2937	523880	524995	1	523880	524995	524030	524788	PMM1	orf19.10454|IPF24340.1|IPF8112.1|Contig4-2841_0009|orf6.4001|CA2198|CaO19.10454|CaO19.2937	Phosphomannomutase; enzyme of O- and N-linked mannosylation; interconverts mannose-6-phosphate and mannose-l-phosphate; functional homolog of S. cerevisiae Sec53p; antigenic during murine systemic infection [label_first_exon=CGDmod label_last_exon=CGDmod orf_changed=false scenario_first_exon=A scenario_last_exon=A]
Ca21chr1	524805	526953	-	orf19.2938	524805	526953	1	526953	524805	526916	524895		orf19.10455|IPF8113|IPF24263.1|IPF8113.2|Contig4-2841_0010|orf6.4002|CA2199|CaO19.2938|FMP25|CaO19.10455	Protein not essential for viability [label_first_exon=CGDmod label_last_exon=CGDmod orf_changed=false scenario_first_exon=A scenario_last_exon=A]
Ca21chr1	527105	527898	+	orf19.2939	527105	527898	1	527105	527898	527154	527780		orf19.10456|IPF24347.1|IPF8114.2|Contig4-2841_0011|orf6.4003|CA2200|CaO19.10456|FMP32|CaO19.2939|IPF8114	Predicted ORF in Assemblies 19, 20 and 21 [label_first_exon=CGDmod label_last_exon=CGDmod orf_changed=false scenario_first_exon=F scenario_last_exon=F]
Ca21chr1	528014	528866	+	orf19.2940	528014	528866	1	528014	528866	528083	528814		orf19.10457|IPF24341.1|IPF19943.1|Contig4-2841_0013|orf6.4004|CA2201|BOS1|CaO19.10457|CaO19.2940	Predicted ORF in Assemblies 19, 20 and 21 [label_first_exon=CGDmod label_last_exon=CGDmod orf_changed=false scenario_first_exon=F scenario_last_exon=F]
Ca21chr1	530041	532028	+	orf19.2941	530041	532028	1	530041	532028	530226	531962	SCW4	orf19.10458|IPF24282.1|IPF8122.1|Contig4-2841_0015|orf6.4005|CA2202|CMP66|CaO19.10458|CaO19.2941	Putative cell wall protein; exogenously expressed protein is a substrate for Kex2p processing in vitro; expression is regulated upon white-opaque switching; alkaline downregulated [label_first_exon=CGDmod label_last_exon=CGDmod orf_changed=false scenario_first_exon=A scenario_last_exon=A]
Ca21chr1	532146	532324	+	ntar_54	532146	532324	1	532146	532324					[label_first_exon=novel label_last_exon=novel orf_changed=false scenario_first_exon=B scenario_last_exon=B]
Ca21chr1	532269	534323	-	orf19.2942	532269	534323	1	534323	532269	534217	532457	DIP5	orf19.10459|orf19.10460|IPF24319.1|IPF24337.1|IPF8123.2|IPF10236.2|DIP51|Contig4-2841_0016|orf6.4006|orf6.4007|CA2203|CA2204|orf19.2943|DIP52|DIP51.3f	Putative permease for dicarboxylic amino acids; mutation confers hypersensitivity to toxic ergosterol analog; transcriptionally induced upon phagocytosis by macrophage; Gcn4p-regulated; upregulated by Rim101p at pH 8 [label_first_exon=CGDmod label_last_exon=CGDmod orf_changed=false scenario_first_exon=A scenario_last_exon=A]
Ca21chr1	536181	536491	-	ntar_55	536181	536491	1	536491	536181					[label_first_exon=novel label_last_exon=novel orf_changed=false scenario_first_exon=B scenario_last_exon=B]
Ca21chr1	536589	536661	-	tr(ucu)4	536589	536661	1	536661	536589				tR(UCU)4.2	tRNA-Arg predicted by tRNAscan-SE [label_first_exon=CGD label_last_exon=CGD orf_changed=false scenario_first_exon=Z scenario_last_exon=Z]
Ca21chr1	536985	537284	+	orf19.2943.5	536985	537284	1	536985	537284	536985	537284		IPF10241.3	[NOT TRANSCRIBED?] ORF Predicted by Annotation Working Group [label_first_exon=CGD label_last_exon=CGD orf_changed=false scenario_first_exon=Z scenario_last_exon=Z]
Ca21chr1	537126	539136	-	orf19.2945	537126	539136	1	539136	537126	539136	537442	PUT4	orf19.10462|IPF24286.1|IPF10243.2|Contig4-2682_0007|orf6.6671|CA4186|CaO19.10462|CaO19.2945	Putative proline permease; fungal-specific (no human or murine homolog); repressed during the mating process [label_first_exon=CGDmod label_last_exon=CGDmod orf_changed=false scenario_first_exon=D scenario_last_exon=D]
Ca21chr1	537849	538389	+	ntar_56	537849	538389	1	537849	538389					[label_first_exon=novel label_last_exon=novel orf_changed=false scenario_first_exon=B scenario_last_exon=B]
Ca21chr1	538653	539002	+	ntar_57	538653	539002	1	538653	539002	538683	538817			[label_first_exon=novel label_last_exon=novel orf_changed=false scenario_first_exon=B scenario_last_exon=B]
Ca21chr1	539047	539470	+	ntar_58	539047	539470	1	539047	539470	539047	539229			[label_first_exon=novel label_last_exon=novel orf_changed=false scenario_first_exon=B scenario_last_exon=B]
Ca21chr1	540058	541569	+	orf19.2946	540058	541569	1	540058	541569	540058	541569	HNM4	orf19.10463|IPF24296.1|IPF10246.2|Contig4-2682_0005|orf6.6670|CA4185|CaO19.10463|CaO19.2946	Putative choline permease; fungal-specific (no human or murine homolog) [label_first_exon=CGD label_last_exon=CGD orf_changed=false scenario_first_exon=Z scenario_last_exon=Z]
Ca21chr1	541584	542739	-	orf19.2947	541584	542739	1	542739	541584	542657	541779	SNZ1	orf19.10464|IPF24330.1|IPF10248.2|Contig4-2682_0003|orf6.6669|CA4184|SNZ99|CaO19.2947|CaO19.10464	Detected in stationary phase cultures; soluble in hyphae; induced on yeast to hyphal switch, in response to 3-aminotriazole, or in azole-resistant strain overexpressing MDR1; regulated by Gcn4p, macrophage; no human/murine homolog [label_first_exon=CGDmod label_last_exon=CGDmod orf_changed=false scenario_first_exon=A scenario_last_exon=A]
Ca21chr1	543965	544968	+	orf19.2948	543965	544968	1	543965	544968	544113	544862	SNO1	orf19.10465|IPF4408.2|IPF28909.1|Contig4-2696_0001|orf6.6668|CA4183|CaO19.2948	Protein of unknown function expressed during stationary phase; transcription is regulated by Tup1p, Efg1p [label_first_exon=CGDmod label_last_exon=CGDmod orf_changed=false scenario_first_exon=F scenario_last_exon=F]
Ca21chr1	545055	549479	+	orf19.2949	545055	549479	1	545055	549479	545064	549452		orf19.10466|IPF19797.1|IPF28917.1|Contig4-2696_0005|orf6.6667|CA4182|CaO19.10466|IML1|CaO19.2949|IPF19797	Predicted ORF in Assemblies 19, 20 and 21 [label_first_exon=CGDmod label_last_exon=CGDmod orf_changed=true scenario_first_exon=F scenario_last_exon=F]
Ca21chr1	549413	550678	-	orf19.2951	549413	550678	1	550678	549413	550630	549551	HOM6	orf19.10468|IPF24318.1|IPF4417.2|Contig4-2696_0009|orf6.6665|CA4181|CaO19.2951|CaO19.10468	Protein described as homoserine dehydrogenase; regulated by Gcn4p; induced in response to amino acid starvation (3-aminotriazole treatment); macrophage-induced protein; protein level decreased in stationary phase cultures [label_first_exon=CGDmod label_last_exon=CGDmod orf_changed=false scenario_first_exon=A scenario_last_exon=A]
Ca21chr1	550897	552485	-	orf19.2952	550897	552485	1	552485	550897	552433	550994	EXG2	orf19.10469|orf6.6664|IPF24292.1|IPF4419.1|Contig4-2696_0012|Contig4-2696_0013|Contig4-2696_0015|CA4180|CaO19.2952|CaO19.10469	GPI-anchored cell wall protein, similar to S. cerevisiae Exg2p, which is an exo-1,3-beta-glucosidase; predicted Kex2p substrate; induced during cell wall regeneration [label_first_exon=CGDmod label_last_exon=CGDmod orf_changed=false scenario_first_exon=F scenario_last_exon=F]
Ca21chr1	552567	553516	-	orf19.2953	552567	553516	1	553516	552567	553430	552915		orf19.10470|IPF24356.1|IPF4420.1|Contig4-2696_0016|orf6.6663|CA4179|TOM20|CaO19.2953|CaO19.10470	Predicted ORF in Assemblies 19, 20 and 21 [label_first_exon=CGDmod label_last_exon=CGDmod orf_changed=false scenario_first_exon=F scenario_last_exon=F]
Ca21chr1	553770	554598	+	orf19.2954	553770	554598	1	553770	554598	553815	554417		orf19.10471|IPF24348.1|IPF4421.2|Contig4-2696_0017|orf6.6662|CA4178|CaO19.2954|CaO19.10471|IPF4421	Predicted ORF in Assemblies 19, 20 and 21; repressed by nitric oxide; possibly spurious ORF (Annotation Working Group prediction) [label_first_exon=CGDmod label_last_exon=CGDmod orf_changed=false scenario_first_exon=A scenario_last_exon=A]
Ca21chr1	554499	555520	-	orf19.2956	554499	555520	1	555520	554499	555461	554634	MGM101	orf19.10473|IPF24328.1|IPF4423.1|Contig4-2696_0018|orf6.6660|CA4177|CaO19.2956|CaO19.10473	Putative mitochondrial genome maintenance protein; fungal-specific (no human or murine homolog); mutation confers hypersensitivity to tubercidin (7-deazaadenosine) [label_first_exon=CGDmod label_last_exon=CGDmod orf_changed=false scenario_first_exon=A scenario_last_exon=A]
Ca21chr1	555732	558158	-	orf19.2957	555732	558158	1	558158	555732	558158	555732		orf19.10474|IPF24251.1|IPF4425.2|orf6.6659|MNN4|CA4176|CaO19.2957|MNN43|CaO19.10474|IFX2|IPF4425.repeat1	Predicted ORF in Assemblies 19, 20 and 21; transcription is induced in response to alpha pheromone in SpiderM medium [label_first_exon=CGD label_last_exon=CGD orf_changed=false scenario_first_exon=Z scenario_last_exon=Z]
Ca21chr1	558798	561737	-	orf19.2958	558798	561737	1	561737	558798	561509	558981		orf19.10475|IPF24247.1|IPF4427.2|Contig4-2873_0015|orf6.6658|CA4175|CaO19.10475|MNN44|CaO19.2958|IFX1|IPF4425.repeat2	Predicted ORF in Assemblies 19, 20 and 21 [label_first_exon=CGDmod label_last_exon=CGDmod orf_changed=false scenario_first_exon=G scenario_last_exon=G]
Ca21chr1	562417	562719	-	orf19.2959	562417	562719	1	562719	562417	562719	562417		orf19.10476|orf6.6657|CaO19.2959|CaO19.10476	Predicted ORF from Assembly 19; removed from Assembly 20; subsequently reinstated in Assembly 21 based on comparative genome analysis [label_first_exon=CGD label_last_exon=CGD orf_changed=false scenario_first_exon=Z scenario_last_exon=Z]
Ca21chr1	563797	564120	+	ntar_59	563797	564120	1	563797	564120					[label_first_exon=novel label_last_exon=novel orf_changed=false scenario_first_exon=B scenario_last_exon=B]
Ca21chr1	564086	564830	-	orf19.2959.1	564086	564830	1	564830	564086	564488	564315		IPF24404.1|IPF4430.1|CA4174|IPF4430|IPF4119.5	ORF Predicted by Annotation Working Group [label_first_exon=CGDmod label_last_exon=CGDmod orf_changed=false scenario_first_exon=A scenario_last_exon=A]
Ca21chr1	565057	565230	-	ntar_60	565057	565230	1	565230	565057					[label_first_exon=novel label_last_exon=novel orf_changed=false scenario_first_exon=B scenario_last_exon=B]
Ca21chr1	565673	567305	+	orf19.2960	565673	567305	1	565673	567305	565743	567233	FRS2	orf19.10477|IPF24297.1|IPF4431.1|Contig4-2873_0010|orf6.6656|CA4173|CaO19.10477|CaO19.2960	Putative tRNA-Phe synthetase; genes encoding ribosomal subunits, translation factors, and tRNA synthetases are downregulated upon phagocytosis by murine macrophage [label_first_exon=CGDmod label_last_exon=CGDmod orf_changed=false scenario_first_exon=F scenario_last_exon=F]
Ca21chr1	567452	569143	+	orf19.2961	567452	569143	1	567452	569143	567502	568695		orf19.10478|IPF24305.1|IPF4432.2|Contig4-2873_0007|orf6.6655|CA4172|CaO19.2961|CaO19.10478|IPF4432	Putative transcription factor with zinc finger DNA-binding motif [label_first_exon=CGDmod label_last_exon=CGDmod orf_changed=false scenario_first_exon=F scenario_last_exon=F]
Ca21chr1	574140	575536	+	orf19.2962	574140	575536	1	574140	575536	574280	575167		orf19.10479|IPF24329.1|IPF7785.1|Contig4-2716_0004|orf6.6654|CA4171|CaO19.10479|CaO19.2962|IPF7785	Predicted ORF in Assemblies 19, 20 and 21; possibly spurious ORF (Annotation Working Group prediction) [label_first_exon=CGDmod label_last_exon=CGDmod orf_changed=false scenario_first_exon=A scenario_last_exon=A]
Ca21chr1	574623	576483	-	orf19.2963	574623	576483	1	576483	574623	576458	575538		orf19.10480|IPF24327.1|IPF7784.2|Contig4-2716_0005|orf6.6653|CA4170|CaO19.10480|CaO19.2963|IPF7784	Predicted ORF in Assemblies 19, 20 and 21 [label_first_exon=CGDmod label_last_exon=CGDmod orf_changed=false scenario_first_exon=F scenario_last_exon=F]
Ca21chr1	576630	579126	-	orf19.2964	576630	579126	1	579126	576630	579105	576718		orf19.10481|IPF24254.1|IPF7783.2|Contig4-2716_0006|Contig4-2716_0007|orf6.6652|CA4169|CaO19.2964|RSC2|CaO19.10481	Predicted ORF in Assemblies 19, 20 and 21 [label_first_exon=CGDmod label_last_exon=CGDmod orf_changed=false scenario_first_exon=F scenario_last_exon=F]
Ca21chr1	579765	581023	+	orf19.2965	579765	581023	1	579765	581023	579810	580862		orf19.10482|IPF24314.1|IPF7781.2|Contig4-2716_0008|orf6.6651|CA4168|CaO19.10482|CaO19.2965|IPF7781	Predicted ORF in Assemblies 19, 20 and 21 [label_first_exon=CGDmod label_last_exon=CGDmod orf_changed=false scenario_first_exon=F scenario_last_exon=F]
Ca21chr1	581084	581678	+	orf19.2965.1	581084	581678	2	581084|581519	581413|581678	581272	581568			Predicted ORF in Assembly 20 and 21; similar to human SERF2; gene has intron [label_first_exon=CGDmod label_last_exon=CGDmod orf_changed=false scenario_first_exon=F scenario_last_exon=F]
Ca21chr1	581819	582847	+	orf19.2966	581819	582847	1	581819	582847	581904	582662		orf19.10483|IPF24336.1|IPF7778.2|Contig4-2061_0002|orf6.6650|CA4167|CaO19.10483|CaO19.2966|IPF7778	Predicted ORF in Assemblies 19, 20 and 21; clade-associated gene expression; farnesol-downregulated [label_first_exon=CGDmod label_last_exon=CGDmod orf_changed=false scenario_first_exon=F scenario_last_exon=F]
Ca21chr1	582904	584139	+	orf19.2967	582904	584139	1	582904	584139	582959	584011	TIF34	orf19.10484|IPF24320.1|IPF7775.2|Contig4-2061_0003|orf6.6649|CA4166|CaO19.2967|CaO19.10484	Putative translation initiation factor; mutation confers hypersensitivity to roridin A and verrucarin A; genes encoding ribosomal subunits, translation factors, and tRNA synthetases are downregulated upon phagocytosis by murine macrophage [label_first_exon=CGDmod label_last_exon=CGDmod orf_changed=false scenario_first_exon=F scenario_last_exon=F]
Ca21chr1	584392	585135	+	orf19.2968	584392	585135	1	584392	585135	584392	584994		IPF7774.2|IPF28910.1|Contig4-2061_0004|orf6.2121|CA4165|CaO19.2968|IPF7774|orf6.6648|IPF7774.1	Predicted ORF in Assemblies 19, 20 and 21 [label_first_exon=CGDmod label_last_exon=CGDmod orf_changed=false scenario_first_exon=D scenario_last_exon=D]
Ca21chr1	585890	588603	+	orf19.2969	585890	588603	1	585890	588603	585974	588532	RAD16	orf19.10486|IPF24246.1|IPF15502.2|orf6.2120|CA0917|CaO19.10486|CaO19.2969	Protein similar to S. cerevisiae Rad16p; flucytosine induced [label_first_exon=CGDmod label_last_exon=CGDmod orf_changed=false scenario_first_exon=A scenario_last_exon=A]
Ca21chr1	587979	588541	-	ntar_61	587979	588541	1	588541	587979	588457	588335			[label_first_exon=novel label_last_exon=novel orf_changed=false scenario_first_exon=B scenario_last_exon=B]
Ca21chr1	588912	593357	+	orf19.2970	588912	593357	1	588912	593357	588960	593174	LYS2	orf19.10487|IPF17598.2|IPF19710.1|Contig4-1985_0002|orf6.2119|orf6.240|orf6.5719|CA0916|CaO19.2970	Large subunit of heterodimeric alpha-aminoadipate reductase; enzyme of lysine biosynthesis; contains predicted binding sites for AMP and alpha-aminoadipate; feedback inhibited by lysine or thialysine; regulated by Gcn2p and Gcn4p [label_first_exon=CGDmod label_last_exon=CGDmod orf_changed=false scenario_first_exon=A scenario_last_exon=A]
Ca21chr1	593636	595690	+	orf19.2971	593636	595690	1	593636	595690	593755	595524		orf19.10488|IPF7316.2|IPF18834.2|Contig4-1985_0001|orf6.5718|CA3451|CaO19.2971|IPF7316	Predicted ORF in Assemblies 19, 20 and 21 [label_first_exon=CGDmod label_last_exon=CGDmod orf_changed=false scenario_first_exon=A scenario_last_exon=A]
Ca21chr1	595793	596505	+	ntar_62	595793	596505	1	595793	596505					[label_first_exon=novel label_last_exon=novel orf_changed=false scenario_first_exon=B scenario_last_exon=B]
Ca21chr1	595941	596604	-	ntar_63	595941	596604	1	596604	595941	596256	596134			[label_first_exon=novel label_last_exon=novel orf_changed=false scenario_first_exon=B scenario_last_exon=B]
Ca21chr1	597733	600066	+	orf19.2972	597733	600066	1	597733	600066	598075	599790	PDE2	orf19.10489|IPF24285.1|IPF7318.2|Contig4-2816_0009|Contig4-2816_0010|orf6.5717|CA3450|CaO19.10489|CaO19.2972	Cyclic nucleotide phosphodiesterase, high affinity; role in moderating signaling via cAMP; required for wild-type virulence, hyphal growth, switching, and cell wall, but not for pseudohyphal growth; expressed shortly after hyphal induction [label_first_exon=CGDmod label_last_exon=CGDmod orf_changed=false scenario_first_exon=A scenario_last_exon=A]
Ca21chr1	599883	600108	-	ntar_64	599883	600108	1	600108	599883					[label_first_exon=novel label_last_exon=novel orf_changed=false scenario_first_exon=B scenario_last_exon=B]
Ca21chr1	600575	602988	+	orf19.2973	600575	602988	1	600575	602988	600742	602781		orf19.10490|IPF24265.1|IPF7320.2|Contig4-2816_0007|orf6.5716|CA3449|CaO19.2973|CaO19.10490|IPF7320	Predicted ORF in Assemblies 19, 20 and 21 [label_first_exon=CGDmod label_last_exon=CGDmod orf_changed=false scenario_first_exon=A scenario_last_exon=A]
Ca21chr1	602764	603874	-	orf19.2974	602764	603874	1	603874	602764	603791	603189	YKT6	orf19.10491|IPF24350.1|IPF7321.1|Contig4-2816_0005|orf6.5715|CA3448|CaO19.10491|CaO19.2974	Predicted ORF in Assemblies 19, 20 and 21 [label_first_exon=CGDmod label_last_exon=CGDmod orf_changed=false scenario_first_exon=A scenario_last_exon=A]
Ca21chr1	604482	605695	+	orf19.2975	604482	605695	1	604482	605695	604735	605601	YPT7	orf19.10492|IPF24331.1|IPF7322.2|Contig4-2816_0003|orf6.5714|RAB7|CA3447|YPT71|CaO19.10492|CaO19.2975|YPT70	Protein of YPT/RAB family; induced during the mating process [label_first_exon=CGDmod label_last_exon=CGDmod orf_changed=false scenario_first_exon=A scenario_last_exon=A]
Ca21chr1	605680	606761	-	orf19.2977	605680	606761	1	606761	605680	606542	605784		orf19.10494|IPF24332.1|IPF7324.2|Contig4-2816_0002|orf6.5712|CA3446|CaO19.10494|CaO19.2977|IPF7324	Predicted ORF in Assemblies 19, 20 and 21 [label_first_exon=CGDmod label_last_exon=CGDmod orf_changed=false scenario_first_exon=A scenario_last_exon=A]
Ca21chr1	607044	607672	-	orf19.2978	607044	607672	1	607672	607044	607584	607210		orf19.10495|IPF24393.1|IPF7325.1|Contig4-2816_0001|orf6.5711|CA3445|CaO19.2978|CaO19.10495|IPF7325	Predicted ORF in Assemblies 19, 20 and 21; possibly spurious ORF (Annotation Working Group prediction) [label_first_exon=CGDmod label_last_exon=CGDmod orf_changed=false scenario_first_exon=F scenario_last_exon=F]
Ca21chr1	607869	610080	-	orf19.2980	607869	610080	1	610080	607869	610046	607869		orf19.10497|IPF24259.1|IPF11323.2|Contig4-2816_0011|orf6.5709|CA3444|CaO19.10497|TIP39|CaO19.2980|IPF11323	Predicted ORF in Assemblies 19, 20 and 21 [label_first_exon=CGDmod label_last_exon=CGDmod orf_changed=false scenario_first_exon=F scenario_last_exon=F]
Ca21chr1	607870	608365	+	ntar_65	607870	608365	1	607870	608365					[label_first_exon=novel label_last_exon=novel orf_changed=false scenario_first_exon=B scenario_last_exon=B]
Ca21chr1	610168	611716	-	orf19.2982	610168	611716	1	611716	610168	611697	610267		orf19.10499|IPF24299.1|IPF11324.1|Contig4-2573_0011|orf6.5707|CA3443|CaO19.2982|ATG17|CaO19.10499|IPF11324	Predicted ORF in Assemblies 19, 20 and 21 [label_first_exon=CGDmod label_last_exon=CGDmod orf_changed=false scenario_first_exon=F scenario_last_exon=F]
Ca21chr1	611964	613216	+	orf19.2983	611964	613216	1	611964	613216	611996	613108	CDC73	orf19.10500|IPF24313.1|IPF11326.2|Contig4-2573_0010|orf6.5706|CA3442|CaO19.2983|CaO19.10500|IPF11326	Protein similar to S. cerevisiae Cdc73p, which is a transcription elongation factor; cdc73 kap114 double transposon mutation affects filamentous growth [label_first_exon=CGDmod label_last_exon=CGDmod orf_changed=false scenario_first_exon=A scenario_last_exon=A]
Ca21chr1	613123	614586	-	orf19.2984	613123	614586	1	614586	613123	614535	613168		orf19.10501|IPF24303.1|IPF11327.1|Contig4-2573_0009|orf6.5705|CA3441|CaO19.2984|MST1|CaO19.10501	Predicted ORF in Assemblies 19, 20 and 21 [label_first_exon=CGDmod label_last_exon=CGDmod orf_changed=false scenario_first_exon=F scenario_last_exon=F]
Ca21chr1	614674	615384	-	orf19.2985	614674	615384	1	615384	614674	615281	614763		orf19.10502|IPF24360.1|IPF11328.1|Contig4-2573_0007|orf6.5704|CA3440|CaO19.10502|CaO19.2985|IPF11328	Predicted ORF in Assemblies 19, 20 and 21 [label_first_exon=CGDmod label_last_exon=CGDmod orf_changed=false scenario_first_exon=F scenario_last_exon=F]
Ca21chr1	614761	616299	+	orf19.2986	614761	616299	1	614761	616299	615529	615906		orf19.10503|IPF24392.1|IPF11329.2|Contig4-2573_0005|orf6.5703|CA3439|CaO19.10503|CaO19.2986|IPF11329	Predicted ORF in Assemblies 19, 20 and 21 [label_first_exon=CGDmod label_last_exon=CGDmod orf_changed=false scenario_first_exon=A scenario_last_exon=A]
Ca21chr1	615875	617943	-	orf19.2987	615875	617943	1	617943	615875	617788	616001		orf19.10504|IPF24281.1|IPF11330.2|Contig4-2573_0003|Contig4-2573_0004|orf6.5702|CA3438|MDM31|CaO19.10504|CaO19.2987|IPF11330	Predicted ORF in Assemblies 19, 20 and 21; fungal-specific (no human or murine homolog) [label_first_exon=CGDmod label_last_exon=CGDmod orf_changed=false scenario_first_exon=A scenario_last_exon=A]
Ca21chr1	618386	619840	+	orf19.2988	618386	619840	1	618386	619840	618441	619706		orf19.10505|IPF15925.2|IPF28906.1|Contig4-2573_0001|orf6.5701|CA3437|CaO19.10505|CaO19.2988|IPF15925	Predicted ORF in Assemblies 19, 20 and 21 [label_first_exon=CGDmod label_last_exon=CGDmod orf_changed=false scenario_first_exon=A scenario_last_exon=A]
Ca21chr1	620076	621432	+	orf19.2989	620076	621432	1	620076	621432	620165	621193		orf19.10506|IPF15924.2|IPF16795.1|Contig4-2184_0001|orf6.1981|orf6.5700|CA0821|CaO19.2989|IPF16795	Predicted ORF in Assemblies 19, 20 and 21 [label_first_exon=CGDmod label_last_exon=CGDmod orf_changed=false scenario_first_exon=A scenario_last_exon=A]
Ca21chr1	622031	624107	-	orf19.2990	622031	624107	1	624107	622031	623597	622281	XOG1	orf19.10507|EXG|EXG1|IPF24307.1|IPF14073.2|Contig4-2184_0004|orf6.1982|CA0822|CaO19.2990	Exo-1,3-beta-glucanase, major exoglucanase; member of family 5 glycosyl hydrolases; affects sensitivity to inhibitors of chitin and glucan synthesis; not required for yeast-to-hyphal transition or for virulence in mouse systemic infection [label_first_exon=CGDmod label_last_exon=CGDmod orf_changed=false scenario_first_exon=A scenario_last_exon=A]
Ca21chr1	628105	629865	+	orf19.2991	628105	629865	1	628105	629865	628105	629865	HOL1	orf19.10508|IPF24277.1|IPF5592.2|Contig4-3020_0013|orf6.4874|CA2820|HOL2|CaO19.2991|CaO19.10508	Predicted ORF in Assemblies 19, 20 and 21; transcription is regulated by Nrg1p; macrophage/pseudohyphal-repressed; transcription is induced in response to alpha pheromone in SpiderM medium [label_first_exon=CGD label_last_exon=CGD orf_changed=false scenario_first_exon=Z scenario_last_exon=Z]
Ca21chr1	630176	630824	+	orf19.2992	630176	630824	1	630176	630824	630252	630572	RPP1A	orf19.10509|RP1A|CARP1A|RPA1|IPF24399.1|IPF5594.2|RPP1A-1|Contig4-3020_0012|orf6.4873|CA2819|CaO19.2992|CaO19.10509	Conserved acidic ribosomal protein, likely to be involved in regulation of translation elongation; interacts with Rpp2Bp; one of four similar C. albicans ribosomal proteins (Rpp1Ap, Rpp1Bp, Rpp2Ap, Rpp2Bp) [label_first_exon=CGDmod label_last_exon=CGDmod orf_changed=false scenario_first_exon=A scenario_last_exon=A]
Ca21chr1	630947	631742	-	orf19.2994	630947	631742	1	631742	630947	631681	631073	RPL13	orf19.10511|IPF24346.1|IPF5596.2|RPL13A|Contig4-3020_0010|orf6.4871|CA2818|CaO19.2994|CaO19.10511	Protein described as ribosomal subunit; antigenic during murine systemic infection; genes encoding cytoplasmic ribosomal subunits, translation factors, and tRNA synthetases are downregulated upon phagocytosis by murine macrophage [label_first_exon=CGDmod label_last_exon=CGDmod orf_changed=false scenario_first_exon=A scenario_last_exon=A]
Ca21chr1	632063	633483	+	orf19.2994.1	632063	633483	2	632063|632490	632162|633483	632142	632897	RPS16A	IPF24384.1|IPF5598.2|Contig4-3020_0009|CA2817|RPS16B|RPS16|RPS16.3	Macrophage/pseudohyphal-induced after 16 h [label_first_exon=CGDmod label_last_exon=CGDmod orf_changed=false scenario_first_exon=F scenario_last_exon=F]
Ca21chr1	633651	634674	+	orf19.2995	633651	634674	1	633651	634674	633825	634583		orf19.10512|IPF24338.1|IPF5601.2|Contig4-3020_0008|orf6.4870|CA2816|CaO19.2995|CaO19.10512|IPF5601	Predicted ORF in Assemblies 19, 20 and 21; induced by nitric oxide [label_first_exon=CGDmod label_last_exon=CGDmod orf_changed=false scenario_first_exon=A scenario_last_exon=A]
Ca21chr1	634144	634862	-	ntar_66	634144	634862	1	634862	634144	634613	634359			[label_first_exon=novel label_last_exon=novel orf_changed=false scenario_first_exon=B scenario_last_exon=B]
Ca21chr1	635050	638390	+	orf19.2996	635050	638390	1	635050	638390	635166	638321		orf19.10513|IPF24407.1|IPF5604.2|Contig4-3020_0006|orf6.4869|CA2815|CaO19.10513|CaO19.2996|IPF5604	Predicted ORF in Assemblies 19, 20 and 21 [label_first_exon=CGDmod label_last_exon=CGDmod orf_changed=false scenario_first_exon=A scenario_last_exon=A]
Ca21chr1	638227	639076	-	orf19.2998	638227	639076	1	639076	638227	639028	638399	TSR2	orf19.10515|IPF24349.1|IPF5607.1|Contig4-3020_0003|orf6.4867|CA2814|CaO19.2998|CaO19.10515|IPF5607	Predicted ORF in Assemblies 19, 20 and 21; decreased expression in response to prostaglandins [label_first_exon=CGDmod label_last_exon=CGDmod orf_changed=false scenario_first_exon=F scenario_last_exon=F]
Ca21chr1	639128	641709	-	orf19.3000	639128	641709	1	641709	639128	641622	639205	ORC1	orf19.10518|IPF5612.2|IPF5345.3|Contig4-3020_0001|orf6.4864|orf6.5289|CA2813|CaO19.3000	Predicted ORF in Assemblies 19, 20 and 21; essential for viability; similar to S. cerevisiae Orc1p origin recognition complex subunit [label_first_exon=CGDmod label_last_exon=CGDmod orf_changed=false scenario_first_exon=F scenario_last_exon=F]
Ca21chr1	641830	642800	-	orf19.3001	641830	642800	2	642800|642592	642671|641830	642705	642025	TEM1	orf19.10519|IPF5346.1|IPF5613.1|Contig4-3096_0001|orf6.4863|orf6.5288|CA2812|SPG1|CaO19.3001	Protein similar to S. cerevisiae Tem1p, which is a GTPase involved in termination of the M phase of the cell cycle; induced under Cdc5p depletion [label_first_exon=CGDmod label_last_exon=CGDmod orf_changed=false scenario_first_exon=F scenario_last_exon=F]
Ca21chr1	643244	644221	+	orf19.3002	643244	644221	1	643244	644221	643289	644059	RPS1	orf19.10520|RPS10|RP10|IPF5347.2|IPF28908.1|RPS1A|Contig4-3096_0003|orf6.4862|orf6.5287|CA2811|CaO19.3002|RPS3A	Probable ortholog of S. cerevisiae ribosomal protein Rp10 (Rps1Ap and Rps1Bp), elicits a host antibody response during infection; transcription is induced during active growth [label_first_exon=CGDmod label_last_exon=CGDmod orf_changed=false scenario_first_exon=A scenario_last_exon=A]
Ca21chr1	645044	649787	+	orf19.3003	645044	649787	2	645044|645376	645182|649787	645168	649614		orf19.10521|IPF24377.1|IPF5353.2|Contig4-3096_0004|Contig4-3096_0005|orf6.5286|CA3124|IPF5353|IPF5353.3	Predicted ORF in Assemblies 19, 20 and 21 [label_first_exon=CGDmod label_last_exon=CGDmod orf_changed=false scenario_first_exon=F scenario_last_exon=F]
Ca21chr1	650079	651332	+	orf19.3003.1	650079	651332	2	650079|650503	650140|651332	650129	651021	RPL6	IPF24361.1|IPF5354.2|Contig4-3096_0006|CA3123|RPL6.3	Protein similar to S. cerevisiae Rpl6p, which is a ribosomal subunit; transposon mutation affects filamentous growth; translation-related genes are downregulated upon phagocytosis by murine macrophage [label_first_exon=CGDmod label_last_exon=CGDmod orf_changed=false scenario_first_exon=F scenario_last_exon=F]
Ca21chr1	651883	653372	+	orf19.3004	651883	653372	1	651883	653372	651967	653199		orf19.10522|IPF24308.1|IPF5356.2|Contig4-3096_0008|orf6.5285|CA3122|CaO19.10522|CaO19.3004|IPF5356	Predicted ORF in Assemblies 19, 20 and 21 [label_first_exon=CGDmod label_last_exon=CGDmod orf_changed=false scenario_first_exon=A scenario_last_exon=A]
Ca21chr1	653267	655492	-	orf19.3006	653267	655492	1	655492	653267	655266	653512		orf19.10524|IPF24284.1|IPF5357.2|Contig4-3096_0010|orf6.5283|CA3121|GGA2|CaO19.10524|CaO19.3006|GGA1	Predicted ORF in Assemblies 19, 20 and 21 [label_first_exon=CGDmod label_last_exon=CGDmod orf_changed=false scenario_first_exon=A scenario_last_exon=A]
Ca21chr1	655725	656483	+	orf19.3007	655725	656483	1	655725	656483	655863	656339		orf19.10525|IPF24369.1|IPF5358.2|Contig4-3096_0014|orf6.5282|CA3120|CaO19.10525|CaO19.3007|IPF5358	Predicted ORF in Assemblies 19, 20 and 21 [label_first_exon=CGDmod label_last_exon=CGDmod orf_changed=false scenario_first_exon=A scenario_last_exon=A]
Ca21chr1	656333	657378	-	orf19.3007.2	656333	657378	2	657378|657140	657231|656333	657266	656511		IPF24352.1|IPF5360.1|Contig4-3096_0015|CA3119|IPF5360|IPF5360.3	ORF Predicted by Annotation Working Group [label_first_exon=CGDmod label_last_exon=CGDmod orf_changed=false scenario_first_exon=F scenario_last_exon=F]
Ca21chr1	657452	658730	-	orf19.3008	657452	658730	1	658730	657452	658608	657637	COQ4	orf19.10526|IPF24323.1|IPF5361.2|Contig4-3096_0016|orf6.5281|CA3118|CaO19.3008|CaO19.10526	Protein described as having role in coenzyme Q biosynthesis; transcriptionally induced by interaction with macrophage [label_first_exon=CGDmod label_last_exon=CGDmod orf_changed=false scenario_first_exon=A scenario_last_exon=A]
Ca21chr1	658783	660916	-	orf19.3009	658783	660916	1	660916	658783	660836	658869		orf19.10527|IPF5363|IPF24268.1|IPF5363.2|Contig4-3096_0018|orf6.5280|CA3117|CaO19.3009|CaO19.10527	Protein not essential for viability [label_first_exon=CGDmod label_last_exon=CGDmod orf_changed=false scenario_first_exon=G scenario_last_exon=G]
Ca21chr1	660883	662018	+	orf19.3010	660883	662018	1	660883	662018	660994	661857		orf19.10528|IPF24322.1|IPF5364.2|Contig4-3096_0019|orf6.5279|CA3116|CaO19.3010|CaO19.10528|LAB2	Predicted ORF in Assemblies 19, 20 and 21 [label_first_exon=CGDmod label_last_exon=CGDmod orf_changed=false scenario_first_exon=A scenario_last_exon=A]
Ca21chr1	662012	664570	-	orf19.3010.1	662012	664570	2	664570|663452	664342|662012	664402	662242	ECM33	orf19.10528.1|ECM33.3|IPF24311.1|IPF5366.2|Contig4-3096_0020|CA3115|ECM33.3f	GPI-anchored cell wall protein; mutants show cell-wall defects and reduced adhesion, host cell damage, and endocytosis; mutant infection is immunoprotective in murine model; fluconazole-induced; caspofungin repressed [label_first_exon=CGDmod label_last_exon=CGDmod orf_changed=false scenario_first_exon=A scenario_last_exon=A]
Ca21chr1	664105	664270	+	ntar_67	664105	664270	1	664105	664270	664105	664260			[label_first_exon=novel label_last_exon=novel orf_changed=false scenario_first_exon=B scenario_last_exon=B]
Ca21chr1	668690	672153	-	orf19.3012	668690	672153	1	672153	668690	672029	668832	ARO80	orf19.10530|IPF20024.1|IPF28935.1|Contig4-3096_0034|orf6.7749|orf6.5277|CA5048|CaO19.10530|CaO19.3012|IPF20024|CA3114|IPF18384|IPF18384.1	Regulator of aromatic alcohol biosynthesis via the Ehrlich pathway; not essential for viability; similar to S. cerevisiae Aro80p, which is a transcriptional activator required for aromatic amino acid catabolism [label_first_exon=CGDmod label_last_exon=CGDmod orf_changed=false scenario_first_exon=A scenario_last_exon=A]
Ca21chr1	672293	674003	-	orf19.3013	672293	674003	2	674003|673706	673869|672293	673909	672554	CDC12	orf19.10531|IPF24312.1|IPF3714.2|Contig4-3096_0035|orf6.7750|CA5049|IPF3714	Septin; essential for viability; gene has predicted splice sites; forms ring at sites of cell division and also forms filaments in mature chlamydospore; filamentous growth induced; regulated by Nrg1p, Tup1p, tyrosol and cell density [label_first_exon=CGDmod label_last_exon=CGDmod orf_changed=false scenario_first_exon=F scenario_last_exon=F]
Ca21chr1	674767	676855	-	orf19.3014	674767	676855	2	676855|676024	676768|674767	675939	675145	BMH1	orf19.10532|IPF24334.1|IPF3712.2|Contig4-3096_0038|orf6.7751|CA5050|CaO19.10532|CaO19.3014|BMH2	14-3-3 protein, role in hyphal growth; possibly regulated by host interaction; sole 14-3-3 protein in C. albicans while S. cerevisiae has two 14-3-3 proteins; localizes to cell surface of yeast-form cells but not of hyphae; intron in 5'-UTR [label_first_exon=CGDmod label_last_exon=CGDmod orf_changed=true scenario_first_exon=A scenario_last_exon=A]
Ca21chr1	677269	679206	-	orf19.3015	677269	679206	1	679206	677269	679161	677467	ARX1	orf19.10533|IPF24288.1|IPF3709.1|Contig4-3096_0039|orf6.7752|CA5051|CaO19.10533|CaO19.3015|IPF3709	Predicted ORF in Assemblies 19, 20 and 21; downregulated during core stress response; decreased expression in response to prostaglandins [label_first_exon=CGDmod label_last_exon=CGDmod orf_changed=false scenario_first_exon=A scenario_last_exon=A]
Ca21chr1	679366	679493	+	ntar_68	679366	679493	1	679366	679493					[label_first_exon=novel label_last_exon=novel orf_changed=false scenario_first_exon=B scenario_last_exon=B]
Ca21chr1	679763	680529	+	orf19.3016	679763	680529	1	679763	680529	679856	680281		orf19.10534|IPF24371.1|IPF3708.2|Contig4-3096_0040|orf6.7753|CA5052|CaO19.3016|CaO19.10534|IPF3708	Predicted ORF in Assemblies 19, 20 and 21 [label_first_exon=CGDmod label_last_exon=CGDmod orf_changed=false scenario_first_exon=A scenario_last_exon=A]
Ca21chr1	680212	681566	-	orf19.3018	680212	681566	1	681566	680212	681533	680313	SPP1	orf19.10536|IPF24310.1|IPF3707.2|Contig4-3096_0042|orf6.7755|CA5053|CaO19.3018|CaO19.10536|IPF3707	Predicted ORF in Assemblies 19, 20 and 21; induced by nitric oxide in yhb1 mutant; cell-cycle regulated periodic mRNA expression [label_first_exon=CGDmod label_last_exon=CGDmod orf_changed=false scenario_first_exon=A scenario_last_exon=A]
Ca21chr1	681659	683921	+	orf19.3019	681659	683921	1	681659	683921	681715	683751		orf19.10537|IPF24266.1|IPF3704.2|IPF3704|Contig4-3096_0043|orf6.7756|CA5054|CaO19.3019|CaO19.10537	Transcription may be increased in an azole-resistant strain that overexpresses MDR1 [label_first_exon=CGDmod label_last_exon=CGDmod orf_changed=false scenario_first_exon=A scenario_last_exon=A]
Ca21chr1	683882	684247	-	ntar_69	683882	684247	1	684247	683882	684247	684125			[label_first_exon=novel label_last_exon=novel orf_changed=false scenario_first_exon=B scenario_last_exon=B]
Ca21chr1	683972	685252	+	orf19.3021	683972	685252	2	683972|684073	683998|685252	683972	685176		orf19.10539|IPF24316.1|IPF3701.1|Contig4-3096_0044|orf6.7758|CA5055|IPF3701	Predicted ORF in Assemblies 19, 20 and 21; induced during planktonic growth [label_first_exon=CGD label_last_exon=CGDmod orf_changed=false scenario_first_exon=Z scenario_last_exon=F]
Ca21chr1	684251	684607	-	ntar_70	684251	684607	1	684607	684251	684607	684455			[label_first_exon=novel label_last_exon=novel orf_changed=false scenario_first_exon=B scenario_last_exon=B]
Ca21chr1	684684	685064	-	ntar_71	684684	685064	1	685064	684684	684886	684764			[label_first_exon=novel label_last_exon=novel orf_changed=false scenario_first_exon=B scenario_last_exon=B]
Ca21chr1	685430	686498	+	orf19.3022	685430	686498	1	685430	686498	685483	686415		orf19.10540|IPF24326.1|IPF3698.1|Contig4-3096_0045|orf6.7759|CA5056|RSM24|CaO19.10540|CaO19.3022|IPF3698	Predicted ORF in Assemblies 19, 20 and 21 [label_first_exon=CGDmod label_last_exon=CGDmod orf_changed=false scenario_first_exon=F scenario_last_exon=F]
Ca21chr1	686543	688759	+	orf19.3023	686543	688759	1	686543	688759	686699	688582		orf19.10541|IPF24276.1|IPF3695.1|Contig4-3096_0047|orf6.7760|CA5057|CaO19.3023|NGG1|CaO19.10541|IPF3695	Predicted ORF in Assemblies 19, 20 and 21 [label_first_exon=CGDmod label_last_exon=CGDmod orf_changed=false scenario_first_exon=A scenario_last_exon=A]
Ca21chr1	688533	690181	-	orf19.3026	688533	690181	1	690181	688533	690091	688688	MAS1	orf19.10544|IPF24301.1|IPF3692.2|Contig4-3096_0048|orf6.7763|CA5058|CaO19.10544|CaO19.3026	Predicted ORF in Assemblies 19, 20 and 21; transcription is regulated by Nrg1p; oxidative stress-induced via Cap1p [label_first_exon=CGDmod label_last_exon=CGDmod orf_changed=false scenario_first_exon=A scenario_last_exon=A]
Ca21chr1	690357	691858	+	orf19.3027	690357	691858	1	690357	691858	690401	691687		orf19.10545|IPF24306.1|IPF3691.2|Contig4-3096_0049|orf6.7764|CA5059|ARP7|CaO19.10545|CaO19.3027|IPF3691	Predicted ORF in Assemblies 19, 20 and 21 [label_first_exon=CGDmod label_last_exon=CGDmod orf_changed=true scenario_first_exon=A scenario_last_exon=A]
Ca21chr1	691700	693499	-	orf19.3029	691700	693499	1	693499	691700	693400	691892		orf19.10547|IPF24295.1|IPF3690.2|Contig4-2530_0009|orf6.7766|CA5060|EHD3|CaO19.3029|CaO19.10547|IPF3690	Predicted ORF in Assemblies 19, 20 and 21 [label_first_exon=CGDmod label_last_exon=CGDmod orf_changed=false scenario_first_exon=A scenario_last_exon=A]
Ca21chr1	693835	695868	-	orf19.3030	693835	695868	1	695868	693835	695803	694214		orf19.10548|IPF24293.1|IPF8495.2|Contig4-3098_0057|Contig4-3098_0058|orf6.7767|CA5061|ATG21|CaO19.3030|CaO19.10548|IPF8495	Predicted ORF in Assemblies 19, 20 and 21 [label_first_exon=CGDmod label_last_exon=CGDmod orf_changed=false scenario_first_exon=A scenario_last_exon=A]
Ca21chr1	696021	697046	-	orf19.3031	696021	697046	1	697046	696021	696971	696090		orf19.10549|IPF24325.1|IPF8494.2|Contig4-3098_0056|orf6.7768|CA5062|CaO19.3031|SEC62|CaO19.10549	Predicted ORF in Assemblies 19, 20 and 21 [label_first_exon=CGDmod label_last_exon=CGDmod orf_changed=false scenario_first_exon=F scenario_last_exon=F]
Ca21chr1	697207	699517	-	orf19.3034	697207	699517	1	699517	697207	699468	697600	RLI1	orf19.10552|IPF24273.1|IPF8493.1|Contig4-3098_0053|orf6.7771|CA5063|CaO19.10552|CaO19.3034|IPF8493	Member of RNase L inhibitor (RLI) subfamily of ABC family; predicted not to be a transporter [label_first_exon=CGDmod label_last_exon=CGDmod orf_changed=false scenario_first_exon=F scenario_last_exon=F]
Ca21chr1	700408	701191	+	ntar_72	700408	701191	1	700408	701191	700953	701075			[label_first_exon=novel label_last_exon=novel orf_changed=false scenario_first_exon=B scenario_last_exon=B]
Ca21chr1	701406	706195	+	orf19.3035	701406	706195	1	701406	706195	701786	706018		orf19.10553|IPF24378.1|IPF8489.2|Contig4-3098_0051|orf6.7772|CA5064|CaO19.10553|CHD1|CaO19.3035	Predicted ORF in Assemblies 19, 20 and 21 [label_first_exon=CGDmod label_last_exon=CGDmod orf_changed=false scenario_first_exon=A scenario_last_exon=A]
Ca21chr1	706335	708851	+	orf19.3037	706335	708851	1	706335	708851	706559	708448		orf19.10555|IPF24275.1|IPF3584.2|Contig4-3098_0049|orf6.7774|CA5065|CaO19.10555|PAB1|CaO19.3037|IPF3584	Protein described as poly(A)-binding protein; regulated by Gcn4p; induced in response to amino acid starvation (3-aminotriazole treatment); rotein detected by mass spec in exponential and stationary phase cultures [label_first_exon=CGDmod label_last_exon=CGDmod orf_changed=false scenario_first_exon=A scenario_last_exon=A]
Ca21chr1	708679	708974	-	ntar_73	708679	708974	1	708974	708679					[label_first_exon=novel label_last_exon=novel orf_changed=false scenario_first_exon=B scenario_last_exon=B]
Ca21chr1	709388	712513	+	orf19.3038	709388	712513	1	709388	712513	709532	712198	TPS2	orf19.10556|IPF24244.1|IPF3588.2|Contig4-3098_0048|orf6.7775|CA5066|CaO19.3038|CaO19.10556	Trehalose-6-phosphate (Tre6P) phosphatase; mutation causes heat sensitivity, Tre6P accumulation, and decreased mouse virulence; possible drug target; two conserved phospohydrolase motifs; no human or murine homolog [label_first_exon=CGDmod label_last_exon=CGDmod orf_changed=false scenario_first_exon=A scenario_last_exon=A]
Ca21chr1	712872	714640	+	orf19.3040	712872	714640	1	712872	714640	713038	714315	EHT1	orf19.10558|IPF24309.1|IPF3589.2|Contig4-3098_0045|orf6.7777|CA5067|CaO19.10558|CaO19.3040|IPF3589	Protein similar to S. cerevisiae Eht1p; transcription is induced in response to alpha pheromone in SpiderM medium [label_first_exon=CGDmod label_last_exon=CGDmod orf_changed=false scenario_first_exon=A scenario_last_exon=A]
Ca21chr1	714464	714845	-	ntar_74	714464	714845	1	714845	714464					[label_first_exon=novel label_last_exon=novel orf_changed=false scenario_first_exon=B scenario_last_exon=B]
Ca21chr1	715357	717601	+	orf19.3041	715357	717601	1	715357	717601	715612	717561		orf19.10559|IPF24269.1|IPF3592.2|Contig4-3098_0041|orf6.7778|CA5068|CaO19.10559|CaO19.3041|IPF3592	Predicted ORF in Assemblies 19, 20 and 21 [label_first_exon=CGDmod label_last_exon=CGDmod orf_changed=false scenario_first_exon=F scenario_last_exon=F]
Ca21chr1	717757	718670	+	orf19.3042	717757	718670	1	717757	718670	717757	718581		orf19.10560|IPF24335.1|IPF3593.2|Contig4-3098_0040|orf6.7779|CA5069|CaO19.3042|CaO19.10560|IPF3593	Predicted ORF in Assemblies 19, 20 and 21; possibly spurious ORF (Annotation Working Group prediction) [label_first_exon=CGDmod label_last_exon=CGDmod orf_changed=false scenario_first_exon=F scenario_last_exon=F]
Ca21chr1	719276	719380	+	tn(guu)3	719276	719380	2	719276|719345	719313|719380				tN(GUU)3.2	tRNA-Asn predicted by tRNAscan-SE [label_first_exon=CGD label_last_exon=CGD orf_changed=false scenario_first_exon=Z scenario_last_exon=Z]
Ca21chr1	719550	721040	+	orf19.3043	719550	721040	1	719550	721040	719686	720741		orf19.10561|IPF24317.1|IPF3594.2|Contig4-3098_0039|orf6.7780|CA5070|CaO19.10561|TGL2|CaO19.3043|IPF3594	Predicted ORF in Assemblies 19, 20 and 21 [label_first_exon=CGDmod label_last_exon=CGDmod orf_changed=false scenario_first_exon=A scenario_last_exon=A]
Ca21chr1	720918	722668	-	orf19.3045	720918	722668	1	722668	720918	722624	721188		orf19.10563|IPF3597|IPF24294.1|IPF3597.2|Contig4-3098_0035|orf6.7782|CA5071|ALD4|CaO19.10563|CaO19.3045	Predicted ORF in Assemblies 19, 20 and 21; virulence-group-correlated expression [label_first_exon=CGDmod label_last_exon=CGDmod orf_changed=false scenario_first_exon=A scenario_last_exon=A]
Ca21chr1	723058	726898	-	orf19.3047	723058	726898	1	726898	723058	726816	723187		orf19.10565|IPF24394.1|IPF3598.2|Contig4-3098_0033|orf6.7784|CA5072|CaO19.3047|SIP3|CaO19.10565|IPF3598	Predicted ORF in Assemblies 19, 20 and 21 [label_first_exon=CGDmod label_last_exon=CGDmod orf_changed=false scenario_first_exon=A scenario_last_exon=A]
Ca21chr1	727083	730292	-	orf19.3048	727083	730292	1	730292	727083	730160	727188		orf19.10566|IPF24413.1|IPF3603.2|Contig4-3098_0027|Contig4-3098_0029|Contig4-3098_0031|orf6.7785|CA5073|CaO19.3048|CaO19.10566|IPF3603	Predicted ORF in Assemblies 19, 20 and 21; transcription is repressed in response to alpha pheromone in SpiderM medium [label_first_exon=CGDmod label_last_exon=CGDmod orf_changed=false scenario_first_exon=A scenario_last_exon=A]
Ca21chr1	731103	732512	-	orf19.3049	731103	732512	1	732512	731103	732512	731103		orf19.10567|IPF24302.1|IPF3607.2|Contig4-3098_0024|orf6.7786|CA5074|CaO19.10567|SPS1|CaO19.3049|IPF3607	[NOT TRANSCRIBED?] Predicted ORF in Assemblies 19, 20 and 21 [label_first_exon=CGD label_last_exon=CGD orf_changed=false scenario_first_exon=Z scenario_last_exon=Z]
Ca21chr1	732704	735876	-	orf19.3050	732704	735876	1	735876	732704	735718	732842	AGE1	orf19.10568|orf6.7787|IPF24238.1|IPF3610.2|Contig4-3098_0022|CA5075|CaO19.10568|CaO19.3050|IPF3610	Protein described as a GTPase activator; transcriptionally regulated by iron; expression greater in low iron [label_first_exon=CGDmod label_last_exon=CGDmod orf_changed=false scenario_first_exon=A scenario_last_exon=A]
Ca21chr1	736661	737895	+	orf19.3051	736661	737895	1	736661	737895	736864	737745		orf19.10569|IPF24324.1|IPF15301.2|Contig4-3098_0020|orf6.7788|CA5076|CaO19.3051|CaO19.10569|IPF15301	Predicted ORF in Assemblies 19, 20 and 21; shows colony morphology-related gene regulation by Ssn6p [label_first_exon=CGDmod label_last_exon=CGDmod orf_changed=false scenario_first_exon=F scenario_last_exon=F]
Ca21chr1	738246	739128	+	orf19.3052	738246	739128	1	738246	739128	738302	738925	YPT1	orf19.10570|IPF24344.1|IPF15299.2|Contig4-3098_0019|orf6.7789|CA5077|CaO19.10570|CaO19.3052	Functional homolog of S. cerevisiae Ypt1p, which is an essential small Ras-type GTPase involved in protein secretion at ER-to-Golgi; dominant-negative mutation causes SAP secretion defect and accumulation of intracellular secretory vesicles [label_first_exon=CGDmod label_last_exon=CGDmod orf_changed=false scenario_first_exon=F scenario_last_exon=F]
Ca21chr1	738940	740368	-	orf19.3053	738940	740368	1	740368	738940	739753	739208		orf19.10571|IPF24357.1|IPF15297.1|Contig4-3098_0017|orf6.7790|CA5078|CaO19.10571|CaO19.3053|IPF15297	Predicted ORF in Assemblies 19, 20 and 21; identified in extracts from biofilm and planktonic cells; protein detected by mass spec in exponential and stationary phase cultures [label_first_exon=CGDmod label_last_exon=CGDmod orf_changed=false scenario_first_exon=A scenario_last_exon=A]
Ca21chr1	740591	742178	+	orf19.3054	740591	742178	1	740591	742178	740662	742107	RPN3	orf19.10572|IPF24300.1|IPF9265.2|Contig4-3098_0013|Contig4-3098_0015|orf6.7791|CA5079|CaO19.3054|CaO19.10572	Predicted ORF in Assemblies 19, 20 and 21; amphotericin B repressed; oxidative stress-induced via Cap1p [label_first_exon=CGDmod label_last_exon=CGDmod orf_changed=false scenario_first_exon=F scenario_last_exon=F]
Ca21chr1	742271	744160	+	orf19.3055	742271	744160	2	742271|742435	742367|744160	742294	744058		orf19.10573|IPF24291.1|IPF9268.2|Contig4-3098_0012|orf6.7792|CA5080|SRB4|IPF9268.3	Predicted ORF in Assemblies 19, 20 and 21 [label_first_exon=CGDmod label_last_exon=CGDmod orf_changed=false scenario_first_exon=F scenario_last_exon=F]
Ca21chr1	743991	744674	-	orf19.3057	743991	744674	1	744674	743991	744628	744122		orf19.10575|IPF24363.1|IPF9270.1|Contig4-3098_0008|orf6.7794|ILM1|CaO19.10575|CaO19.3057	Predicted ORF in Assemblies 19, 20 and 21 [label_first_exon=CGDmod label_last_exon=CGDmod orf_changed=true scenario_first_exon=F scenario_last_exon=F]
Ca21chr1	744743	744960	+	ntar_75	744743	744960	1	744743	744960	744743	744874			[label_first_exon=novel label_last_exon=novel orf_changed=false scenario_first_exon=B scenario_last_exon=B]
Ca21chr1	744807	746468	-	orf19.3058	744807	746468	1	746468	744807	746407	744965		orf19.10576|IPF24298.1|IPF9273.2|Contig4-3098_0006|orf6.7795|CA5081|CaO19.10576|COQ6|CaO19.3058	Predicted ORF in Assemblies 19, 20 and 21 [label_first_exon=CGDmod label_last_exon=CGDmod orf_changed=false scenario_first_exon=F scenario_last_exon=F]
Ca21chr1	746647	748026	-	orf19.3059	746647	748026	1	748026	746647	747828	746794	SUA71	orf19.10577|IPF24321.1|IPF9274.2|Contig4-3098_0004|orf6.7796|CA5082|CaO19.3059|CaO19.10577|SUA70	Predicted transcriptional regulator; downregulated during planktonic growth, whereas related SUA72 is induced; transcription is positively regulated by Tbf1p [label_first_exon=CGDmod label_last_exon=CGDmod orf_changed=false scenario_first_exon=A scenario_last_exon=A]
Ca21chr1	748300	748415	-	tl(uaa)3	748300	748415	2	748415|748345	748377|748300				tL(UAA)3.2	tRNA-Leu predicted by tRNAscan-SE [label_first_exon=CGD label_last_exon=CGD orf_changed=false scenario_first_exon=Z scenario_last_exon=Z]
Ca21chr1	749169	749267	+	orf19.3059.1	749169	749267	1	749169	749267					[NOT TRANSCRIBED?] ORF added to Assembly 21 based on comparative genome analysis; overlaps orf19.3059.2, which is annotated as a blocked reading frame [label_first_exon=CGD label_last_exon=CGD orf_changed=false scenario_first_exon=Z scenario_last_exon=Z]
Ca21chr1	749587	750716	+	orf19.3060	749587	750716	1	749587	750716	749657	750484		orf19.10578|IPF24333.1|IPF9278.1|Contig4-3098_0002|orf6.7797|CA5083|CaO19.10578|SWP1|CaO19.3060|IPF9278	Predicted ORF in Assemblies 19, 20 and 21 [label_first_exon=CGDmod label_last_exon=CGDmod orf_changed=false scenario_first_exon=A scenario_last_exon=A]
Ca21chr1	750382	751185	-	orf19.3061	750382	751185	1	751185	750382	751158	750607		orf19.10579|IPF24358.1|IPF9279.1|Contig4-3098_0001|orf6.7798|CA5084|IMP1|CaO19.10579|CaO19.3061	Predicted ORF in Assemblies 19, 20 and 21 [label_first_exon=CGDmod label_last_exon=CGDmod orf_changed=false scenario_first_exon=A scenario_last_exon=A]
Ca21chr1	751370	752645	-	orf19.3061.1	751370	752645	3	752645|752195|751722	752602|752052|751370	752184	751463		orf19.3061.2|CA5086|RPS22B|CA5085|RPS22.exon2|IPF9280.2	Predicted ORF in Assembly 20 and 21; gene has intron; similar to RPS22A/orf19.6265 [label_first_exon=CGDmod label_last_exon=CGDmod orf_changed=true scenario_first_exon=F scenario_last_exon=F]
Ca21chr1	752785	756419	+	orf19.3062	752785	756419	1	752785	756419	752851	756390		orf19.10580|IPF24395.1|IPF20025.1|Contig4-2792_0003|orf6.7799|CA5087|CaO19.3062|CaO19.10580|IPF20025	Predicted ORF in Assemblies 19, 20 and 21 [label_first_exon=CGDmod label_last_exon=CGDmod orf_changed=false scenario_first_exon=A scenario_last_exon=A]
Ca21chr1	756245	757183	-	orf19.3063	756245	757183	1	757183	756245	757150	756437		orf19.10581|IPF24342.1|IPF9758.1|Contig4-2792_0004|orf6.7800|CA5088|CaO19.10581|DPB3|CaO19.3063|IPF9758	Phosphorylated protein of unknown function; predicted ORF in Assemblies 19, 20 and 21 [label_first_exon=CGDmod label_last_exon=CGDmod orf_changed=false scenario_first_exon=F scenario_last_exon=F]
Ca21chr1	757268	758043	-	orf19.3064	757268	758043	1	758043	757268	757871	757365	MRPL27	orf19.10582|IPF24362.1|IPF9757.1|Contig4-2792_0005|orf6.7801|CA5089|CaO19.3064|CaO19.10582	Putative ribosomal protein [label_first_exon=CGDmod label_last_exon=CGDmod orf_changed=false scenario_first_exon=F scenario_last_exon=F]
Ca21chr1	757987	758668	+	orf19.3064.1	757987	758668	1	757987	758668	758360	758599			ORF added to Assembly 21 based on comparative genome analysis [label_first_exon=CGDmod label_last_exon=CGDmod orf_changed=false scenario_first_exon=A scenario_last_exon=A]
Ca21chr1	758408	759754	-	orf19.3065	758408	759754	1	759754	758408	759714	758629	DAO1	orf19.10583|IPF24315.1|IPF9755.2|Contig4-2792_0007|Contig4-2792_0008|orf6.7802|CA5090|CaO19.10583|CaO19.3065|IFG4	Putative D-amino acid oxidase; transcription is regulated upon yeast-hyphal switch [label_first_exon=CGDmod label_last_exon=CGDmod orf_changed=false scenario_first_exon=A scenario_last_exon=A]
Ca21chr1	761383	765062	+	orf19.3066	761383	765062	1	761383	765062	761491	764928	ENG1	orf19.10584|IPF9751.2|IPF28933.1|Contig4-2792_0015|Contig4-2792_0016|Contig4-2952_0001|orf6.7803|YNR67|ACF3|orf19.71|DSE4|CaO19.3066|CA5091	Endo-1,3-beta-glucanase required for cell separation after division, orthologous to S. cerevisiae Dse4p; caspofungin repressed; fungal-specific (no human or murine homolog); repressed in response to alpha pheromone in SpiderM medium [label_first_exon=CGDmod label_last_exon=CGDmod orf_changed=false scenario_first_exon=A scenario_last_exon=A]
Ca21chr1	765307	766648	+	orf19.71	765307	766648	1	765307	766648	765540	766592		Contig4-2952_0001|CaO19.71|GRH1	Predicted ORF in Assembly 19 and 21; deleted from/reinstated in Assembly 20 (see Locus History) [label_first_exon=CGDmod label_last_exon=CGDmod orf_changed=false scenario_first_exon=A scenario_last_exon=A]
Ca21chr1	766708	766795	-	tt(cgu)1	766708	766795	2	766795|766743	766760|766708					tRNA-Thr predicted by tRNAscan-SE [label_first_exon=CGD label_last_exon=CGD orf_changed=false scenario_first_exon=Z scenario_last_exon=Z]
Ca21chr1	767047	771005	-	orf19.1133	767047	771005	1	771005	767047	771005	767142	MSB1	orf19.8726|IPF6172.3|IPF29571.1|Contig4-2952_0004|orf6.1506|CA0525|MSB1.5eoc|IPF6172.2	Predicted ORF in Assemblies 19, 20 and 21; expression in S. cerevisiae flo8 and flo11 mutants suggests a role in regulation of adhesion factors [label_first_exon=CGDmod label_last_exon=CGDmod orf_changed=false scenario_first_exon=I scenario_last_exon=I]
Ca21chr1	773906	776246	-	orf19.1037	773906	776246	1	776246	773906	775845	774073		orf19.8639|orf19.8640|IPF26266.1|IPF19718.1|IPF26258.1|IPF13751.2|Contig4-2664_0012|orf6.2320|orf6.2319|CA1036|CA1035|orf19.1038|CaO19.1037|CaO19.8639|IFI2.5f	[NOT TRANSCRIBED?] Predicted ORF in Assemblies 19, 20 and 21 [label_first_exon=CGDmod label_last_exon=CGDmod orf_changed=false scenario_first_exon=G scenario_last_exon=G]
Ca21chr1	776664	779063	-	orf19.1036	776664	779063	1	779063	776664	778650	776803	MNS1	orf19.8638|IPF6163.1|IPF29592.1|Contig4-2952_0008|orf6.2321|CA1037|CaO19.8638|CaO19.1036	Alpha-1,2-mannosidase; ER form is converted by Kex2p to a cytosolic form; processes Man9GlcNAc2 to Man8GlcNAc2 isomer B; member of endoplasmic-reticulum localized glycosyl hydrolase family 47 [label_first_exon=CGDmod label_last_exon=CGDmod orf_changed=false scenario_first_exon=A scenario_last_exon=A]
Ca21chr1	780767	784208	+	orf19.1035	780767	784208	1	780767	784208	781180	784023	WAR1	orf19.8637|IPF6159.2|IPF17784.3|Contig4-2952_0016|orf6.2322|orf6.265|orf6.3216|CA1038|CaO19.1035|IPF6159	Predicted zinc cluster protein involved in resistance to weak organic acids; has similarity to S. cerevisiae War1p, which is a transcription factor involved in the regulation of weak acid stress response genes [label_first_exon=CGDmod label_last_exon=CGDmod orf_changed=false scenario_first_exon=A scenario_last_exon=A]
Ca21chr1	784433	785236	+	orf19.1034	784433	785236	1	784433	785236	784529	785080		orf19.8636|IPF18786.2|IPF6156.1|Contig4-2952_0020|orf6.3217|orf6.2323|CA1625|CaO19.1034|IPF6156	Predicted ORF in Assemblies 19, 20 and 21; caspofungin repressed [label_first_exon=CGDmod label_last_exon=CGDmod orf_changed=false scenario_first_exon=A scenario_last_exon=A]
Ca21chr1	785107	787009	-	orf19.1033	785107	787009	1	787009	785107	786942	785155	STR2	orf19.8635|IPF26248.1|IPF6155.2|orf6.3218|CA1626|CaO19.1033	Protein not essential for viability; similar to S. cerevisiae Str2p, which is cystathionine gamma-synthase involved in sulfur metabolism [label_first_exon=CGDmod label_last_exon=CGDmod orf_changed=false scenario_first_exon=A scenario_last_exon=A]
Ca21chr1	788158	790232	+	orf19.1032	788158	790232	2	788158|788486	788375|790232	788364	790210	SKO1	orf19.8634|IPF26249.1|IPF6153.2|Contig4-2301_0003|Contig4-2301_0004|orf6.3219|CA1627|CaO19.8634|CaO19.1032|SKO1.3f|SKO1.3	Putative transcription factor involved in cell wall damage response, similar to S. cerevisiae Sko1p; mutation causes caspofungin sensitivity; induced by osmotic stress via Hog1p; transcriptionally activated by Mnl1p under weak acid stress [label_first_exon=CGDmod label_last_exon=CGDmod orf_changed=false scenario_first_exon=F scenario_last_exon=F]
Ca21chr1	790212	794208	-	orf19.1031	790212	794208	1	794208	790212	793652	790431	HMG1	orf19.8633|IPF26280.1|IPF19736.1|Contig4-2301_0005|Contig4-2301_0007|Contig4-2301_0008|orf6.3220|CA1628|CaO19.1031|CaO19.8633	HMG-CoA reductase; enzyme of sterol pathway; inhibited by lovastatin; gene not transcriptionally regulated in response to lovastatin and fluconazole [label_first_exon=CGDmod label_last_exon=CGDmod orf_changed=false scenario_first_exon=A scenario_last_exon=A]
Ca21chr1	794351	794860	+	ntar_76	794351	794860	1	794351	794860	794614	794736			[label_first_exon=novel label_last_exon=novel orf_changed=false scenario_first_exon=B scenario_last_exon=B]
Ca21chr1	795516	796938	-	orf19.1030	795516	796938	1	796938	795516	796893	795613		orf19.8632|IPF26252.1|IPF14314.2|Contig4-2064_0001|orf6.3221|CA1629|FPR3|CaO19.1030|NPI46	Predicted ORF in Assemblies 19, 20 and 21 [label_first_exon=CGDmod label_last_exon=CGDmod orf_changed=false scenario_first_exon=A scenario_last_exon=A]
Ca21chr1	797127	798218	+	orf19.1029	797127	798218	1	797127	798218	797227	798159		orf19.8631|IPF26259.1|IPF14315.2|Contig4-2010_0007|orf6.3222|CA1630|RPP1|CaO19.1029	Predicted ORF in Assemblies 19, 20 and 21 [label_first_exon=CGDmod label_last_exon=CGDmod orf_changed=false scenario_first_exon=A scenario_last_exon=A]
Ca21chr1	798151	799429	-	orf19.1028	798151	799429	1	799429	798151	799429	798251		orf19.8630|IPF19583.2|IPF19582.1|Contig4-2010_0003|Contig4-2010_0005|orf6.3223|orf6.411|CA1631|ELA1|CaO19.1028|IPF19582	Predicted ORF in Assemblies 19, 20 and 21 [label_first_exon=CGDmod label_last_exon=CGDmod orf_changed=false scenario_first_exon=D scenario_last_exon=D]
Ca21chr1	801713	803065	+	orf19.1027	801713	803065	1	801713	803065	801801	802910	PDR16	orf19.8629|IPF15777.2|IPF19201.1|Contig4-2078_0006|orf6.511|orf6.648|CA6183|CaO19.1027|PDR17	Phosphatidylinositol transfer protein; increased transcription correlates with CDR1 and CDR2 overexpression and azole resistance; induced by fluphenazine, 17-beta-estradiol, ethynyl estradiol, nitric oxide; farnesol-downregulated in biofilm [label_first_exon=CGDmod label_last_exon=CGDmod orf_changed=false scenario_first_exon=A scenario_last_exon=A]
Ca21chr1	802911	804131	-	orf19.1026	802911	804131	1	804131	802911	804068	803076		orf19.8628|IPF15779.2|IPF17757.1|Contig4-2078_0005|orf6.512|orf6.647|CA0142|CSL4|CaO19.1026	Predicted ORF in Assemblies 19, 20 and 21 [label_first_exon=CGDmod label_last_exon=CGDmod orf_changed=false scenario_first_exon=A scenario_last_exon=A]
Ca21chr1	804217	804990	+	orf19.1026.1	804217	804990	1	804217	804990	804272	804541			ORF added to Assembly 21 based on comparative genome analysis [label_first_exon=CGDmod label_last_exon=CGDmod orf_changed=false scenario_first_exon=A scenario_last_exon=A]
Ca21chr1	804615	805056	-	ntar_77	804615	805056	1	805056	804615					[label_first_exon=novel label_last_exon=novel orf_changed=false scenario_first_exon=B scenario_last_exon=B]
Ca21chr1	805311	805841	+	ntar_78	805311	805841	1	805311	805841					[label_first_exon=novel label_last_exon=novel orf_changed=false scenario_first_exon=B scenario_last_exon=B]
Ca21chr1	806429	811506	-	orf19.4457	806429	811506	1	811506	806429	811506	806539	BNI4	orf19.11937|orf6.2835|IPF22779.1|IPF11847.2|Contig4-2719_0011|CA1366|CaO19.4457|CaO19.11937|IPF11847	Protein required for wild-type cell wall chitin distribution, morphology, hyphal growth; not essential; similar to S. cerevisiae Bni4p (targeting subunit for Glc7p phosphatase, involved in bud-neck localization of chitin synthase III) [label_first_exon=CGDmod label_last_exon=CGDmod orf_changed=false scenario_first_exon=I scenario_last_exon=I]
Ca21chr1	811835	812024	+	ntar_79	811835	812024	1	811835	812024					[label_first_exon=novel label_last_exon=novel orf_changed=false scenario_first_exon=B scenario_last_exon=B]
Ca21chr1	812650	812939	+	ntar_80	812650	812939	1	812650	812939					[label_first_exon=novel label_last_exon=novel orf_changed=false scenario_first_exon=B scenario_last_exon=B]
Ca21chr1	813478	813663	+	ntar_81	813478	813663	1	813478	813663					[label_first_exon=novel label_last_exon=novel orf_changed=false scenario_first_exon=B scenario_last_exon=B]
Ca21chr1	813797	815724	-	orf19.4459	813797	815724	1	815724	813797	815640	813949		orf19.11939|IPF22769.1|IPF11849.2|Contig4-2719_0006|Contig4-2719_0007|orf6.2833|YNL234W|CA1365|CaO19.4459|CaO19.11939|IPF11849	Predicted ORF in Assemblies 19, 20 and 21; similar to S. cerevisiae Ynl234wp, which is a putative heme-binding stress-related protein; transposon mutation affects filamentous growth [label_first_exon=CGDmod label_last_exon=CGDmod orf_changed=false scenario_first_exon=A scenario_last_exon=A]
Ca21chr1	820980	821342	-	orf19.4461	820980	821342	1	821342	820980	821342	820980		orf19.11941|IPF22784.1|IPF28385.1|orf6.2028|CaO19.4461|CaO19.11941	[NOT TRANSCRIBED?] Predicted ORF in Assemblies 19, 20 and 21 [label_first_exon=CGD label_last_exon=CGD orf_changed=false scenario_first_exon=Z scenario_last_exon=Z]
Ca21chr1	823623	824693	+	orf19.4463	823623	824693	1	823623	824693	823623	824693		orf19.11943|IPF14489.2|IPF19477.2|Contig4-1754_0003|orf6.2030|orf6.29|CA0856|CIS308|CaO19.4463|IFL1	Predicted ORF in Assemblies 19, 20 and 21 [label_first_exon=CGD label_last_exon=CGD orf_changed=false scenario_first_exon=Z scenario_last_exon=Z]
Ca21chr1	825278	826123	+	orf19.4464	825278	826123	1	825278	826123	825384	825899	SEN15	orf19.11944|IPF22778.1|IPF14490.2|orf6.2031|CA0857|CaO19.11944|CaO19.4464	Similar to delta subunit of tRNA splicing endonuclease; increased transcription is observed upon fluphenazine treatment [label_first_exon=CGDmod label_last_exon=CGDmod orf_changed=false scenario_first_exon=A scenario_last_exon=A]
Ca21chr1	825758	828223	-	orf19.4465	825758	828223	1	828223	825758	828046	825995		orf19.11945|IPF22768.1|IPF14493.2|Contig4-1895_0003|orf6.2032|CA0858|CaO19.11945|CaO19.4465|IPF14493	Predicted ORF in Assemblies 19, 20 and 21; possibly spurious ORF (Annotation Working Group prediction) [label_first_exon=CGDmod label_last_exon=CGDmod orf_changed=false scenario_first_exon=G scenario_last_exon=G]
Ca21chr1	828425	830135	-	orf19.4466	828425	830135	1	830135	828425	830116	828572		orf19.11947|IPF14495.2|IPF17107.3|Contig4-1895_0001|orf6.2033|orf6.338|CA0859|CaO19.4466|ERF2|IPF14495|IPF14495.3|IPF14495.1	Predicted ORF in Assemblies 19, 20 and 21 [label_first_exon=CGDmod label_last_exon=CGDmod orf_changed=false scenario_first_exon=A scenario_last_exon=A]
Ca21chr1	830194	832025	+	orf19.4467	830194	832025	1	830194	832025	830349	831857		orf19.11948|IPF18468.2|IPF17109.2|orf6.337|orf6.4319|CA2424|CaO19.4467|IPF18468|IPF18468.1	Predicted ORF in Assemblies 19, 20 and 21; possibly spurious ORF (Annotation Working Group prediction) [label_first_exon=CGDmod label_last_exon=CGDmod orf_changed=false scenario_first_exon=F scenario_last_exon=F]
Ca21chr1	832129	832932	+	orf19.4468	832129	832932	1	832129	832932	832188	832697		orf19.11949|IPF19574.1|IPF19575.1|Contig4-3094_0028|orf6.336|orf6.4318|CA2423|CaO19.4468|SDH4|SDH41	Predicted ORF in Assemblies 19, 20 and 21 [label_first_exon=CGDmod label_last_exon=CGDmod orf_changed=false scenario_first_exon=F scenario_last_exon=F]
Ca21chr1	832810	833902	-	orf19.4470	832810	833902	1	833902	832810	833843	833304		IPF14997.2|IPF28381.1|orf6.4317|CA2422|CaO19.4470|IPF14997.5f|IPF14997	Predicted ORF in Assemblies 19, 20 and 21; possibly spurious ORF (Annotation Working Group prediction) [label_first_exon=CGDmod label_last_exon=CGDmod orf_changed=false scenario_first_exon=A scenario_last_exon=A]
Ca21chr1	834170	837124	-	orf19.4471	834170	837124	1	837124	834170	836915	834306		orf19.11951|IPF22765.1|IPF14998.2|Contig4-2170_0004|orf6.4316|CA2421|CaO19.11951|CaO19.4471|IPF14998	Predicted ORF in Assemblies 19, 20 and 21 [label_first_exon=CGDmod label_last_exon=CGDmod orf_changed=false scenario_first_exon=A scenario_last_exon=A]
Ca21chr1	837122	837402	+	ntar_82	837122	837402	1	837122	837402					[label_first_exon=novel label_last_exon=novel orf_changed=false scenario_first_exon=B scenario_last_exon=B]
Ca21chr1	837520	837876	+	orf19.4472	837520	837876	1	837520	837876	837520	837837		orf19.11952|IPF22785.1|IPF28386.1|orf6.4315|CaO19.4472|CaO19.11952	Predicted ORF in Assemblies 19, 20 and 21 [label_first_exon=CGDmod label_last_exon=CGDmod orf_changed=false scenario_first_exon=D scenario_last_exon=D]
Ca21chr1	838135	839080	+	orf19.4473	838135	839080	1	838135	839080	838307	838834		orf19.11953|IPF22777.1|IPF15002.2|Contig4-2170_0002|orf6.4314|CA2420|CaO19.11953|SPC19|CaO19.4473	Predicted ORF in Assemblies 19, 20 and 21 [label_first_exon=CGDmod label_last_exon=CGDmod orf_changed=false scenario_first_exon=A scenario_last_exon=A]
Ca21chr1	839111	840397	+	orf19.4474	839111	840397	1	839111	840397	839354	840280		orf19.11954|IPF14379|IPF22775.1|IPF14379.2|orf6.4313|CA2419|CaO19.4474|CaO19.11954	Protein not essential for viability [label_first_exon=CGDmod label_last_exon=CGDmod orf_changed=false scenario_first_exon=A scenario_last_exon=A]
Ca21chr1	840347	842011	-	orf19.4475	840347	842011	1	842011	840347	841877	840435	KTR4	orf19.11955|MNT4|IPF22771.1|IPF14377.2|Contig4-2993_0007|orf6.4312|CA2418|CaO19.11955|CaO19.4475	Protein with similarity to mannosyltransferases; induced during cell wall regeneration; fungal-specific (no human or murine homolog) [label_first_exon=CGDmod label_last_exon=CGDmod orf_changed=false scenario_first_exon=A scenario_last_exon=A]
Ca21chr1	842723	843898	-	orf19.4476	842723	843898	1	843898	842723	843876	842842		orf19.11957|Contig4-1934_0004|IFD1|IPF22773.1|IPF14375.2|orf6.2004|orf6.4311|CA2417|CaO19.4476|CaO19.11956|IFD6|CA0840|IPF18856.1	Predicted ORF in Assemblies 19, 20 and 21 [label_first_exon=CGDmod label_last_exon=CGDmod orf_changed=false scenario_first_exon=A scenario_last_exon=A]
Ca21chr1	844704	845959	-	orf19.4477	844704	845959	1	845959	844704	845857	844844	CSH1	orf6.4310|IFD4|IPF22774.1|IPF14374.2|CA2416|CAgp38|CaO19.11957|CaO19.4477	Member of aldo-keto reductase family, similar to aryl alcohol dehydrogenases; role in adhesion to fibronectin, cell surface hydrophobicity; regulated by temperature, growth phase, benomyl, macrophage interaction; azole resistance associated [label_first_exon=CGDmod label_last_exon=CGDmod orf_changed=false scenario_first_exon=A scenario_last_exon=A]
Ca21chr1	846659	848892	+	orf19.4478	846659	848892	1	846659	848892	846723	848819		orf19.11958|IPF22767.1|IPF17203.2|orf6.4309|CA2415|CaO19.4478|MSD1|CaO19.11958	Predicted ORF in Assemblies 19, 20 and 21 [label_first_exon=CGDmod label_last_exon=CGDmod orf_changed=false scenario_first_exon=A scenario_last_exon=A]
Ca21chr1	848788	851096	-	orf19.4479	848788	851096	1	851096	848788	851044	848882		orf19.11959|orf19.11960|IPF22770.1|IPF22776.1|IPF13757.2|IPF13756.2|Contig4-2664_0018|Contig4-2664_0021|orf6.4308|orf6.4307|CA2414|CA2413|orf19.4480|IPF13756.3f	Predicted ORF in Assemblies 19, 20 and 21; downregulated during core stress response [label_first_exon=CGDmod label_last_exon=CGDmod orf_changed=false scenario_first_exon=A scenario_last_exon=A]
Ca21chr1	851871	852302	-	orf19.4481	851871	852302	1	852302	851871	852302	851871	MFALPHA	orf19.11961|orf6.4306|MFalpha1|IPF22780.1|IPF13755.1|MF1|Contig4-2664_0016|CA2412|CaO19.11961|CaO19.4481|IPF13755	Alpha factor mating pheromone precursor; three copies of pheromone that are proteolytically processed by Kex2p and possibly by Orf19.5851p; required for alpha cells to mate; expressed specifically in opaque phase MTLalpha/MTLalpha cells [label_first_exon=CGD label_last_exon=CGD orf_changed=false scenario_first_exon=Z scenario_last_exon=Z]
Ca21chr1	854018	855784	+	orf19.4482	854018	855784	1	854018	855784	854018	855784	IFI3	orf19.11962|orf19.11963|IPF22783.1|IPF19949.1|Contig4-2664_0012|orf6.4304|orf6.4305|CA2411|orf19.4483	[NOT TRANSCRIBED?] Predicted ORF in Assemblies 19, 20 and 21; constitutive expression independent of MTL or white-opaque status [label_first_exon=CGD label_last_exon=CGD orf_changed=false scenario_first_exon=Z scenario_last_exon=Z]
Ca21chr1	855759	857193	-	orf19.1039	855759	857193	2	857193|857035	857120|855759	857122	855932		orf19.8641|IPF17890.1|IPF29595.1|Contig4-2664_0010|orf6.2318|CA1034|BET4.3f|BET4.exon2	Predicted ORF in Assemblies 19, 20 and 21 [label_first_exon=CGDmod label_last_exon=CGDmod orf_changed=false scenario_first_exon=F scenario_last_exon=F]
Ca21chr1	857264	858081	+	orf19.1040	857264	858081	1	857264	858081	857326	857970	MAD2	orf19.8642|IPF17891.2|IPF17882.3|Contig4-2664_0009|orf6.2122|orf6.2317|CA1033|CaO19.1040	Protein required for the spindle assembly checkpoint of the cell cycle; necessary for survival in host cell macrophages and for virulence in a mouse model of systemic candidiasis [label_first_exon=CGDmod label_last_exon=CGDmod orf_changed=false scenario_first_exon=A scenario_last_exon=A]
Ca21chr1	857780	859468	-	orf19.1041	857780	859468	1	859468	857780	859468	857981		orf19.8643|IPF26251.1|IPF17881.2|Contig4-2664_0008|orf6.2123|CA0918|CaO19.1041|CaO19.8643|IPF17881	Predicted ORF in Assemblies 19, 20 and 21 [label_first_exon=CGDmod label_last_exon=CGDmod orf_changed=false scenario_first_exon=F scenario_last_exon=F]
Ca21chr1	859474	860615	-	orf19.1042	859474	860615	1	860615	859474	860544	859696	POR1	orf19.8644|IPF26262.1|IPF12994.2|Contig4-2664_0006|orf6.2124|CA0919|VDAC1|CaO19.1042	Mitochondrial outer membrane porin; in detergent-resistant membrane fraction (possible lipid raft component); antigenic in human, mouse; flucytosine-, macrophage-, farnesol- induced; fluconazole, caspofungin repressed [label_first_exon=CGDmod label_last_exon=CGDmod orf_changed=false scenario_first_exon=F scenario_last_exon=F]
Ca21chr1	860757	863028	+	orf19.1043	860757	863028	1	860757	863028	862110	863027		orf19.8645|IPF26261.1|IPF12992.2|orf6.2125|CA0921|CaO19.1043|CaO19.8645|IPF12992	Predicted ORF in Assemblies 19, 20 and 21 [label_first_exon=CGDmod label_last_exon=CGDmod orf_changed=false scenario_first_exon=A scenario_last_exon=A]
Ca21chr1	860833	861445	-	ntar_83	860833	861445	1	861445	860833	861245	861084			[label_first_exon=novel label_last_exon=novel orf_changed=false scenario_first_exon=B scenario_last_exon=B]
Ca21chr1	861585	862000	-	ntar_84	861585	862000	1	862000	861585					[label_first_exon=novel label_last_exon=novel orf_changed=false scenario_first_exon=B scenario_last_exon=B]
Ca21chr1	862989	864150	-	orf19.1045	862989	864150	1	864150	862989	864150	863089		orf19.8647|IPF26260.1|IPF12991.1|Contig4-2647_0003|orf6.2127|CA0922|CaO19.8647|IST3|CaO19.1045|IPF12991	Predicted ORF in Assemblies 19, 20 and 21; mutation confers hypersensitivity to 5-fluorocytosine (5-FC), 5-fluorouracil (5-FU), and tubercidin (7-deazaadenosine) [label_first_exon=CGDmod label_last_exon=CGDmod orf_changed=false scenario_first_exon=D scenario_last_exon=D]
Ca21chr1	864056	866828	+	orf19.1047	864056	866828	1	864056	866828	864198	866747	ERB1	orf19.8649|IPF26243.1|IPF12987.2|Contig4-2647_0005|Contig4-2647_0006|orf6.2129|CA0923|CaO19.1047|IPF12987	Predicted ORF in Assemblies 19, 20 and 21; mutation confers hypersensitivity to 5-fluorocytosine (5-FC), 5-fluorouracil (5-FU), and tubercidin (7-deazaadenosine); hyphal repressed; macrophage repressed [label_first_exon=CGDmod label_last_exon=CGDmod orf_changed=false scenario_first_exon=A scenario_last_exon=A]
Ca21chr1	867415	868563	+	orf19.1048	867415	868563	1	867415	868563	867455	868489	IFD6	orf19.8650|Contig4-2647_0009|YPX98|YPL88|IFD1|IPF18856.2|IPF17049.2|Contig4-2647_0010|orf6.2004|orf6.2130|CA0924|CaO19.1048|LPG20|IFD5	Aldo-keto reductase family member; similar to aryl alcohol dehydrogenases, S. cerevisiae Ypl088wp; increased protein correlates with MDR1 overexpression (but not CDR1 or CDR2) in fluconazole-resistant clinical isolates; farnesol regulated [label_first_exon=CGDmod label_last_exon=CGDmod orf_changed=false scenario_first_exon=A scenario_last_exon=A]
Ca21chr1	868476	869284	-	orf19.1049	868476	869284	1	869284	868476	869162	868578		orf19.8651|IPF18855.2|IPF17050.1|Contig4-2647_0011|orf6.2131|CA0925|CaO19.1049|CaO19.8651|IPF17050	Predicted ORF in Assemblies 19, 20 and 21; expression upregulated during planktonic growth [label_first_exon=CGDmod label_last_exon=CGDmod orf_changed=false scenario_first_exon=A scenario_last_exon=A]
Ca21chr1	869210	869499	+	ntar_85	869210	869499	1	869210	869499	869210	869353			[label_first_exon=novel label_last_exon=novel orf_changed=false scenario_first_exon=B scenario_last_exon=B]
Ca21chr1	869361	870467	-	orf19.1050	869361	870467	1	870467	869361	870400	869498		orf19.8652|IPF15638.2|IPF17051.3|Contig4-2647_0015|orf6.2006|orf6.2132|CA0841|CaO19.1050|IPF15638	Predicted ORF in Assemblies 19, 20 and 21; possibly spurious ORF (Annotation Working Group prediction) [label_first_exon=CGDmod label_last_exon=CGDmod orf_changed=false scenario_first_exon=F scenario_last_exon=F]
Ca21chr1	870595	871225	-	orf19.1051	870595	871225	1	871225	870595	871141	870746	HTA2	orf19.8653|IPF26275.1|IPF15637.2|Contig4-2647_0017|orf6.2007|CaO19.1051|CaO19.8653	Protein described as histone H2A; farnesol regulated; transcription is downregulated in both intermediate and mature biofilms [label_first_exon=CGDmod label_last_exon=CGDmod orf_changed=false scenario_first_exon=F scenario_last_exon=F]
Ca21chr1	871950	872689	+	orf19.1052	871950	872689	1	871950	872689	872008	872400		orf19.8654|IPF26276.1|IPF15634.2|Contig4-2647_0021|orf6.2008|HTB2|CaO19.1052|CaO19.8654	Predicted histone H2B [label_first_exon=CGDmod label_last_exon=CGDmod orf_changed=false scenario_first_exon=A scenario_last_exon=A]
Ca21chr1	872475	873905	-	orf19.1053	872475	873905	1	873905	872475	873841	872669		orf19.8655|IPF26257.1|IPF15633.2|Contig4-2647_0022|orf6.2009|CA0842|CaO19.8655|BST1|CaO19.1053|IPF15633	Predicted ORF in Assemblies 19, 20 and 21 [label_first_exon=CGDmod label_last_exon=CGDmod orf_changed=false scenario_first_exon=F scenario_last_exon=F]
Ca21chr1	874058	874432	+	ntar_86	874058	874432	1	874058	874432	874074	874229			[label_first_exon=novel label_last_exon=novel orf_changed=false scenario_first_exon=B scenario_last_exon=B]
Ca21chr1	874659	875581	-	orf19.1054	874659	875581	1	875581	874659	875468	874659		orf19.8656|IPF18853.1|IPF16097.3|Contig4-2647_0024|orf6.2010|orf6.4935|CA0843|CaO19.1054|IPF18853	Predicted ORF in Assemblies 19, 20 and 21; possibly spurious ORF (Annotation Working Group prediction) [label_first_exon=CGDmod label_last_exon=CGDmod orf_changed=false scenario_first_exon=F scenario_last_exon=F]
Ca21chr1	876382	878066	-	orf19.1055	876382	878066	2	878066|877746	877857|876382	877866	876470	CDC3	orf19.8657|IPF16098.2|IPF29594.1|Contig4-2089_0009|orf6.2011|orf6.4934|CA0844	Septin; essential for viability; functional homolog of S. cerevisiae Cdc3p; down-regulation associated with azole resistance; macrophage/pseudohyphal-repressed; virulence-group-correlated expression; gene has intron [label_first_exon=CGDmod label_last_exon=CGDmod orf_changed=false scenario_first_exon=F scenario_last_exon=F]
Ca21chr1	878711	879534	-	orf19.1057	878711	879534	1	879534	878711	879384	878815		orf19.8659|IPF26268.1|IPF17234.2|Contig4-2089_0004|Contig4-2089_0005|orf6.4932|CA2864|CaO19.1057|CaO19.8659|IPF17234.3f|IPF17234.3	Predicted ORF in Assemblies 19, 20 and 21 [label_first_exon=CGDmod label_last_exon=CGDmod orf_changed=false scenario_first_exon=A scenario_last_exon=A]
Ca21chr1	879598	880967	+	orf19.1058	879598	880967	2	879598|880323	880175|880967	879709	880689		orf19.8660|IPF26270.1|IPF20117.1|Contig4-2089_0002|orf6.4931|CA2863|IPF20117	Predicted ORF in Assemblies 19, 20 and 21 [label_first_exon=CGDmod label_last_exon=CGDmod orf_changed=false scenario_first_exon=F scenario_last_exon=F]
Ca21chr1	880839	881402	-	orf19.1059	880839	881402	1	881402	880839	881330	881013	HHF1	orf19.8661|HHF21|IPF26279.1|IPF7050.1|HHF2|Contig4-1791_0006|orf6.4930|orf6.5621|CA2862|CaO19.1059|CaO19.8661	Putative histone H4; reduced mRNA in homozygous fkh2 null mutant; regulated by Efg1p; fluconazole induced; amphotericin B repressed; farnesol regulated; shows colony morphology-related gene regulation by Ssn6p [label_first_exon=CGDmod label_last_exon=CGDmod orf_changed=false scenario_first_exon=F scenario_last_exon=F]
Ca21chr1	881425	881950	-	orf19.1060	881425	881950	1	881950	881425	881950	881441			[label_first_exon=CGDmod label_last_exon=CGDmod orf_changed=false scenario_first_exon=F scenario_last_exon=F]
Ca21chr1	882020	882836	+	orf19.1061	882020	882836	1	882020	882836	882239	882649	HHT21	orf19.8663|IPF26271.1|IPF7053.2|HHT2|Contig4-1791_0001|orf6.4928|orf6.5620|CA2861|CaO19.8663|HHT1|CaO19.1061	Putative histone H3; amphotericin B repressed; regulated by Efg1p; farnesol regulated [label_first_exon=CGDmod label_last_exon=CGDmod orf_changed=false scenario_first_exon=A scenario_last_exon=A]
Ca21chr1	882993	884228	-	orf19.1062	882993	884228	1	884228	882993	884228	882993		orf19.8664|IPF26254.1|IPF7054.1|Contig4-1791_0008|orf6.4927|CA2860|HRQ1|CaO19.8664|CaO19.1062|IPF7054	[NOT TRANSCRIBED?] Predicted ORF in Assemblies 19, 20 and 21 [label_first_exon=CGD label_last_exon=CGD orf_changed=false scenario_first_exon=Z scenario_last_exon=Z]
Ca21chr1	884332	885852	-	orf19.1063	884332	885852	1	885852	884332	885808	884624		orf19.8665|IPF26256.1|IPF7056.2|Contig4-1738_0001|orf6.4926|CA2859|FMP44|CaO19.1063|CaO19.8665|IPF7056	Predicted ORF in Assemblies 19, 20 and 21 [label_first_exon=CGDmod label_last_exon=CGDmod orf_changed=false scenario_first_exon=F scenario_last_exon=F]
Ca21chr1	885974	889261	-	orf19.1064	885974	889261	2	889261|888113	889191|885974	889191	886084	ACS2	orf19.8666|IPF26246.1|IPF7057.2|Contig4-2199_0001|orf6.4925|CA2858|CaO19.8666|CaO19.1064	Probable acetyl-CoA synthetase, similar to known fungal acetyl-CoA synthetases; antigenic during murine systemic infection; antigenic in human; upregulated by Efg1p; macrophage-induced protein; soluble protein in hyphae [label_first_exon=CGDmod label_last_exon=CGDmod orf_changed=false scenario_first_exon=F scenario_last_exon=F]
Ca21chr1	888611	889256	+	ntar_87	888611	889256	1	888611	889256					[label_first_exon=novel label_last_exon=novel orf_changed=false scenario_first_exon=B scenario_last_exon=B]
Ca21chr1	889411	890359	+	ntar_88	889411	890359	1	889411	890359					[label_first_exon=novel label_last_exon=novel orf_changed=false scenario_first_exon=B scenario_last_exon=B]
Ca21chr1	890350	892425	-	orf19.1065	890350	892425	1	892425	890350	892386	890449	SSA2	orf19.8667|HS72|SSA1|IPF26247.1|IPF7060.2|Contig4-2688_0006|Contig4-2688_0009|orf6.4924|CA2857|CaO19.1065|CaO19.8667	HSP70 family chaperone; antigenic; role in sensitivity to, import of beta-defensin peptides; ATPase domain binds histatin 5; at surface of hyphae, but not yeast-form cells; farnesol-downregulated in biofilm; caspofungin repressed [label_first_exon=CGDmod label_last_exon=CGDmod orf_changed=false scenario_first_exon=A scenario_last_exon=A]
Ca21chr1	892794	893010	+	ntar_89	892794	893010	1	892794	893010					[label_first_exon=novel label_last_exon=novel orf_changed=false scenario_first_exon=B scenario_last_exon=B]
Ca21chr1	892889	893973	-	orf19.1066	892889	893973	1	893973	892889	893750	892986		orf19.8668|IPF26264.1|IPF7062.2|Contig4-2688_0004|orf6.4923|CA2856|CaO19.8668|CaO19.1066|IPF7062	Predicted ORF in Assemblies 19, 20 and 21 [label_first_exon=CGDmod label_last_exon=CGDmod orf_changed=false scenario_first_exon=A scenario_last_exon=A]
Ca21chr1	895068	896097	+	orf19.1067	895068	896097	1	895068	896097	895168	895953	GPM2	orf19.8669|IPF26265.1|IPF7065.1|GPM1-2|Contig4-2688_0002|orf6.4922|CA2855|CaO19.1067|CaO19.8669	Protein described as phosphoglycerate mutase; decreased expression in hyphae compared to yeast-form cells; macrophage/pseudohyphal-repressed; induced by high levels of peroxide stress, farnesol-induced [label_first_exon=CGDmod label_last_exon=CGDmod orf_changed=false scenario_first_exon=A scenario_last_exon=A]
Ca21chr1	897633	899996	+	orf19.1069	897633	899996	1	897633	899996	898013	899623	RPN4	orf19.8671|IPF26253.1|IPF7070.2|Contig4-2688_0001|Contig4-2992_0023|orf6.4920|CA2854|CaO19.1069	DNA binding protein with Cys2-His2 zinc-finger; putative regulator of proteasome genes; DNA recognition sequence (GAAGGCAAAA) enriched in regions upstream of proteasome genes; induced in core stress response [label_first_exon=CGDmod label_last_exon=CGDmod orf_changed=false scenario_first_exon=A scenario_last_exon=A]
Ca21chr1	899958	901500	-	orf19.1070	899958	901500	1	901500	899958	901156	900062		orf19.8672|IPF26255.1|IPF17057.2|Contig4-2882_0025|orf6.4919|CA2853|CaO19.1070|CaO19.8672|IPF17057	Predicted ORF in Assemblies 19, 20 and 21 [label_first_exon=CGDmod label_last_exon=CGDmod orf_changed=true scenario_first_exon=A scenario_last_exon=A]
Ca21chr1	901506	904112	-	orf19.5203	901506	904112	1	904112	901506	903994	901625		orf19.8673|orf19.12670|IPF26263.1|IPF17059.3|IPF7581.3|IPF19744.1|Contig4-2882_0023|orf6.3419|orf6.627|orf6.4918|CA1769|orf19.1071|CaO19.5203|IPF7581.5eoc|IPF7581	Predicted ORF in Assemblies 19, 20 and 21 [label_first_exon=CGDmod label_last_exon=CGDmod orf_changed=false scenario_first_exon=A scenario_last_exon=A]
Ca21chr1	905022	905647	-	orf19.5201.1	905022	905647	1	905647	905022	905590	905339			ORF added to Assembly 21 based on comparative genome analysis [label_first_exon=CGDmod label_last_exon=CGDmod orf_changed=false scenario_first_exon=F scenario_last_exon=F]
Ca21chr1	905978	906648	-	orf19.5201	905978	906648	1	906648	905978	906625	906023		orf19.12668|IPF22029.1|IPF7585.2|Contig4-2882_0015|Contig4-2882_0016|orf6.3417|CA1768|CaO19.12668|RSM18|CaO19.5201|IPF7585	Predicted ORF in Assemblies 19, 20 and 21 [label_first_exon=CGDmod label_last_exon=CGDmod orf_changed=false scenario_first_exon=F scenario_last_exon=F]
Ca21chr1	906881	908629	+	orf19.5200	906881	908629	1	906881	908629	907197	908141	SIT4	orf19.12667|IPF22025.1|IPF7586.1|Contig4-2882_0013|orf6.3416|CA1767|CaO19.5200|CaO19.12667	Serine/threonine protein phosphatase catalytic subunit; has a role in cell wall maintenance, hyphal growth, and virulence in a mouse systemic infection model [label_first_exon=CGDmod label_last_exon=CGDmod orf_changed=false scenario_first_exon=A scenario_last_exon=A]
Ca21chr1	908512	910887	-	orf19.5198	908512	910887	1	910887	908512	910860	908635	NOP4	orf19.12665|IPF22023.1|IPF7589.1|Contig4-2882_0011|orf6.3414|CA1766|CaO19.12665|CaO19.5198	Predicted ORF in Assemblies 19, 20 and 21; mutation confers hypersensitivity to 5-fluorocytosine (5-FC), 5-fluorouracil (5-FU), and tubercidin (7-deazaadenosine); downregulated in core stress response [label_first_exon=CGDmod label_last_exon=CGDmod orf_changed=false scenario_first_exon=A scenario_last_exon=A]
Ca21chr1	911127	914393	-	orf19.5197	911127	914393	2	914393|913778	914224|911127	914393	911174	APE2	orf19.12664|IPF22021.1|IPF7593.2|Contig4-2882_0008|Contig4-2882_0010|orf6.3413|CA1765|CaO19.5197|CaO19.12664	Neutral arginine-, alanine-, leucine-specific metallo-aminopeptidase; expected to be secreted, purified from cell wall and intracellular fractions; protein repressed during the mating process; Hog1p-, farnesol-induced [label_first_exon=CGD label_last_exon=CGDmod orf_changed=false scenario_first_exon=Z scenario_last_exon=A]
Ca21chr1	914491	915178	-	orf19.5196	914491	915178	1	915178	914491	915137	914604	ESS1	orf19.12663|PIN1|IPF22030.1|IPF7596.1|Contig4-2882_0006|orf6.3412|CA1764|CaO19.5196|CaO19.12663|IPF7596	Prolyl isomerase (parvulin class); essential; involved in yeast-hyphal switching, Cph1p pathway; has inflexible linker between WW and isomerase domains, unlike human homolog; functional homolog of S. cerevisiae Ess1p [label_first_exon=CGDmod label_last_exon=CGDmod orf_changed=false scenario_first_exon=F scenario_last_exon=F]
Ca21chr1	915250	916233	-	orf19.5195	915250	916233	1	916233	915250	916169	915330		orf19.12662|IPF22026.1|IPF7599.1|Contig4-2882_0004|orf6.3411|CA1763|CaO19.12662|URA6|CaO19.5195	Predicted ORF in Assemblies 19, 20 and 21 [label_first_exon=CGDmod label_last_exon=CGDmod orf_changed=false scenario_first_exon=F scenario_last_exon=F]
Ca21chr1	916433	917397	-	orf19.5194.1	916433	917397	2	917397|917226	917292|916433	917328	916502		IPF22027.1|IPF19928.1|Contig4-2882_0003|CA1762|IPF20014	ORF Predicted by Annotation Working Group; clade-associated gene expression [label_first_exon=CGDmod label_last_exon=CGDmod orf_changed=false scenario_first_exon=F scenario_last_exon=F]
Ca21chr1	916866	917234	+	orf19.6833.2	916866	917234	1	916866	917234	916866	917234		IPF20285.1|IPF20014.1|Contig4-1399_0001	[NOT TRANSCRIBED?] ORF Predicted by Annotation Working Group [label_first_exon=CGD label_last_exon=CGD orf_changed=false scenario_first_exon=Z scenario_last_exon=Z]
Ca21chr1	917406	918528	-	orf19.6837	917406	918528	2	918528|918280	918352|917406	918388	917556		FMA1|orf19.12660|orf19.14127|IPF7602|IPF22028.1|IPF7602.3|IPF20284.1|IPF3538.2|Contig4-1399_0002|Contig4-2882_0001|Contig4-3051_0002|orf6.3409|orf6.6986|CA1761|orf19.5193|CaO19.6837|CaO19.14127	Predicted ORF in Assemblies 19, 20 and 21 [label_first_exon=CGDmod label_last_exon=CGDmod orf_changed=false scenario_first_exon=F scenario_last_exon=F]
Ca21chr1	918735	919674	-	orf19.6838	918735	919674	1	919674	918735	919619	918810		orf19.14128|IPF20283.1|IPF3537.1|Contig4-3051_0004|orf6.6987|CA4442|CaO19.14128|CaO19.6838|IPF3537	Putative protein of unknown function, transcription is upregulated in clinical isolates from HIV+ patients with oral candidiasis; predicted ORF in Assemblies 19, 20 and 21 [label_first_exon=CGDmod label_last_exon=CGDmod orf_changed=false scenario_first_exon=A scenario_last_exon=A]
Ca21chr1	918900	919355	+	ntar_90	918900	919355	1	918900	919355	919044	919211			[label_first_exon=novel label_last_exon=novel orf_changed=false scenario_first_exon=B scenario_last_exon=B]
Ca21chr1	920040	920788	-	orf19.6840	920040	920788	1	920788	920040	920753	920232		orf19.14130|IPF20288.1|IPF3535.2|Contig4-3051_0005|orf6.6989|CA4443|CaO19.14130|CaO19.6840|IPF3535	Predicted ORF in Assemblies 19, 20 and 21; transcription is induced in response to alpha pheromone in SpiderM medium [label_first_exon=CGDmod label_last_exon=CGDmod orf_changed=false scenario_first_exon=A scenario_last_exon=A]
Ca21chr1	921713	926089	-	orf19.6842	921713	926089	1	926089	921713	925975	921782		orf19.14132|IPF20294.1|IPF3533.2|Contig4-3051_0008|Contig4-3051_0009|orf6.6991|CA4444|TUS1|CaO19.6842|IPF3533	Predicted ORF in Assemblies 19, 20 and 21; transcriptionally activated by Mnl1p under weak acid stress [label_first_exon=CGDmod label_last_exon=CGDmod orf_changed=false scenario_first_exon=A scenario_last_exon=A]
Ca21chr1	926882	928167	+	orf19.6843	926882	928167	1	926882	928167	926944	928065		orf19.14133|IPF20278.1|IPF3530.2|Contig4-3051_0013|orf6.6992|CA4445|CaO19.6843|CaO19.14133|IPF3530	Predicted ORF in Assemblies 19, 20 and 21 [label_first_exon=CGDmod label_last_exon=CGDmod orf_changed=false scenario_first_exon=A scenario_last_exon=A]
Ca21chr1	929053	930983	+	orf19.6844	929053	930983	1	929053	930983	929160	930812	ICL1	orf19.14134|IPF20271.1|IPF3527.1|Contig4-3051_0014|Contig4-3051_0015|orf6.6993|CA4446|CaO19.6844|CaO19.14134	Isocitrate lyase; enzyme of glyoxylate cycle; required for wild-type virulence in murine systemic infection; no mammalian homolog; gene induced upon phagocytosis by macrophage; farnesol regulated; Pex5p-dependent peroxisomal localization [label_first_exon=CGDmod label_last_exon=CGDmod orf_changed=false scenario_first_exon=A scenario_last_exon=A]
Ca21chr1	931169	932770	+	orf19.6845	931169	932770	1	931169	932770	931252	932691		orf19.14135|IPF20274.1|IPF3523.2|Contig4-3051_0016|orf6.6994|CA4447|CaO19.14135|CaO19.6845|IPF3523	Putative transcription factor with bZIP DNA-binding motif [label_first_exon=CGDmod label_last_exon=CGDmod orf_changed=false scenario_first_exon=A scenario_last_exon=A]
Ca21chr1	932618	933971	-	orf19.6846	932618	933971	2	933971|933802	933882|932618	933901	932824	PHO85	orf19.14136|IPF20279.1|IPF3522.2|Contig4-3051_0017|orf6.6995|CA4448	Functional homolog of S. cerevisiae Pho85p, which is a cyclin-dependent kinase that regulates processes including transcription of PHO genes involved in phosphate metabolism; gene has intron [label_first_exon=CGDmod label_last_exon=CGDmod orf_changed=false scenario_first_exon=F scenario_last_exon=F]
Ca21chr1	934066	935851	-	orf19.6847	934066	935851	1	935851	934066	935776	934217		orf19.14137|IPF20277.1|IPF3520.2|Contig4-3051_0018|orf6.6996|CA4449|IPF3520	Predicted ORF in Assemblies 19, 20 and 21; virulence-group-correlated expression [label_first_exon=CGDmod label_last_exon=CGDmod orf_changed=false scenario_first_exon=F scenario_last_exon=F]
Ca21chr1	936043	939060	-	orf19.6848	936043	939060	1	939060	936043	938988	936148	VPS16	orf19.14138|IPF20257.1|IPF3518.1|IPF3518|Contig4-3051_0021|orf6.6997|CA4450|VAM9|CaO19.6848|CaO19.14138	Protein similar to S. cerevisiae Vps16p, which is involved in protein-vacuolar targeting; likely to be essential for growth, based on insertional mutagenesis; downregulated in biofilm or in azole-resistant strain that overexpresses MDR1 [label_first_exon=CGDmod label_last_exon=CGDmod orf_changed=false scenario_first_exon=A scenario_last_exon=A]
Ca21chr1	939148	939559	+	orf19.6849	939148	939559	1	939148	939559	939235	939537	ELC1	orf19.14139|IPF20300.1|IPF3516.1|Contig4-3051_0022|orf6.6998|CA4451|CaO19.6849|CaO19.14139	Transcription is regulated by Nrg1p and Mig1p; regulated by Gcn2p and Gcn4p [label_first_exon=CGDmod label_last_exon=CGDmod orf_changed=false scenario_first_exon=F scenario_last_exon=F]
Ca21chr1	939951	941861	+	orf19.6850	939951	941861	1	939951	941861	940083	941816		orf19.14140|IPF3514|IPF20269.1|IPF3514.2|Contig4-3051_0023|orf6.6999|CA4452|CaO19.6850|RMD5|CaO19.14140	Putative transcription factor with C3HC4 zinc finger DNA-binding motif; not essential for viability [label_first_exon=CGDmod label_last_exon=CGDmod orf_changed=false scenario_first_exon=F scenario_last_exon=F]
Ca21chr1	941869	943475	-	orf19.6851	941869	943475	1	943475	941869	943413	942016	CHL4	orf19.14141|IPF20273.1|IPF15162.2|Contig4-3051_0024|orf6.7000|CA4453|CaO19.14141|CaO19.6851	Protein described as having role in chromosome segregation; RNA abundance regulated by tyrosol and cell density [label_first_exon=CGDmod label_last_exon=CGDmod orf_changed=false scenario_first_exon=A scenario_last_exon=A]
Ca21chr1	943616	944862	-	orf19.6852	943616	944862	1	944862	943616	944536	943709		orf19.14142|IPF20280.1|IPF15160.2|Contig4-2659_0014|orf6.7001|CA4454|CaO19.14142|CaO19.6852|IPF15160	Predicted ORF in Assemblies 19, 20 and 21 [label_first_exon=CGDmod label_last_exon=CGDmod orf_changed=false scenario_first_exon=A scenario_last_exon=A]
Ca21chr1	946111	946921	+	orf19.6852.1	946111	946921	1	946111	946921	946320	946508			ORF added to Assembly 21 based on comparative genome analysis [label_first_exon=CGDmod label_last_exon=CGDmod orf_changed=false scenario_first_exon=A scenario_last_exon=A]
Ca21chr1	947524	948677	-	orf19.6853	947524	948677	1	948677	947524	948645	947608		orf19.14143|IPF8455.2|IPF8454.2|Contig4-2659_0010|orf6.7002|CA4455|CaO19.14143|CaO19.6853|IPF8454	Predicted ORF in Assemblies 19, 20 and 21 [label_first_exon=CGDmod label_last_exon=CGDmod orf_changed=false scenario_first_exon=A scenario_last_exon=A]
Ca21chr1	949337	951659	+	orf19.6854	949337	951659	3	949337|949763|950120	949474|949905|951659	949400	951542	ATP1	orf19.14144|orf6.7003|IPF20276.1|IPF8460.2|Contig4-2659_0004|CA4456|CA4457|ATP1.exon3|ATP1.exon2|IPF8458.1|orf19.6853.3	Protein similar to alpha subunit of ATP synthase; antigenic in human, mouse; at surface of hyphae, not yeast-form; soluble protein in hyphae; induced by ciclopirox olamine, ketoconazole, or flucytosine; downregulated by Efg1p, caspofungin [label_first_exon=CGDmod label_last_exon=CGDmod orf_changed=false scenario_first_exon=F scenario_last_exon=F]
Ca21chr1	952222	954303	+	orf19.6855	952222	954303	1	952222	954303	952391	954121		orf19.14145|IPF20270.1|IPF8464.2|Contig4-2659_0001|orf6.7004|CA4458|CaO19.6855|IPF8464	Predicted ORF in Assemblies 19, 20 and 21 [label_first_exon=CGDmod label_last_exon=CGDmod orf_changed=false scenario_first_exon=A scenario_last_exon=A]
Ca21chr1	954057	957837	-	orf19.783	954057	957837	1	957837	954057	957758	954267		orf19.8405|IPF26542.1|IPF10810.3|orf6.4113|CA2277|CaO19.8405|NEO1|CaO19.783|DRS21.5eoc|DRS21|IPF10810.2	Predicted ORF in Assemblies 19, 20 and 21 [label_first_exon=CGDmod label_last_exon=CGDmod orf_changed=false scenario_first_exon=A scenario_last_exon=A]
Ca21chr1	958746	960945	+	orf19.782	958746	960945	1	958746	960945	958856	960817		orf19.8404|IPF26517.1|IPF10806.2|Contig4-2404_0004|orf6.4114|CA2278|CaO19.782|CaO19.8404|IPF10806	Predicted ORF in Assemblies 19, 20 and 21 [label_first_exon=CGDmod label_last_exon=CGDmod orf_changed=false scenario_first_exon=A scenario_last_exon=A]
Ca21chr1	962001	964178	+	orf19.781	962001	964178	1	962001	964178	962001	964178		orf19.8403|IPF26516.1|IPF10804.2|Contig4-2404_0008|orf6.4115|DUR3|CA2279|CaO19.8403|DUR31|CaO19.781	Putative urea transporter; fungal-specific (no human or murine homolog) [label_first_exon=CGD label_last_exon=CGD orf_changed=false scenario_first_exon=J scenario_last_exon=J]
Ca21chr1	965108	970720	+	orf19.780	965108	970720	1	965108	970720	965238	970679	DUR1,2	orf19.8402|IPF26532.1|IPF9766.2|Contig4-2697_0006|Contig4-2697_0007|orf6.4116|CA2280|CaO19.780|DUR1|2|CaO19.8402|"DUR1|2"	Urea amidolyase, contains urea carboxylase and allophanate hydrolase activities needed to hydrolyze urea to CO2; required for utilization of urea as nitrogen source and for hyphal switch in macrophages; transcription is regulated by Nrg1p [label_first_exon=CGDmod label_last_exon=CGDmod orf_changed=false scenario_first_exon=A scenario_last_exon=A]
Ca21chr1	968672	969572	-	ntar_91	968672	969572	1	969572	968672	969065	968943			[label_first_exon=novel label_last_exon=novel orf_changed=false scenario_first_exon=B scenario_last_exon=B]
Ca21chr1	969897	970202	-	ntar_92	969897	970202	1	970202	969897					[label_first_exon=novel label_last_exon=novel orf_changed=false scenario_first_exon=B scenario_last_exon=B]
Ca21chr1	970439	970609	-	ntar_93	970439	970609	1	970609	970439					[label_first_exon=novel label_last_exon=novel orf_changed=false scenario_first_exon=B scenario_last_exon=B]
Ca21chr1	970929	972357	+	orf19.779	970929	972357	1	970929	972357	970989	972230	HAT1	orf19.8401|IPF19108.2|IPF9767.2|Contig4-2697_0005|orf6.4117|orf6.894|CA2281|CaO19.779	Predicted ORF in Assemblies 19, 20 and 21 [label_first_exon=CGDmod label_last_exon=CGDmod orf_changed=false scenario_first_exon=A scenario_last_exon=A]
Ca21chr1	972556	972824	-	ntar_94	972556	972824	1	972824	972556	972711	972556			[label_first_exon=novel label_last_exon=novel orf_changed=false scenario_first_exon=B scenario_last_exon=B]
Ca21chr1	972925	973053	-	ntar_95	972925	973053	1	973053	972925					[label_first_exon=novel label_last_exon=novel orf_changed=false scenario_first_exon=B scenario_last_exon=B]
Ca21chr1	973505	974851	+	orf19.778	973505	974851	1	973505	974851	973551	974477	PIL1	orf19.8400|orf6.893|EBP1|IPF26526.1|IPF9770.2|Contig4-2697_0002|CA6179|CaO19.778|SLB1|CaO19.8400|IPF9770	Echinocandin-binding protein; localizes to cell surface of hyphae, but not yeast-form cells; biofilm induced; fungal-specific (no human or murine homolog) [label_first_exon=CGDmod label_last_exon=CGDmod orf_changed=false scenario_first_exon=A scenario_last_exon=A]
Ca21chr1	975036	976943	-	orf19.776	975036	976943	1	976943	975036	976943	975036		orf19.8398|IPF26519.1|IPF3875.3|Contig4-2653_0014|orf6.1672|orf6.891|CA0630|SPO69|CaO19.776|IPF3875|IPF3875.5eoc|IPF3875.2	Predicted ORF in Assemblies 19, 20 and 21 [label_first_exon=CGD label_last_exon=CGD orf_changed=false scenario_first_exon=Z scenario_last_exon=Z]
Ca21chr1	977189	980171	-	orf19.775	977189	980171	1	980171	977189	980005	977270		orf19.8397|IPF26510.1|IPF3876.2|Contig4-2653_0010|Contig4-2653_0011|orf6.1671|CA0629|CaO19.775|CaO19.8397|IPF3876	Predicted ORF in Assemblies 19, 20 and 21 [label_first_exon=CGDmod label_last_exon=CGDmod orf_changed=false scenario_first_exon=A scenario_last_exon=A]
Ca21chr1	980293	981672	-	orf19.773	980293	981672	1	981672	980293	981250	980663		orf19.8395|orf6.1669|IPF17412.3|IPF3878.2|Contig4-2653_0008|orf6.1014|CA0628|CaO19.773|IPF3878	Putative ortholog of S. cerevisiae Rsa3p, which is a nucleolar protein involved in maturation of pre-60S ribosomal particles that interacts with Dbp6p [label_first_exon=CGDmod label_last_exon=CGDmod orf_changed=false scenario_first_exon=A scenario_last_exon=A]
Ca21chr1	981949	982540	+	orf19.772.1	981949	982540	1	981949	982540	982240	982461			ORF added to Assembly 21 based on comparative genome analysis [label_first_exon=CGDmod label_last_exon=CGDmod orf_changed=false scenario_first_exon=A scenario_last_exon=A]
Ca21chr1	982476	983956	-	orf19.772	982476	983956	1	983956	982476	983901	982615	LYS21	orf19.8394|IPF3880.2|IPF16113.3|LYS22|Contig4-2653_0004|orf6.1013|orf6.3672|CA0261|CaO19.772|LYS212	Putative homocitrate synthase of lysine biosynthesis; expression is increased in a fluconazole-resistant isolate; shows colony morphology-related gene regulation by Ssn6p; ketoconazole-repressed; regulated by Gcn2p and Gcn4p [label_first_exon=CGDmod label_last_exon=CGDmod orf_changed=false scenario_first_exon=A scenario_last_exon=A]
Ca21chr1	984689	985993	+	orf19.771	984689	985993	1	984689	985993	984797	985843	LPG20	orf19.8393|YPL088|IFD2|IPF16116.2|IPF3883.2|Contig4-2653_0002|orf6.1012|orf6.3671|CA1959|CaO19.771	Protein of aldo-keto reductase family; nonessential; similar to aryl alcohol dehydrogenases, S. cerevisiae Ypl088wp, A. tumefaciens MocA; osmotic stress-induced, correlates with overexpression of MDR1 in fluconazole-resistant isolate [label_first_exon=CGDmod label_last_exon=CGDmod orf_changed=false scenario_first_exon=A scenario_last_exon=A]
Ca21chr1	986188	987602	+	orf19.769	986188	987602	1	986188	987602	986332	987516	IFE1	orf19.8391|IPF16118.2|IPF3885.2|orf6.1009|orf6.1010|orf6.3669|CA1958|YAL061|BDH1|CaO19.769	Protein not essential for viability; similar to S. cerevisiae Yal061wp, which is a putative polyol dehydrogenase [label_first_exon=CGDmod label_last_exon=CGDmod orf_changed=false scenario_first_exon=A scenario_last_exon=A]
Ca21chr1	987472	990585	-	orf19.768	987472	990585	1	990585	987472	990557	987594	SYG1	orf19.8389|IPF16589.3|IPF3887.2|Contig4-2869_0003|orf6.3668|orf6.698|CA1957|CaO19.768|IPF3887	Protein not essential for viability; similar to S. cerevisiae Syg1p, which is a plasma membrane protein that may be involved in signal transduction [label_first_exon=CGDmod label_last_exon=CGDmod orf_changed=false scenario_first_exon=A scenario_last_exon=A]
Ca21chr1	991160	991402	+	ntar_96	991160	991402	1	991160	991402					[label_first_exon=novel label_last_exon=novel orf_changed=false scenario_first_exon=B scenario_last_exon=B]
Ca21chr1	991290	993278	-	orf19.767	991290	993278	1	993278	991290	992851	991691	ERG3	orf19.8387|IPF16592.2|IPF3890.1|Contig4-1987_0003|orf6.3667|orf6.696|CA1956|CaO19.8387|CaO19.767	C-5 sterol desaturase; introduces C-5(6) double bond into episterol in ergosterol biosynthesis; clinically-isolated homozygous null mutants show azole resistance, defects in hyphal growth and virulence; Efg1p-repressed; fluconazole-induced [label_first_exon=CGDmod label_last_exon=CGDmod orf_changed=false scenario_first_exon=A scenario_last_exon=A]
Ca21chr1	994161	997161	-	orf19.764	994161	997161	1	997161	994161	997102	994445		orf19.8384|orf19.8385|IPF26522.1|IPF26525.1|IPF3897.2|IPF18581.1|Contig4-2890_0002|Contig4-2890_0003|Contig4-2890_0004|orf6.3664|orf6.3665|CA1954|CA1955|orf19.765|IPF3897.5f	Predicted ORF in Assemblies 19, 20 and 21 [label_first_exon=CGDmod label_last_exon=CGDmod orf_changed=false scenario_first_exon=A scenario_last_exon=A]
Ca21chr1	997283	998122	+	orf19.763	997283	998122	1	997283	998122	997365	998039		orf19.8383|IPF26528.1|IPF3899.1|Contig4-2890_0005|orf6.3663|CA1953|CaO19.763|CBC2|CaO19.8383|IPF3899	Predicted ORF in Assemblies 19, 20 and 21 [label_first_exon=CGDmod label_last_exon=CGDmod orf_changed=false scenario_first_exon=A scenario_last_exon=A]
Ca21chr1	998186	1000297	-	orf19.762	998186	1000297	1	1000297	998186	1000297	998186		orf19.8382|IPF26518.1|IPF3901.2|Contig4-2890_0006|orf6.3662|CA1952|CaO19.8382|ASM4|CaO19.762|IFP1	[NOT TRANSCRIBED?] Predicted ORF in Assemblies 19, 20 and 21 [label_first_exon=CGD label_last_exon=CGD orf_changed=false scenario_first_exon=Z scenario_last_exon=Z]
Ca21chr1	1001612	1003951	+	orf19.761	1001612	1003951	1	1001612	1003951	1001683	1003809	TCO89	orf19.8381|IPF18586.1|IPF3902.3|Contig4-2890_0009|orf6.3640|orf6.3661|CA1933|CaO19.761|IPF18586	Protein described as a homolog of <i>S. cerevisiae</i> Tco89p, which is a component of the TOR C1 complex that is involved in the regulation of growth and cell wall integrity; heterozygous null mutant displays sensitivity to rapamycin [label_first_exon=CGDmod label_last_exon=CGDmod orf_changed=false scenario_first_exon=A scenario_last_exon=A]
Ca21chr1	1003815	1004351	-	orf19.760	1003815	1004351	1	1004351	1003815	1004351	1003980		orf19.8380|IPF26539.1|IPF3903.2|Contig4-2890_0010|orf6.3639|CA1932|GON5|CaO19.8380|CaO19.760|IPF3903	Predicted ORF in Assemblies 19, 20 and 21 [label_first_exon=CGDmod label_last_exon=CGDmod orf_changed=false scenario_first_exon=D scenario_last_exon=D]
Ca21chr1	1004493	1007435	+	orf19.759	1004493	1007435	1	1004493	1007435	1004536	1007346		orf19.8379|IPF26509.1|IPF3905.2|Contig4-2890_0011|orf6.3638|CA1931|SEC21|CaO19.759|CaO19.8379|IPF3905	Predicted ORF in Assemblies 19, 20 and 21 [label_first_exon=CGDmod label_last_exon=CGDmod orf_changed=false scenario_first_exon=A scenario_last_exon=A]
Ca21chr1	1007312	1007882	-	orf19.758	1007312	1007882	1	1007882	1007312	1007882	1007511		orf19.8378|IPF26529.1|IPF3906.1|Contig4-2890_0012|orf6.3637|CA1930|CaO19.8378|CaO19.758|IPF3906.3f|IPF3906.3	Predicted ORF in Assemblies 19, 20 and 21 [label_first_exon=CGDmod label_last_exon=CGDmod orf_changed=false scenario_first_exon=F scenario_last_exon=F]
Ca21chr1	1008273	1008549	-	orf19.757.1	1008273	1008549	1	1008549	1008273	1008446	1008273			ORF added to Assembly 21 based on comparative genome analysis [label_first_exon=CGDmod label_last_exon=CGDmod orf_changed=false scenario_first_exon=F scenario_last_exon=F]
Ca21chr1	1008926	1011733	+	orf19.757	1008926	1011733	1	1008926	1011733	1009021	1011591		orf19.8377|IPF26511.1|IPF3908.3|Contig4-2890_0014|Contig4-2890_0016|orf6.319|orf6.3636|CA0049|CaO19.757|IPF3908|IPF3908.2	Predicted ORF in Assemblies 19, 20 and 21 [label_first_exon=CGDmod label_last_exon=CGDmod orf_changed=false scenario_first_exon=A scenario_last_exon=A]
Ca21chr1	1012846	1014905	+	orf19.756	1012846	1014905	1	1012846	1014905	1013057	1014823	SAP7	orf19.8376|IPF19935.1|IPF29700.1|Contig4-2608_0006|orf6.3635|CA1929|CaO19.8376|CaO19.756	Member of the secreted aspartyl proteinase family; expression detected during human oral infection; regulated by Ssn6p; role in murine intravenous infection; induced during, but not required for, murine vaginal infection [label_first_exon=CGDmod label_last_exon=CGDmod orf_changed=false scenario_first_exon=A scenario_last_exon=A]
Ca21chr1	1014980	1015587	-	orf19.755	1014980	1015587	1	1015587	1014980	1015525	1015163	MRPL37	orf19.8375|IPF26538.1|IPF13404.1|Contig4-2000_0004|orf6.3634|CA1928|CaO19.755|CaO19.8375	Predicted ORF in Assemblies 19, 20 and 21; shows colony morphology-related gene regulation by Ssn6p [label_first_exon=CGDmod label_last_exon=CGDmod orf_changed=false scenario_first_exon=A scenario_last_exon=A]
Ca21chr1	1015803	1017105	+	orf19.754	1015803	1017105	1	1015803	1017105	1015852	1017042	YBN5	orf19.8374|IPF26524.1|IPF13405.2|Contig4-2000_0001|Contig4-2000_0003|orf6.3633|CA1927|CaO19.754|CaO19.8374	Predicted ORF in Assemblies 19, 20 and 21 [label_first_exon=CGDmod label_last_exon=CGDmod orf_changed=false scenario_first_exon=A scenario_last_exon=A]
Ca21chr1	1017567	1020268	+	orf19.753	1017567	1020268	1	1017567	1020268	1017748	1020039		orf19.8373|IPF13407.2|IPF29699.1|Contig4-2145_0002|orf6.3632|CA1926|IPF13407	Predicted ORF in Assemblies 19, 20 and 21 [label_first_exon=CGDmod label_last_exon=CGDmod orf_changed=false scenario_first_exon=A scenario_last_exon=A]
Ca21chr1	1019004	1019515	-	ntar_97	1019004	1019515	1	1019515	1019004	1019208	1019068			[label_first_exon=novel label_last_exon=novel orf_changed=false scenario_first_exon=B scenario_last_exon=B]
Ca21chr1	1019840	1021398	-	orf19.752	1019840	1021398	1	1021398	1019840	1021152	1020193		orf19.8372|IPF18587.2|IPF13408.2|Contig4-2145_0003|orf6.3631|orf6.499|CA1925|CaO19.752|IPF18587|IPF18587.1	Predicted ORF in Assemblies 19, 20 and 21 [label_first_exon=CGDmod label_last_exon=CGDmod orf_changed=false scenario_first_exon=A scenario_last_exon=A]
Ca21chr1	1021587	1022435	-	orf19.751	1021587	1022435	1	1022435	1021587	1022435	1021734		orf19.8371|IPF26527.1|IPF13409.2|Contig4-2145_0005|orf6.500|CA0096|CaO19.751|CaO19.8371|IPF13409|IPF13409.1	Predicted ORF in Assemblies 19, 20 and 21 [label_first_exon=CGDmod label_last_exon=CGDmod orf_changed=false scenario_first_exon=D scenario_last_exon=D]
Ca21chr1	1021697	1022240	+	ntar_98	1021697	1022240	1	1021697	1022240					[label_first_exon=novel label_last_exon=novel orf_changed=false scenario_first_exon=B scenario_last_exon=B]
Ca21chr1	1023282	1023818	-	orf19.750	1023282	1023818	1	1023818	1023282	1023818	1023282		orf19.8370|IPF26531.1|IPF15177.2|Contig4-1816_0001|orf6.1207|CA0365|CaO19.750|CaO19.8370|IPF15177	Predicted ORF in Assemblies 19, 20 and 21; exogenously expressed protein is a substrate for Kex2p processing in vitro; possibly spurious ORF (Annotation Working Group prediction) [label_first_exon=CGD label_last_exon=CGD orf_changed=false scenario_first_exon=Z scenario_last_exon=Z]
Ca21chr1	1024839	1025118	-	ntar_99	1024839	1025118	1	1025118	1024839					[label_first_exon=novel label_last_exon=novel orf_changed=false scenario_first_exon=B scenario_last_exon=B]
Ca21chr1	1028014	1032719	-	orf19.48	1028014	1032719	1	1032719	1028014	1032522	1028341		orf19.7710|orf19.8369|orf6.534|IPF17790.3|IPF29973.1|IPF26514.1|IPF17515.2|Contig4-1613_0005|orf6.202|orf6.1208|CA0030|CA0103|orf19.749|IPF17790.5eoc|IPF17790|IPF17790.2	Predicted ORF in Assemblies 19, 20 and 21; likely to be essential for growth, based on an insertional mutagenesis strategy; virulence-group-correlated expression [label_first_exon=CGDmod label_last_exon=CGDmod orf_changed=false scenario_first_exon=G scenario_last_exon=G]
Ca21chr1	1033784	1035958	-	orf19.50	1033784	1035958	1	1035958	1033784	1035890	1033908		orf19.7711|IPF27199.1|IPF11181.2|Contig4-2627_0007|orf6.4556|CA2601|CaO19.50|CaO19.7711|IPF11181	Predicted ORF in Assemblies 19, 20 and 21 [label_first_exon=CGDmod label_last_exon=CGDmod orf_changed=false scenario_first_exon=A scenario_last_exon=A]
Ca21chr1	1033908	1034142	+	ntar_100	1033908	1034142	1	1033908	1034142					[label_first_exon=novel label_last_exon=novel orf_changed=false scenario_first_exon=B scenario_last_exon=B]
Ca21chr1	1036817	1041036	+	orf19.51	1036817	1041036	1	1036817	1041036	1036865	1040956		orf19.7712|IPF27203.1|IPF11177.2|Contig4-2627_0005|orf6.4555|CA2600|CLU1|CaO19.7712|CaO19.51|IPF11177	Predicted ORF in Assemblies 19, 20 and 21 [label_first_exon=CGDmod label_last_exon=CGDmod orf_changed=false scenario_first_exon=A scenario_last_exon=A]
Ca21chr1	1041891	1044002	-	orf19.52	1041891	1044002	1	1044002	1041891	1043587	1042025		orf19.7713|IPF27200.1|IPF11176.2|Contig4-2627_0002|orf6.4554|CA2599|CaO19.52|MMT1|CaO19.7713|IPF11176	Predicted ORF in Assemblies 19, 20 and 21 [label_first_exon=CGDmod label_last_exon=CGDmod orf_changed=false scenario_first_exon=A scenario_last_exon=A]
Ca21chr1	1044139	1045645	-	orf19.53	1044139	1045645	1	1045645	1044139	1045557	1044424		orf19.7714|IPF27201.1|IPF13142.2|Contig4-2469_0006|orf6.4553|CA2598|CaO19.53|UAF22|CaO19.7714|IPF13142	Predicted ORF in Assemblies 19, 20 and 21 [label_first_exon=CGDmod label_last_exon=CGDmod orf_changed=false scenario_first_exon=A scenario_last_exon=A]
Ca21chr1	1048035	1050539	+	orf19.54	1048035	1050539	1	1048035	1050539	1048370	1050334	RHD1	orf19.7715|IPF27198.1|IPF13148.2|Contig4-2469_0001|orf6.4552|CA2597|BMT2|WRY7|CaO19.7715|CaO19.54|IFQ3	Putative beta-mannosyltransferase, required for the addition of beta-mannose to the acid-labile fraction of cell wall phosphopeptidomannan; member of a 9-gene family; transcriptionally regulated on yeast-hyphal and white-opaque switches [label_first_exon=CGDmod label_last_exon=CGDmod orf_changed=false scenario_first_exon=A scenario_last_exon=A]
Ca21chr1	1050374	1051742	-	orf19.55	1050374	1051742	1	1051742	1050374	1051487	1050513		orf19.7716|IPF19547.2|IPF19546.1|orf6.4551|orf6.56|CA2596|CaO19.55|IPF19546	Predicted ORF in Assemblies 19, 20 and 21 [label_first_exon=CGDmod label_last_exon=CGDmod orf_changed=false scenario_first_exon=A scenario_last_exon=A]
Ca21chr1	1051980	1053940	-	orf19.56	1051980	1053940	1	1053940	1051980	1053794	1052052	ARG2	orf19.7717|IPF19457.2|IPF12823.1|Contig4-2475_0007|orf6.4550|orf6.57|CA2595|CaO19.56	Putative enzyme of arginine biosynthesis; transcription of genes of arginine biosynthesis pathway, except for ARG2, is induced upon phagocytosis by macrophage [label_first_exon=CGDmod label_last_exon=CGDmod orf_changed=false scenario_first_exon=A scenario_last_exon=A]
Ca21chr1	1054013	1054892	-	orf19.57	1054013	1054892	2	1054892|1054653	1054738|1054013	1054857	1054162	PSF2	orf19.7718|IPF27202.1|IPF12824.1|Contig4-2475_0005|orf6.4549|CA2594|CaO19.57|IPF12824	Predicted ORF in Assemblies 19, 20 and 21 [label_first_exon=CGDmod label_last_exon=CGDmod orf_changed=false scenario_first_exon=F scenario_last_exon=F]
Ca21chr1	1055273	1057832	-	orf19.58	1055273	1057832	1	1057832	1055273	1057731	1055371	RRP6	orf19.7719|IPF19452.2|IPF12827.2|Contig4-2475_0001|orf6.4548|orf6.74|CA2593|CaO19.58	Predicted ORF in Assemblies 19, 20 and 21; mutation confers hypersensitivity to 5-fluorocytosine (5-FC), 5-fluorouracil (5-FU), and tubercidin (7-deazaadenosine) [label_first_exon=CGDmod label_last_exon=CGDmod orf_changed=false scenario_first_exon=A scenario_last_exon=A]
Ca21chr1	1057940	1059376	+	orf19.59	1057940	1059376	1	1057940	1059376	1058028	1059233	REI1	orf19.7720|IPF12828.3|IPF18447.1|orf6.4547|orf6.73|CA2592|CaO19.59|IPF18447	Predicted ORF in Assemblies 19, 20 and 21; decreased expression in response to prostaglandins [label_first_exon=CGDmod label_last_exon=CGDmod orf_changed=true scenario_first_exon=A scenario_last_exon=A]
Ca21chr1	1059206	1062020	-	orf19.4064	1059206	1062020	1	1062020	1059206	1061940	1059283	GPI7	orf19.7721|orf19.11547|IPF23187.1|IPF17402.2|IPF27205.1|IPF18448.1|Contig4-2941_0010|orf6.4546|orf6.3021|CA1488|CA2591|orf19.60|IPF17402.5eoc|IPF17402	Protein involved in attachment of GPI-linked proteins to cell wall; member of major facilitator superfamily; phosphodiesterase/nucleotide pyrophosphatase domain; similar to S. cerevisiae Gpi7p [label_first_exon=CGDmod label_last_exon=CGDmod orf_changed=false scenario_first_exon=A scenario_last_exon=A]
Ca21chr1	1064026	1064495	-	ntar_101	1064026	1064495	1	1064495	1064026					[label_first_exon=novel label_last_exon=novel orf_changed=false scenario_first_exon=B scenario_last_exon=B]
Ca21chr1	1064065	1065792	+	orf19.4063	1064065	1065792	1	1064065	1065792	1064065	1065792	GPT1	orf19.11546|IPF19374.1|IPF10519.2|Contig4-2526_0008|orf6.248|orf6.249|orf6.3020|CA1487|CaO19.4063	GABA/polyamine transporter; 9 to 11 membrane spanning segments; complements GABA uptake defect of an S. cerevisiae uga4 put4 gap1 triple mutant; complements growth of an S. cerevisiae spe1 mutant under polyamine limitation [label_first_exon=CGD label_last_exon=CGD orf_changed=false scenario_first_exon=E scenario_last_exon=E]
Ca21chr1	1064628	1064814	-	ntar_102	1064628	1064814	1	1064814	1064628					[label_first_exon=novel label_last_exon=novel orf_changed=false scenario_first_exon=B scenario_last_exon=B]
Ca21chr1	1065092	1065395	-	ntar_103	1065092	1065395	1	1065395	1065092	1065395	1065213			[label_first_exon=novel label_last_exon=novel orf_changed=false scenario_first_exon=B scenario_last_exon=B]
Ca21chr1	1066130	1067428	+	orf19.4062	1066130	1067428	1	1066130	1067428	1066173	1067288		orf19.11544|IPF23189.1|IPF10521.2|Contig4-2526_0006|orf6.3019|CA1486|UAF21|CaO19.4062|CaO19.11544|IPF10521	Predicted ORF in Assemblies 19, 20 and 21 [label_first_exon=CGDmod label_last_exon=CGDmod orf_changed=false scenario_first_exon=A scenario_last_exon=A]
Ca21chr1	1067465	1068500	+	orf19.4061	1067465	1068500	1	1067465	1068500	1067600	1068403		orf19.11543|IPF23191.1|IPF20082.1|Contig4-1646_0002|Contig4-2526_0004|orf6.3018|CA1485|CaO19.11543|CaO19.4061|IPF20082	Predicted ORF in Assemblies 19, 20 and 21; clade-associated gene expression [label_first_exon=CGDmod label_last_exon=CGDmod orf_changed=false scenario_first_exon=A scenario_last_exon=A]
Ca21chr1	1068391	1069805	-	orf19.4060	1068391	1069805	1	1069805	1068391	1069691	1068579	ARO4	orf19.11542|IPF23190.1|IPF10524.2|Contig4-1646_0003|Contig4-2526_0003|orf6.3017|CA1484|CaO19.11542|CaO19.4060	3-Deoxy-D-arabinoheptulosonate-7-phosphate synthase; enzyme of aromatic amino acid biosynthesis; GCN-regulated; feedback-inhibited by tyrosine when produced in S. cerevisiae; fungal-specific; Aro3p and Aro4p catalyze the same reaction [label_first_exon=CGDmod label_last_exon=CGDmod orf_changed=false scenario_first_exon=A scenario_last_exon=A]
Ca21chr1	1070107	1072182	+	orf19.4059	1070107	1072182	1	1070107	1072182	1070570	1071850		orf19.11541|IPF7656.2|IPF10526.2|Contig4-2526_0001|orf6.3016|orf6.785|CA1483|YHC3|CaO19.4059	Predicted ORF in Assemblies 19, 20 and 21 [label_first_exon=CGDmod label_last_exon=CGDmod orf_changed=false scenario_first_exon=A scenario_last_exon=A]
Ca21chr1	1072230	1072670	+	orf19.4057	1072230	1072670	1	1072230	1072670	1072230	1072670		IPF7657.1|IPF28537.1|Contig4-1726_0002|Contig4-1812_0004|orf6.3014|orf6.784|CaO19.4057	[NOT TRANSCRIBED?] Predicted ORF in Assemblies 19, 20 and 21 [label_first_exon=CGD label_last_exon=CGD orf_changed=false scenario_first_exon=Z scenario_last_exon=Z]
Ca21chr1	1082643	1083998	+	orf19.4056	1082643	1083998	1	1082643	1083998	1082678	1083949	GAT2	orf19.11538|IPF23188.1|IPF7666.2|Contig4-2593_0012|orf6.2451|CA1120|CaO19.11538|CaO19.4056|IPF7666	Putative DNA-binding transcription factor; similar to S. cerevisiae Gat2p; transposon mutation affects filamentous growth [label_first_exon=CGDmod label_last_exon=CGDmod orf_changed=false scenario_first_exon=G scenario_last_exon=G]
Ca21chr1	1085006	1085239	-	orf19.450	1085006	1085239	1	1085239	1085006	1085239	1085006		orf19.8080|IPF26889.1|IPF17483.2|Contig4-2593_0010|orf6.3089|CA1537|CaO19.8080|CaO19.450|IPF17483	[NOT TRANSCRIBED?] Predicted ORF in Assemblies 19, 20 and 21 [label_first_exon=CGD label_last_exon=CGD orf_changed=false scenario_first_exon=Z scenario_last_exon=Z]
Ca21chr1	1088500	1088751	-	ntar_104	1088500	1088751	1	1088751	1088500					[label_first_exon=novel label_last_exon=novel orf_changed=false scenario_first_exon=B scenario_last_exon=B]
Ca21chr1	1092420	1094144	-	orf19.449	1092420	1094144	1	1094144	1092420	1093862	1092666		orf19.8079|IPF17500.2|IPF5915.2|Contig4-2840_0016|orf6.1739|orf6.237|YKR70|CA0670|CaO19.449|IPF5915	Predicted ORF in Assemblies 19, 20 and 21; possible phosphatidyl synthase; transcription reduced upon yeast-hyphal switch; protein detected by mass spec in stationary phase cultures [label_first_exon=CGDmod label_last_exon=CGDmod orf_changed=false scenario_first_exon=A scenario_last_exon=A]
Ca21chr1	1094621	1096060	-	orf19.448	1094621	1096060	1	1096060	1094621	1096011	1094731		orf19.8078|IPF18257.2|IPF5918.2|Contig4-2840_0014|orf6.1738|orf6.6516|CA0669|CaO19.448|IPF5918	Predicted ORF in Assemblies 19, 20 and 21 [label_first_exon=CGDmod label_last_exon=CGDmod orf_changed=false scenario_first_exon=A scenario_last_exon=A]
Ca21chr1	1096326	1097020	+	ntar_105	1096326	1097020	1	1096326	1097020	1096592	1096789			[label_first_exon=novel label_last_exon=novel orf_changed=false scenario_first_exon=B scenario_last_exon=B]
Ca21chr1	1096874	1097700	-	orf19.446.2	1096874	1097700	2	1097700|1097396	1097550|1096874	1097577	1097191		CA0668|IPF18910.3f	Predicted ORF in Assembly 20 and 21; gene has intron [label_first_exon=CGDmod label_last_exon=CGDmod orf_changed=false scenario_first_exon=F scenario_last_exon=F]
Ca21chr1	1097828	1099123	-	orf19.446.1	1097828	1099123	2	1099123|1098498	1098601|1097828	1098637	1098305		CA6175|IPF5921	Predicted ORF in Assembly 20 and 21; gene has intron [label_first_exon=CGDmod label_last_exon=CGDmod orf_changed=false scenario_first_exon=F scenario_last_exon=F]
Ca21chr1	1098793	1099230	+	ntar_106	1098793	1099230	1	1098793	1099230					[label_first_exon=novel label_last_exon=novel orf_changed=false scenario_first_exon=B scenario_last_exon=B]
Ca21chr1	1099190	1100243	-	orf19.446	1099190	1100243	1	1100243	1099190	1100199	1099306		orf19.8076|IPF26878.1|IPF5922.2|Contig4-2840_0009|orf6.6515|CA4068|CaO19.446|CaO19.8076|IPF5922	Predicted ORF in Assemblies 19, 20 and 21; constitutive expression independent of MTL or white-opaque status; greater mRNA abundance observed in a cyr1 homozygous null mutant than in wild type; possibly spurious ORF (Annotation Working Group prediction) [label_first_exon=CGDmod label_last_exon=CGDmod orf_changed=false scenario_first_exon=A scenario_last_exon=A]
Ca21chr1	1100579	1101071	+	ntar_107	1100579	1101071	1	1100579	1101071	1100946	1101071			[label_first_exon=novel label_last_exon=novel orf_changed=false scenario_first_exon=B scenario_last_exon=B]
Ca21chr1	1101103	1101252	+	ntar_108	1101103	1101252	1	1101103	1101252					[label_first_exon=novel label_last_exon=novel orf_changed=false scenario_first_exon=B scenario_last_exon=B]
Ca21chr1	1101132	1102511	-	orf19.445	1101132	1102511	1	1102511	1101132	1102445	1101288		orf19.8075|IPF26872.1|IPF5924.2|Contig4-2840_0008|orf6.6514|CA4067|CaO19.445|CaO19.8075|IPF5924	Predicted ORF in Assemblies 19, 20 and 21; decreased expression in response to prostaglandins [label_first_exon=CGDmod label_last_exon=CGDmod orf_changed=false scenario_first_exon=F scenario_last_exon=F]
Ca21chr1	1102531	1103144	-	orf19.444	1102531	1103144	1	1103144	1102531	1103095	1102658		orf19.8074|IPF26891.1|IPF5925.2|Contig4-2840_0006|orf6.6513|CA4066|CaO19.8074|CaO19.444|IPF5925	Predicted ORF in Assemblies 19, 20 and 21 [label_first_exon=CGDmod label_last_exon=CGDmod orf_changed=false scenario_first_exon=F scenario_last_exon=F]
Ca21chr1	1103248	1104072	+	orf19.443	1103248	1104072	1	1103248	1104072	1103345	1103932		orf19.8073|IPF26885.1|IPF5926.2|Contig4-2840_0004|orf6.6512|CA4065|CaO19.8073|RPC25|CaO19.443	Predicted ORF in Assemblies 19, 20 and 21 [label_first_exon=CGDmod label_last_exon=CGDmod orf_changed=false scenario_first_exon=A scenario_last_exon=A]
Ca21chr1	1103812	1105455	-	orf19.441	1103812	1105455	1	1105455	1103812	1105392	1104058	RPT1	orf19.8071|IPF26869.1|IPF5928.2|Contig4-2840_0003|orf6.6510|CA4064|CaO19.8071|CaO19.441	Predicted ORF in Assemblies 19, 20 and 21; regulated by Gcn2p and Gcn4p [label_first_exon=CGDmod label_last_exon=CGDmod orf_changed=false scenario_first_exon=F scenario_last_exon=F]
Ca21chr1	1104299	1104913	+	orf19.442	1104299	1104913	1	1104299	1104913	1104299	1104913		IPF26884.1|IPF5927.1|orf6.6511	ORF Predicted by Annotation Working Group [label_first_exon=CGD label_last_exon=CGD orf_changed=false scenario_first_exon=Z scenario_last_exon=Z]
Ca21chr1	1105617	1107601	-	orf19.440	1105617	1107601	1	1107601	1105617	1107598	1105682	SDH1	orf19.8070|IPF26863.1|IPF5931.2|Contig4-2840_0002|CA4063|CaO19.440|CaO19.8070|SDH11|orf6.6509	Protein described as mitochondrial succinate dehydrogenase; macrophage/pseudohyphal-induced; repressed by nitric oxide [label_first_exon=CGDmod label_last_exon=CGDmod orf_changed=false scenario_first_exon=F scenario_last_exon=F]
Ca21chr1	1107960	1108970	-	orf19.439	1107960	1108970	1	1108970	1107960	1108916	1108197		orf19.8069|IPF26880.1|IPF5933.2|orf6.6508|CA4062|CaO19.439|MHR1|CaO19.8069|IPF5933	Predicted ORF in Assemblies 19, 20 and 21 [label_first_exon=CGDmod label_last_exon=CGDmod orf_changed=false scenario_first_exon=A scenario_last_exon=A]
Ca21chr1	1108007	1108305	+	ntar_109	1108007	1108305	1	1108007	1108305	1108042	1108305			[label_first_exon=novel label_last_exon=novel orf_changed=false scenario_first_exon=B scenario_last_exon=B]
Ca21chr1	1109113	1111003	+	orf19.438	1109113	1111003	1	1109113	1111003	1109186	1110934		orf19.8068|IPF26866.1|IPF5935.2|Contig4-2492_0006|orf6.6507|CA4061|CaO19.438|CaO19.8068|IPF5935	Predicted ORF in Assemblies 19, 20 and 21 [label_first_exon=CGDmod label_last_exon=CGDmod orf_changed=false scenario_first_exon=A scenario_last_exon=A]
Ca21chr1	1111151	1113339	+	orf19.437	1111151	1113339	1	1111151	1113339	1111223	1113181	GRS1	orf19.8067|IPF26861.1|IPF5937.1|Contig4-2492_0003|orf6.6506|CA4060|CaO19.8067|CaO19.437	Putative tRNA-Gly synthetase; genes encoding ribosomal subunits, translation factors, and tRNA synthetases are downregulated upon phagocytosis by murine macrophage; protein detected by mass spec in stationary phase cultures [label_first_exon=CGDmod label_last_exon=CGDmod orf_changed=false scenario_first_exon=A scenario_last_exon=A]
Ca21chr1	1113160	1115503	-	orf19.434	1113160	1115503	1	1115503	1113160	1115479	1113371	PRD1	orf19.8064|IPF5940.2|IPF29825.1|Contig4-2492_0001|Contig4-2492_0002|orf6.6503|CA4059|CaO19.8064|CaO19.434	Transcription is regulated by Nrg1p, Mig1p, and Tup1p; Hog1p-induced [label_first_exon=CGDmod label_last_exon=CGDmod orf_changed=false scenario_first_exon=A scenario_last_exon=A]
Ca21chr1	1116103	1116195	+	tp(ugg)1	1116103	1116195	2	1116103|1116160	1116138|1116195				tP(UGG)1.2	tRNA-Pro predicted by tRNAscan-SE [label_first_exon=CGD label_last_exon=CGD orf_changed=false scenario_first_exon=Z scenario_last_exon=Z]
Ca21chr1	1116240	1118100	-	orf19.433	1116240	1118100	1	1118100	1116240	1118038	1116296		orf19.8063|IPF7717.2|IPF29829.1|Contig4-2853_0014|orf6.6502|CA4058|CaO19.433|IPF7717	Predicted ORF in Assemblies 19, 20 and 21 [label_first_exon=CGDmod label_last_exon=CGDmod orf_changed=false scenario_first_exon=F scenario_last_exon=F]
Ca21chr1	1116288	1116632	+	ntar_110	1116288	1116632	1	1116288	1116632	1116456	1116632			[label_first_exon=novel label_last_exon=novel orf_changed=false scenario_first_exon=B scenario_last_exon=B]
Ca21chr1	1118214	1119699	-	orf19.432	1118214	1119699	1	1119699	1118214	1119669	1118293		orf19.8062|IPF26870.1|IPF7719.2|Contig4-2853_0010|orf6.6501|CA4057|CaO19.8062|CaO19.432|IPF7719	Predicted ORF in Assemblies 19, 20 and 21 [label_first_exon=CGDmod label_last_exon=CGDmod orf_changed=false scenario_first_exon=F scenario_last_exon=F]
Ca21chr1	1118304	1118562	+	ntar_111	1118304	1118562	1	1118304	1118562	1118407	1118562			[label_first_exon=novel label_last_exon=novel orf_changed=false scenario_first_exon=B scenario_last_exon=B]
Ca21chr1	1118634	1119036	+	ntar_112	1118634	1119036	1	1118634	1119036					[label_first_exon=novel label_last_exon=novel orf_changed=false scenario_first_exon=B scenario_last_exon=B]
Ca21chr1	1119939	1122636	-	orf19.431	1119939	1122636	1	1122636	1119939	1122299	1119972		ZCF2|orf19.8061|IPF26856.1|IPF7721.2|Contig4-2853_0009|orf6.6500|CA4056|CaO19.8061|CaO19.431|IPF7721	Putative transcription factor with zinc cluster DNA-binding motif [label_first_exon=CGDmod label_last_exon=CGDmod orf_changed=false scenario_first_exon=A scenario_last_exon=A]
Ca21chr1	1123131	1123950	+	orf19.430	1123131	1123950	1	1123131	1123950	1123222	1123881		orf19.8060|IPF26882.1|IPF7723.2|Contig4-2853_0006|orf6.6499|CA4055|CaO19.430|YPT522|CaO19.8060	Predicted ORF in Assemblies 19, 20 and 21 [label_first_exon=CGDmod label_last_exon=CGDmod orf_changed=false scenario_first_exon=A scenario_last_exon=A]
Ca21chr1	1123724	1125796	-	orf19.429	1123724	1125796	1	1125796	1123724	1125735	1123924		orf19.8059|IPF26865.1|IPF7724.2|Contig4-2853_0005|orf6.6498|CA4054|TRF4|CaO19.429|CaO19.8059	Predicted ORF in Assemblies 19, 20 and 21; repressed by nitric oxide [label_first_exon=CGDmod label_last_exon=CGDmod orf_changed=false scenario_first_exon=F scenario_last_exon=F]
Ca21chr1	1125958	1128162	-	orf19.428	1125958	1128162	1	1128162	1125958	1128162	1125979		orf19.8058|IPF26859.1|IPF7725.2|Contig4-2853_0002|Contig4-2853_0004|orf6.6497|CA4053|CaO19.428|CaO19.8058|IKS1	Predicted ORF in Assemblies 19, 20 and 21; induced during planktonic growth [label_first_exon=CGDmod label_last_exon=CGDmod orf_changed=false scenario_first_exon=F scenario_last_exon=F]
Ca21chr1	1126265	1126466	+	ntar_113	1126265	1126466	1	1126265	1126466					[label_first_exon=novel label_last_exon=novel orf_changed=false scenario_first_exon=B scenario_last_exon=B]
Ca21chr1	1128375	1133437	-	orf19.427	1128375	1133437	1	1133437	1128375	1133437	1128440		orf19.8057|IPF10231.2|Contig4-2820_0001|Contig4-2820_0003|orf6.6496|CA4052|CaO19.8057|CaO19.427|IPF10231.3f|IPF10231.exon2	Predicted ORF in Assemblies 19, 20 and 21 [label_first_exon=CGDmod label_last_exon=CGDmod orf_changed=false scenario_first_exon=F scenario_last_exon=F]
Ca21chr1	1133510	1135593	-	orf19.426	1133510	1135593	1	1135593	1133510	1135564	1133510		orf19.8056|IPF26862.1|IPF10233.2|Contig4-2820_0006|orf6.6495|CA4051|CaO19.426|CaO19.8056|IPF10231.5f|IPF10231.exon1	Predicted ORF in Assemblies 19, 20 and 21 [label_first_exon=CGDmod label_last_exon=CGDmod orf_changed=false scenario_first_exon=F scenario_last_exon=F]
Ca21chr1	1135789	1136407	-	orf19.425	1135789	1136407	1	1136407	1135789	1136394	1135801		orf19.8055|IPF10482.exon2|IPF26883.1|IPF20007.1|Contig4-2820_0007|orf6.6494|CA4050|CaO19.8055|CaO19.425|IPF20007	Protein not essential for viability [label_first_exon=CGDmod label_last_exon=CGDmod orf_changed=false scenario_first_exon=F scenario_last_exon=F]
Ca21chr1	1136436	1137156	-	orf19.424	1136436	1137156	1	1137156	1136436	1137135	1136581	TRP99	orf19.8054|orf6.6493|IPF10482.2|IPF19148.2|Contig4-2820_0008|orf6.770|CA4049|AHP12|CaO19.424|IPF10482|IPF10482.exon1	Protein described as thioredoxin peroxidase/alkyl hydroperoxide reductase; transcriptionally regulated by iron; expression greater in low iron; regulated by Gcn4p; induced in response to amino acid starvation (3-aminotriazole treatment) [label_first_exon=CGDmod label_last_exon=CGDmod orf_changed=false scenario_first_exon=F scenario_last_exon=F]
Ca21chr1	1137212	1137964	+	orf19.423	1137212	1137964	1	1137212	1137964	1137366	1137923		orf19.8053|IPF26887.1|IPF10483.2|Contig4-2820_0009|orf6.6492|orf6.771|CA0179|DCP1|CaO19.423	Predicted ORF in Assemblies 19, 20 and 21 [label_first_exon=CGDmod label_last_exon=CGDmod orf_changed=false scenario_first_exon=F scenario_last_exon=F]
Ca21chr1	1138223	1140710	+	orf19.422	1138223	1140710	1	1138223	1140710	1138330	1140585	SPT20	orf19.8052|IPF18537.2|IPF10486.2|orf6.3893|orf6.6491|orf6.772|CA0180|CaO19.422	Protein described as a transcription factor; downregulated upon adherence to polystyrene; flucytosine repressed [label_first_exon=CGDmod label_last_exon=CGDmod orf_changed=false scenario_first_exon=F scenario_last_exon=F]
Ca21chr1	1141047	1142880	-	orf19.419	1141047	1142880	1	1142880	1141047	1142880	1141123		orf19.8049|IPF10490.2|IPF29828.1|Contig4-2233_0002|orf6.3896|CA2124|CaO19.419|IPF10490	Predicted ORF in Assemblies 19, 20 and 21 [label_first_exon=CGDmod label_last_exon=CGDmod orf_changed=false scenario_first_exon=I scenario_last_exon=I]
Ca21chr1	1142135	1142629	+	orf19.420	1142135	1142629	1	1142135	1142629	1142135	1142629		IPF26886.1|IPF10489.2|orf6.3895	[NOT TRANSCRIBED?] ORF Predicted by Annotation Working Group [label_first_exon=CGD label_last_exon=CGD orf_changed=false scenario_first_exon=Z scenario_last_exon=Z]
Ca21chr1	1143893	1148396	+	orf19.418	1143893	1148396	1	1143893	1148396	1144029	1148327	KOG1	orf19.8048|IPF4893.2|orf6.3897|YHR186|CA2125|CaO19.418|CaO19.8048|IPF4893	Protein likely to be essential for growth, based on an insertional mutagenesis strategy; heterozygous null mutant displays sensitivity to rapamycin [label_first_exon=CGDmod label_last_exon=CGDmod orf_changed=false scenario_first_exon=A scenario_last_exon=A]
Ca21chr1	1148988	1150350	+	orf19.417	1148988	1150350	1	1148988	1150350	1149163	1150212		orf19.8047|IPF26873.1|IPF4896.2|Contig4-3004_0025|orf6.3898|CA2126|CaO19.8047|MTM1|CaO19.417|IPF4896	Predicted ORF in Assemblies 19, 20 and 21 [label_first_exon=CGDmod label_last_exon=CGDmod orf_changed=false scenario_first_exon=A scenario_last_exon=A]
Ca21chr1	1150320	1151467	-	orf19.416	1150320	1151467	1	1151467	1150320	1151467	1150346		orf19.8046|IPF26874.1|IPF4897.2|Contig4-3004_0024|orf6.3899|CA2127|CaO19.416|CaO19.8046|IPF4897	Predicted ORF in Assemblies 19, 20 and 21 [label_first_exon=CGDmod label_last_exon=CGDmod orf_changed=false scenario_first_exon=I scenario_last_exon=I]
Ca21chr1	1151619	1152563	-	orf19.415	1151619	1152563	1	1152563	1151619	1152503	1151757		orf19.8045|IPF26879.1|IPF4898.1|Contig4-3004_0021|orf6.3900|CA2128|CaO19.415|CaO19.8045|IPF4898	Predicted ORF in Assemblies 19, 20 and 21 [label_first_exon=CGDmod label_last_exon=CGDmod orf_changed=false scenario_first_exon=A scenario_last_exon=A]
Ca21chr1	1152799	1155235	+	orf19.414	1152799	1155235	1	1152799	1155235	1152818	1155091		orf19.8044|IPF26851.1|IPF4899.1|Contig4-3004_0020|orf6.3901|CA2129|CaO19.8044|RSM22|CaO19.414|IPF4899	Predicted ORF in Assemblies 19, 20 and 21 [label_first_exon=CGDmod label_last_exon=CGDmod orf_changed=false scenario_first_exon=A scenario_last_exon=A]
Ca21chr1	1155065	1155981	-	orf19.413.1	1155065	1155981	1	1155981	1155065	1155839	1155591	RPS27A	IPF4901.2|IPF29837.1|Contig4-3004_0018|CA2130	Predicted ribosomal protein S27; ORF Predicted by Annotation Working Group [label_first_exon=CGDmod label_last_exon=CGDmod orf_changed=false scenario_first_exon=A scenario_last_exon=A]
Ca21chr1	1157565	1158002	+	ntar_114	1157565	1158002	1	1157565	1158002	1157725	1157907			[label_first_exon=novel label_last_exon=novel orf_changed=false scenario_first_exon=B scenario_last_exon=B]
Ca21chr1	1158458	1158691	-	ntar_115	1158458	1158691	1	1158691	1158458					[label_first_exon=novel label_last_exon=novel orf_changed=false scenario_first_exon=B scenario_last_exon=B]
Ca21chr1	1158687	1161263	+	orf19.413	1158687	1161263	1	1158687	1161263	1158929	1161004		orf19.8043|orf6.2094|IPF4902.1|IPF29827.1|Contig4-3004_0013|CA0897|CaO19.413|IPF4902	Transcription is positively regulated by Sfu1p [label_first_exon=CGDmod label_last_exon=CGDmod orf_changed=false scenario_first_exon=A scenario_last_exon=A]
Ca21chr1	1161098	1163002	-	orf19.412	1161098	1163002	2	1163002|1162819	1162930|1161098	1162939	1161330		orf19.8042|IPF4903.2|Contig4-3004_0010|orf6.2095|CA0898|SSH1.3f|SSH1.3	Predicted ORF in Assemblies 19, 20 and 21 [label_first_exon=CGDmod label_last_exon=CGDmod orf_changed=false scenario_first_exon=F scenario_last_exon=F]
Ca21chr1	1163383	1164837	-	orf19.411	1163383	1164837	1	1164837	1163383	1164670	1163651		orf19.8041|IPF4905|orf6.2096|IPF26877.1|IPF4905.2|Contig4-3004_0007|CA0899|CaO19.8041|CaO19.411	Protein described as similar to GTPase regulators; possibly spurious ORF (Annotation Working Group prediction); transcriptionally regulated by iron; expression greater in low iron; transcriptionally activated by Mnl1p under weak acid stress [label_first_exon=CGDmod label_last_exon=CGDmod orf_changed=false scenario_first_exon=A scenario_last_exon=A]
Ca21chr1	1163572	1163775	+	ntar_116	1163572	1163775	1	1163572	1163775	1163628	1163768			[label_first_exon=novel label_last_exon=novel orf_changed=false scenario_first_exon=B scenario_last_exon=B]
Ca21chr1	1165074	1165380	+	ntar_117	1165074	1165380	1	1165074	1165380					[label_first_exon=novel label_last_exon=novel orf_changed=false scenario_first_exon=B scenario_last_exon=B]
Ca21chr1	1165950	1166791	-	ntar_1426	1165950	1166791	2	1166791|1166462	1166716|1165950					[label_first_exon=CGDmod label_last_exon=CGDmod orf_changed=false scenario_first_exon=A scenario_last_exon=A]
Ca21chr1	1166924	1167711	+	orf19.410.3	1166924	1167711	2	1166924|1167176	1167092|1167711	1166924	1167627		IPF26888.1|IPF4908.2|Contig4-3004_0003|CA0054|RIB4|RIB4.3	Lumazine synthase (6,7-dimethyl-8-ribityllumazine synthase, DMRL synthase); catalyzes the penultimate step in the synthesis of riboflavin [label_first_exon=CGD label_last_exon=CGDmod orf_changed=false scenario_first_exon=F scenario_last_exon=F]
Ca21chr1	1168044	1168149	+	tn(guu)2	1168044	1168149	2	1168044|1168114	1168081|1168149				tN(GUU)2.2	tRNA-Asn predicted by tRNAscan-SE [label_first_exon=CGD label_last_exon=CGD orf_changed=false scenario_first_exon=Z scenario_last_exon=Z]
Ca21chr1	1168236	1168338	+	tn(guu)1	1168236	1168338	2	1168236|1168303	1168273|1168338				tN(GUU)1.2	tRNA-Asn predicted by tRNAscan-SE [label_first_exon=CGD label_last_exon=CGD orf_changed=false scenario_first_exon=Z scenario_last_exon=Z]
Ca21chr1	1168890	1168962	+	tt(agu)1	1168890	1168962	1	1168890	1168962				tT(AGU)1.2	tRNA-Thr predicted by tRNAscan-SE [label_first_exon=CGD label_last_exon=CGD orf_changed=false scenario_first_exon=Z scenario_last_exon=Z]
Ca21chr1	1169086	1170573	-	ntar_118	1169086	1170573	1	1170573	1169086	1170573	1170313			[label_first_exon=novel label_last_exon=novel orf_changed=false scenario_first_exon=B scenario_last_exon=B]
Ca21chr1	1169252	1173967	+	orf19.2495	1169252	1173967	1	1169252	1173967	1169252	1173967	GSL1	orf19.10031|FKS1|IPF24875.1|IPF4913.2|GSL22|Contig4-2966_0001|Contig4-2966_0003|orf6.6176|CA3812|CaO19.2495|CaO19.10031	Subunit of beta-1,3-glucan synthase; 10 predicted membrane-spanning regions; caspofungin induced; mRNA abundance declines after yeast-to-hyphal transition; similar to S. cerevisiae Fks3p; fungal-specific (no human or murine homolog) [label_first_exon=CGD label_last_exon=CGD orf_changed=false scenario_first_exon=J scenario_last_exon=J]
Ca21chr1	1174270	1177116	+	orf19.2494	1174270	1177116	1	1174270	1177116	1174271	1175737		orf19.10030|IPF24837.1|IPF9233.1|Contig4-2966_0004|orf6.6175|CA3811|CaO19.2494|PET112|CaO19.10030	Predicted ORF in Assemblies 19, 20 and 21 [label_first_exon=CGDmod label_last_exon=CGDmod orf_changed=false scenario_first_exon=A scenario_last_exon=A]
Ca21chr1	1175824	1177077	-	orf19.2492	1175824	1177077	1	1177077	1175824	1177077	1175824	STE3	orf19.10028|IPF24844.1|IPF9230.2|Contig4-2966_0005|orf6.6173|CA3810|CaO19.10028|CaO19.2492|IPF9230	Protein similar to S. cerevisiae Ste3p, the receptor for a-factor mating pheromone; alpha mating-type-specific transcription [label_first_exon=CGD label_last_exon=CGD orf_changed=false scenario_first_exon=Z scenario_last_exon=Z]
Ca21chr1	1177497	1181017	-	orf19.2489	1177497	1181017	1	1181017	1177497	1180920	1177591		orf19.10025|IPF24889.1|IPF9227.2|Contig4-2966_0006|orf6.6170|CA3809|CaO19.2489|KAP123|CaO19.10025	Predicted ORF in Assemblies 19, 20 and 21; repressed by nitric oxide [label_first_exon=CGDmod label_last_exon=CGDmod orf_changed=false scenario_first_exon=F scenario_last_exon=F]
Ca21chr1	1181039	1182441	-	orf19.2488	1181039	1182441	1	1182441	1181039	1182403	1181204	FAL1	orf19.10024|IPF24847.1|IPF9226.2|Contig4-2966_0007|orf6.6169|CA3808|CaO19.10024|CaO19.2488	Predicted ORF in Assemblies 19, 20 and 21 [label_first_exon=CGDmod label_last_exon=CGDmod orf_changed=false scenario_first_exon=F scenario_last_exon=F]
Ca21chr1	1182511	1183402	+	orf19.2487	1182511	1183402	1	1182511	1183402	1182555	1183313		orf19.10023|IPF24863.1|IPF9225.2|Contig4-2966_0009|orf6.6168|CA3807|CaO19.2487|CaO19.10023|IPF9225	Predicted ORF in Assemblies 19, 20 and 21 [label_first_exon=CGDmod label_last_exon=CGDmod orf_changed=false scenario_first_exon=A scenario_last_exon=A]
Ca21chr1	1183302	1187736	-	orf19.2485	1183302	1187736	1	1187736	1183302	1187646	1183366		orf19.10021|IPF24880.1|IPF9224.2|Contig4-2966_0010|Contig4-2966_0011|orf6.6166|CA3806|CaO19.2485|NUP170|CaO19.10021|IPF9224	Predicted ORF in Assemblies 19, 20 and 21 [label_first_exon=CGDmod label_last_exon=CGDmod orf_changed=false scenario_first_exon=A scenario_last_exon=A]
Ca21chr1	1188173	1189603	+	orf19.2484	1188173	1189603	1	1188173	1189603	1188231	1189484		orf19.10020|IPF24843.1|IPF12403.2|Contig4-2966_0014|orf6.6165|CA3805|CaO19.2484|CaO19.10020|IPF12403	Predicted ORF in Assemblies 19, 20 and 21 [label_first_exon=CGDmod label_last_exon=CGDmod orf_changed=false scenario_first_exon=A scenario_last_exon=A]
Ca21chr1	1189424	1190085	-	orf19.2483	1189424	1190085	1	1190085	1189424	1190013	1189582	RIM1	orf19.10019|IPF24873.1|IPF12405.2|Contig4-2966_0015|orf6.6164|CA3804|CaO19.10019|CaO19.2483	Predicted ORF in Assemblies 19, 20 and 21; protein level decreased in stationary phase cultures [label_first_exon=CGDmod label_last_exon=CGDmod orf_changed=false scenario_first_exon=A scenario_last_exon=A]
Ca21chr1	1190292	1191038	-	orf19.2481	1190292	1191038	1	1191038	1190292	1191038	1190292		orf19.10017|IPF24864.1|IPF12407.1|Contig4-2966_0017|orf6.6162|CA3803|CaO19.10017|CaO19.2481|IPF12407	Predicted ORF in Assemblies 19, 20 and 21; possibly spurious ORF (Annotation Working Group prediction) [label_first_exon=CGD label_last_exon=CGD orf_changed=false scenario_first_exon=Z scenario_last_exon=Z]
Ca21chr1	1191283	1192452	+	orf19.2480.1	1191283	1192452	3	1191283|1191617|1191749	1191442|1191664|1192452	1191631	1192122	AUT7	IPF12408.2|IPF7188.3|Contig4-2966_0018|orf6.109|CA3802|AUT7.exon2	ORF Predicted by Annotation Working Group; macrophage/pseudohyphal-repressed; intron in 5'-UTR [label_first_exon=CGDmod label_last_exon=CGDmod orf_changed=true scenario_first_exon=F scenario_last_exon=F]
Ca21chr1	1192486	1194234	-	orf19.2479	1192486	1194234	1	1194234	1192486	1194234	1192561	UGA4	orf19.10016|IPF7194.1|IPF12411.3|Contig4-2471_0004|orf6.107|orf6.6161|CA3801|UGA40|CaO19.2479	Putative gamma-aminobutyric acid/polyamine permease; nitrogen catabolite repressed gene, induced in absence of preferred N sources; transcriptionally induced upon phagocytosis by macrophage; gene regulation by nitrogen source requires Gat1p [label_first_exon=CGDmod label_last_exon=CGDmod orf_changed=false scenario_first_exon=I scenario_last_exon=I]
Ca21chr1	1195183	1197114	+	orf19.2478.1	1195183	1197114	3	1195183|1195817|1196132	1195228|1195907|1197114	1195221	1196758		IPF7197.2|IPF16942.2|Contig4-2471_0002|orf6.4956|CA3800|RPL7A.3f|RPL7A.3	ORF Predicted by Annotation Working Group [label_first_exon=CGDmod label_last_exon=CGDmod orf_changed=false scenario_first_exon=F scenario_last_exon=F]
Ca21chr1	1196975	1198230	-	orf19.2478	1196975	1198230	1	1198230	1196975	1198188	1197046		orf19.10015|IPF7198.1|IPF16941.2|Contig4-2471_0001|orf6.4957|orf6.6160|CA3799|CaO19.2478|IPF7198	Predicted ORF in Assemblies 19, 20 and 21 [label_first_exon=CGDmod label_last_exon=CGDmod orf_changed=false scenario_first_exon=F scenario_last_exon=F]
Ca21chr1	1198336	1203538	-	orf19.2476	1198336	1203538	1	1203538	1198336	1203457	1198403		orf19.10013|IPF24871.1|IPF7201.2|Contig4-2471_0005|orf6.4959|orf6.6159|CA2884|CaO19.2476|IPF7201	Predicted ORF in Assemblies 19, 20 and 21 [label_first_exon=CGDmod label_last_exon=CGDmod orf_changed=false scenario_first_exon=F scenario_last_exon=F]
Ca21chr1	1203590	1203921	+	ntar_119	1203590	1203921	1	1203590	1203921	1203590	1203859			[label_first_exon=novel label_last_exon=novel orf_changed=false scenario_first_exon=B scenario_last_exon=B]
Ca21chr1	1203688	1204754	-	orf19.2475	1203688	1204754	1	1204754	1203688	1204573	1204178	PGA26	orf19.10012|orf6.4960|IPF24884.1|IPF7204.2|Contig4-2954_0019|CA2885|CaO19.10012|CaO19.2475|IPF7204	Putative GPI-anchored protein of unknown function; transcriptionally regulated by iron; expression greater in high iron; induced during cell wall regeneration; possibly spurious ORF (Annotation Working Group prediction) [label_first_exon=CGDmod label_last_exon=CGDmod orf_changed=false scenario_first_exon=A scenario_last_exon=A]
Ca21chr1	1205343	1205560	+	ntar_120	1205343	1205560	1	1205343	1205560					[label_first_exon=novel label_last_exon=novel orf_changed=false scenario_first_exon=B scenario_last_exon=B]
Ca21chr1	1205966	1207881	-	orf19.2474	1205966	1207881	1	1207881	1205966	1207750	1206098	PRC3	orf19.10011|IPF7205.2|IPF29082.1|Contig4-2954_0018|orf6.230|orf6.4961|CA0035|CPY2|CaO19.2474	Transcription is regulated by Nrg1p and Mig1p; regulated by Gcn2p and Gcn4p [label_first_exon=CGDmod label_last_exon=CGDmod orf_changed=false scenario_first_exon=A scenario_last_exon=A]
Ca21chr1	1208447	1210541	+	orf19.2473	1208447	1210541	1	1208447	1210541	1208547	1210451		orf19.10010|IPF24831.1|IPF7207.2|IPF7207|Contig4-2954_0014|orf6.4962|CA2886|CaO19.2473|CaO19.10010	Decreased transcription is observed upon fluphenazine treatment or in an azole-resistant strain that overexpresses CDR1 and CDR2 [label_first_exon=CGDmod label_last_exon=CGDmod orf_changed=false scenario_first_exon=F scenario_last_exon=F]
Ca21chr1	1210663	1211092	+	orf19.2472.1	1210663	1211092	1	1210663	1211092	1210733	1210942			ORF added to Assembly 21 based on comparative genome analysis [label_first_exon=CGDmod label_last_exon=CGDmod orf_changed=false scenario_first_exon=F scenario_last_exon=F]
Ca21chr1	1210934	1211792	-	orf19.2472	1210934	1211792	1	1211792	1210934	1211754	1211062		orf19.10009|IPF24865.1|IPF13631.1|Contig4-2954_0012|orf6.4963|CA2887|CaO19.2472|CaO19.10009|IPF13631	Predicted ORF in Assemblies 19, 20 and 21 [label_first_exon=CGDmod label_last_exon=CGDmod orf_changed=false scenario_first_exon=A scenario_last_exon=A]
Ca21chr1	1211870	1212493	+	orf19.2471	1211870	1212493	1	1211870	1212493	1211899	1212375	GIM5	orf19.10008|IPF24870.1|IPF13630.1|Contig4-2954_0011|orf6.4964|CA2888|CaO19.2471|CaO19.10008	Predicted ORF in Assemblies 19, 20 and 21; macrophage/pseudohyphal-repressed gene and macrophage-induced protein [label_first_exon=CGDmod label_last_exon=CGDmod orf_changed=false scenario_first_exon=A scenario_last_exon=A]
Ca21chr1	1212358	1213445	-	orf19.2469	1212358	1213445	1	1213445	1212358	1213425	1212409	RAD10	orf19.10006|IPF24857.1|IPF13628.1|Contig4-2954_0010|orf6.4966|CA2889|CaO19.2469|ERC1|CaO19.10006|IPF13628	Ortholog of S. cerevisiae RAD10, an endonuclease involved in nucleotide excision repair; null mutant is extremely sensitive to UV irradiation; transcription is downregulated in alkaline conditions [label_first_exon=CGDmod label_last_exon=CGDmod orf_changed=false scenario_first_exon=A scenario_last_exon=A]
Ca21chr1	1213982	1214902	+	orf19.2468	1213982	1214902	1	1213982	1214902	1213982	1214902		orf19.10005|IPF6685.3|IPF13626.2|Contig4-2954_0008|orf6.250|orf6.4967|CA2890|TMT1|CaO19.2468|IPF13626	Predicted ORF in Assemblies 19, 20 and 21 [label_first_exon=CGD label_last_exon=CGD orf_changed=false scenario_first_exon=Z scenario_last_exon=Z]
Ca21chr1	1215228	1216520	+	orf19.2467	1215228	1216520	1	1215228	1216520	1215353	1216498	PRN1	orf19.10004|IPF13624.2|IPF6686.2|Contig4-2954_0007|orf6.251|orf6.4968|CA2891|IFS4|PIRIN-1|CaO19.2467	Protein with similarity to pirins; increased transcription is observed upon benomyl treatment and in response to alpha pheromone in SpiderM medium; transcriptionally activated by Mnl1p under weak acid stress [label_first_exon=CGDmod label_last_exon=CGDmod orf_changed=true scenario_first_exon=A scenario_last_exon=A]
Ca21chr1	1216778	1218096	+	orf19.2465	1216778	1218096	1	1216778	1218096	1216800	1218017	POL32	orf19.10002|IPF24845.1|IPF6688.2|Contig4-2954_0004|orf6.4970|CA2892|CaO19.2465|CaO19.10002|IPF6688	Predicted ORF in Assemblies 19, 20 and 21; cell-cycle regulated periodic mRNA expression [label_first_exon=CGDmod label_last_exon=CGDmod orf_changed=true scenario_first_exon=A scenario_last_exon=A]
Ca21chr1	1218205	1219372	+	orf19.2463	1218205	1219372	1	1218205	1219372	1218316	1219317	PRN2	orf19.10000|IPF24858.1|IPF6690.2|Contig4-2954_0003|orf6.4972|CA2893|CaO19.10000|CaO19.2463|IFS3	Predicted ORF in Assemblies 19, 20 and 21; similar to pirin [label_first_exon=CGDmod label_last_exon=CGDmod orf_changed=false scenario_first_exon=A scenario_last_exon=A]
Ca21chr1	1219643	1220882	+	orf19.2462	1219643	1220882	1	1219643	1220882	1219834	1220814	PRN3	orf19.9999|IPF24854.1|IPF6691.1|Contig4-2954_0001|orf6.4973|CA2894|CaO19.2462|IFS2	Predicted ORF in Assemblies 19, 20 and 21; similar to pirin; transcriptionally activated by Mnl1p under weak acid stress [label_first_exon=CGDmod label_last_exon=CGDmod orf_changed=false scenario_first_exon=A scenario_last_exon=A]
Ca21chr1	1221320	1222663	+	orf19.2461	1221320	1222663	1	1221320	1222663	1221590	1222576	PRN4	orf19.9998|IPF24852.1|IPF6694.2|Contig4-2709_0011|orf6.4974|CA2895|IFS1|CaO19.2461|CaO19.9998	Protein with similarity to pirins; increased transcription is observed upon benomyl treatment [label_first_exon=CGDmod label_last_exon=CGDmod orf_changed=false scenario_first_exon=A scenario_last_exon=A]
Ca21chr1	1223688	1225228	+	orf19.2460	1223688	1225228	1	1223688	1225228	1223738	1224793		orf19.9997|IPF6696.2|IPF18403.2|Contig4-2709_0008|orf6.3562|orf6.4975|CA1873|CaO19.2460|IPF6696	Predicted ORF in Assemblies 19, 20 and 21; exogenously expressed protein is a substrate for Kex2p processing in vitro; transcription is repressed in response to alpha pheromone in SpiderM medium [label_first_exon=CGDmod label_last_exon=CGDmod orf_changed=false scenario_first_exon=A scenario_last_exon=A]
Ca21chr1	1226421	1229872	+	orf19.2459	1226421	1229872	1	1226421	1229872	1226736	1229654		orf19.9996|IPF24817.1|IPF6700.2|Contig4-2709_0005|orf6.3561|CA1872|CaO19.2459|CaO19.9996|IPF6700	Putative protein of unknown function; mRNA binds to She3p; predicted ORF in Assemblies 19, 20 and 21 [label_first_exon=CGDmod label_last_exon=CGDmod orf_changed=false scenario_first_exon=A scenario_last_exon=A]
Ca21chr1	1231114	1233040	+	orf19.2458	1231114	1233040	1	1231114	1233040	1231428	1232969		orf19.9995|IPF18595.1|IPF6704.2|Contig4-2709_0001|orf6.266|orf6.3559|orf6.3560|CA1871|SIP5|CaO19.2458|IPF16981|CA1870|IPF16981.exon2|IPF16981.2|IPF16981.exon1	Putative transcription factor with zinc finger DNA-binding motif [label_first_exon=CGDmod label_last_exon=CGDmod orf_changed=false scenario_first_exon=A scenario_last_exon=A]
Ca21chr1	1236231	1238527	+	orf19.2457	1236231	1238527	1	1236231	1238527	1236354	1238429		orf19.9993|IPF15822.2|IPF19473.2|orf6.34|orf6.3558|CA1869|CaO19.2457|IPF15822	Predicted ORF in Assemblies 19, 20 and 21 [label_first_exon=CGDmod label_last_exon=CGDmod orf_changed=false scenario_first_exon=G scenario_last_exon=G]
Ca21chr1	1238405	1242092	-	orf19.2455	1238405	1242092	1	1242092	1238405	1241973	1238578		orf19.9992|IPF18597.2|IPF24840.1|IPF29084.1|IPF14501.3|Contig4-2518_0001|orf6.1539|orf6.33|orf6.3557|orf6.373|CA0547|CA1868|orf19.2456|IPF14501.5f	Predicted ORF in Assemblies 19, 20 and 21 [label_first_exon=CGDmod label_last_exon=CGDmod orf_changed=false scenario_first_exon=A scenario_last_exon=A]
Ca21chr1	1242794	1243551	-	ntar_121	1242794	1243551	1	1243551	1242794					[label_first_exon=novel label_last_exon=novel orf_changed=false scenario_first_exon=B scenario_last_exon=B]
Ca21chr1	1243990	1244422	+	ntar_122	1243990	1244422	1	1243990	1244422					[label_first_exon=novel label_last_exon=novel orf_changed=false scenario_first_exon=B scenario_last_exon=B]
Ca21chr1	1244534	1247879	+	orf19.2454	1244534	1247879	1	1244534	1247879	1244696	1247716	PHO87	orf19.9990|orf6.1540|PHO98|IPF19824.2|IPF14853.2|Contig4-2200_0003|Contig4-2200_0004|Contig4-2200_0005|orf6.104|orf6.293|CA0548|CaO19.2454|CA0015|PHO87.5eoc|IPF19824.1	Protein similar to phosphate permeases; transcription is negatively regulated by Rim101p at pH 8; expression is regulated upon white-opaque switching; caspofungin repressed; biofilm-regulated; virulence-group-correlated expression [label_first_exon=CGDmod label_last_exon=CGDmod orf_changed=false scenario_first_exon=A scenario_last_exon=A]
Ca21chr1	1248065	1249905	-	orf19.2452	1248065	1249905	1	1249905	1248065	1249509	1248262		orf19.9988|orf6.1246|IPF14850.2|IPF14849.3|Contig4-2200_0007|Contig4-2200_0010|orf6.294|CA0046|CaO19.2452|IPF14850	Transcriptionally regulated by iron; expression greater in high iron; downregulated in core caspofungin response; ketoconazole-repressed; shows colony morphology-related gene regulation by Ssn6p; possibly subject to Kex2p processing [label_first_exon=CGDmod label_last_exon=CGDmod orf_changed=false scenario_first_exon=A scenario_last_exon=A]
Ca21chr1	1251400	1253230	+	orf19.2451	1251400	1253230	1	1251400	1253230	1251599	1252987	PGA45	orf19.9987|IPF19428.2|IPF14109.2|Contig4-1947_0002|orf6.1247|orf6.143|CA0380|CaO19.2451|IPF14109	Cell wall protein; putative GPI-anchor; downregulated in core caspofungin response; Hog1p-induced; regulated by Ssn6p; Mob2p-dependent hyphal regulation; possibly spurious ORF (Annotation Working Group prediction) [label_first_exon=CGDmod label_last_exon=CGDmod orf_changed=false scenario_first_exon=A scenario_last_exon=A]
Ca21chr1	1254890	1256662	+	orf19.2449	1254890	1256662	1	1254890	1256662	1254890	1256662		orf19.9985|IPF14107.2|IPF7471.3|Contig4-2783_0009|orf6.1249|CA0788|CaO19.2449|IPF14107|orf6.1922	[NOT TRANSCRIBED?] Predicted ORF in Assemblies 19, 20 and 21; macrophage-induced gene [label_first_exon=CGD label_last_exon=CGD orf_changed=false scenario_first_exon=Z scenario_last_exon=Z]
Ca21chr1	1257029	1259362	+	orf19.2447	1257029	1259362	1	1257029	1259362	1257154	1259244		orf19.9983|IPF24830.1|IPF7472.1|Contig4-2783_0008|orf6.1920|CA0787|CaO19.2447|CaO19.9983|IPF7472	Predicted ORF in Assemblies 19, 20 and 21; decreased expression observed in an ssr1 homozygous null mutant [label_first_exon=CGDmod label_last_exon=CGDmod orf_changed=false scenario_first_exon=A scenario_last_exon=A]
Ca21chr1	1259137	1260575	-	orf19.2446	1259137	1260575	1	1260575	1259137	1260405	1259335		orf19.9982|IPF24855.1|IPF7473.1|Contig4-2783_0007|orf6.1919|CA0786|CaO19.9982|CaO19.2446|IPF7473	Predicted ORF in Assemblies 19, 20 and 21 [label_first_exon=CGDmod label_last_exon=CGDmod orf_changed=false scenario_first_exon=A scenario_last_exon=A]
Ca21chr1	1261730	1263376	+	orf19.2445	1261730	1263376	1	1261730	1263376	1261730	1263376		orf19.9981|IPF24835.1|IPF7474.3|DIP51|Contig4-2783_0004|orf6.1918|orf6.3623|DIP5|CA1922|DIP52|CaO19.2445|IPF7474.2	[NOT TRANSCRIBED?] Putative dicarboxylic amino acid permease; fungal-specific (no human or murine homolog); transcription is induced in response to alpha pheromone in SpiderM medium [label_first_exon=CGD label_last_exon=CGD orf_changed=false scenario_first_exon=Z scenario_last_exon=Z]
Ca21chr1	1263826	1264960	+	orf19.2444	1263826	1264960	1	1263826	1264960	1263887	1264819	CHS7	orf19.9980|IPF24859.1|IPF7475.2|Contig4-2783_0003|orf6.3622|CA1921|CaO19.9980|CaO19.2444|IPF7475	Protein required for wild-type chitin synthase III activity; similar to (but not functional homolog of) S. cerevisiae Chs7p, which effects ER export of Chs3p; induced in homozygous cyr1 null mutant hyphae and ras1 yeast-form cells [label_first_exon=CGDmod label_last_exon=CGDmod orf_changed=false scenario_first_exon=A scenario_last_exon=A]
Ca21chr1	1265312	1267673	+	orf19.2443	1265312	1267673	1	1265312	1267673	1265549	1267582	RGD1	orf19.9979|orf6.3621|IPF24828.1|IPF7476.2|Contig4-2783_0001|CA1920|CaO19.2443|CaO19.9979|IPF7476	Protein described as a GTPase activator; transcriptionally regulated by iron; expression greater in low iron; alkaline upregulated [label_first_exon=CGDmod label_last_exon=CGDmod orf_changed=false scenario_first_exon=A scenario_last_exon=A]
Ca21chr1	1267600	1268514	-	orf19.2442	1267600	1268514	1	1268514	1267600	1268401	1267601		orf19.9978|IPF24861.1|IPF7477.2|IPF7477|orf6.3620|CA1919|CaO19.9978|CaO19.2442	Decreased transcription is observed in an azole-resistant strain that overexpresses MDR1 [label_first_exon=CGDmod label_last_exon=CGDmod orf_changed=true scenario_first_exon=A scenario_last_exon=A]
Ca21chr1	1268576	1271291	+	orf19.2440	1268576	1271291	1	1268576	1271291	1268667	1271219		orf19.9976|orf19.9977|IPF24850.1|IPF24836.1|IPF7479.2|IPF7478.2|orf6.3618|orf6.3619|CA1917|CA1918|orf19.2441|IPF7479.3f	Predicted ORF in Assemblies 19, 20 and 21; transcription is induced in response to alpha pheromone in SpiderM medium [label_first_exon=CGDmod label_last_exon=CGDmod orf_changed=false scenario_first_exon=G scenario_last_exon=G]
Ca21chr1	1271173	1271745	-	orf19.2439.1	1271173	1271745	2	1271745|1271579	1271685|1271173	1271693	1271352		IPF24823.1|IPF16566.2|CA1916|IPF16566.3	ORF Predicted by Annotation Working Group [label_first_exon=CGDmod label_last_exon=CGDmod orf_changed=false scenario_first_exon=F scenario_last_exon=F]
Ca21chr1	1271967	1272685	-	orf19.2439	1271967	1272685	1	1272685	1271967	1272642	1272208		orf19.9975|IPF24877.1|IPF16565.1|Contig4-2388_0002|orf6.3617|CA1915|CaO19.2439|ACP12|CaO19.9975|IPF16565	Predicted ORF in Assemblies 19, 20 and 21; shows colony morphology-related gene regulation by Ssn6p [label_first_exon=CGDmod label_last_exon=CGDmod orf_changed=false scenario_first_exon=F scenario_last_exon=F]
Ca21chr1	1272835	1273510	+	orf19.2438	1272835	1273510	1	1272835	1273510	1272885	1273427		orf19.9974|IPF24866.1|IPF16564.1|Contig4-2388_0004|orf6.3616|CA1914|CaO19.9974|MRPS12|CaO19.2438|IPF16564	Predicted ORF in Assemblies 19, 20 and 21 [label_first_exon=CGDmod label_last_exon=CGDmod orf_changed=false scenario_first_exon=A scenario_last_exon=A]
Ca21chr1	1273410	1274594	-	orf19.2437	1273410	1274594	1	1274594	1273410	1274555	1273515	ARC35	orf19.9973|IPF24856.1|IPF16563.2|Contig4-2388_0006|orf6.3615|CA1913|CaO19.2437|CaO19.9973	Predicted ORF in Assemblies 19, 20 and 21; shows colony morphology-related gene regulation by Ssn6p; mutation confers hypersensitivity to cytochalasin D [label_first_exon=CGDmod label_last_exon=CGDmod orf_changed=false scenario_first_exon=A scenario_last_exon=A]
Ca21chr1	1274799	1277841	-	orf19.2436	1274799	1277841	1	1277841	1274799	1277567	1274919		orf19.9972|IPF24821.1|IPF13772.2|Contig4-2388_0008|orf6.3614|CA1912|SKY1|CaO19.9972|CaO19.2436	Predicted ORF in Assemblies 19, 20 and 21 [label_first_exon=CGDmod label_last_exon=CGDmod orf_changed=false scenario_first_exon=A scenario_last_exon=A]
Ca21chr1	1278550	1280804	-	orf19.2435	1278550	1280804	1	1280804	1278550	1280738	1278633	MSI3	orf19.9971|orf6.760|SSE1|IPF24829.1|IPF13776.3|orf6.3613|CA1911|CaO19.2435|IPF13776.2	Protein of the HSP70 family; antigenic; functional homolog of S. cerevisiae Msi3p; physically interacts (by 2-hybrid) with Cgr1p; transcriptionally regulated by iron; expression greater in high iron; farnesol downregulated in biofilm [label_first_exon=CGDmod label_last_exon=CGDmod orf_changed=false scenario_first_exon=A scenario_last_exon=A]
Ca21chr1	1281093	1283039	-	orf19.2434	1281093	1283039	1	1283039	1281093	1282994	1281198	NPL4	orf19.9970|IPF19684.1|IPF15600.2|Contig4-2898_0001|orf6.1397|orf6.761|CA0175|CaO19.2434	Predicted ORF in Assemblies 19, 20 and 21; regulated by Gcn2p and Gcn4p [label_first_exon=CGDmod label_last_exon=CGDmod orf_changed=false scenario_first_exon=A scenario_last_exon=A]
Ca21chr1	1283124	1283839	-	orf19.2433	1283124	1283839	1	1283839	1283124	1283769	1283140		orf19.9969|IPF17719.1|IPF15601.1|Contig4-2898_0002|orf6.1396|orf6.762|CA0458|CaO19.2433|IPF15601	Predicted ORF in Assemblies 19, 20 and 21 [label_first_exon=CGDmod label_last_exon=CGDmod orf_changed=false scenario_first_exon=F scenario_last_exon=F]
Ca21chr1	1284338	1285921	-	orf19.2432	1284338	1285921	2	1285921|1284420	1284440|1284338	1285460	1284338	HAC1	orf19.9968|IPF24851.1|IPF15604.1|Contig4-2898_0003|orf6.1395|CA0457|CaO19.2432|CaO19.9968|IPF15604	Putative transcription factor involved in unfolded protein response and control of morphology; transcript undergoes atypical splicing at C terminus under ER stress; induced during mating and by caspofungin; mRNA binds She3p [label_first_exon=CGDmod label_last_exon=CGD orf_changed=false scenario_first_exon=F scenario_last_exon=F]
Ca21chr1	1286014	1286424	-	orf19.2431	1286014	1286424	1	1286424	1286014	1286424	1286083		orf19.9967|IPF24888.1|IPF29100.1|orf6.1394|CaO19.2431|CaO19.9967	Dubious open reading frame, not conserved in Candida species; transcription is induced in response to alpha pheromone in SpiderM medium; mRNA binds She3p [label_first_exon=CGDmod label_last_exon=CGDmod orf_changed=false scenario_first_exon=D scenario_last_exon=D]
Ca21chr1	1286804	1287167	+	ntar_123	1286804	1287167	1	1286804	1287167	1287018	1287167			[label_first_exon=novel label_last_exon=novel orf_changed=false scenario_first_exon=B scenario_last_exon=B]
Ca21chr1	1288962	1289687	+	orf19.2430	1288962	1289687	1	1288962	1289687	1288962	1289687		orf19.9966|IPF19414.2|IPF16122.1|Contig4-2898_0010|orf6.1393|orf6.169|LPF19|CaO19.2430	[NOT TRANSCRIBED?] Predicted ORF in Assemblies 19, 20 and 21 [label_first_exon=CGD label_last_exon=CGD orf_changed=false scenario_first_exon=Z scenario_last_exon=Z]
Ca21chr1	1289718	1291073	+	orf19.2429	1289718	1291073	1	1289718	1291073	1289718	1291073		orf19.9965|IPF24841.1|IPF19572.1|IPF19573.1|Contig4-2898_0011|orf6.333|orf6.1392|CA0053|orf19.380|CaO19.9965|LPF18|CaO19.2429	Predicted ORF in Assemblies 19, 20 and 21; transcription is induced in response to alpha pheromone in SpiderM medium [label_first_exon=CGD label_last_exon=CGD orf_changed=false scenario_first_exon=Z scenario_last_exon=Z]
Ca21chr1	1291710	1292041	-	ntar_124	1291710	1292041	1	1292041	1291710					[label_first_exon=novel label_last_exon=novel orf_changed=false scenario_first_exon=B scenario_last_exon=B]
Ca21chr1	1292869	1293864	+	orf19.2661	1292869	1293864	1	1292869	1293864	1292869	1293864	TLO34	IPF11534.1|IPF17380.2|Contig4-1945_0002|Contig4-2584_0004|Contig4-2753_0010|Contig4-2898_0012|Contig4-2956_0007|orf6.334|orf6.434|orf6.1466|CA0498|CA0078|orf19.631|orf19.381|CaO19.2661|CTA218|CTA211.3f	Non-telomeric member of a family of telomere-proximal genes of unknown function; predicted N-terminus is extended, relative to that of other family members [label_first_exon=CGD label_last_exon=CGD orf_changed=false scenario_first_exon=E scenario_last_exon=E]
Ca21chr1	1293072	1293677	-	orf19.2662	1293072	1293677	1	1293677	1293072	1293677	1293072		IPF11536.1|orf6.1467|CaO19.2662|ATC218	Predicted ORF in Assemblies 19, 20 and 21 [label_first_exon=CGD label_last_exon=CGD orf_changed=false scenario_first_exon=Z scenario_last_exon=Z]
Ca21chr1	1294318	1297038	+	orf19.2663	1294318	1297038	1	1294318	1297038	1294913	1296667		orf19.9388|IPF25503.1|IPF14507.3|IPF11533.1|Contig4-2753_0011|orf6.3436|orf6.1468|CA0499|orf19.1829|LPF20|CaO19.2663|IFA9	Predicted ORF in Assemblies 19, 20 and 21 [label_first_exon=CGDmod label_last_exon=CGDmod orf_changed=false scenario_first_exon=A scenario_last_exon=A]
Ca21chr1	1296767	1297043	-	ntar_125	1296767	1297043	1	1297043	1296767					[label_first_exon=novel label_last_exon=novel orf_changed=false scenario_first_exon=B scenario_last_exon=B]
Ca21chr1	1297193	1298596	+	orf19.1828	1297193	1298596	1	1297193	1298596	1297270	1298319	BUD16	orf19.9387|IPF25500.1|IPF14508.2|Contig4-2753_0012|orf6.3435|CA1781|CaO19.1828|CaO19.9387|IPF14508	Protein similar to S. cerevisiae Bud16p; induced in response to alpha pheromone in SpiderM medium [label_first_exon=CGDmod label_last_exon=CGDmod orf_changed=false scenario_first_exon=A scenario_last_exon=A]
Ca21chr1	1298462	1299820	-	orf19.1827	1298462	1299820	1	1299820	1298462	1299820	1298462		orf19.9386|IPF25499.1|IPF14509.2|Contig4-2753_0014|orf6.3434|CA1780|CaO19.9386|CaO19.1827|IPF14509	Predicted ORF in Assemblies 19, 20 and 21; transcription is induced in response to alpha pheromone in SpiderM medium [label_first_exon=CGD label_last_exon=CGD orf_changed=false scenario_first_exon=Z scenario_last_exon=Z]
Ca21chr1	1300582	1302956	-	orf19.1826	1300582	1302956	1	1302956	1300582	1302625	1300757	MDM34	orf19.9385|IPF25496.1|IPF14510.2|Contig4-2618_0001|Contig4-2753_0016|orf6.3433|CA1779|CaO19.1826|CaO19.9385|IPF14510	Putative transcription factor with zinc finger DNA-binding motif; macrophage-downregulated gene [label_first_exon=CGDmod label_last_exon=CGDmod orf_changed=false scenario_first_exon=A scenario_last_exon=A]
Ca21chr1	1306306	1308657	+	orf19.1825	1306306	1308657	1	1306306	1308657	1306306	1308531		orf19.9384|IPF13810|IPF25495.1|IPF13810.2|Contig4-2618_0004|orf6.1511|orf6.3432|CA1778|CaO19.9384|CaO19.1825|IPF13810.3	[NOT TRANSCRIBED?] Protein not essential for viability; filament induced; regulated by Nrg1p, Rfg1p, Tup1p [label_first_exon=CGDmod label_last_exon=CGDmod orf_changed=false scenario_first_exon=D scenario_last_exon=D]
Ca21chr1	1309559	1310488	+	orf19.1824	1309559	1310488	1	1309559	1310488	1309559	1310488	PGA50	orf19.9383|IPF25501.1|IPF14706.2|Contig4-2618_0008|orf6.3431|CA1777|CaO19.9383|CaO19.1824|IPF14706	Putative GPI-anchored protein of unknown function [label_first_exon=CGD label_last_exon=CGD orf_changed=false scenario_first_exon=Z scenario_last_exon=Z]
Ca21chr1	1310758	1313731	+	orf19.1823	1310758	1313731	1	1310758	1313731	1310872	1313613		orf19.9382|IPF14704|IPF25493.1|IPF14704.2|Contig4-2618_0011|Contig4-2618_0014|orf6.1325|orf6.3430|CA1776|CaO19.1823	Predicted ORF in Assemblies 19, 20 and 21; transcription is downregulated in response to treatment with ciclopirox olamine [label_first_exon=CGDmod label_last_exon=CGDmod orf_changed=false scenario_first_exon=A scenario_last_exon=A]
Ca21chr1	1313907	1314266	+	ntar_126	1313907	1314266	1	1313907	1314266					[label_first_exon=novel label_last_exon=novel orf_changed=false scenario_first_exon=B scenario_last_exon=B]
Ca21chr1	1314494	1317025	-	orf19.1822	1314494	1317025	1	1317025	1314494	1317025	1314494	UME6	orf19.9381|IPF15273.2|IPF14703.2|Contig4-1197_0003|orf6.1326|orf6.3429|CA0423|CaO19.1822|IPF15273	Transcription factor; required for wild-type hyphal extension, virulence; zinc cluster DNA-binding motif; similar to S. cerevisiae Ume6p, which is a meiotic regulator; alkaline upregulated; filament induced; regulated by Nrg1p, Tup1p, RFG1p [label_first_exon=CGD label_last_exon=CGD orf_changed=false scenario_first_exon=Z scenario_last_exon=Z]
Ca21chr1	1324514	1324825	-	orf19.1821	1324514	1324825	1	1324825	1324514	1324825	1324514		orf19.9380|IPF25509.1|IPF29296.1|orf6.1209|CaO19.9380|CaO19.1821	[NOT TRANSCRIBED?] Predicted ORF in Assemblies 19, 20 and 21; transcription is repressed in response to alpha pheromone in SpiderM medium [label_first_exon=CGD label_last_exon=CGD orf_changed=false scenario_first_exon=Z scenario_last_exon=Z]
Ca21chr1	1334471	1334753	+	ntar_127	1334471	1334753	1	1334471	1334753					[label_first_exon=novel label_last_exon=novel orf_changed=false scenario_first_exon=B scenario_last_exon=B]
Ca21chr1	1337508	1340227	+	orf19.177	1337508	1340227	1	1337508	1340227	1337672	1340068		orf19.13660|orf19.7810|IPF27140.1|IPF15923.2|IPF20924.1|IPF11945.2|orf6.679|orf6.6040|CA0151|CA3703|orf19.6281|IPF15923.5eoc	Predicted ORF in Assemblies 19, 20 and 21 [label_first_exon=CGDmod label_last_exon=CGDmod orf_changed=false scenario_first_exon=G scenario_last_exon=G]
Ca21chr1	1340369	1340722	+	orf19.6280	1340369	1340722	1	1340369	1340722	1340369	1340722		orf19.13659|IPF20954.1|IPF27787.1|orf6.6039|CaO19.13659|CaO19.6280	[NOT TRANSCRIBED?] Predicted ORF in Assemblies 19, 20 and 21 [label_first_exon=CGD label_last_exon=CGD orf_changed=false scenario_first_exon=Z scenario_last_exon=Z]
Ca21chr1	1343993	1344599	+	ntar_128	1343993	1344599	1	1343993	1344599					[label_first_exon=novel label_last_exon=novel orf_changed=false scenario_first_exon=B scenario_last_exon=B]
Ca21chr1	1344770	1348341	+	orf19.6277	1344770	1348341	1	1344770	1348341	1344908	1348267		orf19.13656|orf19.13658|IPF19586.1|IPF19587.2|orf6.501|orf6.6038|CA3701|CA3702|orf19.6279|IPF11936.3f|orf6.6036	Predicted ORF in Assemblies 19, 20 and 21 [label_first_exon=CGDmod label_last_exon=CGDmod orf_changed=false scenario_first_exon=G scenario_last_exon=G]
Ca21chr1	1350390	1350606	+	ntar_129	1350390	1350606	1	1350390	1350606					[label_first_exon=novel label_last_exon=novel orf_changed=false scenario_first_exon=B scenario_last_exon=B]
Ca21chr1	1350853	1353640	+	orf19.6276	1350853	1353640	1	1350853	1353640	1350853	1353474		orf19.13655|IPF20884.1|IPF4859.2|Contig4-2377_0008|orf6.6035|CA3700|CaO19.6276|CaO19.13655|IPF4859	Predicted ORF in Assemblies 19, 20 and 21 [label_first_exon=CGDmod label_last_exon=CGDmod orf_changed=false scenario_first_exon=I scenario_last_exon=I]
Ca21chr1	1354052	1355749	+	orf19.6275	1354052	1355749	1	1354052	1355749	1354052	1355749		orf19.13654|IPF20904.1|IPF4860.1|Contig4-2377_0002|Contig4-2377_0004|orf6.6034|CA3699|CaO19.13654|CaO19.6275|IPF4860	Predicted ORF in Assemblies 19, 20 and 21 [label_first_exon=CGD label_last_exon=CGD orf_changed=false scenario_first_exon=E scenario_last_exon=E]
Ca21chr1	1356578	1357373	-	orf19.6274	1356578	1357373	1	1357373	1356578	1357330	1356803	PBR1	orf19.13653|IPF20933.1|IPF4861.1|Contig4-2683_0016|orf6.6033|CA3698|CaO19.6274|CaO19.13653|IPF4861	Protein required for cohesion, adhesion, and biofilm formation; induced by alpha pheromone in white cells [label_first_exon=CGDmod label_last_exon=CGDmod orf_changed=false scenario_first_exon=A scenario_last_exon=A]
Ca21chr1	1358770	1359775	-	orf19.6273	1358770	1359775	1	1359775	1358770	1359770	1359447		orf19.13652|IPF4865.1|IPF27790.1|Contig4-2683_0013|orf6.6032|CaO19.13652|CaO19.6273	Predicted ORF in Assemblies 19, 20 and 21 [label_first_exon=CGDmod label_last_exon=CGDmod orf_changed=false scenario_first_exon=A scenario_last_exon=A]
Ca21chr1	1359971	1361046	+	orf19.6272	1359971	1361046	1	1359971	1361046	1360018	1360794		orf19.13651|IPF4866.1|IPF27771.1|Contig4-2683_0012|orf6.6031|CA3697|YUH1|CaO19.6272|IPF4866	Predicted ORF in Assemblies 19, 20 and 21; regulated by Gcn2p and Gcn4p [label_first_exon=CGDmod label_last_exon=CGDmod orf_changed=false scenario_first_exon=A scenario_last_exon=A]
Ca21chr1	1360739	1363376	-	orf19.6271	1360739	1363376	1	1363376	1360739	1363202	1361070		orf19.13650|IPF4868.1|IPF27760.1|Contig4-2683_0009|orf6.6030|CA3696|CaO19.6271|IPF4868	Predicted ORF in Assemblies 19, 20 and 21 [label_first_exon=CGDmod label_last_exon=CGDmod orf_changed=false scenario_first_exon=A scenario_last_exon=A]
Ca21chr1	1364433	1367174	+	orf19.6269	1364433	1367174	1	1364433	1367174	1364477	1367062		orf19.13648|orf19.13649|IPF20912.1|IPF4873.2|Contig4-2683_0004|Contig4-2683_0006|orf6.6028|orf6.6029|CA3694|CA3695|orf19.6270|IPF4872.3f	Predicted ORF in Assemblies 19, 20 and 21 [label_first_exon=CGDmod label_last_exon=CGDmod orf_changed=false scenario_first_exon=G scenario_last_exon=G]
Ca21chr1	1367091	1369525	-	orf19.6268	1367091	1369525	1	1369525	1367091	1369348	1367174		orf19.13647|IPF20895.1|IPF4874.2|Contig4-2683_0002|orf6.6027|CA3693|CaO19.13647|CaO19.6268|IPF4874	Predicted ORF in Assemblies 19, 20 and 21; decreased expression observed in an ssr1 homozygous null mutant [label_first_exon=CGDmod label_last_exon=CGDmod orf_changed=false scenario_first_exon=A scenario_last_exon=A]
Ca21chr1	1370850	1372217	-	orf19.6267	1370850	1372217	1	1372217	1370850	1372217	1370850		orf19.13646|IPF4876|IPF20913.1|IPF4876.2|Contig4-2747_0018|orf6.6026|CA3692|CaO19.13646|HRQ3|CaO19.6267	Protein not essential for viability [label_first_exon=CGD label_last_exon=CGD orf_changed=false scenario_first_exon=Z scenario_last_exon=Z]
Ca21chr1	1372774	1375485	-	orf19.6266	1372774	1375485	1	1375485	1372774	1375483	1372868		orf19.13645|IPF20885.1|IPF4880.2|Contig4-2747_0014|Contig4-2747_0015|Contig4-2747_0016|orf6.6025|CA3691|CaO19.6266|CaO19.13645|IPF4880	Predicted ORF in Assemblies 19, 20 and 21 [label_first_exon=CGDmod label_last_exon=CGDmod orf_changed=false scenario_first_exon=F scenario_last_exon=F]
Ca21chr1	1375744	1376785	-	orf19.6265.1	1375744	1376785	2	1376785|1376301	1376732|1375744	1376741	1375913	RPS14B	IPF20952.1|IPF4881.1|Contig4-2747_0012|CA3690|RPS14	Putative ribosomal protein; genes encoding cytoplasmic ribosomal subunits, translation factors, and tRNA synthetases are downregulated upon phagocytosis by murine macrophage; transcription is positively regulated by Tbf1p [label_first_exon=CGDmod label_last_exon=CGDmod orf_changed=false scenario_first_exon=F scenario_last_exon=F]
Ca21chr1	1377035	1377529	-	orf19.6265	1377035	1377529	1	1377529	1377035	1377498	1377106	RPS22A	orf19.13644|IPF20939.1|IPF4882.2|Contig4-2747_0010|orf6.6024|CA3689|RPS22|CaO19.6265|CaO19.13644	Predicted ribosomal protein; genes encoding cytoplasmic ribosomal subunits, translation factors, and tRNA synthetases are downregulated upon phagocytosis by murine macrophage [label_first_exon=CGDmod label_last_exon=CGDmod orf_changed=false scenario_first_exon=A scenario_last_exon=A]
Ca21chr1	1377722	1378625	+	orf19.6264.4	1377722	1378625	2	1377722|1378119	1377887|1378625	1377882	1378268		IPF20908.1|IPF27767.1	ORF Predicted by Annotation Working Group [label_first_exon=CGDmod label_last_exon=CGDmod orf_changed=false scenario_first_exon=F scenario_last_exon=F]
Ca21chr1	1378483	1379422	-	orf19.6264.3	1378483	1379422	2	1379422|1379188	1379270|1378483	1379293	1378685		IPF20936.1|IPF4885.1|Contig4-2747_0006|orf6.6072|CA3688|YIP3|YIP3.3	ORF Predicted by Annotation Working Group [label_first_exon=CGDmod label_last_exon=CGDmod orf_changed=false scenario_first_exon=F scenario_last_exon=F]
Ca21chr1	1379833	1380253	-	ntar_130	1379833	1380253	1	1380253	1379833	1380144	1379923			[label_first_exon=novel label_last_exon=novel orf_changed=false scenario_first_exon=B scenario_last_exon=B]
Ca21chr1	1380365	1381401	+	orf19.6264	1380365	1381401	1	1380365	1381401	1380462	1381178		orf19.13643|IPF20926.1|IPF4889.2|Contig4-2747_0003|orf6.6023|CA3687|CaO19.13643|CaO19.6264|IPF4889	Predicted ORF in Assemblies 19, 20 and 21; possibly spurious ORF (Annotation Working Group prediction) [label_first_exon=CGDmod label_last_exon=CGDmod orf_changed=false scenario_first_exon=A scenario_last_exon=A]
Ca21chr1	1381182	1382664	-	orf19.6263	1381182	1382664	1	1382664	1381182	1382602	1381205		orf19.13642|IPF4890.2|IPF18757.2|Contig4-2747_0002|orf6.6022|CA3686|CaO19.13642|CaO19.6263|IPF4890	Predicted membrane transporter, member of the monocarboxylate porter (MCP) family, major facilitator superfamily (MFS) [label_first_exon=CGDmod label_last_exon=CGDmod orf_changed=false scenario_first_exon=A scenario_last_exon=A]
Ca21chr1	1382841	1389718	-	orf19.6261	1382841	1389718	1	1389718	1382841	1389718	1382897	BPH1	orf19.13640|IPF20927.1|IPF19723.1|Contig4-2747_0021|orf6.111|orf6.2456|orf6.301|CA1123|CaO19.6261|IPF19723	Protein not essential for viability; similar to S. cerevisiae Bph1p, which is a putative ortholog of human Chediak-Higashi syndrome protein and murine beige gene implicated in disease syndromes involving defective lysosomal trafficking [label_first_exon=CGDmod label_last_exon=CGDmod orf_changed=false scenario_first_exon=I scenario_last_exon=I]
Ca21chr1	1390173	1394538	-	orf19.6260	1390173	1394538	1	1394538	1390173	1394401	1390283		orf19.13639|IPF19349.2|IPF12859.2|Contig4-2735_0006|orf6.2457|CA1124|UBP12|CaO19.6260	Predicted ORF in Assemblies 19, 20 and 21 [label_first_exon=CGDmod label_last_exon=CGDmod orf_changed=false scenario_first_exon=A scenario_last_exon=A]
Ca21chr1	1394979	1396220	-	orf19.6259	1394979	1396220	1	1396220	1394979	1396220	1395099		orf19.13638|IPF12718.3|IPF12854.2|Contig4-2735_0003|orf6.2458|orf6.654|CA1125|CaO19.6259|RRP43	Predicted ORF in Assemblies 19, 20 and 21 [label_first_exon=CGDmod label_last_exon=CGDmod orf_changed=false scenario_first_exon=D scenario_last_exon=D]
Ca21chr1	1397888	1404671	+	orf19.6257	1397888	1404671	1	1397888	1404671	1398250	1404630	GLT1	orf19.13636|IPF20929.1|IPF19715.2|orf6.2272|orf6.655|CA1010|CaO19.6257|GLT1.3eoc|IPF19715.1	Putative glutamate synthase; alkaline downregulated; transcription is downregulated in both intermediate and mature biofilms [label_first_exon=CGDmod label_last_exon=CGDmod orf_changed=false scenario_first_exon=F scenario_last_exon=F]
Ca21chr1	1404849	1406663	+	orf19.6255	1404849	1406663	1	1404849	1406663	1404890	1406203		orf19.13634|IPF20914.1|IPF14084.1|Contig4-2748_0008|orf6.2270|CA1009|CaO19.13634|CaO19.6255|IPF14084	Predicted ORF in Assemblies 19, 20 and 21 [label_first_exon=CGDmod label_last_exon=CGDmod orf_changed=false scenario_first_exon=F scenario_last_exon=F]
Ca21chr1	1406978	1408563	+	orf19.6254	1406978	1408563	1	1406978	1408563	1407331	1408368	ANT1	orf19.13633|IPF20920.1|IPF14083.2|Contig4-2748_0006|orf6.2269|CA1008|CaO19.6254|CaO19.13633|IPF14083	Predicted ORF in Assemblies 19, 20 and 21 [label_first_exon=CGDmod label_last_exon=CGDmod orf_changed=false scenario_first_exon=A scenario_last_exon=A]
Ca21chr1	1409014	1409688	+	orf19.6253	1409014	1409688	1	1409014	1409688	1409046	1409483	RPS23A	orf19.13632|IPF13519.1|IPF14082.3|Contig4-2748_0005|orf6.1570|orf6.2268|CA0567|CaO19.6253|RPS23|RPS23.5f	Putative ribosomal protein; genes encoding cytoplasmic ribosomal subunits, translation factors, and tRNA synthetases are downregulated upon phagocytosis by murine macrophage [label_first_exon=CGDmod label_last_exon=CGDmod orf_changed=false scenario_first_exon=A scenario_last_exon=A]
Ca21chr1	1409669	1411539	-	orf19.6252	1409669	1411539	1	1411539	1409669	1411044	1409842		orf19.13630|IPF20915.1|IPF13522.2|Contig4-2748_0004|orf6.1568|CA0566|CaO19.13630|CaO19.6252|IPF13522	Predicted ORF in Assemblies 19, 20 and 21 [label_first_exon=CGDmod label_last_exon=CGDmod orf_changed=false scenario_first_exon=A scenario_last_exon=A]
Ca21chr1	1411643	1413043	+	orf19.6250	1411643	1413043	1	1411643	1413043	1411731	1412774		orf19.13628|IPF20917.1|IPF13526.2|Contig4-2748_0002|orf6.1566|CA0565|SCD6|CaO19.6250|CaO19.13628|IPF13526	Predicted ORF in Assemblies 19, 20 and 21 [label_first_exon=CGDmod label_last_exon=CGDmod orf_changed=false scenario_first_exon=A scenario_last_exon=A]
Ca21chr1	1413053	1415600	-	orf19.6249	1413053	1415600	1	1415600	1413053	1415515	1413089	HAK1	orf19.13627|IPF20886.1|IPF9136.3|Contig4-2748_0001|Contig4-2748_0010|orf6.1565|orf6.2201|CA0966|IPF9136|IPF9136.5eoc|IPF9136.2	Putative potassium transporter; similar to Schwanniomyces occidentalis Hak1p; amphotericin B induced; transcriptionally induced upon phagocytosis by macrophage [label_first_exon=CGDmod label_last_exon=CGDmod orf_changed=false scenario_first_exon=G scenario_last_exon=G]
Ca21chr1	1417268	1417969	-	orf19.6248	1417268	1417969	1	1417969	1417268	1417969	1417268		orf19.13626|IPF20925.1|IPF9139.2|Contig4-2382_0002|orf6.2200|CA0965|CaO19.6248|IPF9139	Predicted ORF in Assemblies 19, 20 and 21 [label_first_exon=CGD label_last_exon=CGD orf_changed=false scenario_first_exon=Z scenario_last_exon=Z]
Ca21chr1	1418502	1421375	+	orf19.6247	1418502	1421375	1	1418502	1421375	1418596	1421211		orf19.13625|IPF20880.1|IPF9141.2|Contig4-2635_0014|orf6.2199|CA0964|CTF4|CaO19.6247|IPF9141	Predicted ORF in Assemblies 19, 20 and 21 [label_first_exon=CGDmod label_last_exon=CGDmod orf_changed=false scenario_first_exon=A scenario_last_exon=A]
Ca21chr1	1421138	1421826	-	ntar_131	1421138	1421826	1	1421826	1421138	1421581	1421438			[label_first_exon=novel label_last_exon=novel orf_changed=false scenario_first_exon=B scenario_last_exon=B]
Ca21chr1	1421770	1422680	+	orf19.6246	1421770	1422680	1	1421770	1422680	1421911	1422477		orf19.13624|IPF20930.1|IPF9143.1|Contig4-2635_0010|orf6.2198|CA0963|CaO19.6246|NAT3|CaO19.13624|IPF9143	Predicted ORF in Assemblies 19, 20 and 21 [label_first_exon=CGDmod label_last_exon=CGDmod orf_changed=false scenario_first_exon=F scenario_last_exon=F]
Ca21chr1	1422244	1422496	-	ntar_132	1422244	1422496	1	1422496	1422244					[label_first_exon=novel label_last_exon=novel orf_changed=false scenario_first_exon=B scenario_last_exon=B]
Ca21chr1	1422967	1424785	+	orf19.6245	1422967	1424785	1	1422967	1424785	1422978	1424678		orf19.13623|IPF19079.2|IPF9145.2|Contig4-2635_0007|orf6.2197|orf6.985|CA0962|CaO19.6245|IPF9145	Predicted ORF in Assemblies 19, 20 and 21; regulated by osmotic stress (via Hog1p) and oxidative stress (Hog1p- and Cap1p-independent); transcription is induced in response to alpha pheromone in SpiderM medium [label_first_exon=CGDmod label_last_exon=CGDmod orf_changed=false scenario_first_exon=F scenario_last_exon=F]
Ca21chr1	1424364	1424585	-	ntar_133	1424364	1424585	1	1424585	1424364	1424585	1424364			[label_first_exon=novel label_last_exon=novel orf_changed=false scenario_first_exon=B scenario_last_exon=B]
Ca21chr1	1425038	1427781	+	orf19.6244	1425038	1427781	1	1425038	1427781	1425396	1427717		orf19.13622|IPF9146.2|IPF18817.2|Contig4-2635_0006|orf6.2196|orf6.672|orf6.984|CA0251|IFH1|CaO19.6244|IPF9146	Predicted ORF in Assemblies 19, 20 and 21 [label_first_exon=CGDmod label_last_exon=CGDmod orf_changed=false scenario_first_exon=A scenario_last_exon=A]
Ca21chr1	1427944	1431149	+	orf19.6243	1427944	1431149	1	1427944	1431149	1427968	1431030	VPS34	orf19.13621|IPF17928.3|IPF17276.2|Contig4-2635_0002|Contig4-2635_0003|orf6.5115|orf6.673|orf6.983|CA0149|CaO19.6243	Autophosphorylated phosphatidylinositol 3-kinase, class III, required for wild-type vesicle transport, hyphal growth, adherence to fibroblasts, and virulence in mouse systemic infection; low abundance mRNA, growth-regulated [label_first_exon=CGDmod label_last_exon=CGDmod orf_changed=false scenario_first_exon=G scenario_last_exon=G]
Ca21chr1	1431455	1432983	+	orf19.6242	1431455	1432983	1	1431455	1432983	1432024	1432983		IPF15741.2|IPF19190.1|orf6.5116|orf6.674|CA3003|CYK3|CaO19.6242|IPF15741.5f|IPF15741	Predicted ORF in Assemblies 19, 20 and 21 [label_first_exon=CGDmod label_last_exon=CGDmod orf_changed=false scenario_first_exon=F scenario_last_exon=F]
Ca21chr1	1432991	1435243	+	orf19.6240	1432991	1435243	1	1432991	1435243	1433503	1435086		orf19.13620|IPF15741.2|IPF19687.2|orf6.904|orf6.5116|CA6304|CA6308|orf19.6241|IPF15741.3f	Predicted ORF in Assemblies 19, 20 and 21 [label_first_exon=CGDmod label_last_exon=CGDmod orf_changed=false scenario_first_exon=F scenario_last_exon=F]
Ca21chr1	1435382	1436528	+	orf19.6239	1435382	1436528	1	1435382	1436528	1435444	1436475		orf19.13619|IPF15293.1|IPF15740.2|Contig4-1996_0006|orf6.5117|orf6.903|CA3004|KIN28|CaO19.6239	Predicted ORF in Assemblies 19, 20 and 21 [label_first_exon=CGDmod label_last_exon=CGDmod orf_changed=false scenario_first_exon=F scenario_last_exon=F]
Ca21chr1	1436376	1437759	-	orf19.6238	1436376	1437759	1	1437759	1436376	1437711	1436509		orf19.13618|IPF20916.1|IPF15294.2|Contig4-1996_0005|orf6.5118|orf6.902|CA0218|CaO19.6238|IPF15294	Predicted ORF in Assemblies 19, 20 and 21 [label_first_exon=CGDmod label_last_exon=CGDmod orf_changed=false scenario_first_exon=A scenario_last_exon=A]
Ca21chr1	1439922	1441494	+	orf19.6237	1439922	1441494	1	1439922	1441494	1440150	1440860	RAC1	orf19.13617|IPF19967.1|IPF27772.1|Contig4-2906_0002|Contig4-2906_0003|orf6.5119|CA3005|CaO19.6237|CDC422|CaO19.13617|CC43	G-protein of RAC subfamily; required for embedded filamentous growth, but not for serum-induced hyphal growth; dynamic localization at plasma membrane; similar to, but not interchangeable with, Cdc42p; lacks S. cerevisiae homolog [label_first_exon=CGDmod label_last_exon=CGDmod orf_changed=false scenario_first_exon=A scenario_last_exon=A]
Ca21chr1	1441238	1442176	-	orf19.6236	1441238	1442176	1	1442176	1441238	1442123	1441494		orf19.13616|IPF12152.1|IPF12514.2|Contig4-2906_0005|orf6.5120|CA3006|CaO19.6236|IPF12152	Predicted ORF in Assemblies 19, 20 and 21 [label_first_exon=CGDmod label_last_exon=CGDmod orf_changed=false scenario_first_exon=A scenario_last_exon=A]
Ca21chr1	1442300	1442943	+	orf19.6235	1442300	1442943	1	1442300	1442943	1442352	1442738		orf19.13615|IPF12150.1|IPF12515.2|Contig4-2906_0006|orf6.1583|orf6.5121|CaO19.6235	Predicted ORF in Assemblies 19, 20 and 21 [label_first_exon=CGDmod label_last_exon=CGDmod orf_changed=false scenario_first_exon=A scenario_last_exon=A]
Ca21chr1	1442798	1444495	-	orf19.6234	1442798	1444495	1	1444495	1442798	1444495	1442891		orf19.13614|IPF12148.1|IPF12516.1|Contig4-2906_0007|orf6.1584|orf6.5122|CA3007|CaO19.6234|IPF12148	Predicted ORF in Assemblies 19, 20 and 21; mutation confers hypersensitivity to 5-fluorocytosine (5-FC), 5-fluorouracil (5-FU), and tubercidin (7-deazaadenosine) [label_first_exon=CGDmod label_last_exon=CGDmod orf_changed=false scenario_first_exon=D scenario_last_exon=D]
Ca21chr1	1444504	1446115	+	orf19.6233	1444504	1446115	1	1444504	1446115	1444504	1446027		orf19.13613|IPF12147.2|IPF12518.1|Contig4-1351_0001|Contig4-1351_0002|Contig4-2906_0010|orf6.1585|orf6.5123|CA3008|CaO19.6233|IPF12147	Predicted ORF in Assemblies 19, 20 and 21 [label_first_exon=CGDmod label_last_exon=CGDmod orf_changed=false scenario_first_exon=D scenario_last_exon=D]
Ca21chr1	1446885	1449859	+	orf19.6232	1446885	1449859	1	1446885	1449859	1447186	1449687	NPR1	orf19.13612|IPF20888.1|IPF12521.2|Contig4-2906_0015|orf6.1586|orf6.5124|CA0576|CaO19.6232	Predicted ORF in Assemblies 19, 20 and 21; induced in core stress response [label_first_exon=CGDmod label_last_exon=CGDmod orf_changed=false scenario_first_exon=A scenario_last_exon=A]
Ca21chr1	1449779	1450444	-	orf19.6231	1449779	1450444	1	1450444	1449779	1450368	1449937	MRPL19	orf19.13611|IPF14569.2|IPF12523.3|Contig4-2906_0017|orf6.1587|orf6.5125|CA3009|CaO19.6231	Protein described as a ribosomal protein; induced upon adherence to polystyrene [label_first_exon=CGDmod label_last_exon=CGDmod orf_changed=false scenario_first_exon=A scenario_last_exon=A]
Ca21chr1	1450611	1451861	+	orf19.6230	1450611	1451861	1	1450611	1451861	1450648	1451823		orf19.13610|IPF14568.2|IPF18936.2|Contig4-2906_0018|orf6.5126|CA3010|CaO19.6230|RAI1|CaO19.13610|IPF14568	Predicted ORF in Assemblies 19, 20 and 21 [label_first_exon=CGDmod label_last_exon=CGDmod orf_changed=false scenario_first_exon=A scenario_last_exon=A]
Ca21chr1	1453252	1455073	+	orf19.6229	1453252	1455073	1	1453252	1455073	1453415	1454872	CAT1	orf19.13609|CCT1|CCT|orf6.5127|CTA1|IPF20907.1|IPF20124.1|Contig4-1984_0001|Contig4-2906_0020|CA3011|CaO19.13609|CaO19.6229	Catalase; role in resistance to oxidative stress, neutrophils, peroxide; role in murine systemic virulence; regulated by iron, ciclopirox olamine, fluconazole, growth, carbon source, pH, Rim101p, Ssn6p, Hog1p, farnesol, core stress response [label_first_exon=CGDmod label_last_exon=CGDmod orf_changed=false scenario_first_exon=A scenario_last_exon=A]
Ca21chr1	1455437	1456730	+	orf19.6227	1455437	1456730	1	1455437	1456730	1455604	1456596		orf19.13607|IPF20919.1|IPF14013.2|Contig4-1851_0006|Contig4-1851_0008|orf6.5129|CA3012|CaO19.13607|CaO19.6227|IPF14013	Predicted ORF in Assemblies 19, 20 and 21 [label_first_exon=CGDmod label_last_exon=CGDmod orf_changed=false scenario_first_exon=A scenario_last_exon=A]
Ca21chr1	1456893	1458031	+	ntar_134	1456893	1458031	1	1456893	1458031					[label_first_exon=novel label_last_exon=novel orf_changed=false scenario_first_exon=B scenario_last_exon=B]
Ca21chr1	1457026	1458175	-	orf19.6225.1	1457026	1458175	1	1458175	1457026	1457571	1457278		IPF20970.1|IPF20125.1|Contig4-1851_0004|CA3013|PET117	ORF Predicted by Annotation Working Group [label_first_exon=CGDmod label_last_exon=CGDmod orf_changed=false scenario_first_exon=A scenario_last_exon=A]
Ca21chr1	1458782	1461611	+	orf19.6225	1458782	1461611	1	1458782	1461611	1459337	1461391	PCL7	orf19.13605|IPF11915.2|IPF18998.2|Contig4-2759_0013|orf6.1290|orf6.5131|CA3014|CaO19.6225|IPF11915	Protein described as cyclin-like, possible Pho85p cyclin; hyphal downregulated; transcriptionally activated by Mnl1p under weak acid stress [label_first_exon=CGDmod label_last_exon=CGDmod orf_changed=false scenario_first_exon=A scenario_last_exon=A]
Ca21chr1	1462779	1464272	+	orf19.6224	1462779	1464272	1	1462779	1464272	1462779	1464272		orf19.13604|IPF20910.1|IPF11914.1|Contig4-2759_0009|orf6.1289|CA0401|CaO19.6224|RSB14|CaO19.13604|RTA1	Predicted ORF in Assemblies 19, 20 and 21 [label_first_exon=CGD label_last_exon=CGD orf_changed=false scenario_first_exon=E scenario_last_exon=E]
Ca21chr1	1464285	1464830	-	orf19.6222.1	1464285	1464830	1	1464830	1464285	1464706	1464503			ORF added to Assembly 21 based on comparative genome analysis [label_first_exon=CGDmod label_last_exon=CGDmod orf_changed=false scenario_first_exon=A scenario_last_exon=A]
Ca21chr1	1465246	1468296	-	orf19.6222	1465246	1468296	4	1468296|1468187|1465496|1465329	1468248|1465580|1465409|1465246	1468296	1465246	SPO22	orf19.13603|IPF7423.3|IPF27762.1|Contig4-2759_0006|orf6.4534|orf6.1288|CA6303|CA0400|orf19.6223|IPF7423.5f	Predicted ORF in Assemblies 19, 20 and 21; similar to S. cerevisiae Spo22p [label_first_exon=CGD label_last_exon=CGD orf_changed=false scenario_first_exon=Z scenario_last_exon=Z]
Ca21chr1	1468392	1469495	-	orf19.6220.4	1468392	1469495	2	1469495|1468865	1469308|1468392	1469344	1468534		IPF20959.1|IPF7424.1|Contig4-2759_0004|CA2579|RPL34B.3	ORF Predicted by Annotation Working Group [label_first_exon=CGDmod label_last_exon=CGDmod orf_changed=false scenario_first_exon=F scenario_last_exon=F]
Ca21chr1	1469531	1470343	-	orf19.6220.3	1469531	1470343	3	1470343|1470184|1470034	1470263|1470124|1469531	1470343	1469706	MMD1	IPF20961.1|IPF7427.2|CA2578|MMD1.3	ORF Predicted by Annotation Working Group; macrophage-downregulated protein abundance [label_first_exon=CGD label_last_exon=CGDmod orf_changed=false scenario_first_exon=F scenario_last_exon=F]
Ca21chr1	1470501	1473313	-	orf19.6220	1470501	1473313	1	1473313	1470501	1473250	1470554		orf19.13601|IPF20879.1|IPF7430.2|orf6.4532|CA2577|CaO19.13601|CAF130|CaO19.6220|IPF7430	Predicted ORF in Assemblies 19, 20 and 21 [label_first_exon=CGDmod label_last_exon=CGDmod orf_changed=false scenario_first_exon=F scenario_last_exon=F]
Ca21chr1	1473411	1475045	-	orf19.6219	1473411	1475045	1	1475045	1473411	1474919	1473564		orf19.13600|IPF20909.1|IPF7432.2|Contig4-2632_0002|orf6.4531|CA2576|CaO19.6219|CaO19.13600|IPF7432	Predicted ORF in Assemblies 19, 20 and 21 [label_first_exon=CGDmod label_last_exon=CGDmod orf_changed=false scenario_first_exon=A scenario_last_exon=A]
Ca21chr1	1475533	1479772	+	orf19.6217	1475533	1479772	1	1475533	1479772	1475717	1479514	PGA63	orf19.13598|orf19.13597|IPF20958.1|IPF7439.2|Contig4-2632_0006|orf6.4528|orf6.4529|CA2575|orf19.6216|CaO19.13598|SEC31|CaO19.6217	Putative protein of unknown function [label_first_exon=CGDmod label_last_exon=CGDmod orf_changed=false scenario_first_exon=A scenario_last_exon=A]
Ca21chr1	1479644	1483225	-	orf19.6214	1479644	1483225	1	1483225	1479644	1483049	1479813	ATC1	orf19.13595|IPF19760|ATH1|IPF20966.1|IPF19760.1|Contig4-1596_0001|Contig4-2632_0007|orf6.4526|CA2574|CaO19.6214|CaO19.13595	Cell wall acid trehalase; catalyzes hydrolysis of the disaccharide trehalose; similar to S. cerevisiae vacuolar acid trehalase (Ath1p) [label_first_exon=CGDmod label_last_exon=CGDmod orf_changed=false scenario_first_exon=G scenario_last_exon=G]
Ca21chr1	1483537	1484150	-	tp(agg)1	1483537	1484150	2	1484150|1484075	1484114|1483537	1483828	1483604		tP(AGG)1.2	tRNA-Pro predicted by tRNAscan-SE [label_first_exon=CGD label_last_exon=CGDmod orf_changed=true scenario_first_exon=Z scenario_last_exon=D]
Ca21chr1	1484787	1485890	+	orf19.6213	1484787	1485890	1	1484787	1485890	1484830	1485732	SUI2	orf19.13594|IPF20923.1|IPF13764.2|Contig4-2125_0001|orf6.4525|CA2573|CaO19.13594|CaO19.6213	Putative translation initiation factor; genes encoding ribosomal subunits, translation factors, and tRNA synthetases are downregulated upon phagocytosis by murine macrophage; protein detected by mass spec in stationary phase cultures [label_first_exon=CGDmod label_last_exon=CGDmod orf_changed=false scenario_first_exon=A scenario_last_exon=A]
Ca21chr1	1485741	1487601	-	orf19.6211	1485741	1487601	1	1487601	1485741	1487542	1485887		orf19.13592|IPF20905.1|IPF13766.2|Contig4-2125_0002|Contig4-2125_0003|orf6.4523|CA2572|CaO19.13592|PTE99|CaO19.6211|IPF13766	Predicted ORF in Assemblies 19, 20 and 21 [label_first_exon=CGDmod label_last_exon=CGDmod orf_changed=false scenario_first_exon=F scenario_last_exon=F]
Ca21chr1	1487721	1489281	-	orf19.6209	1487721	1489281	1	1489281	1487721	1489211	1487778		orf19.13590|IPF13769.1|IPF13767.3|Contig4-2125_0004|orf6.4521|orf6.5415|CA2571|CaO19.6209|IPF13769	Predicted membrane transporter, member of the monocarboxylate porter (MCP) family, major facilitator superfamily (MFS) [label_first_exon=CGDmod label_last_exon=CGDmod orf_changed=false scenario_first_exon=F scenario_last_exon=F]
Ca21chr1	1487960	1489190	+	ntar_135	1487960	1489190	1	1487960	1489190	1488412	1488834			[label_first_exon=novel label_last_exon=novel orf_changed=false scenario_first_exon=B scenario_last_exon=B]
Ca21chr1	1489673	1489788	-	tl(uaa)4	1489673	1489788	2	1489788|1489718	1489750|1489673				tL(UAA)4.2	tRNA-Leu predicted by tRNAscan-SE [label_first_exon=CGD label_last_exon=CGD orf_changed=false scenario_first_exon=Z scenario_last_exon=Z]
Ca21chr1	1490336	1492913	+	orf19.6208	1490336	1492913	1	1490336	1492913	1490379	1492802	MEF2	orf19.13589|IPF20891.1|IPF8163.1|Contig4-2876_0010|orf6.5416|CA3212|CaO19.6208	Predicted ORF in Assemblies 19, 20 and 21; caspofungin induced [label_first_exon=CGDmod label_last_exon=CGDmod orf_changed=true scenario_first_exon=A scenario_last_exon=A]
Ca21chr1	1493074	1494190	+	orf19.6205	1493074	1494190	1	1493074	1494190	1493138	1494094		orf19.13586|IPF20921.1|IPF8160.1|Contig4-2876_0011|Contig4-2876_0012|orf6.5419|CA3213|CaO19.6205|CaO19.13586|IPF8160	Predicted ORF in Assemblies 19, 20 and 21 [label_first_exon=CGDmod label_last_exon=CGDmod orf_changed=false scenario_first_exon=A scenario_last_exon=A]
Ca21chr1	1494081	1497275	-	orf19.6203	1494081	1497275	1	1497275	1494081	1497140	1494204		PUT3|orf19.13584|IPF19238.2|IPF8158.2|Contig4-2876_0013|orf6.536|orf6.5421|CA3214|CaO19.6203	Predicted zinc-finger protein of unknown function; has similarity to S. cerevisiae Put3p, which is a transcription factor involved in the regulation of proline utilization genes [label_first_exon=CGDmod label_last_exon=CGDmod orf_changed=false scenario_first_exon=A scenario_last_exon=A]
Ca21chr1	1497797	1499186	-	orf19.6202	1497797	1499186	1	1499186	1497797	1499055	1497979	RBT4	orf19.13583|orf6.537|YJL79|PRY4|IPF8153.3|IPF27769.1|Contig4-2876_0017|orf6.5422|CA0104|IPF8153.2	Protein with similarity to plant pathogenesis-related proteins; required for virulence in mouse systemic and rabbit corneal infections; not required for filamentation; mRNA binds to She3p and is localized to hyphal tips [label_first_exon=CGDmod label_last_exon=CGDmod orf_changed=false scenario_first_exon=A scenario_last_exon=A]
Ca21chr1	1502242	1503195	-	orf19.6200	1502242	1503195	1	1503195	1502242	1503195	1502242		orf19.13580|IPF8147.2|IPF27770.1|Contig4-2022_0012|Contig4-2612_0003|orf6.5424|orf6.929|CA0229|CaO19.6200|IPF8147	Predicted ORF in Assemblies 19, 20 and 21 [label_first_exon=CGD label_last_exon=CGD orf_changed=false scenario_first_exon=Z scenario_last_exon=Z]
Ca21chr1	1504743	1507494	-	orf19.6199	1504743	1507494	2	1507494|1507055	1507434|1504743	1507029	1504870		orf19.13579|IPF20894.1|IPF13040.1|Contig4-2612_0009|orf6.5425|CA3215|CaO19.6199|HCS1|CaO19.13579	Predicted ORF in Assemblies 19, 20 and 21; intron in 5'-UTR [label_first_exon=CGDmod label_last_exon=CGDmod orf_changed=true scenario_first_exon=F scenario_last_exon=A]
Ca21chr1	1507584	1508460	-	orf19.6198.1	1507584	1508460	2	1508460|1508123	1508331|1507584	1508336	1507818		IPF20969.1|IPF13038.1|Contig4-2612_0013|CA3216|IPF13038.3f|IPF13038	Predicted ORF in Assemblies 19, 20 and 21; gene has intron; gene was predicted by Annotation Working Group (AWG), subsequently removed from Assembly 20 by the AWG, and later reinstated (see Locus History) [label_first_exon=CGDmod label_last_exon=CGDmod orf_changed=false scenario_first_exon=F scenario_last_exon=F]
Ca21chr1	1508968	1511996	-	orf19.6197	1508968	1511996	1	1511996	1508968	1511622	1509973		orf19.13577|IPF20903.1|IPF19979.1|Contig4-2590_0004|Contig4-2590_0005|orf6.5427|CA3217|CaO19.13577|DHH1|CaO19.6197	Predicted ORF in Assemblies 19, 20 and 21 [label_first_exon=CGDmod label_last_exon=CGDmod orf_changed=false scenario_first_exon=A scenario_last_exon=A]
Ca21chr1	1513182	1514134	+	orf19.6196	1513182	1514134	1	1513182	1514134	1513343	1513909		orf19.13576|IPF20931.1|IPF10005.1|Contig4-2590_0009|orf6.5428|CA3218|CaO19.13576|CaO19.6196|IPF10005	Predicted ORF in Assemblies 19, 20 and 21; possibly spurious ORF (Annotation Working Group prediction) [label_first_exon=CGDmod label_last_exon=CGDmod orf_changed=false scenario_first_exon=A scenario_last_exon=A]
Ca21chr1	1514119	1516522	-	orf19.6195	1514119	1516522	1	1516522	1514119	1516388	1514154		orf19.13575|IPF20893.1|IPF10003.2|Contig4-2590_0011|orf6.5429|CA3219|RNH70|CaO19.6195|CaO19.13575|IPF10003	Predicted ORF in Assemblies 19, 20 and 21 [label_first_exon=CGDmod label_last_exon=CGDmod orf_changed=false scenario_first_exon=F scenario_last_exon=F]
Ca21chr1	1516632	1517852	-	orf19.6194	1516632	1517852	1	1517852	1516632	1517800	1516859		orf19.13574|IPF10001|IPF20922.1|IPF10001.2|Contig4-1805_0002|orf6.5430|CA3220|CaO19.13574|CaO19.6194	Protein not essential for viability; possibly spurious ORF (Annotation Working Group prediction) [label_first_exon=CGDmod label_last_exon=CGDmod orf_changed=false scenario_first_exon=F scenario_last_exon=F]
Ca21chr1	1516894	1517647	+	ntar_136	1516894	1517647	1	1516894	1517647					[label_first_exon=novel label_last_exon=novel orf_changed=false scenario_first_exon=B scenario_last_exon=B]
Ca21chr1	1518217	1522248	+	orf19.6193	1518217	1522248	1	1518217	1522248	1518264	1522049	TAF145	orf19.8354|orf19.13573|IPF20901.1|IPF10000.2|IPF26567.1|IPF16558.2|orf6.996|orf6.5431|TAF1|CA3221|CA0255|orf19.735|IPF10000.5eoc	Protein likely to be essential for growth, based on an insertional mutagenesis strategy; similar to S. cerevisiae Taf145p, which is a component of RNA polymerase II transcription factor TFIID; flucytosine repressed [label_first_exon=CGDmod label_last_exon=CGDmod orf_changed=false scenario_first_exon=A scenario_last_exon=A]
Ca21chr1	1526789	1529011	+	orf19.4456	1526789	1529011	1	1526789	1529011	1527013	1528836	GAP4	orf19.11936|IPF22804.1|IPF6541.2|GAP5|Contig4-1998_0001|orf6.7269|CA4667|GAP31|CaO19.11936|CaO19.4456	Putative amino acid permease; hyphal induced; regulated by Gcn2p and Gcn4p; shows colony morphology-related gene regulation by Ssn6p; detected at plasma membrane of yeast-form and germ tube by mass spectrometry [label_first_exon=CGDmod label_last_exon=CGDmod orf_changed=false scenario_first_exon=A scenario_last_exon=A]
Ca21chr1	1528932	1531089	-	orf19.4455	1528932	1531089	1	1531089	1528932	1530826	1529021		orf19.11935|IPF22807.1|IPF6542.1|Contig4-1998_0002|orf6.7268|CA4666|CaO19.4455|CaO19.11935|IPF6542	Predicted ORF in Assemblies 19, 20 and 21 [label_first_exon=CGDmod label_last_exon=CGDmod orf_changed=false scenario_first_exon=A scenario_last_exon=A]
Ca21chr1	1531303	1534700	-	orf19.4451	1531303	1534700	1	1534700	1531303	1534645	1531511	RIA1	orf19.11931|IPF22841.1|IPF6548.2|Contig4-1998_0005|Contig4-2531_0013|orf6.7264|CA4665|CaO19.4451|CaO19.11931|IPF6548	Putative translation elongation factor; genes encoding ribosomal subunits, translation factors, and tRNA synthetases are downregulated upon phagocytosis by murine macrophage [label_first_exon=CGDmod label_last_exon=CGDmod orf_changed=false scenario_first_exon=A scenario_last_exon=A]
Ca21chr1	1534771	1535250	+	orf19.4450.2	1534771	1535250	1	1534771	1535250	1534840	1535082			ORF added to Assembly 21 based on comparative genome analysis [label_first_exon=CGDmod label_last_exon=CGDmod orf_changed=false scenario_first_exon=A scenario_last_exon=A]
Ca21chr1	1535085	1535751	-	orf19.4450.1	1535085	1535751	1	1535751	1535085	1535433	1535227		IPF22833.1|IPF6551.2|Contig4-2531_0010|CA4664|IPF6551.3f	ORF Predicted by Annotation Working Group [label_first_exon=CGDmod label_last_exon=CGDmod orf_changed=false scenario_first_exon=A scenario_last_exon=A]
Ca21chr1	1536562	1538879	-	orf19.4450	1536562	1538879	1	1538879	1536562	1538464	1536764		ZCF23|orf19.11930|IPF18188.2|IPF6554.2|Contig4-2531_0005|Contig4-2531_0007|orf6.7263|CA4663|CaO19.11930|CaO19.4450|IPF6554	Predicted zinc-finger protein of unknown function [label_first_exon=CGDmod label_last_exon=CGDmod orf_changed=false scenario_first_exon=A scenario_last_exon=A]
Ca21chr1	1540711	1541744	+	orf19.4449	1540711	1541744	1	1540711	1541744	1540755	1541501		orf19.11929|IPF22817.1|IPF6557.1|orf6.7262|CA4662|CaO19.4449|LYS7|CaO19.11929	Predicted ORF in Assemblies 19, 20 and 21 [label_first_exon=CGDmod label_last_exon=CGDmod orf_changed=false scenario_first_exon=A scenario_last_exon=A]
Ca21chr1	1542061	1544916	+	orf19.4448	1542061	1544916	1	1542061	1544916	1542293	1544758	SOG2	orf19.11928|IPF22794.1|IPF6561.2|Contig4-2378_0006|orf6.7261|CA4661|CaO19.11928|CaO19.4448|IPF6561	Leucine-rich-repeat domain protein of RAM cell wall integrity signaling network; role in cell separation, azole sensitivity; required for hyphal growth; lacks orthologs in higher eukaryotes [label_first_exon=CGDmod label_last_exon=CGDmod orf_changed=false scenario_first_exon=A scenario_last_exon=A]
Ca21chr1	1545416	1546445	+	orf19.4447	1545416	1546445	1	1545416	1546445	1545462	1546361	YMC1	orf19.11927|IPF22816.1|IPF6563.1|Contig4-2378_0001|orf6.7260|CA4660|CaO19.4447|CaO19.11927	Predicted ORF in Assemblies 19, 20 and 21; flucytosine induced [label_first_exon=CGDmod label_last_exon=CGDmod orf_changed=false scenario_first_exon=A scenario_last_exon=A]
Ca21chr1	1546298	1548251	-	orf19.4446	1546298	1548251	1	1548251	1546298	1548214	1546472		orf19.11926|IPF22808.1|IPF17754.2|orf6.7259|CA4659|CaO19.4446|CaO19.11926|IPF17754	Protein similar to ammomium permeases that is probably inactive, as a mep2 mep3 double homozygous null mutation abolishes cellular ammomium permease activity; fungal-specific (no human or murine homolog) [label_first_exon=CGDmod label_last_exon=CGDmod orf_changed=false scenario_first_exon=A scenario_last_exon=A]
Ca21chr1	1549779	1551488	+	orf19.4445	1549779	1551488	1	1549779	1551488	1549838	1551466		orf19.11925|IPF22811.1|IPF3092.1|Contig4-2907_0018|orf6.7258|CA4658|CaO19.11925|CaO19.4445|IPF3092	Predicted ORF in Assemblies 19, 20 and 21; Plc1p-regulated [label_first_exon=CGDmod label_last_exon=CGDmod orf_changed=false scenario_first_exon=A scenario_last_exon=A]
Ca21chr1	1551742	1552829	+	orf19.4444	1551742	1552829	1	1551742	1552829	1551791	1552717	PHO15	orf19.11924|IPF22814.1|IPF3094.1|Contig4-2907_0015|orf6.7257|CA4657|CaO19.4444|PHO131|CaO19.11924|PHO13|IPF3094	Protein described as 4-nitrophenyl phosphatase, possible histone H2A phosphatase; involved in regulation of white-opaque switching; hyphal downregulated; induced in core stress response; induced by heavy metal (cadmium) stress via Hog1p [label_first_exon=CGDmod label_last_exon=CGDmod orf_changed=false scenario_first_exon=A scenario_last_exon=A]
Ca21chr1	1552764	1553020	-	ntar_137	1552764	1553020	1	1553020	1552764					[label_first_exon=novel label_last_exon=novel orf_changed=false scenario_first_exon=B scenario_last_exon=B]
Ca21chr1	1553448	1554293	+	orf19.4443	1553448	1554293	1	1553448	1554293	1553589	1554143	YPD1	orf19.11923|orf6.7256|IPF22818.1|IPF3095.1|Contig4-2907_0011|CA4656|CaO19.4443|CaO19.11923|IPF3095	Phosphohistidine intermediate protein in a phosphorelay signal transduction pathway; residue His69 is the phosphoacceptor histidine; predicted to be soluble and cytosolic; functional homolog of S. cerevisiae Ypd1p [label_first_exon=CGDmod label_last_exon=CGDmod orf_changed=false scenario_first_exon=A scenario_last_exon=A]
Ca21chr1	1554098	1556036	-	orf19.4442	1554098	1556036	1	1556036	1554098	1555985	1554303	ALG9	orf19.11922|IPF22809.1|IPF3098.2|Contig4-2907_0010|orf6.7255|CA4655|CaO19.11922|CaO19.4442|IPF3098	Putative mannosyltransferase; similar to S. cerevisiae Alg9p; has HKEXRF motif [label_first_exon=CGDmod label_last_exon=CGDmod orf_changed=false scenario_first_exon=F scenario_last_exon=F]
Ca21chr1	1556141	1558033	-	orf19.4441	1556141	1558033	1	1558033	1556141	1557966	1556170		orf19.11921|IPF22806.1|IPF3101.1|Contig4-2907_0006|Contig4-2907_0007|orf6.7254|CA4654|CaO19.11921|DNA43|CaO19.4441|IPF3101	Predicted ORF in Assemblies 19, 20 and 21 [label_first_exon=CGDmod label_last_exon=CGDmod orf_changed=false scenario_first_exon=F scenario_last_exon=F]
Ca21chr1	1558150	1560770	+	orf19.4440	1558150	1560770	1	1558150	1560770	1558202	1560721	SEC34	orf19.11920|IPF22793.1|IPF3102.1|Contig4-2907_0005|orf6.7253|CA4653|COG3|CaO19.4440|CaO19.11920|IPF3102	Protein not essential for viability; similar to S. cerevisiae Cog3p, which is a component of the conserved oligomeric Golgi complex involved in intracellular protein trafficking [label_first_exon=CGDmod label_last_exon=CGDmod orf_changed=false scenario_first_exon=A scenario_last_exon=A]
Ca21chr1	1560496	1561175	-	orf19.4439.1	1560496	1561175	1	1561175	1560496	1560986	1560777		IPF22795.1|IPF3103.2|orf6.3230	ORF Predicted by Annotation Working Group [label_first_exon=CGDmod label_last_exon=CGDmod orf_changed=false scenario_first_exon=A scenario_last_exon=A]
Ca21chr1	1561038	1561481	+	orf19.4439	1561038	1561481	1	1561038	1561481	1561038	1561481		orf19.11919|IPF22822.1|IPF3105.2|Contig4-2907_0004|orf6.7252|CA4652|CaO19.11919|CaO19.4439|IPF3105	[NOT TRANSCRIBED?] Predicted ORF in Assemblies 19, 20 and 21 [label_first_exon=CGD label_last_exon=CGD orf_changed=false scenario_first_exon=Z scenario_last_exon=Z]
Ca21chr1	1569740	1570173	-	tl(aag)2	1569740	1570173	2	1570173|1570098	1570137|1569740	1570167	1569962		tL(AAG)2.2	tRNA-Leu predicted by tRNAscan-SE; has atypical G at position 32 [label_first_exon=CGD label_last_exon=CGDmod orf_changed=true scenario_first_exon=Z scenario_last_exon=D]
Ca21chr1	1570906	1571473	+	ntar_138	1570906	1571473	1	1570906	1571473					[label_first_exon=novel label_last_exon=novel orf_changed=false scenario_first_exon=B scenario_last_exon=B]
Ca21chr1	1571384	1571662	-	ntar_139	1571384	1571662	1	1571662	1571384	1571557	1571384			[label_first_exon=novel label_last_exon=novel orf_changed=false scenario_first_exon=B scenario_last_exon=B]
Ca21chr1	1573775	1574044	+	ntar_140	1573775	1574044	1	1573775	1574044	1573775	1573897			[label_first_exon=novel label_last_exon=novel orf_changed=false scenario_first_exon=B scenario_last_exon=B]
Ca21chr1	1578359	1580772	+	orf19.4438	1578359	1580772	1	1578359	1580772	1578967	1580490	RME1	orf19.11918|IPF3121|IPF3121.1|IPF28396.1|Contig4-3008_0024|orf6.7251|CA4651|CaO19.4438	Protein similar to S. cerevisiae meiotic regulator Rme1p; white-specific transcription; upregulation correlates with clinical development of fluconazole resistance; transcription is not regulated during rat oral infection [label_first_exon=CGDmod label_last_exon=CGDmod orf_changed=false scenario_first_exon=A scenario_last_exon=A]
Ca21chr1	1580496	1581040	-	ntar_141	1580496	1581040	1	1581040	1580496					[label_first_exon=novel label_last_exon=novel orf_changed=false scenario_first_exon=B scenario_last_exon=B]
Ca21chr1	1581182	1584450	+	orf19.4437	1581182	1584450	2	1581182|1581323	1581252|1584450	1581235	1584358		orf19.11916|IPF9859.2|IPF28412.1|Contig4-3008_0028|Contig4-3008_0029|orf6.7249|CA4650|ISW1|ISW1.3	Predicted ORF in Assemblies 19, 20 and 21 [label_first_exon=CGDmod label_last_exon=CGDmod orf_changed=false scenario_first_exon=F scenario_last_exon=F]
Ca21chr1	1583991	1584993	-	orf19.4436	1583991	1584993	1	1584993	1583991	1584935	1584381		orf19.11915|IPF22819.1|IPF9860.2|Contig4-3008_0031|orf6.7248|CA4649|GPX2|CaO19.11915|CaO19.4436|GPX4	Predicted ORF in Assemblies 19, 20 and 21 [label_first_exon=CGDmod label_last_exon=CGDmod orf_changed=true scenario_first_exon=A scenario_last_exon=A]
Ca21chr1	1585872	1590148	+	orf19.4435	1585872	1590148	1	1585872	1590148	1586011	1589922		orf19.11914|IPF9864.1|IPF28404.1|Contig4-3008_0033|orf6.7247|CA4648|STU1|CaO19.11914|CaO19.4435|IPF9864	Predicted ORF in Assemblies 19, 20 and 21 [label_first_exon=CGDmod label_last_exon=CGDmod orf_changed=false scenario_first_exon=A scenario_last_exon=A]
Ca21chr1	1590535	1593032	-	orf19.4433	1590535	1593032	1	1593032	1590535	1592574	1590604	CPH1	orf19.11912|APRP1|ACPR1|ACPR|IPF9866.3|IPF5536.2|Contig4-2476_0010|orf6.2724|orf6.695|orf6.7245|CA0154|CaO19.4433	Transcription factor required for mating and hyphal growth on solid media; with Efg1p required for host cytokine response; in filamentation pathway with Ess1p and Czf1p; regulates genes of galactose metabolism [label_first_exon=CGDmod label_last_exon=CGDmod orf_changed=false scenario_first_exon=G scenario_last_exon=G]
Ca21chr1	1593608	1593860	-	ntar_142	1593608	1593860	1	1593860	1593608					[label_first_exon=novel label_last_exon=novel orf_changed=false scenario_first_exon=B scenario_last_exon=B]
Ca21chr1	1594949	1598365	-	orf19.4432	1594949	1598365	1	1598365	1594949	1598119	1595267	KSP1	orf19.11910|IPF22791.1|IPF5540.2|Contig4-2969_0018|orf6.2723|CA1288|CaO19.11910|CaO19.4432	Putative protein of unknown function; mRNA binds to She3p and is localized to hyphal tips; mutation confers hypersensitivity to amphotericin B; predicted ORF in Assemblies 19, 20 and 21 [label_first_exon=CGDmod label_last_exon=CGDmod orf_changed=false scenario_first_exon=G scenario_last_exon=G]
Ca21chr1	1598525	1598954	-	ntar_143	1598525	1598954	1	1598954	1598525					[label_first_exon=novel label_last_exon=novel orf_changed=false scenario_first_exon=B scenario_last_exon=B]
Ca21chr1	1599231	1599949	+	ntar_144	1599231	1599949	1	1599231	1599949	1599811	1599933			[label_first_exon=novel label_last_exon=novel orf_changed=false scenario_first_exon=B scenario_last_exon=B]
Ca21chr1	1600014	1600152	-	ntar_145	1600014	1600152	1	1600152	1600014					[label_first_exon=novel label_last_exon=novel orf_changed=false scenario_first_exon=B scenario_last_exon=B]
Ca21chr1	1600347	1602209	+	orf19.4430	1600347	1602209	1	1600347	1602209	1600458	1602098		orf19.11908|IPF22812.1|IPF5545.2|Contig4-2969_0013|Contig4-2969_0014|orf6.2721|CA1287|CaO19.4430|CaO19.11908|IPF5545	Predicted ORF in Assemblies 19, 20 and 21 [label_first_exon=CGDmod label_last_exon=CGDmod orf_changed=false scenario_first_exon=A scenario_last_exon=A]
Ca21chr1	1601968	1604141	-	orf19.4428	1601968	1604141	1	1604141	1601968	1603689	1602250		orf19.11906|IPF5546|IPF5546.1|IPF28397.1|Contig4-2969_0012|orf6.2719|CA1286|CaO19.11906|CaO19.4428	Protein not essential for viability [label_first_exon=CGDmod label_last_exon=CGDmod orf_changed=false scenario_first_exon=A scenario_last_exon=A]
Ca21chr1	1604326	1605072	-	orf19.4427	1604326	1605072	1	1605072	1604326	1605009	1604515	SKP1	orf19.11905|IPF5549.2|IPF28398.1|Contig4-2969_0008|orf6.2718|orf6.2827|CA1285|CaO19.4427	Protein described as subunit D of kinetochore protein complex CBF3; regulated by Gcn4p; repressed in response to amino acid starvation (3-aminotriazole treatment) [label_first_exon=CGDmod label_last_exon=CGDmod orf_changed=false scenario_first_exon=A scenario_last_exon=A]
Ca21chr1	1605244	1607095	-	orf19.4426	1605244	1607095	1	1607095	1605244	1606830	1605439	PEX3	orf19.11904|IPF18715.2|IPF5552.2|Contig4-2969_0007|orf6.2717|orf6.2828|CA1362|CaO19.4426	Putative peroxisomal protein involved in targeting proteins into peroxisomes [label_first_exon=CGDmod label_last_exon=CGDmod orf_changed=false scenario_first_exon=A scenario_last_exon=A]
Ca21chr1	1609129	1610100	+	orf19.4424	1609129	1610100	1	1609129	1610100	1609129	1610100	PHO100	orf19.11902|IPF22815.1|IPF5556.1|PHO3|Contig4-2969_0004|orf6.2830|CA1363|CaO19.4424|CaO19.11902|IPF5556	Putative inducible acid phosphatase; DTT-extractable and observed in culture supernatant under low-phosphate conditions; slight effect on murine virulence; induced on biofilm formation; virulence-group-correlated expression; N-glycosylated [label_first_exon=CGD label_last_exon=CGD orf_changed=false scenario_first_exon=Z scenario_last_exon=Z]
Ca21chr1	1610137	1610698	-	ntar_146	1610137	1610698	1	1610698	1610137					[label_first_exon=novel label_last_exon=novel orf_changed=false scenario_first_exon=B scenario_last_exon=B]
Ca21chr1	1610930	1614440	+	orf19.4423	1610930	1614440	1	1610930	1614440	1611087	1614308		orf19.11901|IPF22836.1|IPF5561.2|Contig4-2969_0001|Contig4-2969_0002|orf6.2831|CA1364|CaO19.4423|CaO19.11901|IPF5561	Predicted ORF in Assemblies 19, 20 and 21 [label_first_exon=CGDmod label_last_exon=CGDmod orf_changed=false scenario_first_exon=A scenario_last_exon=A]
Ca21chr1	1615586	1615745	+	ntar_147	1615586	1615745	1	1615586	1615745					[label_first_exon=novel label_last_exon=novel orf_changed=false scenario_first_exon=B scenario_last_exon=B]
Ca21chr1	1615671	1616981	-	orf19.2799	1615671	1616981	1	1616981	1615671	1616916	1615765	GPI8	orf19.10317|IPF24553.1|IPF11799.2|Contig4-2693_0008|orf6.3728|CA2007|CaO19.2799|CaO19.10317	Protein likely to be essential for growth, based on an insertional mutagenesis strategy; similar to S. cerevisiae Gpi8p, which is a subunit of the GPI transamidase complex that adds GPI anchors to proteins [label_first_exon=CGDmod label_last_exon=CGDmod orf_changed=false scenario_first_exon=F scenario_last_exon=F]
Ca21chr1	1617137	1619172	-	orf19.2798	1617137	1619172	1	1619172	1617137	1619149	1617182		orf19.10316|IPF24546.1|IPF11801.2|Contig4-2693_0007|orf6.3727|CA2006|CaO19.10316|CaO19.2798|IPF11801	Putative helicase; fungal-specific (no human or murine homolog) [label_first_exon=CGDmod label_last_exon=CGDmod orf_changed=false scenario_first_exon=F scenario_last_exon=F]
Ca21chr1	1619388	1621259	-	orf19.2797	1619388	1621259	1	1621259	1619388	1621259	1619388		orf19.10315|IPF24549.1|IPF11802.2|Contig4-2693_0005|orf6.3726|CA2005|CaO19.2797|CaO19.10315|IPF11802	[NOT TRANSCRIBED?] Predicted ORF in Assemblies 19, 20 and 21 [label_first_exon=CGD label_last_exon=CGD orf_changed=false scenario_first_exon=Z scenario_last_exon=Z]
Ca21chr1	1621401	1623540	-	orf19.2796	1621401	1623540	1	1623540	1621401	1623502	1621508		orf19.10314|IPF24548.1|IPF15718.2|Contig4-2693_0003|orf6.3725|CA2004|CaO19.2796|POL12	Predicted ORF in Assemblies 19, 20 and 21 [label_first_exon=CGDmod label_last_exon=CGDmod orf_changed=false scenario_first_exon=A scenario_last_exon=A]
Ca21chr1	1623766	1624990	-	orf19.2795	1623766	1624990	1	1624990	1623766	1624898	1623924		orf19.10313|IPF24554.1|IPF16471.1|Contig4-1628_0003|orf6.3724|CA2003|LHP1|CaO19.2795|IPF16471	Predicted ORF in Assemblies 19, 20 and 21 [label_first_exon=CGDmod label_last_exon=CGDmod orf_changed=false scenario_first_exon=A scenario_last_exon=A]
Ca21chr1	1625216	1626196	+	orf19.2794	1625216	1626196	1	1625216	1626196	1625260	1626093		orf19.10312|IPF24557.1|IPF16470.2|Contig4-1628_0004|Contig4-1676_0002|orf6.3723|YDL219W|CA2002|CaO19.10312|CaO19.2794|IPF16470	Protein regulated by Gcn4p; repressed in response to amino acid starvation (3-aminotriazole treatment); alkaline upregulated; macrophage-induced protein [label_first_exon=CGDmod label_last_exon=CGDmod orf_changed=false scenario_first_exon=A scenario_last_exon=A]
Ca21chr1	1626180	1629427	-	orf19.2792	1626180	1629427	1	1629427	1626180	1629144	1626286	IST2	orf19.10310|IPF7245.3|IPF17074.2|Contig4-2218_0006|orf6.3611|orf6.3721|CA2001|CaO19.2792|IPF17074	Predicted ORF in Assemblies 19, 20 and 21 [label_first_exon=CGDmod label_last_exon=CGDmod orf_changed=false scenario_first_exon=A scenario_last_exon=A]
Ca21chr1	1630691	1630786	+	orf19.2800	1630691	1630786	1	1630691	1630786					Predicted ORF in Assembly 20 and 21 [label_first_exon=CGD label_last_exon=CGD orf_changed=false scenario_first_exon=Z scenario_last_exon=Z]
Ca21chr1	1631014	1631370	-	ntar_148	1631014	1631370	1	1631370	1631014	1631370	1631167			[label_first_exon=novel label_last_exon=novel orf_changed=false scenario_first_exon=B scenario_last_exon=B]
Ca21chr1	1631779	1634913	-	orf19.2791	1631779	1634913	1	1634913	1631779	1634762	1631898		orf19.10309|IPF7255.2|IPF11796.1|Contig4-2483_0003|Contig4-2693_0010|orf6.3608|orf6.3610|orf6.3720|CA2000|CaO19.2791|IPF11796	Predicted ORF in Assemblies 19, 20 and 21 [label_first_exon=CGDmod label_last_exon=CGDmod orf_changed=false scenario_first_exon=A scenario_last_exon=A]
Ca21chr1	1635101	1636526	+	orf19.2790	1635101	1636526	1	1635101	1636526	1635240	1636334	SWD2	orf19.10306|IPF7260.1|IPF11792.2|Contig4-2384_0002|Contig4-2384_0003|orf6.3607|orf6.3719|CA1910|CaO19.10306|CaO19.2790|IPF7260	Predicted ORF in Assemblies 19, 20 and 21 [label_first_exon=CGDmod label_last_exon=CGDmod orf_changed=false scenario_first_exon=A scenario_last_exon=A]
Ca21chr1	1636441	1636839	-	ntar_149	1636441	1636839	1	1636839	1636441					[label_first_exon=novel label_last_exon=novel orf_changed=false scenario_first_exon=B scenario_last_exon=B]
Ca21chr1	1636935	1638010	+	orf19.2789	1636935	1638010	1	1636935	1638010	1636942	1637901		orf19.10305|IPF24555.1|IPF7262.2|Contig4-2384_0004|orf6.3606|orf6.977|CA0248|CaO19.2789|IPF7262	Predicted ORF in Assemblies 19, 20 and 21 [label_first_exon=CGDmod label_last_exon=CGDmod orf_changed=false scenario_first_exon=A scenario_last_exon=A]
Ca21chr1	1637880	1639192	-	orf19.2788	1637880	1639192	1	1639192	1637880	1639135	1637927		orf19.10304|IPF24552.1|IPF7263.2|Contig4-2384_0005|Contig4-2384_0007|orf6.3605|orf6.976|CA0247|CaO19.2788|RIB21	Predicted ORF in Assemblies 19, 20 and 21 [label_first_exon=CGDmod label_last_exon=CGDmod orf_changed=false scenario_first_exon=A scenario_last_exon=A]
Ca21chr1	1639483	1640851	-	orf19.2787	1639483	1640851	1	1640851	1639483	1640814	1639582	PRY1	orf19.10303|IPF20091.1|IPF20053.1|Contig4-2384_0008|orf6.3604|orf6.975|CA1909|CaO19.2787|IPF20091	Transcription is opaque specific; transcription is repressed in response to alpha pheromone in SpiderM medium [label_first_exon=CGDmod label_last_exon=CGDmod orf_changed=false scenario_first_exon=A scenario_last_exon=A]
Ca21chr1	1641901	1645390	-	orf19.2786	1641901	1645390	1	1645390	1641901	1645192	1642067		orf19.10302|IPF24565.1|IPF7268.2|Contig4-2533_0009|orf6.3603|CA1908|APL3|CaO19.2786|CaO19.10302	Predicted ORF in Assemblies 19, 20 and 21 [label_first_exon=CGDmod label_last_exon=CGDmod orf_changed=false scenario_first_exon=A scenario_last_exon=A]
Ca21chr1	1645584	1646560	+	orf19.2785	1645584	1646560	1	1645584	1646560	1645704	1646228	ATP7	orf19.10301|IPF24558.1|IPF7270.1|orf6.3602|CA1907|CaO19.2785|CaO19.10301	Putative subunit of the F1F0-ATPase complex; shows colony morphology-related gene regulation by Ssn6p; farnesol-, macrophage-downregulated protein abundance [label_first_exon=CGDmod label_last_exon=CGDmod orf_changed=false scenario_first_exon=A scenario_last_exon=A]
Ca21chr1	1646326	1647328	-	orf19.2784	1646326	1647328	1	1647328	1646326	1647328	1646384		orf19.10300|IPF24556.1|IPF7271.1|Contig4-2533_0003|Contig4-2533_0004|orf6.3601|CA1906|CaO19.2784|CaO19.10300|IPF7271	Predicted ORF in Assemblies 19, 20 and 21 [label_first_exon=CGDmod label_last_exon=CGDmod orf_changed=false scenario_first_exon=D scenario_last_exon=D]
Ca21chr1	1647588	1648207	+	ntar_150	1647588	1648207	1	1647588	1648207	1647989	1648207			[label_first_exon=novel label_last_exon=novel orf_changed=false scenario_first_exon=B scenario_last_exon=B]
Ca21chr1	1647638	1648912	-	orf19.2783	1647638	1648912	1	1648912	1647638	1648912	1647638	PIR32	orf19.10299|IPF24551.1|IPF7274.2|Contig4-2533_0002|orf6.3600|CA1905|CaO19.10299|PIR3|CaO19.2783|IPF7274	[NOT TRANSCRIBED?] Protein described as putative cell wall structural component; macrophage-induced gene [label_first_exon=CGD label_last_exon=CGD orf_changed=false scenario_first_exon=Z scenario_last_exon=Z]
Ca21chr1	1649634	1650560	+	orf19.2782	1649634	1650560	1	1649634	1650560	1649731	1650258		orf19.10298|IPF7275.2|IPF19489.2|Contig4-2533_0001|orf6.14|orf6.3599|CA1904|CaO19.10298|GRX5|CaO19.2782	Predicted ORF in Assemblies 19, 20 and 21 [label_first_exon=CGDmod label_last_exon=CGDmod orf_changed=false scenario_first_exon=A scenario_last_exon=A]
Ca21chr1	1650887	1651487	+	ntar_151	1650887	1651487	1	1650887	1651487	1651236	1651487			[label_first_exon=novel label_last_exon=novel orf_changed=false scenario_first_exon=B scenario_last_exon=B]
Ca21chr1	1651229	1654072	-	orf19.2781	1651229	1654072	1	1654072	1651229	1653745	1651229		orf19.10297|IPF14089.2|IPF19488.2|Contig4-2630_0016|orf6.15|orf6.859|CA0206|CaO19.2781|IPF14089	Predicted ORF in Assemblies 19, 20 and 21 [label_first_exon=CGD label_last_exon=CGD orf_changed=false scenario_first_exon=E scenario_last_exon=E]
Ca21chr1	1656963	1659084	-	ntar_152	1656963	1659084	1	1659084	1656963	1659046	1658867			[label_first_exon=novel label_last_exon=novel orf_changed=false scenario_first_exon=B scenario_last_exon=B]
Ca21chr1	1658949	1659461	+	orf19.2779	1658949	1659461	1	1658949	1659461	1658949	1659461		orf19.10295|orf19.10296|IPF24559.1|IPF16330.2|Contig4-2630_0002|orf6.1476|orf6.1477|orf19.2780|CaO19.2779|CaO19.10295	Predicted ORF in Assemblies 19, 20 and 21 [label_first_exon=CGD label_last_exon=CGD orf_changed=false scenario_first_exon=Z scenario_last_exon=Z]
Ca21chr1	1659233	1659876	-	ntar_153	1659233	1659876	1	1659876	1659233					[label_first_exon=novel label_last_exon=novel orf_changed=false scenario_first_exon=B scenario_last_exon=B]
Ca21chr1	1660182	1663440	+	orf19.2778	1660182	1663440	1	1660182	1663440	1660272	1662500		orf19.8812|orf19.10294|IPF26069.1|IPF18002.2|IPF24547.1|IPF16466.1|orf6.866|orf6.1475|CA0207|CA0504|orf19.1226|IPF16466.5eoc|IPF16466	Putative protein of unknown function, transcription is upregulated in clinical isolates from HIV+ patients with oral candidiasis; predicted ORF in Assemblies 19, 20 and 21 [label_first_exon=CGDmod label_last_exon=CGDmod orf_changed=false scenario_first_exon=G scenario_last_exon=G]
Ca21chr1	1663582	1666070	+	ntar_154	1663582	1666070	1	1663582	1666070	1664365	1665960			[label_first_exon=novel label_last_exon=novel orf_changed=false scenario_first_exon=B scenario_last_exon=B]
Ca21chr1	1666503	1667093	+	orf19.1227	1666503	1667093	1	1666503	1667093	1666503	1667093		ZCF4|orf19.8813|IPF26088.1|IPF19850.1|Contig4-1474_0002|orf6.867|CA0208|CaO19.8813|CaO19.1227|IPF19850	Putative transcription factor with zinc cluster DNA-binding motif; possibly spurious ORF (Annotation Working Group prediction) [label_first_exon=CGD label_last_exon=CGD orf_changed=false scenario_first_exon=Z scenario_last_exon=Z]
Ca21chr1	1667987	1669667	+	orf19.1228	1667987	1669667	1	1667987	1669667	1668206	1669300	HAP2	orf19.8814|IPF18396.2|IPF16519.2|orf6.5088|orf6.868|CA0209|CaO19.1228|CA2983|IPF18396|IPF18396.1	CCAAT-binding factor regulates low-iron (chelation) induction of FRP1 transcription, and under these conditions CBF comprises Hap43p and probably Hap2p and Hap3p [label_first_exon=CGDmod label_last_exon=CGDmod orf_changed=false scenario_first_exon=A scenario_last_exon=A]
Ca21chr1	1669635	1673221	-	orf19.1229	1669635	1673221	1	1673221	1669635	1672965	1669828		orf19.8815|orf19.8816|IPF16520.2|IPF26077.1|IPF19119.2|IPF29521.1|IPF13285.2|Contig4-1270_0001|Contig4-1270_0002|Contig4-2208_0002|orf6.5087|orf6.869|orf6.5086|CA6253|CA2982|CA2981|orf19.1230|orf19.1231|CSE1.3f	Predicted ORF in Assemblies 19, 20 and 21 [label_first_exon=CGDmod label_last_exon=CGDmod orf_changed=false scenario_first_exon=G scenario_last_exon=G]
Ca21chr1	1673375	1674265	+	ntar_155	1673375	1674265	1	1673375	1674265	1674089	1674265			[label_first_exon=novel label_last_exon=novel orf_changed=false scenario_first_exon=B scenario_last_exon=B]
Ca21chr1	1673923	1675468	-	orf19.1232	1673923	1675468	1	1675468	1673923	1675356	1674241	VRG4	orf19.8817|IPF26079.1|IPF13284.2|Contig4-2208_0006|orf6.5085|CA2980|CaO19.1232|CaO19.8817|GOG5	GDP-mannose transporter; essential; required for glycosylation, hyphal growth; functional homolog of S. cerevisiae Vrg4p, which imports GDP-mannose from cytoplasm to Golgi for protein and lipid mannosylation; no mammalian homolog [label_first_exon=CGDmod label_last_exon=CGDmod orf_changed=false scenario_first_exon=A scenario_last_exon=A]
Ca21chr1	1676908	1678950	-	orf19.1233	1676908	1678950	1	1678950	1676908	1678759	1677134	ADE4	orf19.8818|IPF26073.1|IPF13283.2|Contig4-1515_0003|orf6.5084|CA2979|CaO19.1233|CaO19.8818	Predicted ORF in Assemblies 19, 20 and 21; flucytosine induced [label_first_exon=CGDmod label_last_exon=CGDmod orf_changed=false scenario_first_exon=A scenario_last_exon=A]
Ca21chr1	1680602	1680836	-	ntar_156	1680602	1680836	1	1680836	1680602					[label_first_exon=novel label_last_exon=novel orf_changed=false scenario_first_exon=B scenario_last_exon=B]
Ca21chr1	1685048	1685239	-	ntar_157	1685048	1685239	1	1685239	1685048					[label_first_exon=novel label_last_exon=novel orf_changed=false scenario_first_exon=B scenario_last_exon=B]
Ca21chr1	1691374	1692912	+	orf19.4712	1691374	1692912	1	1691374	1692912	1691374	1692912	FGR6-3	IPF12868.1|orf6.1877|orf6.3125|CA1562|CaO19.4712|IFV12	Protein lacking an ortholog in S. cerevisiae; member of a family encoded by FGR6-related genes in the RB2 repeat sequence; transposon mutation affects filamentous growth [label_first_exon=CGD label_last_exon=CGD orf_changed=false scenario_first_exon=Z scenario_last_exon=Z]
Ca21chr1	1696330	1699443	+	orf19.4713	1696330	1699443	1	1696330	1699443	1696389	1699295		orf19.12514|IPF13855.2|IPF22154.1|IPF10881.2|orf6.3126|orf6.3389|CA1563|orf19.5047|IPF13855.5eoc|IPF13855	Predicted ORF in Assemblies 19, 20 and 21 [label_first_exon=CGDmod label_last_exon=CGDmod orf_changed=true scenario_first_exon=A scenario_last_exon=A]
Ca21chr1	1699215	1700299	-	orf19.5049	1699215	1700299	1	1700299	1699215	1700264	1699335		orf19.12516|IPF22145.1|IPF10884.1|Contig4-2722_0002|orf6.3387|CA1747|CaO19.5049|CaO19.12516|IPF10884	Predicted ORF in Assemblies 19, 20 and 21; induced upon biofilm formation [label_first_exon=CGDmod label_last_exon=CGDmod orf_changed=false scenario_first_exon=A scenario_last_exon=A]
Ca21chr1	1700415	1702662	+	orf19.5050	1700415	1702662	1	1700415	1702662	1700480	1702567	MTO1	orf19.12517|IPF22121.1|IPF10886.2|Contig4-2722_0003|orf6.3386|CA1746|CaO19.12517|CaO19.5050|IPF10886	Predicted ORF in Assemblies 19, 20 and 21; transcription is upregulated in both intermediate and mature biofilms [label_first_exon=CGDmod label_last_exon=CGDmod orf_changed=false scenario_first_exon=A scenario_last_exon=A]
Ca21chr1	1702547	1705070	-	orf19.5051	1702547	1705070	1	1705070	1702547	1704918	1702648		orf19.12518|IPF22116.1|IPF10888.1|Contig4-2722_0004|orf6.3385|CA1745|CaO19.5051|CaO19.12518|IPF10888	Predicted ORF in Assemblies 19, 20 and 21 [label_first_exon=CGDmod label_last_exon=CGDmod orf_changed=false scenario_first_exon=A scenario_last_exon=A]
Ca21chr1	1705129	1706945	+	orf19.5052	1705129	1706945	1	1705129	1706945	1705203	1706363		orf19.12519|IPF22139.1|IPF10889.1|Contig4-2722_0005|orf6.3384|CA1744|CaO19.5052|CaO19.12519|IPF10889	Predicted ORF in Assemblies 19, 20 and 21 [label_first_exon=CGDmod label_last_exon=CGDmod orf_changed=false scenario_first_exon=A scenario_last_exon=A]
Ca21chr1	1706365	1707330	-	orf19.5053	1706365	1707330	1	1707330	1706365	1707228	1706446		orf19.12520|IPF22150.1|IPF12209.2|Contig4-2722_0006|orf6.3383|CA1743|ECO1|CaO19.12520|CaO19.5053|IPF12209	Predicted ORF in Assemblies 19, 20 and 21 [label_first_exon=CGDmod label_last_exon=CGDmod orf_changed=false scenario_first_exon=A scenario_last_exon=A]
Ca21chr1	1707411	1708576	+	orf19.5054	1707411	1708576	1	1707411	1708576	1707564	1708466		orf19.12521|IPF22146.1|IPF12210.2|orf6.3382|CA1742|CaO19.5054|IPF12210	Putative quinolinate phosphoribosyl transferase, involved in NAD biosynthesis [label_first_exon=CGDmod label_last_exon=CGDmod orf_changed=false scenario_first_exon=A scenario_last_exon=A]
Ca21chr1	1708327	1710028	-	orf19.5056	1708327	1710028	1	1710028	1708327	1709964	1708525		orf19.12523|IPF12212.3|IPF28152.1|Contig4-2407_0008|Contig4-2407_0009|orf6.17|orf6.3380|CA0002|CaO19.5056|APC10|DOC1|IPF12212.2	Predicted ORF in Assemblies 19, 20 and 21 [label_first_exon=CGDmod label_last_exon=CGDmod orf_changed=false scenario_first_exon=A scenario_last_exon=A]
Ca21chr1	1710157	1711669	+	orf19.5057	1710157	1711669	1	1710157	1711669	1710213	1711466		orf19.12524|IPF19487.2|IPF12213.2|Contig4-2407_0007|orf6.16|orf6.3379|CA1741|CaO19.5057|IPF12213	Predicted ORF in Assemblies 19, 20 and 21 [label_first_exon=CGDmod label_last_exon=CGDmod orf_changed=false scenario_first_exon=A scenario_last_exon=A]
Ca21chr1	1711544	1713692	-	orf19.5058	1711544	1713692	1	1713692	1711544	1713620	1711758	SMI1	orf19.12525|IPF22129.1|IPF12215.2|Contig4-2407_0002|Contig4-2407_0003|orf6.3378|CA1740|CaO19.5058	Decreased mRNA abundance observed in cyr1 homozygous null mutant hyphal cells; caspofungin repressed [label_first_exon=CGDmod label_last_exon=CGDmod orf_changed=false scenario_first_exon=A scenario_last_exon=A]
Ca21chr1	1714361	1714672	+	ntar_158	1714361	1714672	1	1714361	1714672	1714506	1714637			[label_first_exon=novel label_last_exon=novel orf_changed=false scenario_first_exon=B scenario_last_exon=B]
Ca21chr1	1714577	1717207	-	orf19.5059	1714577	1717207	1	1717207	1714577	1717055	1714737	GCS1	orf19.12526|orf19.12527|orf6.1606|GSH1|IPF12218.2|IPF28150.1|orf6.3377|orf6.1607|CA0583|CA6219|CA0584|orf19.5060|GSH1.53f|GSH1.3f|GSH1.exon2	Gamma-glutamylcysteine synthetase; enzyme of glutathione synthesis; similar to Hansenula polymorpha Gsh2p; induced on early/intermediate biofilm formation, in low iron, H2O2, Cd, or presence of human neutrophils; possibly adherence-induced [label_first_exon=CGDmod label_last_exon=CGDmod orf_changed=false scenario_first_exon=A scenario_last_exon=A]
Ca21chr1	1717787	1718279	-	ntar_159	1717787	1718279	1	1718279	1717787					[label_first_exon=novel label_last_exon=novel orf_changed=false scenario_first_exon=B scenario_last_exon=B]
Ca21chr1	1718441	1721156	-	orf19.5061	1718441	1721156	1	1721156	1718441	1720995	1718587	ADE5,7	orf19.12528|IPF13495.2|IPF19378.2|Contig4-1920_0002|orf6.1608|orf6.238|CA6294|CA0585|orf19.5062|"ADE5|7.3f"	Enzyme of adenine biosynthesis; interacts with Vps34p; required for hyphal growth and virulence; flucytosine induced; not induced during GCN response, in contrast to the S. cerevisiae ortholog [label_first_exon=CGDmod label_last_exon=CGDmod orf_changed=false scenario_first_exon=A scenario_last_exon=A]
Ca21chr1	1722833	1723616	+	orf19.5063	1722833	1723616	1	1722833	1723616	1722918	1723493		orf19.12529|IPF17932.1|IPF13493.1|Contig4-1378_0002|Contig4-1944_0005|orf6.1609|orf6.468|CA0586|CaO19.5063|IPF13493	Predicted ORF in Assemblies 19, 20 and 21; ciclopirox olamine induced; regulated by Ssn6p; induced by nitric oxide in yhb1 mutant [label_first_exon=CGDmod label_last_exon=CGDmod orf_changed=false scenario_first_exon=A scenario_last_exon=A]
Ca21chr1	1723604	1725171	-	orf19.5064	1723604	1725171	1	1725171	1723604	1725072	1723858	MRPL3	orf19.12530|IPF22138.1|IPF19552.2|Contig4-1944_0004|orf6.134|orf6.469|CA0089|CaO19.12530|CaO19.5064|IPF19552.1	Predicted ORF in Assemblies 19, 20 and 21; downregulated in core stress response; protein detected by mass spec in exponential and stationary phase cultures [label_first_exon=CGDmod label_last_exon=CGDmod orf_changed=false scenario_first_exon=A scenario_last_exon=A]
Ca21chr1	1725713	1726402	+	orf19.5064.1	1725713	1726402	1	1725713	1726402	1725751	1725942			ORF added to Assembly 21 based on comparative genome analysis [label_first_exon=CGDmod label_last_exon=CGDmod orf_changed=false scenario_first_exon=A scenario_last_exon=A]
Ca21chr1	1726146	1727832	-	orf19.5065	1726146	1727832	1	1727832	1726146	1727666	1726263		orf19.12531|IPF13488.2|IPF15606.2|Contig4-2050_0003|orf6.133|orf6.1522|CA0535|ERD1|CaO19.5065|IPF15606	Predicted ORF in Assemblies 19, 20 and 21 [label_first_exon=CGDmod label_last_exon=CGDmod orf_changed=false scenario_first_exon=A scenario_last_exon=A]
Ca21chr1	1728195	1728751	+	ntar_160	1728195	1728751	1	1728195	1728751					[label_first_exon=novel label_last_exon=novel orf_changed=false scenario_first_exon=B scenario_last_exon=B]
Ca21chr1	1728267	1729364	-	ntar_161	1728267	1729364	1	1729364	1728267	1729336	1729208			[label_first_exon=novel label_last_exon=novel orf_changed=false scenario_first_exon=B scenario_last_exon=B]
Ca21chr1	1729642	1730566	-	orf19.5066	1729642	1730566	1	1730566	1729642	1730502	1729702		orf19.12532|IPF22148.1|IPF15607.1|Contig4-2050_0001|orf6.1521|CA0534|CaO19.12532|CaO19.5066|IPF15607	Predicted ORF in Assemblies 19, 20 and 21; essential; S. cerevisiae ortholog is essential [label_first_exon=CGDmod label_last_exon=CGDmod orf_changed=false scenario_first_exon=A scenario_last_exon=A]
Ca21chr1	1730636	1731522	+	orf19.5067	1730636	1731522	1	1730636	1731522	1730783	1731481		orf19.12533|IPF22153.1|IPF19872.1|orf6.1520|CA0533|LRP1|CaO19.5067|CaO19.12533|IPF19872	Predicted ORF in Assemblies 19, 20 and 21 [label_first_exon=CGDmod label_last_exon=CGDmod orf_changed=false scenario_first_exon=A scenario_last_exon=A]
Ca21chr1	1731467	1735401	-	orf19.5068	1731467	1735401	1	1735401	1731467	1735358	1731684		orf19.12534|IPF12318.3|IPF16157.2|Contig4-2885_0001|orf6.1519|orf6.2426|CA0532|IRE1|CaO19.5068	Predicted ORF in Assemblies 19, 20 and 21 [label_first_exon=CGDmod label_last_exon=CGDmod orf_changed=false scenario_first_exon=A scenario_last_exon=A]
Ca21chr1	1735791	1736125	+	ntar_162	1735791	1736125	1	1735791	1736125					[label_first_exon=novel label_last_exon=novel orf_changed=false scenario_first_exon=B scenario_last_exon=B]
Ca21chr1	1736568	1738498	-	orf19.5069	1736568	1738498	1	1738498	1736568	1737864	1737133		orf19.12535|IPF12316.2|IPF19120.1|Contig4-2337_0002|orf6.2427|orf6.865|CA1098|CaO19.5069|IPF12316	Predicted ORF in Assemblies 19, 20 and 21 [label_first_exon=CGDmod label_last_exon=CGDmod orf_changed=false scenario_first_exon=A scenario_last_exon=A]
Ca21chr1	1739017	1739410	+	ntar_163	1739017	1739410	1	1739017	1739410					[label_first_exon=novel label_last_exon=novel orf_changed=false scenario_first_exon=B scenario_last_exon=B]
Ca21chr1	1739043	1739770	-	ntar_164	1739043	1739770	1	1739770	1739043	1739769	1739647			[label_first_exon=novel label_last_exon=novel orf_changed=false scenario_first_exon=B scenario_last_exon=B]
Ca21chr1	1740730	1740943	-	ntar_165	1740730	1740943	1	1740943	1740730					[label_first_exon=novel label_last_exon=novel orf_changed=false scenario_first_exon=B scenario_last_exon=B]
Ca21chr1	1741632	1741804	+	ntar_166	1741632	1741804	1	1741632	1741804					[label_first_exon=novel label_last_exon=novel orf_changed=false scenario_first_exon=B scenario_last_exon=B]
Ca21chr1	1741813	1743225	-	orf19.5070	1741813	1743225	1	1743225	1741813	1743149	1741854		orf19.12536|orf6.2428|IPF12312.1|IPF28154.1|Contig4-1983_0002|Contig4-2337_0010|YOR009|CA1099|CaO19.5070|IPF12312	Predicted ORF in Assemblies 19, 20 and 21; transcriptionally regulated by iron; expression greater in low iron; similar to cell-wall mannoproteins; greater mRNA abundance observed in a cyr1 homozygous null mutant than in wild type; regulated by osmotic and oxidative stress via Hog1p; possibly spurious ORF (Annotation Working Group prediction) [label_first_exon=CGDmod label_last_exon=CGDmod orf_ch…
Ca21chr1	1746838	1749949	+	orf19.5071	1746838	1749949	1	1746838	1749949	1747314	1749605	NRP1	orf19.12537|IPF18762.2|IPF10092.2|Contig4-2713_0003|orf6.2429|orf6.6305|CA3900|CaO19.12537|CaO19.5071|IPF10092	Predicted ORF in Assemblies 19, 20 and 21; fungal-specific (no human or murine homolog) [label_first_exon=CGDmod label_last_exon=CGDmod orf_changed=false scenario_first_exon=A scenario_last_exon=A]
Ca21chr1	1750143	1751122	+	orf19.5073	1750143	1751122	1	1750143	1751122	1750300	1751019	DPM1	orf19.12539|IPF22152.1|IPF10089.2|Contig4-2713_0004|orf6.6303|CA3899|DPMS|CaO19.12539|CaO19.5073	Protein with similarity to S. cerevisiae Dpm1p, which is dolichol phosphate mannose synthase; filament induced; Tup1p-regulated [label_first_exon=CGDmod label_last_exon=CGDmod orf_changed=false scenario_first_exon=F scenario_last_exon=F]
Ca21chr1	1751283	1753286	+	orf19.5074	1751283	1753286	1	1751283	1753286	1751322	1753196		orf19.12540|IPF22128.1|IPF10088.2|Contig4-1814_0001|Contig4-2713_0005|orf6.6302|CA3898|CaO19.5074|UBA2|CaO19.12540	Predicted ORF in Assemblies 19, 20 and 21 [label_first_exon=CGDmod label_last_exon=CGDmod orf_changed=false scenario_first_exon=F scenario_last_exon=F]
Ca21chr1	1753572	1754201	+	orf19.5076	1753572	1754201	1	1753572	1754201	1753657	1754037	PFY1	orf19.12542|orf6.6300|IPF22172.1|IPF16724.2|Contig4-1814_0003|CA3897|CaO19.5076|CaO19.12542	Profilin, functional homolog of S. cerevisiae Pfy1p; hyphal-induced; macrophage/pseudohyphal-induced; regulated by Nrg1p, Tup1p; gene lacks intron (unlike S. cerevisiae PFY1); complements growth of S. cerevisiae srv2 mutant; nonessential [label_first_exon=CGDmod label_last_exon=CGDmod orf_changed=false scenario_first_exon=A scenario_last_exon=A]
Ca21chr1	1754137	1754446	-	ntar_167	1754137	1754446	1	1754446	1754137	1754446	1754273			[label_first_exon=novel label_last_exon=novel orf_changed=false scenario_first_exon=B scenario_last_exon=B]
Ca21chr1	1754493	1755250	+	orf19.5076.1	1754493	1755250	1	1754493	1755250	1754779	1755012			ORF added to Assembly 21 based on comparative genome analysis [label_first_exon=CGDmod label_last_exon=CGDmod orf_changed=true scenario_first_exon=F scenario_last_exon=F]
Ca21chr1	1754642	1755046	-	ntar_168	1754642	1755046	1	1755046	1754642					[label_first_exon=novel label_last_exon=novel orf_changed=false scenario_first_exon=B scenario_last_exon=B]
Ca21chr1	1755444	1756220	+	orf19.5077	1755444	1756220	1	1755444	1756220	1755501	1756001		orf19.12543|IPF22157.1|IPF10339.2|Contig4-1814_0007|orf6.6299|CA3896|CaO19.12543|CaO19.5077|IPF10339	Predicted ORF in Assemblies 19, 20 and 21; repressed by nitric oxide; possibly spurious ORF (Annotation Working Group prediction) [label_first_exon=CGDmod label_last_exon=CGDmod orf_changed=false scenario_first_exon=F scenario_last_exon=F]
Ca21chr1	1756169	1757480	-	ntar_169	1756169	1757480	1	1757480	1756169	1756822	1756694			[label_first_exon=novel label_last_exon=novel orf_changed=false scenario_first_exon=B scenario_last_exon=B]
Ca21chr1	1756528	1757212	+	orf19.5078	1756528	1757212	1	1756528	1757212	1756580	1756987		orf19.12544|IPF22175.1|IPF10341.1|orf6.6298|CaO19.5078|CaO19.12544	Predicted ORF in Assemblies 19, 20 and 21 [label_first_exon=CGDmod label_last_exon=CGDmod orf_changed=false scenario_first_exon=A scenario_last_exon=A]
Ca21chr1	1757938	1762669	+	orf19.5079	1757938	1762669	1	1757938	1762669	1758073	1762545	CDR4	orf19.12545|IPF22170.1|IPF10349.2|orf6.6297|CA3895|CaO19.12545|CaO19.5079	Putative transporter of ATP-binding cassette (ABC) superfamily; fluconazole, Sfu1p, Hog1p, core stress response induced; caspofungin repressed; fluconazole resistance is not affected by mutation or correlated with expression [label_first_exon=CGDmod label_last_exon=CGDmod orf_changed=false scenario_first_exon=A scenario_last_exon=A]
Ca21chr1	1762642	1763481	-	orf19.5079.1	1762642	1763481	1	1763481	1762642	1763442	1763056			ORF added to Assembly 21 based on comparative genome analysis [label_first_exon=CGDmod label_last_exon=CGDmod orf_changed=false scenario_first_exon=A scenario_last_exon=A]
Ca21chr1	1763645	1766898	-	orf19.5081	1763645	1766898	1	1766898	1763645	1766850	1763797	FUN12	orf19.12547|IPF22183.1|IPF8722.1|Contig4-2712_0006|orf6.6295|CA3894|CaO19.12547|CaO19.5081|YIF2	Functional homolog of S. cerevisiae Fun12p translation initiation factor eIF5B; genes encoding ribosomal subunits, translation factors, and tRNA synthetases are downregulated upon phagocytosis by murine macrophage [label_first_exon=CGDmod label_last_exon=CGDmod orf_changed=false scenario_first_exon=A scenario_last_exon=A]
Ca21chr1	1767343	1768664	+	orf19.5083	1767343	1768664	1	1767343	1768664	1767426	1768532	DRG1	orf19.12549|IPF22140.1|IPF8715.2|Contig4-2712_0003|orf6.6293|CA3893|FUN11|CaO19.12549|CaO19.5083	Member of the DRG family of GTP-binding proteins; involved in regulation of invasive filamentous growth [label_first_exon=CGDmod label_last_exon=CGDmod orf_changed=false scenario_first_exon=F scenario_last_exon=F]
Ca21chr1	1768800	1772408	+	orf19.5085	1768800	1772408	1	1768800	1772408	1769083	1772358		orf19.12551|IPF22181.1|IPF8712.2|Contig4-2712_0001|orf6.6291|CA3892|PSE1|CaO19.12551|CaO19.5085	Predicted ORF in Assemblies 19, 20 and 21 [label_first_exon=CGDmod label_last_exon=CGDmod orf_changed=false scenario_first_exon=F scenario_last_exon=F]
Ca21chr1	1772677	1775122	+	orf19.5087	1772677	1775122	1	1772677	1775122	1772735	1774846	BUD6	orf19.12553|IPF22122.1|IPF8707.2|Contig4-2085_0001|orf6.6289|CA3891|CaO19.5087|CaO19.12553	Protein required for Spitzenkorper formation in hyphal cells (wild-type localization of Mlc1p to the Spitzenkorper); localizes to polarisome [label_first_exon=CGDmod label_last_exon=CGDmod orf_changed=false scenario_first_exon=A scenario_last_exon=A]
Ca21chr1	1774798	1777461	-	orf19.5089	1774798	1777461	1	1777461	1774798	1777459	1774856	TERT	orf19.12555|orf6.6287|TERT1|TERT2|IPF22114.1|IPF19791.1|Contig4-2085_0003|CA3890|EST2|CaO19.12555|TRT1|CaO19.5089	Telomerase reverse transcriptase; catalytic protein subunit of telomere synthesis; essential for telomerase activity; has telomerase-specific motif T and other conserved reverse transcriptase motifs [label_first_exon=CGDmod label_last_exon=CGDmod orf_changed=false scenario_first_exon=A scenario_last_exon=A]
Ca21chr1	1777612	1778726	+	orf19.5090	1777612	1778726	1	1777612	1778726	1777650	1778630		orf19.12556|IPF22143.1|IPF12969.2|Contig4-2641_0017|orf6.6286|CA3889|TAD3|CaO19.12556|CaO19.5090	Predicted ORF in Assemblies 19, 20 and 21 [label_first_exon=CGDmod label_last_exon=CGDmod orf_changed=false scenario_first_exon=A scenario_last_exon=A]
Ca21chr1	1778151	1779265	-	orf19.5092	1778151	1779265	1	1779265	1778151	1779265	1778627		orf19.12558|IPF22155.1|IPF12967.1|Contig4-2641_0001|orf6.6284|CA3888|CaO19.12558|CaO19.5092|IPF12967	Predicted ORF in Assemblies 19, 20 and 21 [label_first_exon=CGDmod label_last_exon=CGDmod orf_changed=false scenario_first_exon=D scenario_last_exon=D]
Ca21chr1	1779290	1780639	+	orf19.5093	1779290	1780639	1	1779290	1780639	1779375	1780433		orf19.12559|IPF22141.1|IPF12964.2|Contig4-2641_0003|orf6.6283|CA3887|SFH1|CaO19.5093|CaO19.12559|IPF12964	Predicted ORF in Assemblies 19, 20 and 21 [label_first_exon=CGDmod label_last_exon=CGDmod orf_changed=false scenario_first_exon=A scenario_last_exon=A]
Ca21chr1	1780557	1783057	-	orf19.5094	1780557	1783057	1	1783057	1780557	1782963	1780738	BUL1	orf19.12560|IPF22119.1|IPF12963.2|Contig4-2641_0004|Contig4-2641_0005|orf6.6282|CA3886|BUL5|CaO19.12560|CaO19.5094|IPF12963	Protein not essential for viability; macrophage/pseudohyphal-induced; similar to S. cerevisiae Bul1p, which may be involved in selection of substrates for ubiquitination [label_first_exon=CGDmod label_last_exon=CGDmod orf_changed=false scenario_first_exon=A scenario_last_exon=A]
Ca21chr1	1784600	1784868	+	ntar_170	1784600	1784868	1	1784600	1784868					[label_first_exon=novel label_last_exon=novel orf_changed=false scenario_first_exon=B scenario_last_exon=B]
Ca21chr1	1785343	1789537	-	orf19.5095	1785343	1789537	1	1789537	1785343	1789380	1785424		orf19.12561|IPF22177.1|IPF19790.1|Contig4-2641_0013|Contig4-2641_0015|orf6.4030|orf6.6281|CA3885|OSH2|CaO19.5095|IPF19790	Predicted ORF in Assemblies 19, 20 and 21; caspofungin induced [label_first_exon=CGDmod label_last_exon=CGDmod orf_changed=false scenario_first_exon=A scenario_last_exon=A]
Ca21chr1	1790346	1793765	-	orf19.5097	1790346	1793765	1	1793765	1790346	1793606	1790436	CAT8	orf19.12563|IPF9674.2|IPF28167.1|Contig4-2662_0002|Contig4-2662_0003|orf6.4032|CaO19.5097|CaO19.12563|CA2219	Predicted zinc-cluster protein; null mutant shows a defect in transcription of JEN1 lactate permease gene; flucytosine repressed; similar to S. cerevisiae Cat8p but mutant phenotype suggests that it has a different set of target genes [label_first_exon=CGDmod label_last_exon=CGDmod orf_changed=false scenario_first_exon=A scenario_last_exon=A]
Ca21chr1	1794185	1795270	+	orf19.5098	1794185	1795270	1	1794185	1795270	1794223	1795185	NTG1	orf19.12564|orf6.4033|IPF22144.1|IPF9671.1|Contig4-2662_0007|CA2220|CaO19.12564|CaO19.5098	Protein with strong similarity to both S. cerevisiae Ntg1p and Ntg2p DNA repair glycosylases; transcriptionally regulated by iron; expression greater in high iron [label_first_exon=CGDmod label_last_exon=CGDmod orf_changed=false scenario_first_exon=A scenario_last_exon=A]
Ca21chr1	1795243	1800188	-	orf19.5100	1795243	1800188	1	1800188	1795243	1800113	1795293	MLT1	orf19.12566|ABC1|BPT1|YCF1|BPT1-2|IPF22163.1|IPF9670.2|Contig4-2662_0008|Contig4-2662_0011|Contig4-2662_0013|orf6.4035|CA2221|CaO19.12566|CaO19.5100|IPF9670	Vacuolar membrane transporter: MRP subfamily of ABC family; similar to S. cerevisiae Bpt1p and Ycf1p; may transport organic anions conjugated to glutathione, glucuronate, or sulfate; required for virulence in mouse peritonitis model [label_first_exon=CGDmod label_last_exon=CGDmod orf_changed=false scenario_first_exon=A scenario_last_exon=A]
Ca21chr1	1800842	1801282	+	ntar_171	1800842	1801282	1	1800842	1801282	1801098	1801232			[label_first_exon=novel label_last_exon=novel orf_changed=false scenario_first_exon=B scenario_last_exon=B]
Ca21chr1	1801471	1804140	+	orf19.5101	1801471	1804140	1	1801471	1804140	1801719	1804082	CCR4	orf19.12567|IPF22115.1|IPF13962.2|Contig4-2297_0004|orf6.4036|CA2222|CaO19.12567|CaO19.5101	Protein similar to S. cerevisiae Ccr4p of the CCR4-NOT transcription regulatory complex; transposon mutation affects filamentous growth [label_first_exon=CGDmod label_last_exon=CGDmod orf_changed=false scenario_first_exon=A scenario_last_exon=A]
Ca21chr1	1804132	1806475	-	orf19.5102	1804132	1806475	1	1806475	1804132	1806443	1804179	PLB5	orf19.12568|IPF13965.2|IPF17127.3|Contig4-2297_0003|orf6.4037|orf6.6348|CA2223|CaO19.5102	Putative phospholipase B, fungal-specific (no human or murine homolog); null mutation eliminates cell-associated phospholipase A2 activity and attenuates virulence; putative GPI anchor [label_first_exon=CGDmod label_last_exon=CGDmod orf_changed=false scenario_first_exon=F scenario_last_exon=F]
Ca21chr1	1806853	1808045	-	orf19.5103	1806853	1808045	1	1808045	1806853	1807929	1806937		orf19.12569|IPF17128.2|IPF12719.2|Contig4-1667_0001|orf6.4038|orf6.6347|CA3931|PMU5|CaO19.5103|IPF12719	Predicted ORF in Assemblies 19, 20 and 21; clade-associated gene expression [label_first_exon=CGDmod label_last_exon=CGDmod orf_changed=false scenario_first_exon=F scenario_last_exon=F]
Ca21chr1	1808962	1809773	-	orf19.5104	1808962	1809773	2	1809773|1809464	1809627|1808962	1809691	1809023	LTP1	orf19.12570|IPF22169.1|IPF12722.1|Contig4-2155_0001|orf6.6346|CA3929|orf19.5104.1|LPT1|CA3930|LPT1.exon2	Putative protein phosphatase of the PTP family (tyrosine-specific), similar to S. cerevisiae Ltp1p [label_first_exon=CGDmod label_last_exon=CGDmod orf_changed=false scenario_first_exon=F scenario_last_exon=F]
Ca21chr1	1809983	1813984	-	orf19.5105	1809983	1813984	1	1813984	1809983	1813627	1810187		orf19.12571|IPF22178.1|IPF12729.2|Contig4-2155_0005|Contig4-2155_0006|orf6.6345|CA3928|CaO19.5105|Gal11|CaO19.12571	Predicted ORF in Assemblies 19, 20 and 21 [label_first_exon=CGDmod label_last_exon=CGDmod orf_changed=false scenario_first_exon=A scenario_last_exon=A]
Ca21chr1	1814478	1814625	+	ntar_172	1814478	1814625	1	1814478	1814625					[label_first_exon=novel label_last_exon=novel orf_changed=false scenario_first_exon=B scenario_last_exon=B]
Ca21chr1	1816240	1819386	-	orf19.5106	1816240	1819386	1	1819386	1816240	1819339	1816394	DIP2	orf19.12572|IPF22110.1|IPF14262.2|Contig4-2615_0005|Contig4-2615_0006|orf6.6344|CA3927|CaO19.12572|CaO19.5106	Protein similar to S. cerevisiae Dip2p, of small ribonucleoprotein complex; transposon mutation affects filamentous growth; physically interacts with TAP-tagged Nop1p; heterozygous null mutant exhibits resistance to parnafungin [label_first_exon=CGDmod label_last_exon=CGDmod orf_changed=false scenario_first_exon=A scenario_last_exon=A]
Ca21chr1	1820188	1822491	+	orf19.5107	1820188	1822491	1	1820188	1822491	1820259	1822247	NOT5	orf19.12573|orf6.6343|IPF13254.2|IPF16198.2|Contig4-2615_0003|orf6.142|CA3926|CaO19.12573|CaO19.5107|IPF16198	Protein with similarity to S. cerevisiae Not5p, which is a member of the transcription regulatory CCR4-NOT complex; required for hyphal growth; antigenic during human oral infection; greater expression in yeast-form cells than hyphae [label_first_exon=CGDmod label_last_exon=CGDmod orf_changed=false scenario_first_exon=A scenario_last_exon=A]
Ca21chr1	1823480	1825620	+	orf19.5110	1823480	1825620	1	1823480	1825620	1823851	1825434	OPY2	orf19.12576|IPF22134.1|IPF13257.2|Contig4-2451_0005|orf6.6340|CA3925|CaO19.5110|CaO19.12576|IPF13257	Predicted ORF in Assemblies 19, 20 and 21 [label_first_exon=CGDmod label_last_exon=CGDmod orf_changed=false scenario_first_exon=A scenario_last_exon=A]
Ca21chr1	1825876	1828762	+	orf19.5112	1825876	1828762	1	1825876	1828762	1826680	1828713	TKL1	orf19.12578|TKT1|IPF22123.1|IPF13260.2|Contig4-2451_0003|orf6.6338|CA3924|CaO19.12578|CaO19.5112	Putative transketolase; localizes to surface of yeast-form cells, but not hyphae; soluble protein in hyphae; transcription is regulated by Nrg1p, Mig1p, and Tup1p; antigenic in human or murine infection [label_first_exon=CGDmod label_last_exon=CGDmod orf_changed=false scenario_first_exon=A scenario_last_exon=A]
Ca21chr1	1829076	1830430	-	orf19.5113	1829076	1830430	1	1830430	1829076	1830334	1829288	ADH2	orf19.12579|IPF22142.1|IPF16784.2|Contig4-2451_0001|orf6.6337|CA3923|CaO19.5113	Putative alcohol dehydrogenase; soluble protein in hyphae; fungal-specific (no human or murine homolog); expression is regulated upon white-opaque switching; regulated by Ssn6p; transcriptionally activated by Mnl1p under weak acid stress [label_first_exon=CGDmod label_last_exon=CGDmod orf_changed=false scenario_first_exon=A scenario_last_exon=A]
Ca21chr1	1831645	1832566	-	orf19.5114	1831645	1832566	1	1832566	1831645	1832442	1831969		orf19.12580|IPF22160.1|IPF6349.2|Contig4-3000_0003|orf6.6336|CA3922|CaO19.12580|GRD19|CaO19.5114	Predicted ORF in Assemblies 19, 20 and 21 [label_first_exon=CGDmod label_last_exon=CGDmod orf_changed=false scenario_first_exon=F scenario_last_exon=F]
Ca21chr1	1832750	1833503	-	orf19.5114.1	1832750	1833503	1	1833503	1832750	1833139	1832948			ORF added to Assembly 21 based on comparative genome analysis [label_first_exon=CGDmod label_last_exon=CGDmod orf_changed=false scenario_first_exon=F scenario_last_exon=F]
Ca21chr1	1834155	1835964	-	orf19.5117	1834155	1835964	1	1835964	1834155	1835814	1834354	OLE1	orf19.12583|orf6.6333|IPF22136.1|IPF6353.2|Contig4-3000_0008|CA3921|CaO19.5117|CaO19.12583	Fatty acid desaturase (stearoyl-CoA desaturase), essential protein involved in oleic acid synthesis; required for aerobic hyphal growth and chlamydospore formation; subject to hypoxic regulation; fluconazole-induced; caspofungin repressed [label_first_exon=CGDmod label_last_exon=CGDmod orf_changed=false scenario_first_exon=A scenario_last_exon=A]
Ca21chr1	1838982	1841296	+	orf19.5118	1838982	1841296	1	1838982	1841296	1839339	1841225	SDS24	orf19.12584|orf6.6332|IPF22127.1|IPF6359.2|Contig4-3000_0016|Contig4-3000_0017|CA3920|SDS23|CaO19.12584|CaO19.5118	Protein described as similar to S. cerevisiae Ybr214wp; transcription regulated by Mig1p and Tup1p; fluconazole-induced [label_first_exon=CGDmod label_last_exon=CGDmod orf_changed=false scenario_first_exon=A scenario_last_exon=A]
Ca21chr1	1841963	1842100	+	ntar_173	1841963	1842100	1	1841963	1842100					[label_first_exon=novel label_last_exon=novel orf_changed=false scenario_first_exon=B scenario_last_exon=B]
Ca21chr1	1842478	1844188	+	orf19.382	1842478	1844188	1	1842478	1844188	1842606	1843982	TEF2	orf19.8012|IPF26916.1|IPF6365.2|Contig4-3000_0020|orf6.339|TEF2-1|CaO19.382|CaO19.8012	Translation elongation factor 1-alpha; genes encoding ribosomal subunits, translation factors, and tRNA synthetases are downregulated upon phagocytosis by murine macrophage [label_first_exon=CGDmod label_last_exon=CGDmod orf_changed=false scenario_first_exon=G scenario_last_exon=G]
Ca21chr1	1844067	1846082	-	orf19.384	1844067	1846082	1	1846082	1844067	1845892	1844216		orf19.8014|IPF6367.2|IPF19375.2|Contig4-2976_0005|orf6.247|orf6.341|orf6.6280|CA3884|CaO19.384|IPF6367	Predicted ORF in Assemblies 19, 20 and 21 [label_first_exon=CGDmod label_last_exon=CGDmod orf_changed=false scenario_first_exon=A scenario_last_exon=A]
Ca21chr1	1846424	1849566	-	orf19.385	1846424	1849566	1	1849566	1846424	1849496	1846497	GCV2	orf19.8015|IPF19789.1|IPF6369.3|orf6.246|orf6.6279|CA3883|CaO19.385	Putative protein of glycine catabolism; downregulated by Efg1p; Hog1p-induced; upregulated by Rim101p at acid pH; transcription is activated in the presence of elevated CO2; protein detected by mass spec in stationary phase cultures [label_first_exon=CGDmod label_last_exon=CGDmod orf_changed=false scenario_first_exon=A scenario_last_exon=A]
Ca21chr1	1850262	1851563	-	orf19.386	1850262	1851563	1	1851563	1850262	1851405	1850470	SAM4	orf19.8016|IPF26919.1|IPF7279.1|Contig4-1631_0002|orf6.6278|CA3882|CaO19.8016|CaO19.386|IPF7279	Alkaline upregulated [label_first_exon=CGDmod label_last_exon=CGDmod orf_changed=false scenario_first_exon=A scenario_last_exon=A]
Ca21chr1	1851756	1854660	+	orf19.387	1851756	1854660	1	1851756	1854660	1851872	1854532	GCR3	orf19.8017|IPF26905.1|IPF7281.2|Contig4-3031_0024|orf6.6277|CA3881|CaO19.8017|CaO19.387	Functional homolog of S. cerevisiae Gcr3p, which acts in regulation of glycolytic genes; no intron predicted, in contrast to intron in S. cerevisiae GCR3 gene [label_first_exon=CGDmod label_last_exon=CGDmod orf_changed=false scenario_first_exon=A scenario_last_exon=A]
Ca21chr1	1854812	1855966	+	orf19.388	1854812	1855966	1	1854812	1855966	1854922	1855884	CAF16	orf19.8018|IPF26920.1|IPF7283.2|Contig4-3031_0023|orf6.6276|CaO19.8018|CaO19.388|CA3880	ABC family protein, predicted not to be a transporter; caspofungin repressed [label_first_exon=CGDmod label_last_exon=CGDmod orf_changed=false scenario_first_exon=A scenario_last_exon=A]
Ca21chr1	1855791	1856439	-	orf19.389	1855791	1856439	1	1856439	1855791	1856347	1855967		orf19.8019|IPF26932.1|IPF7284.2|Contig4-3031_0022|orf6.6275|CaO19.389|CaO19.8019	Predicted ORF in Assemblies 19, 20 and 21 [label_first_exon=CGDmod label_last_exon=CGDmod orf_changed=true scenario_first_exon=A scenario_last_exon=A]
Ca21chr1	1856685	1857765	-	orf19.390	1856685	1857765	1	1857765	1856685	1857461	1856886	CDC42	orf19.8020|IPF26926.1|IPF7286.2|Contig4-3031_0021|orf6.6274|CA3879|CaO19.8020|CaO19.390	Rho-type GTPase; required for budding and maintenance of hyphal growth; GGTase I geranylgeranylated; misexpression blocks hyphal growth, causes avirulence in mouse IV infection; shows actin-dependent localization to hyphal tip [label_first_exon=CGDmod label_last_exon=CGDmod orf_changed=false scenario_first_exon=A scenario_last_exon=A]
Ca21chr1	1858202	1860914	-	orf19.391	1858202	1860914	1	1860914	1858202	1860375	1858237	UPC2	orf19.8021|IPF26909.1|IPF7289.2|Contig4-3031_0016|Contig4-3031_0018|orf6.6273|CA3878|CaO19.8021|ECM22|CaO19.391|IPF7289	Transcriptional regulator of ergosterol biosynthetic genes and sterol uptake; binds ERG2 promoter; has Zn(2)-Cys(6) binuclear cluster; induced upon ergosterol depletion, by azoles, anaerobicity; macrophage/pseudohyphal-repressed [label_first_exon=CGDmod label_last_exon=CGDmod orf_changed=false scenario_first_exon=A scenario_last_exon=A]
Ca21chr1	1858273	1858554	+	ntar_174	1858273	1858554	1	1858273	1858554	1858391	1858546			[label_first_exon=novel label_last_exon=novel orf_changed=false scenario_first_exon=B scenario_last_exon=B]
Ca21chr1	1861178	1861910	+	orf19.392	1861178	1861910	1	1861178	1861910	1861319	1861753		orf19.8022|IPF26931.1|IPF7290.1|Contig4-3031_0013|orf6.6272|CA3877|CBP4|CaO19.392|CaO19.8022	Predicted ORF in Assemblies 19, 20 and 21 [label_first_exon=CGDmod label_last_exon=CGDmod orf_changed=false scenario_first_exon=A scenario_last_exon=A]
Ca21chr1	1861670	1862464	-	orf19.393	1861670	1862464	2	1862464|1862324	1862393|1861670	1862414	1861819		orf19.8023|IPF7291.2|IPF29846.1|Contig4-3031_0012|orf6.6271|CA3876|APS3|CaO19.393	Predicted ORF in Assemblies 19, 20 and 21 [label_first_exon=CGDmod label_last_exon=CGDmod orf_changed=false scenario_first_exon=F scenario_last_exon=F]
Ca21chr1	1862562	1864117	+	orf19.394	1862562	1864117	1	1862562	1864117	1862609	1863994		orf19.8024|IPF14430.2|IPF29842.1|Contig4-3031_0011|orf6.6270|CA3875|CaO19.394|IPF14430	Putative kynureninase, involved in NAD biosynthesis [label_first_exon=CGDmod label_last_exon=CGDmod orf_changed=false scenario_first_exon=A scenario_last_exon=A]
Ca21chr1	1864133	1865606	-	orf19.395	1864133	1865606	1	1865606	1864133	1865548	1864226	ENO1	orf19.8025|IPF26917.1|IPF14429.2|Contig4-3031_0010|orf6.6269|CA3874|ENO|CaO19.395|CaO19.8025	Enolase (2-phospho-D-glycerate-hydrolyase), enzyme of glycolysis and gluconeogenesis; major cell-surface antigen; binds host plasmin and plasminogen; immunoprotective; phagocytosis, biofilm-regulated; farnesol-downregulated [label_first_exon=CGDmod label_last_exon=CGDmod orf_changed=false scenario_first_exon=A scenario_last_exon=A]
Ca21chr1	1866384	1867304	+	orf19.396	1866384	1867304	1	1866384	1867304	1866510	1867145	EAF6	orf19.8026|IPF26924.1|IPF8825.1|Contig4-2296_0007|Contig4-3031_0009|orf6.6268|CA3873|CaO19.8026|CaO19.396|IPF8825	Subunit of the NuA4 histone acetyltransferase complex [label_first_exon=CGDmod label_last_exon=CGDmod orf_changed=false scenario_first_exon=A scenario_last_exon=A]
Ca21chr1	1867082	1867693	-	orf19.397	1867082	1867693	1	1867693	1867082	1867667	1867224		orf19.8027|IPF26928.1|IPF8826.2|Contig4-3031_0008|orf6.6267|CA3872|MRPL28|CaO19.397|CaO19.8027	Predicted ORF in Assemblies 19, 20 and 21 [label_first_exon=CGDmod label_last_exon=CGDmod orf_changed=false scenario_first_exon=A scenario_last_exon=A]
Ca21chr1	1867848	1868511	+	orf19.398	1867848	1868511	1	1867848	1868511	1867938	1868411		orf19.8028|IPF26929.1|IPF8828.2|Contig4-3031_0007|orf6.6266|CA3871|CaO19.8028|CaO19.398|IPF8828	Predicted ORF in Assemblies 19, 20 and 21; possibly spurious ORF (Annotation Working Group prediction) [label_first_exon=CGDmod label_last_exon=CGDmod orf_changed=false scenario_first_exon=A scenario_last_exon=A]
Ca21chr1	1868490	1870780	-	orf19.399	1868490	1870780	1	1870780	1868490	1870656	1868518		orf19.8029|IPF26907.1|IPF8830.2|Contig4-3031_0005|orf6.6265|CA3870|CaO19.399|YPK2|CaO19.8029|YPK1	Predicted ORF in Assemblies 19, 20 and 21 [label_first_exon=CGDmod label_last_exon=CGDmod orf_changed=false scenario_first_exon=A scenario_last_exon=A]
Ca21chr1	1871191	1872370	-	orf19.400	1871191	1872370	1	1872370	1871191	1872201	1871464	GCF1	orf19.8030|IPF26922.1|IPF8831.2|Contig4-3031_0004|orf6.6264|CA3869|CaO19.400|CaO19.8030|IPF8831	HMG box-containing mitochondrial (mt) protein; binds to mt DNA and to the HWP1 promoter; mutant phenotype and functional complementation of an S. cerevisiae abf2 mutation suggest a role in mt genome replication and maintenance [label_first_exon=CGDmod label_last_exon=CGDmod orf_changed=false scenario_first_exon=A scenario_last_exon=A]
Ca21chr1	1872886	1874949	+	orf19.401	1872886	1874949	1	1872886	1874949	1872960	1874624	TCP1	orf19.8031|CCT1|IPF26911.1|IPF8832.2|Contig4-3031_0002|orf6.6263|CA3868|CaO19.401|CaO19.8031	Transcription is induced in response to alpha pheromone in SpiderM medium; protein detected by mass spec in stationary phase cultures [label_first_exon=CGDmod label_last_exon=CGDmod orf_changed=false scenario_first_exon=A scenario_last_exon=A]
Ca21chr1	1874853	1875711	-	orf19.403	1874853	1875711	1	1875711	1874853	1875646	1874882	PCL2	orf19.8033|IPF26921.1|IPF8834.3|Contig4-3031_0001|orf6.2813|orf6.6261|CA1351|CaO19.403|IPF8834.2	Cyclin homolog; reduced expression observed upon depletion of Cln3p; farnesol regulated; periodic mRNA expression, peak at cell-cycle G1/S phase [label_first_exon=CGDmod label_last_exon=CGDmod orf_changed=false scenario_first_exon=A scenario_last_exon=A]
Ca21chr1	1877268	1877957	+	ntar_175	1877268	1877957	1	1877268	1877957	1877457	1877642			[label_first_exon=novel label_last_exon=novel orf_changed=false scenario_first_exon=B scenario_last_exon=B]
Ca21chr1	1877892	1879482	-	orf19.405	1877892	1879482	1	1879482	1877892	1879275	1878025	VCX1	orf19.8035|IPF26918.1|IPF16576.2|Contig4-2020_0006|orf6.2815|CA1352|CaO19.8035|CaO19.405	Putative H+/Ca2+ antiporter; fungal-specific (no human or murine homolog) [label_first_exon=CGDmod label_last_exon=CGDmod orf_changed=false scenario_first_exon=A scenario_last_exon=A]
Ca21chr1	1880541	1882337	-	orf19.406	1880541	1882337	1	1882337	1880541	1882136	1880646	ERG1	orf19.8036|IPF26914.1|IPF19729.1|Contig4-2020_0009|Contig4-2020_0010|orf6.2816|CA1353|CaO19.8036|CaO19.406	Squalene epoxidase, catalyzes epoxidation of squalene to 2,3(S)-oxidosqualene in the ergosterol biosynthetic pathway; essential; target of allylamine antifungal drugs; uses NADH as a reducing cofactor, while S. cerevisiae Erg1p uses NADPH [label_first_exon=CGDmod label_last_exon=CGDmod orf_changed=false scenario_first_exon=A scenario_last_exon=A]
Ca21chr1	1882594	1882743	+	ntar_176	1882594	1882743	1	1882594	1882743					[label_first_exon=novel label_last_exon=novel orf_changed=false scenario_first_exon=B scenario_last_exon=B]
Ca21chr1	1882784	1885099	-	orf19.407	1882784	1885099	1	1885099	1882784	1885055	1882857	GCD6	orf19.8037|IPF26908.1|IPF10142.2|Contig4-2780_0002|orf6.2817|CA1354|CaO19.8037|CaO19.407	Putative catalytic epsilon subunit of the translation initiation factor eIF2B, based on similarity to S. cerevisiae Gcd6p; genes encoding translation factors are downregulated upon phagocytosis by murine macrophage [label_first_exon=CGDmod label_last_exon=CGDmod orf_changed=false scenario_first_exon=A scenario_last_exon=A]
Ca21chr1	1885178	1885588	+	ntar_177	1885178	1885588	1	1885178	1885588	1885312	1885494			[label_first_exon=novel label_last_exon=novel orf_changed=false scenario_first_exon=B scenario_last_exon=B]
Ca21chr1	1885487	1886398	-	orf19.409	1885487	1886398	1	1886398	1885487	1886244	1885603		orf19.8039|IPF10138|IPF26923.1|IPF10138.2|Contig4-2780_0005|orf6.2819|CA1356|CaO19.8039|CaO19.409|IPF10138.5f	Predicted membrane protein; similar to S. cerevisiae Ynr018Wp [label_first_exon=CGDmod label_last_exon=CGDmod orf_changed=false scenario_first_exon=A scenario_last_exon=A]
Ca21chr1	1886569	1887623	+	orf19.4720	1886569	1887623	1	1886569	1887623	1886980	1887468	CTR2	orf19.12183|IPF22485.1|IPF15729.2|Contig4-2780_0006|orf6.3182|CA1600|orf19.72|CaO19.12183|CaO19.4720	Predicted ORF in Assemblies 19, 20 and 21; induced by nitric oxide; clade-associated gene expression [label_first_exon=CGDmod label_last_exon=CGDmod orf_changed=false scenario_first_exon=A scenario_last_exon=A]
Ca21chr1	1887718	1889347	+	orf19.4721	1887718	1889347	1	1887718	1889347	1887838	1889175		orf19.12184|IPF22424.1|IPF15728.2|Contig4-2780_0007|orf6.3183|CA1601|CaO19.12184|CaO19.4721|IPF15728	Predicted ORF in Assemblies 19, 20 and 21; possibly spurious ORF (Annotation Working Group prediction) [label_first_exon=CGDmod label_last_exon=CGDmod orf_changed=false scenario_first_exon=F scenario_last_exon=F]
Ca21chr1	1889408	1890580	+	orf19.4722	1889408	1890580	1	1889408	1890580	1889579	1890403		orf19.12185|IPF18649.2|IPF13658.2|Contig4-2780_0008|orf6.3184|CA1602|CaO19.4722|RTG1|CaO19.12185	Predicted ORF in Assemblies 19, 20 and 21 [label_first_exon=CGDmod label_last_exon=CGDmod orf_changed=false scenario_first_exon=F scenario_last_exon=F]
Ca21chr1	1890402	1891555	-	orf19.4723	1890402	1891555	2	1891555|1891207	1891293|1890402	1891525	1890589		orf19.12186|IPF22475.1|IPF22533.1|IPF13656.2|IPF13655.2|Contig4-2780_0009|orf6.3185|CA1603|FAD1	Predicted ORF in Assemblies 19, 20 and 21 [label_first_exon=CGDmod label_last_exon=CGDmod orf_changed=false scenario_first_exon=F scenario_last_exon=F]
Ca21chr1	1891689	1892585	-	orf19.4724	1891689	1892585	1	1892585	1891689	1892559	1891789		orf19.12187|IPF22466.1|IPF13653.2|Contig4-2780_0010|orf6.3186|CA1604|CaO19.4724|SAP62|CaO19.12187|IPF13653	Predicted ORF in Assemblies 19, 20 and 21 [label_first_exon=CGDmod label_last_exon=CGDmod orf_changed=false scenario_first_exon=F scenario_last_exon=F]
Ca21chr1	1892816	1895340	+	orf19.4725	1892816	1895340	1	1892816	1895340	1893017	1895206	SWI6	orf19.12188|IPF22383.1|IPF17885.2|orf6.3187|CA1605|CaO19.12188|CaO19.4725	Predicted ORF in Assemblies 19, 20 and 21; periodic mRNA expression, peak at cell-cycle G1/S phase [label_first_exon=CGDmod label_last_exon=CGDmod orf_changed=false scenario_first_exon=A scenario_last_exon=A]
Ca21chr1	1895254	1896022	-	orf19.4726	1895254	1896022	1	1896022	1895254	1895937	1895362		orf19.12189|IPF22479.1|IPF16484.1|orf6.3188|CA1606|FRQ1|CaO19.4726|CaO19.12189|NCS1	Predicted ORF in Assemblies 19, 20 and 21 [label_first_exon=CGDmod label_last_exon=CGDmod orf_changed=false scenario_first_exon=A scenario_last_exon=A]
Ca21chr1	1896169	1896877	+	orf19.4727	1896169	1896877	1	1896169	1896877	1896273	1896740		orf19.12190|IPF14916.2|IPF16483.1|orf6.2181|orf6.3189|CA1607|CaO19.4727|IPF14916	Predicted ORF in Assemblies 19, 20 and 21 [label_first_exon=CGDmod label_last_exon=CGDmod orf_changed=false scenario_first_exon=F scenario_last_exon=F]
Ca21chr1	1897055	1901385	+	orf19.4728	1897055	1901385	1	1897055	1901385	1897223	1901365		orf19.12191|IPF14914.2|IPF18648.2|IPF16481.2|orf6.2182|orf6.3190|orf6.439|CA0956|CA6289|orf19.4729|IPF14914.5f|IPF14914	Predicted ORF in Assemblies 19, 20 and 21 [label_first_exon=CGDmod label_last_exon=CGDmod orf_changed=false scenario_first_exon=F scenario_last_exon=F]
Ca21chr1	1901564	1902491	+	orf19.4730	1901564	1902491	2	1901564|1901655	1901592|1902491	1901579	1902363		orf19.12192|IPF22474.1|IPF14323.2|orf6.2183|orf6.438|CA0079|CaO19.4730|IPF14323	Predicted ORF in Assemblies 19, 20 and 21 [label_first_exon=CGDmod label_last_exon=CGDmod orf_changed=false scenario_first_exon=F scenario_last_exon=F]
Ca21chr1	1902948	1904358	+	orf19.4731	1902948	1904358	1	1902948	1904358	1903070	1904245		orf19.12193|IPF14322.1|IPF19274.1|Contig4-2484_0005|orf6.2184|orf6.437|CA0957|COG5|CaO19.4731|IPF14322	Predicted ORF in Assemblies 19, 20 and 21 [label_first_exon=CGDmod label_last_exon=CGDmod orf_changed=false scenario_first_exon=A scenario_last_exon=A]
Ca21chr1	1904252	1907259	-	orf19.4732	1904252	1907259	1	1907259	1904252	1907202	1904416	SEC24	orf19.12194|IPF14321.2|IPF11772.2|Contig4-2484_0008|orf6.2083|orf6.2185|CA0958|CaO19.4732	Possible role in ER to Golgi transport; induced upon yeast-hyphal switch [label_first_exon=CGDmod label_last_exon=CGDmod orf_changed=false scenario_first_exon=A scenario_last_exon=A]
Ca21chr1	1907506	1908553	+	orf19.4733	1907506	1908553	1	1907506	1908553	1907576	1908484	YMC2	orf19.12195|IPF22458.1|IPF11767.2|Contig4-2643_0001|orf6.2084|orf6.2186|CA0889|CaO19.4733|IPF11767	Predicted ORF in Assemblies 19, 20 and 21; Gcn4p-regulated; induced upon biofilm formation [label_first_exon=CGDmod label_last_exon=CGDmod orf_changed=false scenario_first_exon=A scenario_last_exon=A]
Ca21chr1	1908483	1908750	-	ntar_178	1908483	1908750	1	1908750	1908483					[label_first_exon=novel label_last_exon=novel orf_changed=false scenario_first_exon=B scenario_last_exon=B]
Ca21chr1	1908893	1910052	+	orf19.4734	1908893	1910052	1	1908893	1910052	1908930	1909979		orf19.12196|IPF18826.1|IPF11766.1|Contig4-2643_0004|orf6.2085|orf6.2187|CA0890|CaO19.4734|IPF11766	Predicted ORF in Assemblies 19, 20 and 21; possibly spurious ORF (Annotation Working Group prediction) [label_first_exon=CGDmod label_last_exon=CGDmod orf_changed=false scenario_first_exon=A scenario_last_exon=A]
Ca21chr1	1910136	1911529	+	orf19.4735	1910136	1911529	1	1910136	1911529	1910244	1911296		orf19.12197|IPF22444.1|IPF11764.2|Contig4-2643_0006|orf6.2086|CA0891|CaO19.12197|CaO19.4735|IPF11764	Predicted ORF in Assemblies 19, 20 and 21 [label_first_exon=CGDmod label_last_exon=CGDmod orf_changed=false scenario_first_exon=A scenario_last_exon=A]
Ca21chr1	1911435	1911781	-	ntar_179	1911435	1911781	1	1911781	1911435					[label_first_exon=novel label_last_exon=novel orf_changed=false scenario_first_exon=B scenario_last_exon=B]
Ca21chr1	1911988	1913993	+	orf19.4736	1911988	1913993	1	1911988	1913993	1912123	1913778		orf19.12198|IPF22412.1|IPF19888.1|Contig4-2643_0008|Contig4-2643_0009|orf6.2087|CA0892|CaO19.4736|CaO19.12198|PHO8.5	Predicted ORF in Assemblies 19, 20 and 21 [label_first_exon=CGDmod label_last_exon=CGDmod orf_changed=false scenario_first_exon=A scenario_last_exon=A]
Ca21chr1	1914685	1916784	+	orf19.4737	1914685	1916784	1	1914685	1916784	1914936	1916693	TPO3	orf19.12199|orf6.3649|YPR156|YGR138|DHA12|IPF11759.2|IPF10646.3|Contig4-2892_0021|orf6.2088|CA1943|IPF11759|CaO19.4737|IPF11759.3f	Possible role in polyamine transport; MFS-MDR family; transcription induced by Sfu1p, regulated upon white-opaque switching; decreased expression in hyphae compared to yeast-form cells; regulated by Nrg1p; fungal-specific [label_first_exon=CGDmod label_last_exon=CGDmod orf_changed=false scenario_first_exon=A scenario_last_exon=A]
Ca21chr1	1916993	1918889	+	orf19.4738	1916993	1918889	1	1916993	1918889	1917067	1918743		orf19.12200|IPF22411.1|IPF10645.2|Contig4-2892_0001|orf6.3650|CA1944|CaO19.4738|CaO19.12200|IPF10645	Predicted ORF in Assemblies 19, 20 and 21 [label_first_exon=CGDmod label_last_exon=CGDmod orf_changed=false scenario_first_exon=A scenario_last_exon=A]
Ca21chr1	1918849	1921025	-	orf19.4739	1918849	1921025	1	1921025	1918849	1920976	1918970	MSS116	orf19.12201|IPF22389.1|IPF10643.2|Contig4-2892_0003|orf6.3651|CA1945|CaO19.4739|CaO19.12201	Predicted ORF in Assemblies 19, 20 and 21; transcription is upregulated in both intermediate and mature biofilms [label_first_exon=CGDmod label_last_exon=CGDmod orf_changed=false scenario_first_exon=F scenario_last_exon=F]
Ca21chr1	1921097	1921864	-	orf19.4740	1921097	1921864	1	1921864	1921097	1921826	1921194		orf19.12202|IPF22476.1|IPF19937.1|Contig4-2447_0002|Contig4-2447_0003|orf6.3652|CA1946|CaO19.12202|CaO19.4740|IPF19937	Predicted ORF in Assemblies 19, 20 and 21 [label_first_exon=CGDmod label_last_exon=CGDmod orf_changed=false scenario_first_exon=F scenario_last_exon=F]
Ca21chr1	1921198	1921522	+	ntar_180	1921198	1921522	1	1921198	1921522	1921198	1921335			[label_first_exon=novel label_last_exon=novel orf_changed=false scenario_first_exon=B scenario_last_exon=B]
Ca21chr1	1921949	1924126	+	orf19.4742	1921949	1924126	1	1921949	1924126	1922856	1923920		orf19.12204|IPF10637.1|IPF19297.2|Contig4-2037_0002|orf6.3654|orf6.403|CA1947|CaO19.4742|IPF10637	Predicted ORF in Assemblies 19, 20 and 21; possibly spurious ORF (Annotation Working Group prediction) [label_first_exon=CGDmod label_last_exon=CGDmod orf_changed=false scenario_first_exon=G scenario_last_exon=G]
Ca21chr1	1922090	1922673	-	orf19.4741	1922090	1922673	3	1922673|1922341|1922216	1922413|1922283|1922090	1922673	1922090		orf19.12203|IPF10638.2|IPF28263.1|Contig4-2037_0001|orf6.3653|CaO19.4741|CaO19.12203	Predicted ORF in Assemblies 19, 20 and 21; possibly C. albicans-specific [label_first_exon=CGD label_last_exon=CGD orf_changed=false scenario_first_exon=Z scenario_last_exon=Z]
Ca21chr1	1924028	1926210	-	orf19.4743	1924028	1926210	1	1926210	1924028	1926159	1924093	AFG1	orf19.12205|IPF14022.2|IPF10636.3|Contig4-2037_0003|orf6.3655|orf6.404|CA1948|CaO19.4743|AFG12|IPF14022	Protein not essential for viability; similar to S. cerevisiae Afg1p, which is a putative mitochondrial ATPase of the AAA family [label_first_exon=CGDmod label_last_exon=CGDmod orf_changed=false scenario_first_exon=A scenario_last_exon=A]
Ca21chr1	1926297	1928953	-	orf19.4744	1926297	1928953	1	1928953	1926297	1928615	1926408		orf19.12206|IPF14021.2|IPF18510.2|orf6.3656|orf6.4015|CA1949|CaO19.4744|IPF14021	Predicted ORF in Assemblies 19, 20 and 21; transcription is repressed in response to alpha pheromone in SpiderM medium [label_first_exon=CGDmod label_last_exon=CGDmod orf_changed=false scenario_first_exon=A scenario_last_exon=A]
Ca21chr1	1928959	1930837	-	orf19.4746	1928959	1930837	1	1930837	1928959	1930727	1929099	JIP5	orf19.12208|IPF14019|IPF14019.1|IPF13928.2|orf6.3658|orf6.4016|CA1950|CaO19.4746	Protein not essential for viability; downregulated during core stress response [label_first_exon=CGDmod label_last_exon=CGDmod orf_changed=false scenario_first_exon=A scenario_last_exon=A]
Ca21chr1	1931275	1933015	+	orf19.4747	1931275	1933015	1	1931275	1933015	1931411	1933006	HEM14	orf19.12209|orf6.4017|orf6.3659|IPF19663.1|IPF19662.1|CA1951|CaO19.4747	Putative protoporphyrinogen oxidase involved in heme biosynthesis; predicted Kex2p substrate; transcription is regulated by iron; mRNA levels are decreased in a yfh1 null mutant [label_first_exon=CGDmod label_last_exon=CGDmod orf_changed=false scenario_first_exon=A scenario_last_exon=A]
Ca21chr1	1932154	1933539	-	orf19.4748	1932154	1933539	1	1933539	1932154	1933452	1933057		orf19.12210|IPF18582.2|IPF13925.1|Contig4-2151_0009|orf6.3660|orf6.4018|CA2210|MSL1|CaO19.4748|U2B''	Putative U2B'' component of the U2 snRNP, involved in splicing; contains an RNA recognition motif (RRM); ortholog of S. cerevisiae MSL1; predicted ORF in Assemblies 19, 20 and 21 [label_first_exon=CGDmod label_last_exon=CGDmod orf_changed=false scenario_first_exon=A scenario_last_exon=A]
Ca21chr1	1933778	1935640	+	orf19.4749	1933778	1935640	1	1933778	1935640	1933898	1935574		orf19.12211|IPF22427.1|IPF13921.2|Contig4-2151_0005|Contig4-2151_0007|Contig4-2151_0008|orf6.4019|CA2211|CaO19.4749|IPF13921	Predicted ORF in Assemblies 19, 20 and 21; hyphal-induced expression, regulated by Cyr1p, Ras1p, Efg1p [label_first_exon=CGDmod label_last_exon=CGDmod orf_changed=false scenario_first_exon=A scenario_last_exon=A]
Ca21chr1	1936163	1938444	-	orf19.4750	1936163	1938444	1	1938444	1936163	1938354	1936252		orf19.12212|IPF16404.3|IPF13919.2|Contig4-2151_0001|orf6.4020|orf6.88|CA2212|CaO19.4750|IPF13919	Predicted ORF in Assemblies 19, 20 and 21 [label_first_exon=CGDmod label_last_exon=CGDmod orf_changed=false scenario_first_exon=G scenario_last_exon=G]
Ca21chr1	1938535	1939578	+	orf19.4751	1938535	1939578	1	1938535	1939578	1938588	1939475		orf19.12214|IPF22488.1|IPF16405.2|Contig4-1898_0001|orf6.4021|orf6.89|CA2213|RSM25|CaO19.4751|IPF16405	Predicted ORF in Assemblies 19, 20 and 21 [label_first_exon=CGDmod label_last_exon=CGDmod orf_changed=false scenario_first_exon=A scenario_last_exon=A]
Ca21chr1	1939437	1940022	-	orf19.4751.1	1939437	1940022	1	1940022	1939437	1939877	1939653			ORF added to Assembly 21 based on comparative genome analysis [label_first_exon=CGDmod label_last_exon=CGDmod orf_changed=false scenario_first_exon=A scenario_last_exon=A]
Ca21chr1	1940231	1943194	-	orf19.4752	1940231	1943194	1	1943194	1940231	1942792	1940516	MSN4	orf19.12215|IPF22377.1|IPF9939.2|Contig4-1898_0007|Contig4-2609_0002|orf6.4022|CA2214|CaO19.12215|CaO19.4752|IPF9939	Putative zinc finger transcription factor; similar to S. cerevisiae Msn4p, but not a significant stress response regulator in C. albicans; partly complements STRE-activation defect of S. cerevisiae msn2 msn4 double mutant [label_first_exon=CGDmod label_last_exon=CGDmod orf_changed=false scenario_first_exon=A scenario_last_exon=A]
Ca21chr1	1947493	1951816	+	orf19.4753	1947493	1951816	1	1947493	1951816	1948259	1951699	PFK26	orf19.12217|IPF17562.3|IPF9943.2|Contig4-1843_0004|orf6.1050|orf6.4023|CA2215|CaO19.4753	Protein repressed during the mating process [label_first_exon=CGDmod label_last_exon=CGDmod orf_changed=false scenario_first_exon=A scenario_last_exon=A]
Ca21chr1	1947497	1947873	-	ntar_181	1947497	1947873	1	1947873	1947497					[label_first_exon=novel label_last_exon=novel orf_changed=false scenario_first_exon=B scenario_last_exon=B]
Ca21chr1	1952161	1953340	+	ntar_182	1952161	1953340	1	1952161	1953340	1952510	1952635			[label_first_exon=novel label_last_exon=novel orf_changed=false scenario_first_exon=B scenario_last_exon=B]
Ca21chr1	1953280	1955035	-	orf19.4754	1953280	1955035	1	1955035	1953280	1954892	1953369	ZWF1	orf19.12218|IPF13060.2|IPF18011.3|Contig4-2455_0008|orf6.4024|orf6.4601|CA2634|CaO19.4754	Putative glucose-6-phosphate dehydrogenase; antigenic in murine infection; activity induced by O2 or oxidizing agents H2O2 or menadione; caspofungin repressed; macrophage induced; induced in core stress response; regulated by Gcn2p, Gcn4p [label_first_exon=CGDmod label_last_exon=CGDmod orf_changed=false scenario_first_exon=A scenario_last_exon=A]
Ca21chr1	1955571	1956026	-	ntar_183	1955571	1956026	1	1956026	1955571	1955885	1955718			[label_first_exon=novel label_last_exon=novel orf_changed=false scenario_first_exon=B scenario_last_exon=B]
Ca21chr1	1955730	1956207	+	ntar_184	1955730	1956207	1	1955730	1956207					[label_first_exon=novel label_last_exon=novel orf_changed=false scenario_first_exon=B scenario_last_exon=B]
Ca21chr1	1956359	1959551	-	orf19.4755	1956359	1959551	1	1959551	1956359	1959364	1956554	KEX2	orf19.12219|IPF22355.1|IPF13063.2|Contig4-2455_0002|orf6.4600|CA2633|CaO19.12219|CaO19.4755	Subtilisin-like protease (proprotein convertase), processes aspartyl proteinase Sap2p; required for hyphal growth and wild-type virulence in mouse systemic infection; functional homolog of S. cerevisiae Kex2p, which processes alpha-factor [label_first_exon=CGDmod label_last_exon=CGDmod orf_changed=false scenario_first_exon=A scenario_last_exon=A]
Ca21chr1	1959935	1960147	-	ntar_185	1959935	1960147	1	1960147	1959935					[label_first_exon=novel label_last_exon=novel orf_changed=false scenario_first_exon=B scenario_last_exon=B]
Ca21chr1	1960367	1962187	+	orf19.4756	1960367	1962187	1	1960367	1962187	1960409	1962061		orf19.12220|IPF22404.1|IPF19763.1|Contig4-2725_0001|orf6.4599|CA6214|YTP1|CaO19.4756|CaO19.12220	Predicted ORF in Assemblies 19, 20 and 21; fungal-specific [label_first_exon=CGDmod label_last_exon=CGDmod orf_changed=false scenario_first_exon=A scenario_last_exon=A]
Ca21chr1	1962461	1964578	+	orf19.4757	1962461	1964578	1	1962461	1964578	1962576	1964405	NAR1	orf19.12221|IPF22395.1|IPF14388.2|Contig4-2557_0009|Contig4-2557_0010|orf6.4598|CA2632|CaO19.12221|CaO19.4757	Predicted ORF in Assemblies 19, 20 and 21; induced by nitric oxide; oxidative stress-induced via Cap1p [label_first_exon=CGDmod label_last_exon=CGDmod orf_changed=false scenario_first_exon=A scenario_last_exon=A]
Ca21chr1	1964855	1966007	+	orf19.4758	1964855	1966007	1	1964855	1966007	1965098	1965838		orf19.12222|IPF22468.1|IPF14389.2|Contig4-2557_0006|orf6.4597|CA2631|CaO19.4758|CaO19.12222|IPF14389	Predicted ORF in Assemblies 19, 20 and 21; alkaline downregulated [label_first_exon=CGDmod label_last_exon=CGDmod orf_changed=false scenario_first_exon=A scenario_last_exon=A]
Ca21chr1	1966084	1967184	-	orf19.4759	1966084	1967184	2	1967184|1966919	1967184|1966084	1966889	1966392	COX5	orf19.12223|IPF10910.2|IPF28262.1|COX5A|Contig4-2557_0005|orf6.4596|CA2630|CaO19.12223|CaO19.4759	Protein described as cytochrome oxidase subunit V; has putative regulatory element, upstream CCAAT box; macrophage/pseudohyphal-induced; repressed by nitric oxide; intron in 5'-UTR [label_first_exon=CGD label_last_exon=CGDmod orf_changed=true scenario_first_exon=Z scenario_last_exon=A]
Ca21chr1	1967293	1969056	-	orf19.4760	1967293	1969056	1	1969056	1967293	1969056	1967593		orf19.12224|IPF18440.1|IPF10911.2|Contig4-2557_0004|orf6.179|orf6.4595|CA2629|CaO19.4760|IPF10911	Predicted ORF in Assemblies 19, 20 and 21 [label_first_exon=CGDmod label_last_exon=CGDmod orf_changed=false scenario_first_exon=D scenario_last_exon=D]
Ca21chr1	1969649	1972007	+	orf19.4761	1969649	1972007	1	1969649	1972007	1969837	1971810	HST1	orf19.12225|IPF10913.2|IPF19405.2|Contig4-2557_0001|orf6.178|orf6.4594|CA2628|CaO19.4761|SIR21|SIR22	Putative histone deacetylase, involved in regulation of white-opaque switching; predicted ORF in Assemblies 19, 20 and 21 [label_first_exon=CGDmod label_last_exon=CGDmod orf_changed=false scenario_first_exon=A scenario_last_exon=A]
Ca21chr1	1971988	1973581	-	orf19.4763	1971988	1973581	1	1973581	1971988	1972938	1972258		orf19.12227|IPF10916|IPF22471.1|IPF10916.2|orf6.4592|CA2627|CaO19.12227|CaO19.4763	Protein not essential for viability [label_first_exon=CGDmod label_last_exon=CGDmod orf_changed=false scenario_first_exon=A scenario_last_exon=A]
Ca21chr1	1973677	1977482	+	orf19.4764	1973677	1977482	1	1973677	1977482	1973795	1977367		orf19.12228|IPF22512.1|IPF10918.2|Contig4-2669_0005|orf6.4591|CA2626|PAN2|CaO19.4764|CaO19.12228	Predicted ORF in Assemblies 19, 20 and 21 [label_first_exon=CGDmod label_last_exon=CGDmod orf_changed=false scenario_first_exon=G scenario_last_exon=G]
Ca21chr1	1977435	1979093	-	orf19.4765	1977435	1979093	1	1979093	1977435	1978893	1978234	PGA6	orf19.12229|orf6.4590|IPF10919.2|IPF17733.2|Contig4-2442_0006|CA2625|CCW12|CaO19.4765|IPF10919	Putative GPI-anchored cell wall protein of unknown function; transcriptionally induced under high iron conditions; upregulated upon Als2p depletion; mRNA binds to She3p and is localized to hyphal tips [label_first_exon=CGDmod label_last_exon=CGDmod orf_changed=false scenario_first_exon=A scenario_last_exon=A]
Ca21chr1	1980919	1984426	-	orf19.4766	1980919	1984426	1	1984426	1980919	1984359	1981057		ARG81|orf19.12230|IPF22523.1|IPF14033.2|Contig4-2442_0003|orf6.2542|CA1175|CaO19.12230|CaO19.4766|CA2624|ARG81.3eoc|IPF17734.2	Putative transcription factor with zinc cluster DNA-binding motif; has similarity to S. cerevisiae Arg81p, which is a transcription factor involved in the regulation of arginine-responsive genes [label_first_exon=CGDmod label_last_exon=CGDmod orf_changed=false scenario_first_exon=G scenario_last_exon=G]
Ca21chr1	1985142	1985658	-	ntar_186	1985142	1985658	1	1985658	1985142					[label_first_exon=novel label_last_exon=novel orf_changed=false scenario_first_exon=B scenario_last_exon=B]
Ca21chr1	1985690	1986575	+	orf19.4767	1985690	1986575	1	1985690	1986575	1985765	1986505		ZCF28|orf19.12231|IPF22464.1|IPF14255.2|Contig4-2264_0005|orf6.2541|CA1174|CaO19.12231|CaO19.4767|IPF14255	Putative transcription factor with zinc cluster DNA-binding motif [label_first_exon=CGDmod label_last_exon=CGDmod orf_changed=false scenario_first_exon=F scenario_last_exon=F]
Ca21chr1	1986868	1988598	+	orf19.4768	1986868	1988598	1	1986868	1988598	1986872	1988467		orf19.12232|IPF22393.1|IPF14254.2|Contig4-2264_0001|orf6.2540|CA1173|CaO19.12232|CaO19.4768|IPF14254	Predicted ORF in Assemblies 19, 20 and 21 [label_first_exon=CGDmod label_last_exon=CGDmod orf_changed=false scenario_first_exon=F scenario_last_exon=F]
Ca21chr1	1991221	1993306	+	orf19.4769	1991221	1993306	1	1991221	1993306	1991586	1993130	IPT1	orf19.12233|IPF11674.2|IPF17541.2|IPF17540.2|Contig4-2253_0002|orf6.2538|orf6.2539|orf6.927|CA0228|CA6290|orf19.4770|IPT1.5f	Inositol phosphoryl transferase, involved in sphingolipid biosynthesis; catalyzes the synthesis of the most abundant sphingolipid, mannose-(inositol-P)2-ceramide, M(IP)2C, from MIPC; required for wild-type membrane localization of Cdr1p [label_first_exon=CGDmod label_last_exon=CGDmod orf_changed=false scenario_first_exon=A scenario_last_exon=A]
Ca21chr1	1995811	1996148	-	ntar_187	1995811	1996148	1	1996148	1995811	1996148	1996014			[label_first_exon=novel label_last_exon=novel orf_changed=false scenario_first_exon=B scenario_last_exon=B]
Ca21chr1	1996456	1998858	+	orf19.4771	1996456	1998858	1	1996456	1998858	1996738	1998858		orf19.12234|IPF22382.1|IPF11667.2|orf6.3982|CA2187|MNN47|CaO19.4771|CaO19.12234|IPF11667	Predicted ORF in Assemblies 19, 20 and 21 [label_first_exon=CGDmod label_last_exon=CGDmod orf_changed=false scenario_first_exon=C scenario_last_exon=C]
Ca21chr1	1999304	2001233	-	orf19.4772	1999304	2001233	1	2001233	1999304	2000741	1999578	SSU81	orf19.12235|IPF19613.2|IPF19612.1|Contig4-1937_0004|orf6.3983|orf6.920|SHO1|CA2188|CaO19.4772	Predicted adaptor protein involved in activation of MAP kinase-dependent signaling pathways; links response to oxidative stress to morphogenesis and cell wall biosynthesis; caspofungin repressed [label_first_exon=CGDmod label_last_exon=CGDmod orf_changed=false scenario_first_exon=A scenario_last_exon=A]
Ca21chr1	2002059	2002295	+	ntar_188	2002059	2002295	1	2002059	2002295					[label_first_exon=novel label_last_exon=novel orf_changed=false scenario_first_exon=B scenario_last_exon=B]
Ca21chr1	2002432	2002706	+	ntar_189	2002432	2002706	1	2002432	2002706					[label_first_exon=novel label_last_exon=novel orf_changed=false scenario_first_exon=B scenario_last_exon=B]
Ca21chr1	2003676	2003904	+	ntar_190	2003676	2003904	1	2003676	2003904					[label_first_exon=novel label_last_exon=novel orf_changed=false scenario_first_exon=B scenario_last_exon=B]
Ca21chr1	2004859	2006146	+	orf19.4773	2004859	2006146	1	2004859	2006146	2004893	2005990	AOX2	orf19.12237|AOX1b|IPF19101.2|IPF9420.2|Contig4-2351_0003|orf6.3984|CA2189|AOX2.3f	Alternative oxidase; induced by antimycin A, some oxidants; growth- and carbon-source-regulated; one of two isoforms (Aox1p and Aox2p); involved in cyanide-resistant respiratory pathway that is absent from S. cerevisiae [label_first_exon=CGDmod label_last_exon=CGDmod orf_changed=false scenario_first_exon=A scenario_last_exon=A]
Ca21chr1	2006859	2008657	+	orf19.4774	2006859	2008657	1	2006859	2008657	2007337	2008476	AOX1	orf6.3985|AOX1a|IPF22441.1|IPF9418.2|Contig4-2351_0001|CA2190|CaO19.4774|CaO19.12237	Alternative oxidase; low abundance; constitutively expressed; one of two isoforms (Aox1p and Aox2p); involved in a cyanide-resistant respiratory pathway present in plants, protists, and some fungi, although absent from S. cerevisiae [label_first_exon=CGDmod label_last_exon=CGDmod orf_changed=false scenario_first_exon=A scenario_last_exon=A]
Ca21chr1	2008450	2009364	-	ntar_191	2008450	2009364	1	2009364	2008450					[label_first_exon=novel label_last_exon=novel orf_changed=false scenario_first_exon=B scenario_last_exon=B]
Ca21chr1	2009914	2012781	+	orf19.4775	2009914	2012781	1	2009914	2012781	2010391	2012676	CTA8	orf19.12238|IPF19046.2|IPF9417.2|Contig4-2247_0002|Contig4-2247_0004|orf6.1107|orf6.3986|CA2191|CaO19.4775|IPF9417|HSF1	Essential transcription factor, mediates heat shock transcriptional induction; in the absence of heat stress, Cta8p levels are modulated by growth temperature to regulate basal expression of genes involved in protein folding [label_first_exon=CGDmod label_last_exon=CGDmod orf_changed=false scenario_first_exon=A scenario_last_exon=A]
Ca21chr1	2014918	2017567	+	orf19.4776	2014918	2017567	1	2014918	2017567	2014937	2017567		LYS143|orf19.12240|IPF11774.2|IPF9416.3|Contig4-2888_0010|orf6.1106|orf6.3987|orf6.1105|CA6215|CaO19.4776|IPF9416	Putative transcription factor with zinc cluster DNA-binding motif; has similarity to S. cerevisiae Lys14p, which is a transcription factor involved in the regulation of lysine biosynthesis genes [label_first_exon=CGDmod label_last_exon=CGDmod orf_changed=false scenario_first_exon=H scenario_last_exon=H]
[truncated: 6,698 more rows]
